# Supplementary material for: Dirac equation for photons in a fibre: Origin of polarisation
Source: Heliyon. 2024 Mar 21;10(7):e28367. doi: 10.1016/j.heliyon.2024.e28367 (PMC11004707; doi:10.1016/j.heliyon.2024.e28367)
Supplement: MMC 2 — Data1 corresponds to the numerical data of calculated Stokes parameters for Fig. 2. Stokes parameters of S0, S1, S2, and S3, are shown in the corresponding worksheets. S3 against S1 and S2 are shown in Fig. 2 (A). S0 against S1 and S2 are shown in Fig. 2 (B). [file mmc2.xls]

## Sheet: S0
0	0	0	0	0	0	0	0	0	0	0	0	0	0	0	0	0	0	0	0	0	0	0	0	0	0	0	0	0	0	0	0	0	0	0	0	0	0	0	0	0	0	0	0	0	0	0	0	0	0
0.00394265	0.00394265	0.00394265	0.00394265	0.00394265	0.00394265	0.00394265	0.00394265	0.00394265	0.00394265	0.00394265	0.00394265	0.00394265	0.00394265	0.00394265	0.00394265	0.00394265	0.00394265	0.00394265	0.00394265	0.00394265	0.00394265	0.00394265	0.00394265	0.00394265	0.00394265	0.00394265	0.00394265	0.00394265	0.00394265	0.00394265	0.00394265	0.00394265	0.00394265	0.00394265	0.00394265	0.00394265	0.00394265	0.00394265	0.00394265	0.00394265	0.00394265	0.00394265	0.00394265	0.00394265	0.00394265	0.00394265	0.00394265	0.00394265	0.00394265
0.0157084	0.0157084	0.0157084	0.0157084	0.0157084	0.0157084	0.0157084	0.0157084	0.0157084	0.0157084	0.0157084	0.0157084	0.0157084	0.0157084	0.0157084	0.0157084	0.0157084	0.0157084	0.0157084	0.0157084	0.0157084	0.0157084	0.0157084	0.0157084	0.0157084	0.0157084	0.0157084	0.0157084	0.0157084	0.0157084	0.0157084	0.0157084	0.0157084	0.0157084	0.0157084	0.0157084	0.0157084	0.0157084	0.0157084	0.0157084	0.0157084	0.0157084	0.0157084	0.0157084	0.0157084	0.0157084	0.0157084	0.0157084	0.0157084	0.0157084
0.0351118	0.0351118	0.0351118	0.0351118	0.0351118	0.0351118	0.0351118	0.0351118	0.0351118	0.0351118	0.0351118	0.0351118	0.0351118	0.0351118	0.0351118	0.0351118	0.0351118	0.0351118	0.0351118	0.0351118	0.0351118	0.0351118	0.0351118	0.0351118	0.0351118	0.0351118	0.0351118	0.0351118	0.0351118	0.0351118	0.0351118	0.0351118	0.0351118	0.0351118	0.0351118	0.0351118	0.0351118	0.0351118	0.0351118	0.0351118	0.0351118	0.0351118	0.0351118	0.0351118	0.0351118	0.0351118	0.0351118	0.0351118	0.0351118	0.0351118
0.0618467	0.0618467	0.0618467	0.0618467	0.0618467	0.0618467	0.0618467	0.0618467	0.0618467	0.0618467	0.0618467	0.0618467	0.0618467	0.0618467	0.0618467	0.0618467	0.0618467	0.0618467	0.0618467	0.0618467	0.0618467	0.0618467	0.0618467	0.0618467	0.0618467	0.0618467	0.0618467	0.0618467	0.0618467	0.0618467	0.0618467	0.0618467	0.0618467	0.0618467	0.0618467	0.0618467	0.0618467	0.0618467	0.0618467	0.0618467	0.0618467	0.0618467	0.0618467	0.0618467	0.0618467	0.0618467	0.0618467	0.0618467	0.0618467	0.0618467
0.0954915	0.0954915	0.0954915	0.0954915	0.0954915	0.0954915	0.0954915	0.0954915	0.0954915	0.0954915	0.0954915	0.0954915	0.0954915	0.0954915	0.0954915	0.0954915	0.0954915	0.0954915	0.0954915	0.0954915	0.0954915	0.0954915	0.0954915	0.0954915	0.0954915	0.0954915	0.0954915	0.0954915	0.0954915	0.0954915	0.0954915	0.0954915	0.0954915	0.0954915	0.0954915	0.0954915	0.0954915	0.0954915	0.0954915	0.0954915	0.0954915	0.0954915	0.0954915	0.0954915	0.0954915	0.0954915	0.0954915	0.0954915	0.0954915	0.0954915
0.135516	0.135516	0.135516	0.135516	0.135516	0.135516	0.135516	0.135516	0.135516	0.135516	0.135516	0.135516	0.135516	0.135516	0.135516	0.135516	0.135516	0.135516	0.135516	0.135516	0.135516	0.135516	0.135516	0.135516	0.135516	0.135516	0.135516	0.135516	0.135516	0.135516	0.135516	0.135516	0.135516	0.135516	0.135516	0.135516	0.135516	0.135516	0.135516	0.135516	0.135516	0.135516	0.135516	0.135516	0.135516	0.135516	0.135516	0.135516	0.135516	0.135516
0.181288	0.181288	0.181288	0.181288	0.181288	0.181288	0.181288	0.181288	0.181288	0.181288	0.181288	0.181288	0.181288	0.181288	0.181288	0.181288	0.181288	0.181288	0.181288	0.181288	0.181288	0.181288	0.181288	0.181288	0.181288	0.181288	0.181288	0.181288	0.181288	0.181288	0.181288	0.181288	0.181288	0.181288	0.181288	0.181288	0.181288	0.181288	0.181288	0.181288	0.181288	0.181288	0.181288	0.181288	0.181288	0.181288	0.181288	0.181288	0.181288	0.181288
0.232087	0.232087	0.232087	0.232087	0.232087	0.232087	0.232087	0.232087	0.232087	0.232087	0.232087	0.232087	0.232087	0.232087	0.232087	0.232087	0.232087	0.232087	0.232087	0.232087	0.232087	0.232087	0.232087	0.232087	0.232087	0.232087	0.232087	0.232087	0.232087	0.232087	0.232087	0.232087	0.232087	0.232087	0.232087	0.232087	0.232087	0.232087	0.232087	0.232087	0.232087	0.232087	0.232087	0.232087	0.232087	0.232087	0.232087	0.232087	0.232087	0.232087
0.28711	0.28711	0.28711	0.28711	0.28711	0.28711	0.28711	0.28711	0.28711	0.28711	0.28711	0.28711	0.28711	0.28711	0.28711	0.28711	0.28711	0.28711	0.28711	0.28711	0.28711	0.28711	0.28711	0.28711	0.28711	0.28711	0.28711	0.28711	0.28711	0.28711	0.28711	0.28711	0.28711	0.28711	0.28711	0.28711	0.28711	0.28711	0.28711	0.28711	0.28711	0.28711	0.28711	0.28711	0.28711	0.28711	0.28711	0.28711	0.28711	0.28711
0.345492	0.345492	0.345492	0.345492	0.345492	0.345492	0.345492	0.345492	0.345492	0.345492	0.345492	0.345492	0.345492	0.345492	0.345492	0.345492	0.345492	0.345492	0.345492	0.345492	0.345492	0.345492	0.345492	0.345492	0.345492	0.345492	0.345492	0.345492	0.345492	0.345492	0.345492	0.345492	0.345492	0.345492	0.345492	0.345492	0.345492	0.345492	0.345492	0.345492	0.345492	0.345492	0.345492	0.345492	0.345492	0.345492	0.345492	0.345492	0.345492	0.345492
0.406309	0.406309	0.406309	0.406309	0.406309	0.406309	0.406309	0.406309	0.406309	0.406309	0.406309	0.406309	0.406309	0.406309	0.406309	0.406309	0.406309	0.406309	0.406309	0.406309	0.406309	0.406309	0.406309	0.406309	0.406309	0.406309	0.406309	0.406309	0.406309	0.406309	0.406309	0.406309	0.406309	0.406309	0.406309	0.406309	0.406309	0.406309	0.406309	0.406309	0.406309	0.406309	0.406309	0.406309	0.406309	0.406309	0.406309	0.406309	0.406309	0.406309
0.468605	0.468605	0.468605	0.468605	0.468605	0.468605	0.468605	0.468605	0.468605	0.468605	0.468605	0.468605	0.468605	0.468605	0.468605	0.468605	0.468605	0.468605	0.468605	0.468605	0.468605	0.468605	0.468605	0.468605	0.468605	0.468605	0.468605	0.468605	0.468605	0.468605	0.468605	0.468605	0.468605	0.468605	0.468605	0.468605	0.468605	0.468605	0.468605	0.468605	0.468605	0.468605	0.468605	0.468605	0.468605	0.468605	0.468605	0.468605	0.468605	0.468605
0.531395	0.531395	0.531395	0.531395	0.531395	0.531395	0.531395	0.531395	0.531395	0.531395	0.531395	0.531395	0.531395	0.531395	0.531395	0.531395	0.531395	0.531395	0.531395	0.531395	0.531395	0.531395	0.531395	0.531395	0.531395	0.531395	0.531395	0.531395	0.531395	0.531395	0.531395	0.531395	0.531395	0.531395	0.531395	0.531395	0.531395	0.531395	0.531395	0.531395	0.531395	0.531395	0.531395	0.531395	0.531395	0.531395	0.531395	0.531395	0.531395	0.531395
0.593691	0.593691	0.593691	0.593691	0.593691	0.593691	0.593691	0.593691	0.593691	0.593691	0.593691	0.593691	0.593691	0.593691	0.593691	0.593691	0.593691	0.593691	0.593691	0.593691	0.593691	0.593691	0.593691	0.593691	0.593691	0.593691	0.593691	0.593691	0.593691	0.593691	0.593691	0.593691	0.593691	0.593691	0.593691	0.593691	0.593691	0.593691	0.593691	0.593691	0.593691	0.593691	0.593691	0.593691	0.593691	0.593691	0.593691	0.593691	0.593691	0.593691
0.654508	0.654508	0.654508	0.654508	0.654508	0.654508	0.654508	0.654508	0.654508	0.654508	0.654508	0.654508	0.654508	0.654508	0.654508	0.654508	0.654508	0.654508	0.654508	0.654508	0.654508	0.654508	0.654508	0.654508	0.654508	0.654508	0.654508	0.654508	0.654508	0.654508	0.654508	0.654508	0.654508	0.654508	0.654508	0.654508	0.654508	0.654508	0.654508	0.654508	0.654508	0.654508	0.654508	0.654508	0.654508	0.654508	0.654508	0.654508	0.654508	0.654508
0.71289	0.71289	0.71289	0.71289	0.71289	0.71289	0.71289	0.71289	0.71289	0.71289	0.71289	0.71289	0.71289	0.71289	0.71289	0.71289	0.71289	0.71289	0.71289	0.71289	0.71289	0.71289	0.71289	0.71289	0.71289	0.71289	0.71289	0.71289	0.71289	0.71289	0.71289	0.71289	0.71289	0.71289	0.71289	0.71289	0.71289	0.71289	0.71289	0.71289	0.71289	0.71289	0.71289	0.71289	0.71289	0.71289	0.71289	0.71289	0.71289	0.71289
0.767913	0.767913	0.767913	0.767913	0.767913	0.767913	0.767913	0.767913	0.767913	0.767913	0.767913	0.767913	0.767913	0.767913	0.767913	0.767913	0.767913	0.767913	0.767913	0.767913	0.767913	0.767913	0.767913	0.767913	0.767913	0.767913	0.767913	0.767913	0.767913	0.767913	0.767913	0.767913	0.767913	0.767913	0.767913	0.767913	0.767913	0.767913	0.767913	0.767913	0.767913	0.767913	0.767913	0.767913	0.767913	0.767913	0.767913	0.767913	0.767913	0.767913
0.818712	0.818712	0.818712	0.818712	0.818712	0.818712	0.818712	0.818712	0.818712	0.818712	0.818712	0.818712	0.818712	0.818712	0.818712	0.818712	0.818712	0.818712	0.818712	0.818712	0.818712	0.818712	0.818712	0.818712	0.818712	0.818712	0.818712	0.818712	0.818712	0.818712	0.818712	0.818712	0.818712	0.818712	0.818712	0.818712	0.818712	0.818712	0.818712	0.818712	0.818712	0.818712	0.818712	0.818712	0.818712	0.818712	0.818712	0.818712	0.818712	0.818712
0.864484	0.864484	0.864484	0.864484	0.864484	0.864484	0.864484	0.864484	0.864484	0.864484	0.864484	0.864484	0.864484	0.864484	0.864484	0.864484	0.864484	0.864484	0.864484	0.864484	0.864484	0.864484	0.864484	0.864484	0.864484	0.864484	0.864484	0.864484	0.864484	0.864484	0.864484	0.864484	0.864484	0.864484	0.864484	0.864484	0.864484	0.864484	0.864484	0.864484	0.864484	0.864484	0.864484	0.864484	0.864484	0.864484	0.864484	0.864484	0.864484	0.864484
0.904508	0.904508	0.904508	0.904508	0.904508	0.904508	0.904508	0.904508	0.904508	0.904508	0.904508	0.904508	0.904508	0.904508	0.904508	0.904508	0.904508	0.904508	0.904508	0.904508	0.904508	0.904508	0.904508	0.904508	0.904508	0.904508	0.904508	0.904508	0.904508	0.904508	0.904508	0.904508	0.904508	0.904508	0.904508	0.904508	0.904508	0.904508	0.904508	0.904508	0.904508	0.904508	0.904508	0.904508	0.904508	0.904508	0.904508	0.904508	0.904508	0.904508
0.938153	0.938153	0.938153	0.938153	0.938153	0.938153	0.938153	0.938153	0.938153	0.938153	0.938153	0.938153	0.938153	0.938153	0.938153	0.938153	0.938153	0.938153	0.938153	0.938153	0.938153	0.938153	0.938153	0.938153	0.938153	0.938153	0.938153	0.938153	0.938153	0.938153	0.938153	0.938153	0.938153	0.938153	0.938153	0.938153	0.938153	0.938153	0.938153	0.938153	0.938153	0.938153	0.938153	0.938153	0.938153	0.938153	0.938153	0.938153	0.938153	0.938153
0.964888	0.964888	0.964888	0.964888	0.964888	0.964888	0.964888	0.964888	0.964888	0.964888	0.964888	0.964888	0.964888	0.964888	0.964888	0.964888	0.964888	0.964888	0.964888	0.964888	0.964888	0.964888	0.964888	0.964888	0.964888	0.964888	0.964888	0.964888	0.964888	0.964888	0.964888	0.964888	0.964888	0.964888	0.964888	0.964888	0.964888	0.964888	0.964888	0.964888	0.964888	0.964888	0.964888	0.964888	0.964888	0.964888	0.964888	0.964888	0.964888	0.964888
0.984292	0.984292	0.984292	0.984292	0.984292	0.984292	0.984292	0.984292	0.984292	0.984292	0.984292	0.984292	0.984292	0.984292	0.984292	0.984292	0.984292	0.984292	0.984292	0.984292	0.984292	0.984292	0.984292	0.984292	0.984292	0.984292	0.984292	0.984292	0.984292	0.984292	0.984292	0.984292	0.984292	0.984292	0.984292	0.984292	0.984292	0.984292	0.984292	0.984292	0.984292	0.984292	0.984292	0.984292	0.984292	0.984292	0.984292	0.984292	0.984292	0.984292
0.996057	0.996057	0.996057	0.996057	0.996057	0.996057	0.996057	0.996057	0.996057	0.996057	0.996057	0.996057	0.996057	0.996057	0.996057	0.996057	0.996057	0.996057	0.996057	0.996057	0.996057	0.996057	0.996057	0.996057	0.996057	0.996057	0.996057	0.996057	0.996057	0.996057	0.996057	0.996057	0.996057	0.996057	0.996057	0.996057	0.996057	0.996057	0.996057	0.996057	0.996057	0.996057	0.996057	0.996057	0.996057	0.996057	0.996057	0.996057	0.996057	0.996057
1	1	1	1	1	1	1	1	1	1	1	1	1	1	1	1	1	1	1	1	1	1	1	1	1	1	1	1	1	1	1	1	1	1	1	1	1	1	1	1	1	1	1	1	1	1	1	1	1	1
0.996057	0.996057	0.996057	0.996057	0.996057	0.996057	0.996057	0.996057	0.996057	0.996057	0.996057	0.996057	0.996057	0.996057	0.996057	0.996057	0.996057	0.996057	0.996057	0.996057	0.996057	0.996057	0.996057	0.996057	0.996057	0.996057	0.996057	0.996057	0.996057	0.996057	0.996057	0.996057	0.996057	0.996057	0.996057	0.996057	0.996057	0.996057	0.996057	0.996057	0.996057	0.996057	0.996057	0.996057	0.996057	0.996057	0.996057	0.996057	0.996057	0.996057
0.984292	0.984292	0.984292	0.984292	0.984292	0.984292	0.984292	0.984292	0.984292	0.984292	0.984292	0.984292	0.984292	0.984292	0.984292	0.984292	0.984292	0.984292	0.984292	0.984292	0.984292	0.984292	0.984292	0.984292	0.984292	0.984292	0.984292	0.984292	0.984292	0.984292	0.984292	0.984292	0.984292	0.984292	0.984292	0.984292	0.984292	0.984292	0.984292	0.984292	0.984292	0.984292	0.984292	0.984292	0.984292	0.984292	0.984292	0.984292	0.984292	0.984292
0.964888	0.964888	0.964888	0.964888	0.964888	0.964888	0.964888	0.964888	0.964888	0.964888	0.964888	0.964888	0.964888	0.964888	0.964888	0.964888	0.964888	0.964888	0.964888	0.964888	0.964888	0.964888	0.964888	0.964888	0.964888	0.964888	0.964888	0.964888	0.964888	0.964888	0.964888	0.964888	0.964888	0.964888	0.964888	0.964888	0.964888	0.964888	0.964888	0.964888	0.964888	0.964888	0.964888	0.964888	0.964888	0.964888	0.964888	0.964888	0.964888	0.964888
0.938153	0.938153	0.938153	0.938153	0.938153	0.938153	0.938153	0.938153	0.938153	0.938153	0.938153	0.938153	0.938153	0.938153	0.938153	0.938153	0.938153	0.938153	0.938153	0.938153	0.938153	0.938153	0.938153	0.938153	0.938153	0.938153	0.938153	0.938153	0.938153	0.938153	0.938153	0.938153	0.938153	0.938153	0.938153	0.938153	0.938153	0.938153	0.938153	0.938153	0.938153	0.938153	0.938153	0.938153	0.938153	0.938153	0.938153	0.938153	0.938153	0.938153
0.904508	0.904508	0.904508	0.904508	0.904508	0.904508	0.904508	0.904508	0.904508	0.904508	0.904508	0.904508	0.904508	0.904508	0.904508	0.904508	0.904508	0.904508	0.904508	0.904508	0.904508	0.904508	0.904508	0.904508	0.904508	0.904508	0.904508	0.904508	0.904508	0.904508	0.904508	0.904508	0.904508	0.904508	0.904508	0.904508	0.904508	0.904508	0.904508	0.904508	0.904508	0.904508	0.904508	0.904508	0.904508	0.904508	0.904508	0.904508	0.904508	0.904508
0.864484	0.864484	0.864484	0.864484	0.864484	0.864484	0.864484	0.864484	0.864484	0.864484	0.864484	0.864484	0.864484	0.864484	0.864484	0.864484	0.864484	0.864484	0.864484	0.864484	0.864484	0.864484	0.864484	0.864484	0.864484	0.864484	0.864484	0.864484	0.864484	0.864484	0.864484	0.864484	0.864484	0.864484	0.864484	0.864484	0.864484	0.864484	0.864484	0.864484	0.864484	0.864484	0.864484	0.864484	0.864484	0.864484	0.864484	0.864484	0.864484	0.864484
0.818712	0.818712	0.818712	0.818712	0.818712	0.818712	0.818712	0.818712	0.818712	0.818712	0.818712	0.818712	0.818712	0.818712	0.818712	0.818712	0.818712	0.818712	0.818712	0.818712	0.818712	0.818712	0.818712	0.818712	0.818712	0.818712	0.818712	0.818712	0.818712	0.818712	0.818712	0.818712	0.818712	0.818712	0.818712	0.818712	0.818712	0.818712	0.818712	0.818712	0.818712	0.818712	0.818712	0.818712	0.818712	0.818712	0.818712	0.818712	0.818712	0.818712
0.767913	0.767913	0.767913	0.767913	0.767913	0.767913	0.767913	0.767913	0.767913	0.767913	0.767913	0.767913	0.767913	0.767913	0.767913	0.767913	0.767913	0.767913	0.767913	0.767913	0.767913	0.767913	0.767913	0.767913	0.767913	0.767913	0.767913	0.767913	0.767913	0.767913	0.767913	0.767913	0.767913	0.767913	0.767913	0.767913	0.767913	0.767913	0.767913	0.767913	0.767913	0.767913	0.767913	0.767913	0.767913	0.767913	0.767913	0.767913	0.767913	0.767913
0.71289	0.71289	0.71289	0.71289	0.71289	0.71289	0.71289	0.71289	0.71289	0.71289	0.71289	0.71289	0.71289	0.71289	0.71289	0.71289	0.71289	0.71289	0.71289	0.71289	0.71289	0.71289	0.71289	0.71289	0.71289	0.71289	0.71289	0.71289	0.71289	0.71289	0.71289	0.71289	0.71289	0.71289	0.71289	0.71289	0.71289	0.71289	0.71289	0.71289	0.71289	0.71289	0.71289	0.71289	0.71289	0.71289	0.71289	0.71289	0.71289	0.71289
0.654508	0.654508	0.654508	0.654508	0.654508	0.654508	0.654508	0.654508	0.654508	0.654508	0.654508	0.654508	0.654508	0.654508	0.654508	0.654508	0.654508	0.654508	0.654508	0.654508	0.654508	0.654508	0.654508	0.654508	0.654508	0.654508	0.654508	0.654508	0.654508	0.654508	0.654508	0.654508	0.654508	0.654508	0.654508	0.654508	0.654508	0.654508	0.654508	0.654508	0.654508	0.654508	0.654508	0.654508	0.654508	0.654508	0.654508	0.654508	0.654508	0.654508
0.593691	0.593691	0.593691	0.593691	0.593691	0.593691	0.593691	0.593691	0.593691	0.593691	0.593691	0.593691	0.593691	0.593691	0.593691	0.593691	0.593691	0.593691	0.593691	0.593691	0.593691	0.593691	0.593691	0.593691	0.593691	0.593691	0.593691	0.593691	0.593691	0.593691	0.593691	0.593691	0.593691	0.593691	0.593691	0.593691	0.593691	0.593691	0.593691	0.593691	0.593691	0.593691	0.593691	0.593691	0.593691	0.593691	0.593691	0.593691	0.593691	0.593691
0.531395	0.531395	0.531395	0.531395	0.531395	0.531395	0.531395	0.531395	0.531395	0.531395	0.531395	0.531395	0.531395	0.531395	0.531395	0.531395	0.531395	0.531395	0.531395	0.531395	0.531395	0.531395	0.531395	0.531395	0.531395	0.531395	0.531395	0.531395	0.531395	0.531395	0.531395	0.531395	0.531395	0.531395	0.531395	0.531395	0.531395	0.531395	0.531395	0.531395	0.531395	0.531395	0.531395	0.531395	0.531395	0.531395	0.531395	0.531395	0.531395	0.531395
0.468605	0.468605	0.468605	0.468605	0.468605	0.468605	0.468605	0.468605	0.468605	0.468605	0.468605	0.468605	0.468605	0.468605	0.468605	0.468605	0.468605	0.468605	0.468605	0.468605	0.468605	0.468605	0.468605	0.468605	0.468605	0.468605	0.468605	0.468605	0.468605	0.468605	0.468605	0.468605	0.468605	0.468605	0.468605	0.468605	0.468605	0.468605	0.468605	0.468605	0.468605	0.468605	0.468605	0.468605	0.468605	0.468605	0.468605	0.468605	0.468605	0.468605
0.406309	0.406309	0.406309	0.406309	0.406309	0.406309	0.406309	0.406309	0.406309	0.406309	0.406309	0.406309	0.406309	0.406309	0.406309	0.406309	0.406309	0.406309	0.406309	0.406309	0.406309	0.406309	0.406309	0.406309	0.406309	0.406309	0.406309	0.406309	0.406309	0.406309	0.406309	0.406309	0.406309	0.406309	0.406309	0.406309	0.406309	0.406309	0.406309	0.406309	0.406309	0.406309	0.406309	0.406309	0.406309	0.406309	0.406309	0.406309	0.406309	0.406309
0.345492	0.345492	0.345492	0.345492	0.345492	0.345492	0.345492	0.345492	0.345492	0.345492	0.345492	0.345492	0.345492	0.345492	0.345492	0.345492	0.345492	0.345492	0.345492	0.345492	0.345492	0.345492	0.345492	0.345492	0.345492	0.345492	0.345492	0.345492	0.345492	0.345492	0.345492	0.345492	0.345492	0.345492	0.345492	0.345492	0.345492	0.345492	0.345492	0.345492	0.345492	0.345492	0.345492	0.345492	0.345492	0.345492	0.345492	0.345492	0.345492	0.345492
0.28711	0.28711	0.28711	0.28711	0.28711	0.28711	0.28711	0.28711	0.28711	0.28711	0.28711	0.28711	0.28711	0.28711	0.28711	0.28711	0.28711	0.28711	0.28711	0.28711	0.28711	0.28711	0.28711	0.28711	0.28711	0.28711	0.28711	0.28711	0.28711	0.28711	0.28711	0.28711	0.28711	0.28711	0.28711	0.28711	0.28711	0.28711	0.28711	0.28711	0.28711	0.28711	0.28711	0.28711	0.28711	0.28711	0.28711	0.28711	0.28711	0.28711
0.232087	0.232087	0.232087	0.232087	0.232087	0.232087	0.232087	0.232087	0.232087	0.232087	0.232087	0.232087	0.232087	0.232087	0.232087	0.232087	0.232087	0.232087	0.232087	0.232087	0.232087	0.232087	0.232087	0.232087	0.232087	0.232087	0.232087	0.232087	0.232087	0.232087	0.232087	0.232087	0.232087	0.232087	0.232087	0.232087	0.232087	0.232087	0.232087	0.232087	0.232087	0.232087	0.232087	0.232087	0.232087	0.232087	0.232087	0.232087	0.232087	0.232087
0.181288	0.181288	0.181288	0.181288	0.181288	0.181288	0.181288	0.181288	0.181288	0.181288	0.181288	0.181288	0.181288	0.181288	0.181288	0.181288	0.181288	0.181288	0.181288	0.181288	0.181288	0.181288	0.181288	0.181288	0.181288	0.181288	0.181288	0.181288	0.181288	0.181288	0.181288	0.181288	0.181288	0.181288	0.181288	0.181288	0.181288	0.181288	0.181288	0.181288	0.181288	0.181288	0.181288	0.181288	0.181288	0.181288	0.181288	0.181288	0.181288	0.181288
0.135516	0.135516	0.135516	0.135516	0.135516	0.135516	0.135516	0.135516	0.135516	0.135516	0.135516	0.135516	0.135516	0.135516	0.135516	0.135516	0.135516	0.135516	0.135516	0.135516	0.135516	0.135516	0.135516	0.135516	0.135516	0.135516	0.135516	0.135516	0.135516	0.135516	0.135516	0.135516	0.135516	0.135516	0.135516	0.135516	0.135516	0.135516	0.135516	0.135516	0.135516	0.135516	0.135516	0.135516	0.135516	0.135516	0.135516	0.135516	0.135516	0.135516
0.0954915	0.0954915	0.0954915	0.0954915	0.0954915	0.0954915	0.0954915	0.0954915	0.0954915	0.0954915	0.0954915	0.0954915	0.0954915	0.0954915	0.0954915	0.0954915	0.0954915	0.0954915	0.0954915	0.0954915	0.0954915	0.0954915	0.0954915	0.0954915	0.0954915	0.0954915	0.0954915	0.0954915	0.0954915	0.0954915	0.0954915	0.0954915	0.0954915	0.0954915	0.0954915	0.0954915	0.0954915	0.0954915	0.0954915	0.0954915	0.0954915	0.0954915	0.0954915	0.0954915	0.0954915	0.0954915	0.0954915	0.0954915	0.0954915	0.0954915
0.0618467	0.0618467	0.0618467	0.0618467	0.0618467	0.0618467	0.0618467	0.0618467	0.0618467	0.0618467	0.0618467	0.0618467	0.0618467	0.0618467	0.0618467	0.0618467	0.0618467	0.0618467	0.0618467	0.0618467	0.0618467	0.0618467	0.0618467	0.0618467	0.0618467	0.0618467	0.0618467	0.0618467	0.0618467	0.0618467	0.0618467	0.0618467	0.0618467	0.0618467	0.0618467	0.0618467	0.0618467	0.0618467	0.0618467	0.0618467	0.0618467	0.0618467	0.0618467	0.0618467	0.0618467	0.0618467	0.0618467	0.0618467	0.0618467	0.0618467
0.0351118	0.0351118	0.0351118	0.0351118	0.0351118	0.0351118	0.0351118	0.0351118	0.0351118	0.0351118	0.0351118	0.0351118	0.0351118	0.0351118	0.0351118	0.0351118	0.0351118	0.0351118	0.0351118	0.0351118	0.0351118	0.0351118	0.0351118	0.0351118	0.0351118	0.0351118	0.0351118	0.0351118	0.0351118	0.0351118	0.0351118	0.0351118	0.0351118	0.0351118	0.0351118	0.0351118	0.0351118	0.0351118	0.0351118	0.0351118	0.0351118	0.0351118	0.0351118	0.0351118	0.0351118	0.0351118	0.0351118	0.0351118	0.0351118	0.0351118
0.0157084	0.0157084	0.0157084	0.0157084	0.0157084	0.0157084	0.0157084	0.0157084	0.0157084	0.0157084	0.0157084	0.0157084	0.0157084	0.0157084	0.0157084	0.0157084	0.0157084	0.0157084	0.0157084	0.0157084	0.0157084	0.0157084	0.0157084	0.0157084	0.0157084	0.0157084	0.0157084	0.0157084	0.0157084	0.0157084	0.0157084	0.0157084	0.0157084	0.0157084	0.0157084	0.0157084	0.0157084	0.0157084	0.0157084	0.0157084	0.0157084	0.0157084	0.0157084	0.0157084	0.0157084	0.0157084	0.0157084	0.0157084	0.0157084	0.0157084
0.00394265	0.00394265	0.00394265	0.00394265	0.00394265	0.00394265	0.00394265	0.00394265	0.00394265	0.00394265	0.00394265	0.00394265	0.00394265	0.00394265	0.00394265	0.00394265	0.00394265	0.00394265	0.00394265	0.00394265	0.00394265	0.00394265	0.00394265	0.00394265	0.00394265	0.00394265	0.00394265	0.00394265	0.00394265	0.00394265	0.00394265	0.00394265	0.00394265	0.00394265	0.00394265	0.00394265	0.00394265	0.00394265	0.00394265	0.00394265	0.00394265	0.00394265	0.00394265	0.00394265	0.00394265	0.00394265	0.00394265	0.00394265	0.00394265	0.00394265
1.03442e-31	1.03442e-31	1.03442e-31	1.03442e-31	1.03442e-31	1.03442e-31	1.03442e-31	1.03442e-31	1.03442e-31	1.03442e-31	1.03442e-31	1.03442e-31	1.03442e-31	1.03442e-31	1.03442e-31	1.03442e-31	1.03442e-31	1.03442e-31	1.03442e-31	1.03442e-31	1.03442e-31	1.03442e-31	1.03442e-31	1.03442e-31	1.03442e-31	1.03442e-31	1.03442e-31	1.03442e-31	1.03442e-31	1.03442e-31	1.03442e-31	1.03442e-31	1.03442e-31	1.03442e-31	1.03442e-31	1.03442e-31	1.03442e-31	1.03442e-31	1.03442e-31	1.03442e-31	1.03442e-31	1.03442e-31	1.03442e-31	1.03442e-31	1.03442e-31	1.03442e-31	1.03442e-31	1.03442e-31	1.03442e-31	1.03442e-31
0.00394265	0.00394265	0.00394265	0.00394265	0.00394265	0.00394265	0.00394265	0.00394265	0.00394265	0.00394265	0.00394265	0.00394265	0.00394265	0.00394265	0.00394265	0.00394265	0.00394265	0.00394265	0.00394265	0.00394265	0.00394265	0.00394265	0.00394265	0.00394265	0.00394265	0.00394265	0.00394265	0.00394265	0.00394265	0.00394265	0.00394265	0.00394265	0.00394265	0.00394265	0.00394265	0.00394265	0.00394265	0.00394265	0.00394265	0.00394265	0.00394265	0.00394265	0.00394265	0.00394265	0.00394265	0.00394265	0.00394265	0.00394265	0.00394265	0.00394265
0.0157084	0.0157084	0.0157084	0.0157084	0.0157084	0.0157084	0.0157084	0.0157084	0.0157084	0.0157084	0.0157084	0.0157084	0.0157084	0.0157084	0.0157084	0.0157084	0.0157084	0.0157084	0.0157084	0.0157084	0.0157084	0.0157084	0.0157084	0.0157084	0.0157084	0.0157084	0.0157084	0.0157084	0.0157084	0.0157084	0.0157084	0.0157084	0.0157084	0.0157084	0.0157084	0.0157084	0.0157084	0.0157084	0.0157084	0.0157084	0.0157084	0.0157084	0.0157084	0.0157084	0.0157084	0.0157084	0.0157084	0.0157084	0.0157084	0.0157084
0.0351118	0.0351118	0.0351118	0.0351118	0.0351118	0.0351118	0.0351118	0.0351118	0.0351118	0.0351118	0.0351118	0.0351118	0.0351118	0.0351118	0.0351118	0.0351118	0.0351118	0.0351118	0.0351118	0.0351118	0.0351118	0.0351118	0.0351118	0.0351118	0.0351118	0.0351118	0.0351118	0.0351118	0.0351118	0.0351118	0.0351118	0.0351118	0.0351118	0.0351118	0.0351118	0.0351118	0.0351118	0.0351118	0.0351118	0.0351118	0.0351118	0.0351118	0.0351118	0.0351118	0.0351118	0.0351118	0.0351118	0.0351118	0.0351118	0.0351118
0.0618467	0.0618467	0.0618467	0.0618467	0.0618467	0.0618467	0.0618467	0.0618467	0.0618467	0.0618467	0.0618467	0.0618467	0.0618467	0.0618467	0.0618467	0.0618467	0.0618467	0.0618467	0.0618467	0.0618467	0.0618467	0.0618467	0.0618467	0.0618467	0.0618467	0.0618467	0.0618467	0.0618467	0.0618467	0.0618467	0.0618467	0.0618467	0.0618467	0.0618467	0.0618467	0.0618467	0.0618467	0.0618467	0.0618467	0.0618467	0.0618467	0.0618467	0.0618467	0.0618467	0.0618467	0.0618467	0.0618467	0.0618467	0.0618467	0.0618467
0.0954915	0.0954915	0.0954915	0.0954915	0.0954915	0.0954915	0.0954915	0.0954915	0.0954915	0.0954915	0.0954915	0.0954915	0.0954915	0.0954915	0.0954915	0.0954915	0.0954915	0.0954915	0.0954915	0.0954915	0.0954915	0.0954915	0.0954915	0.0954915	0.0954915	0.0954915	0.0954915	0.0954915	0.0954915	0.0954915	0.0954915	0.0954915	0.0954915	0.0954915	0.0954915	0.0954915	0.0954915	0.0954915	0.0954915	0.0954915	0.0954915	0.0954915	0.0954915	0.0954915	0.0954915	0.0954915	0.0954915	0.0954915	0.0954915	0.0954915
0.135516	0.135516	0.135516	0.135516	0.135516	0.135516	0.135516	0.135516	0.135516	0.135516	0.135516	0.135516	0.135516	0.135516	0.135516	0.135516	0.135516	0.135516	0.135516	0.135516	0.135516	0.135516	0.135516	0.135516	0.135516	0.135516	0.135516	0.135516	0.135516	0.135516	0.135516	0.135516	0.135516	0.135516	0.135516	0.135516	0.135516	0.135516	0.135516	0.135516	0.135516	0.135516	0.135516	0.135516	0.135516	0.135516	0.135516	0.135516	0.135516	0.135516
0.181288	0.181288	0.181288	0.181288	0.181288	0.181288	0.181288	0.181288	0.181288	0.181288	0.181288	0.181288	0.181288	0.181288	0.181288	0.181288	0.181288	0.181288	0.181288	0.181288	0.181288	0.181288	0.181288	0.181288	0.181288	0.181288	0.181288	0.181288	0.181288	0.181288	0.181288	0.181288	0.181288	0.181288	0.181288	0.181288	0.181288	0.181288	0.181288	0.181288	0.181288	0.181288	0.181288	0.181288	0.181288	0.181288	0.181288	0.181288	0.181288	0.181288
0.232087	0.232087	0.232087	0.232087	0.232087	0.232087	0.232087	0.232087	0.232087	0.232087	0.232087	0.232087	0.232087	0.232087	0.232087	0.232087	0.232087	0.232087	0.232087	0.232087	0.232087	0.232087	0.232087	0.232087	0.232087	0.232087	0.232087	0.232087	0.232087	0.232087	0.232087	0.232087	0.232087	0.232087	0.232087	0.232087	0.232087	0.232087	0.232087	0.232087	0.232087	0.232087	0.232087	0.232087	0.232087	0.232087	0.232087	0.232087	0.232087	0.232087
0.28711	0.28711	0.28711	0.28711	0.28711	0.28711	0.28711	0.28711	0.28711	0.28711	0.28711	0.28711	0.28711	0.28711	0.28711	0.28711	0.28711	0.28711	0.28711	0.28711	0.28711	0.28711	0.28711	0.28711	0.28711	0.28711	0.28711	0.28711	0.28711	0.28711	0.28711	0.28711	0.28711	0.28711	0.28711	0.28711	0.28711	0.28711	0.28711	0.28711	0.28711	0.28711	0.28711	0.28711	0.28711	0.28711	0.28711	0.28711	0.28711	0.28711
0.345492	0.345492	0.345492	0.345492	0.345492	0.345492	0.345492	0.345492	0.345492	0.345492	0.345492	0.345492	0.345492	0.345492	0.345492	0.345492	0.345492	0.345492	0.345492	0.345492	0.345492	0.345492	0.345492	0.345492	0.345492	0.345492	0.345492	0.345492	0.345492	0.345492	0.345492	0.345492	0.345492	0.345492	0.345492	0.345492	0.345492	0.345492	0.345492	0.345492	0.345492	0.345492	0.345492	0.345492	0.345492	0.345492	0.345492	0.345492	0.345492	0.345492
0.406309	0.406309	0.406309	0.406309	0.406309	0.406309	0.406309	0.406309	0.406309	0.406309	0.406309	0.406309	0.406309	0.406309	0.406309	0.406309	0.406309	0.406309	0.406309	0.406309	0.406309	0.406309	0.406309	0.406309	0.406309	0.406309	0.406309	0.406309	0.406309	0.406309	0.406309	0.406309	0.406309	0.406309	0.406309	0.406309	0.406309	0.406309	0.406309	0.406309	0.406309	0.406309	0.406309	0.406309	0.406309	0.406309	0.406309	0.406309	0.406309	0.406309
0.468605	0.468605	0.468605	0.468605	0.468605	0.468605	0.468605	0.468605	0.468605	0.468605	0.468605	0.468605	0.468605	0.468605	0.468605	0.468605	0.468605	0.468605	0.468605	0.468605	0.468605	0.468605	0.468605	0.468605	0.468605	0.468605	0.468605	0.468605	0.468605	0.468605	0.468605	0.468605	0.468605	0.468605	0.468605	0.468605	0.468605	0.468605	0.468605	0.468605	0.468605	0.468605	0.468605	0.468605	0.468605	0.468605	0.468605	0.468605	0.468605	0.468605
0.531395	0.531395	0.531395	0.531395	0.531395	0.531395	0.531395	0.531395	0.531395	0.531395	0.531395	0.531395	0.531395	0.531395	0.531395	0.531395	0.531395	0.531395	0.531395	0.531395	0.531395	0.531395	0.531395	0.531395	0.531395	0.531395	0.531395	0.531395	0.531395	0.531395	0.531395	0.531395	0.531395	0.531395	0.531395	0.531395	0.531395	0.531395	0.531395	0.531395	0.531395	0.531395	0.531395	0.531395	0.531395	0.531395	0.531395	0.531395	0.531395	0.531395
0.593691	0.593691	0.593691	0.593691	0.593691	0.593691	0.593691	0.593691	0.593691	0.593691	0.593691	0.593691	0.593691	0.593691	0.593691	0.593691	0.593691	0.593691	0.593691	0.593691	0.593691	0.593691	0.593691	0.593691	0.593691	0.593691	0.593691	0.593691	0.593691	0.593691	0.593691	0.593691	0.593691	0.593691	0.593691	0.593691	0.593691	0.593691	0.593691	0.593691	0.593691	0.593691	0.593691	0.593691	0.593691	0.593691	0.593691	0.593691	0.593691	0.593691
0.654508	0.654508	0.654508	0.654508	0.654508	0.654508	0.654508	0.654508	0.654508	0.654508	0.654508	0.654508	0.654508	0.654508	0.654508	0.654508	0.654508	0.654508	0.654508	0.654508	0.654508	0.654508	0.654508	0.654508	0.654508	0.654508	0.654508	0.654508	0.654508	0.654508	0.654508	0.654508	0.654508	0.654508	0.654508	0.654508	0.654508	0.654508	0.654508	0.654508	0.654508	0.654508	0.654508	0.654508	0.654508	0.654508	0.654508	0.654508	0.654508	0.654508
0.71289	0.71289	0.71289	0.71289	0.71289	0.71289	0.71289	0.71289	0.71289	0.71289	0.71289	0.71289	0.71289	0.71289	0.71289	0.71289	0.71289	0.71289	0.71289	0.71289	0.71289	0.71289	0.71289	0.71289	0.71289	0.71289	0.71289	0.71289	0.71289	0.71289	0.71289	0.71289	0.71289	0.71289	0.71289	0.71289	0.71289	0.71289	0.71289	0.71289	0.71289	0.71289	0.71289	0.71289	0.71289	0.71289	0.71289	0.71289	0.71289	0.71289
0.767913	0.767913	0.767913	0.767913	0.767913	0.767913	0.767913	0.767913	0.767913	0.767913	0.767913	0.767913	0.767913	0.767913	0.767913	0.767913	0.767913	0.767913	0.767913	0.767913	0.767913	0.767913	0.767913	0.767913	0.767913	0.767913	0.767913	0.767913	0.767913	0.767913	0.767913	0.767913	0.767913	0.767913	0.767913	0.767913	0.767913	0.767913	0.767913	0.767913	0.767913	0.767913	0.767913	0.767913	0.767913	0.767913	0.767913	0.767913	0.767913	0.767913
0.818712	0.818712	0.818712	0.818712	0.818712	0.818712	0.818712	0.818712	0.818712	0.818712	0.818712	0.818712	0.818712	0.818712	0.818712	0.818712	0.818712	0.818712	0.818712	0.818712	0.818712	0.818712	0.818712	0.818712	0.818712	0.818712	0.818712	0.818712	0.818712	0.818712	0.818712	0.818712	0.818712	0.818712	0.818712	0.818712	0.818712	0.818712	0.818712	0.818712	0.818712	0.818712	0.818712	0.818712	0.818712	0.818712	0.818712	0.818712	0.818712	0.818712
0.864484	0.864484	0.864484	0.864484	0.864484	0.864484	0.864484	0.864484	0.864484	0.864484	0.864484	0.864484	0.864484	0.864484	0.864484	0.864484	0.864484	0.864484	0.864484	0.864484	0.864484	0.864484	0.864484	0.864484	0.864484	0.864484	0.864484	0.864484	0.864484	0.864484	0.864484	0.864484	0.864484	0.864484	0.864484	0.864484	0.864484	0.864484	0.864484	0.864484	0.864484	0.864484	0.864484	0.864484	0.864484	0.864484	0.864484	0.864484	0.864484	0.864484
0.904508	0.904508	0.904508	0.904508	0.904508	0.904508	0.904508	0.904508	0.904508	0.904508	0.904508	0.904508	0.904508	0.904508	0.904508	0.904508	0.904508	0.904508	0.904508	0.904508	0.904508	0.904508	0.904508	0.904508	0.904508	0.904508	0.904508	0.904508	0.904508	0.904508	0.904508	0.904508	0.904508	0.904508	0.904508	0.904508	0.904508	0.904508	0.904508	0.904508	0.904508	0.904508	0.904508	0.904508	0.904508	0.904508	0.904508	0.904508	0.904508	0.904508
0.938153	0.938153	0.938153	0.938153	0.938153	0.938153	0.938153	0.938153	0.938153	0.938153	0.938153	0.938153	0.938153	0.938153	0.938153	0.938153	0.938153	0.938153	0.938153	0.938153	0.938153	0.938153	0.938153	0.938153	0.938153	0.938153	0.938153	0.938153	0.938153	0.938153	0.938153	0.938153	0.938153	0.938153	0.938153	0.938153	0.938153	0.938153	0.938153	0.938153	0.938153	0.938153	0.938153	0.938153	0.938153	0.938153	0.938153	0.938153	0.938153	0.938153
0.964888	0.964888	0.964888	0.964888	0.964888	0.964888	0.964888	0.964888	0.964888	0.964888	0.964888	0.964888	0.964888	0.964888	0.964888	0.964888	0.964888	0.964888	0.964888	0.964888	0.964888	0.964888	0.964888	0.964888	0.964888	0.964888	0.964888	0.964888	0.964888	0.964888	0.964888	0.964888	0.964888	0.964888	0.964888	0.964888	0.964888	0.964888	0.964888	0.964888	0.964888	0.964888	0.964888	0.964888	0.964888	0.964888	0.964888	0.964888	0.964888	0.964888
0.984292	0.984292	0.984292	0.984292	0.984292	0.984292	0.984292	0.984292	0.984292	0.984292	0.984292	0.984292	0.984292	0.984292	0.984292	0.984292	0.984292	0.984292	0.984292	0.984292	0.984292	0.984292	0.984292	0.984292	0.984292	0.984292	0.984292	0.984292	0.984292	0.984292	0.984292	0.984292	0.984292	0.984292	0.984292	0.984292	0.984292	0.984292	0.984292	0.984292	0.984292	0.984292	0.984292	0.984292	0.984292	0.984292	0.984292	0.984292	0.984292	0.984292
0.996057	0.996057	0.996057	0.996057	0.996057	0.996057	0.996057	0.996057	0.996057	0.996057	0.996057	0.996057	0.996057	0.996057	0.996057	0.996057	0.996057	0.996057	0.996057	0.996057	0.996057	0.996057	0.996057	0.996057	0.996057	0.996057	0.996057	0.996057	0.996057	0.996057	0.996057	0.996057	0.996057	0.996057	0.996057	0.996057	0.996057	0.996057	0.996057	0.996057	0.996057	0.996057	0.996057	0.996057	0.996057	0.996057	0.996057	0.996057	0.996057	0.996057
1	1	1	1	1	1	1	1	1	1	1	1	1	1	1	1	1	1	1	1	1	1	1	1	1	1	1	1	1	1	1	1	1	1	1	1	1	1	1	1	1	1	1	1	1	1	1	1	1	1
0.996057	0.996057	0.996057	0.996057	0.996057	0.996057	0.996057	0.996057	0.996057	0.996057	0.996057	0.996057	0.996057	0.996057	0.996057	0.996057	0.996057	0.996057	0.996057	0.996057	0.996057	0.996057	0.996057	0.996057	0.996057	0.996057	0.996057	0.996057	0.996057	0.996057	0.996057	0.996057	0.996057	0.996057	0.996057	0.996057	0.996057	0.996057	0.996057	0.996057	0.996057	0.996057	0.996057	0.996057	0.996057	0.996057	0.996057	0.996057	0.996057	0.996057
0.984292	0.984292	0.984292	0.984292	0.984292	0.984292	0.984292	0.984292	0.984292	0.984292	0.984292	0.984292	0.984292	0.984292	0.984292	0.984292	0.984292	0.984292	0.984292	0.984292	0.984292	0.984292	0.984292	0.984292	0.984292	0.984292	0.984292	0.984292	0.984292	0.984292	0.984292	0.984292	0.984292	0.984292	0.984292	0.984292	0.984292	0.984292	0.984292	0.984292	0.984292	0.984292	0.984292	0.984292	0.984292	0.984292	0.984292	0.984292	0.984292	0.984292
0.964888	0.964888	0.964888	0.964888	0.964888	0.964888	0.964888	0.964888	0.964888	0.964888	0.964888	0.964888	0.964888	0.964888	0.964888	0.964888	0.964888	0.964888	0.964888	0.964888	0.964888	0.964888	0.964888	0.964888	0.964888	0.964888	0.964888	0.964888	0.964888	0.964888	0.964888	0.964888	0.964888	0.964888	0.964888	0.964888	0.964888	0.964888	0.964888	0.964888	0.964888	0.964888	0.964888	0.964888	0.964888	0.964888	0.964888	0.964888	0.964888	0.964888
0.938153	0.938153	0.938153	0.938153	0.938153	0.938153	0.938153	0.938153	0.938153	0.938153	0.938153	0.938153	0.938153	0.938153	0.938153	0.938153	0.938153	0.938153	0.938153	0.938153	0.938153	0.938153	0.938153	0.938153	0.938153	0.938153	0.938153	0.938153	0.938153	0.938153	0.938153	0.938153	0.938153	0.938153	0.938153	0.938153	0.938153	0.938153	0.938153	0.938153	0.938153	0.938153	0.938153	0.938153	0.938153	0.938153	0.938153	0.938153	0.938153	0.938153
0.904508	0.904508	0.904508	0.904508	0.904508	0.904508	0.904508	0.904508	0.904508	0.904508	0.904508	0.904508	0.904508	0.904508	0.904508	0.904508	0.904508	0.904508	0.904508	0.904508	0.904508	0.904508	0.904508	0.904508	0.904508	0.904508	0.904508	0.904508	0.904508	0.904508	0.904508	0.904508	0.904508	0.904508	0.904508	0.904508	0.904508	0.904508	0.904508	0.904508	0.904508	0.904508	0.904508	0.904508	0.904508	0.904508	0.904508	0.904508	0.904508	0.904508
0.864484	0.864484	0.864484	0.864484	0.864484	0.864484	0.864484	0.864484	0.864484	0.864484	0.864484	0.864484	0.864484	0.864484	0.864484	0.864484	0.864484	0.864484	0.864484	0.864484	0.864484	0.864484	0.864484	0.864484	0.864484	0.864484	0.864484	0.864484	0.864484	0.864484	0.864484	0.864484	0.864484	0.864484	0.864484	0.864484	0.864484	0.864484	0.864484	0.864484	0.864484	0.864484	0.864484	0.864484	0.864484	0.864484	0.864484	0.864484	0.864484	0.864484
0.818712	0.818712	0.818712	0.818712	0.818712	0.818712	0.818712	0.818712	0.818712	0.818712	0.818712	0.818712	0.818712	0.818712	0.818712	0.818712	0.818712	0.818712	0.818712	0.818712	0.818712	0.818712	0.818712	0.818712	0.818712	0.818712	0.818712	0.818712	0.818712	0.818712	0.818712	0.818712	0.818712	0.818712	0.818712	0.818712	0.818712	0.818712	0.818712	0.818712	0.818712	0.818712	0.818712	0.818712	0.818712	0.818712	0.818712	0.818712	0.818712	0.818712
0.767913	0.767913	0.767913	0.767913	0.767913	0.767913	0.767913	0.767913	0.767913	0.767913	0.767913	0.767913	0.767913	0.767913	0.767913	0.767913	0.767913	0.767913	0.767913	0.767913	0.767913	0.767913	0.767913	0.767913	0.767913	0.767913	0.767913	0.767913	0.767913	0.767913	0.767913	0.767913	0.767913	0.767913	0.767913	0.767913	0.767913	0.767913	0.767913	0.767913	0.767913	0.767913	0.767913	0.767913	0.767913	0.767913	0.767913	0.767913	0.767913	0.767913
0.71289	0.71289	0.71289	0.71289	0.71289	0.71289	0.71289	0.71289	0.71289	0.71289	0.71289	0.71289	0.71289	0.71289	0.71289	0.71289	0.71289	0.71289	0.71289	0.71289	0.71289	0.71289	0.71289	0.71289	0.71289	0.71289	0.71289	0.71289	0.71289	0.71289	0.71289	0.71289	0.71289	0.71289	0.71289	0.71289	0.71289	0.71289	0.71289	0.71289	0.71289	0.71289	0.71289	0.71289	0.71289	0.71289	0.71289	0.71289	0.71289	0.71289
0.654508	0.654508	0.654508	0.654508	0.654508	0.654508	0.654508	0.654508	0.654508	0.654508	0.654508	0.654508	0.654508	0.654508	0.654508	0.654508	0.654508	0.654508	0.654508	0.654508	0.654508	0.654508	0.654508	0.654508	0.654508	0.654508	0.654508	0.654508	0.654508	0.654508	0.654508	0.654508	0.654508	0.654508	0.654508	0.654508	0.654508	0.654508	0.654508	0.654508	0.654508	0.654508	0.654508	0.654508	0.654508	0.654508	0.654508	0.654508	0.654508	0.654508
0.593691	0.593691	0.593691	0.593691	0.593691	0.593691	0.593691	0.593691	0.593691	0.593691	0.593691	0.593691	0.593691	0.593691	0.593691	0.593691	0.593691	0.593691	0.593691	0.593691	0.593691	0.593691	0.593691	0.593691	0.593691	0.593691	0.593691	0.593691	0.593691	0.593691	0.593691	0.593691	0.593691	0.593691	0.593691	0.593691	0.593691	0.593691	0.593691	0.593691	0.593691	0.593691	0.593691	0.593691	0.593691	0.593691	0.593691	0.593691	0.593691	0.593691
0.531395	0.531395	0.531395	0.531395	0.531395	0.531395	0.531395	0.531395	0.531395	0.531395	0.531395	0.531395	0.531395	0.531395	0.531395	0.531395	0.531395	0.531395	0.531395	0.531395	0.531395	0.531395	0.531395	0.531395	0.531395	0.531395	0.531395	0.531395	0.531395	0.531395	0.531395	0.531395	0.531395	0.531395	0.531395	0.531395	0.531395	0.531395	0.531395	0.531395	0.531395	0.531395	0.531395	0.531395	0.531395	0.531395	0.531395	0.531395	0.531395	0.531395
0.468605	0.468605	0.468605	0.468605	0.468605	0.468605	0.468605	0.468605	0.468605	0.468605	0.468605	0.468605	0.468605	0.468605	0.468605	0.468605	0.468605	0.468605	0.468605	0.468605	0.468605	0.468605	0.468605	0.468605	0.468605	0.468605	0.468605	0.468605	0.468605	0.468605	0.468605	0.468605	0.468605	0.468605	0.468605	0.468605	0.468605	0.468605	0.468605	0.468605	0.468605	0.468605	0.468605	0.468605	0.468605	0.468605	0.468605	0.468605	0.468605	0.468605
0.406309	0.406309	0.406309	0.406309	0.406309	0.406309	0.406309	0.406309	0.406309	0.406309	0.406309	0.406309	0.406309	0.406309	0.406309	0.406309	0.406309	0.406309	0.406309	0.406309	0.406309	0.406309	0.406309	0.406309	0.406309	0.406309	0.406309	0.406309	0.406309	0.406309	0.406309	0.406309	0.406309	0.406309	0.406309	0.406309	0.406309	0.406309	0.406309	0.406309	0.406309	0.406309	0.406309	0.406309	0.406309	0.406309	0.406309	0.406309	0.406309	0.406309
0.345492	0.345492	0.345492	0.345492	0.345492	0.345492	0.345492	0.345492	0.345492	0.345492	0.345492	0.345492	0.345492	0.345492	0.345492	0.345492	0.345492	0.345492	0.345492	0.345492	0.345492	0.345492	0.345492	0.345492	0.345492	0.345492	0.345492	0.345492	0.345492	0.345492	0.345492	0.345492	0.345492	0.345492	0.345492	0.345492	0.345492	0.345492	0.345492	0.345492	0.345492	0.345492	0.345492	0.345492	0.345492	0.345492	0.345492	0.345492	0.345492	0.345492
0.28711	0.28711	0.28711	0.28711	0.28711	0.28711	0.28711	0.28711	0.28711	0.28711	0.28711	0.28711	0.28711	0.28711	0.28711	0.28711	0.28711	0.28711	0.28711	0.28711	0.28711	0.28711	0.28711	0.28711	0.28711	0.28711	0.28711	0.28711	0.28711	0.28711	0.28711	0.28711	0.28711	0.28711	0.28711	0.28711	0.28711	0.28711	0.28711	0.28711	0.28711	0.28711	0.28711	0.28711	0.28711	0.28711	0.28711	0.28711	0.28711	0.28711
0.232087	0.232087	0.232087	0.232087	0.232087	0.232087	0.232087	0.232087	0.232087	0.232087	0.232087	0.232087	0.232087	0.232087	0.232087	0.232087	0.232087	0.232087	0.232087	0.232087	0.232087	0.232087	0.232087	0.232087	0.232087	0.232087	0.232087	0.232087	0.232087	0.232087	0.232087	0.232087	0.232087	0.232087	0.232087	0.232087	0.232087	0.232087	0.232087	0.232087	0.232087	0.232087	0.232087	0.232087	0.232087	0.232087	0.232087	0.232087	0.232087	0.232087
0.181288	0.181288	0.181288	0.181288	0.181288	0.181288	0.181288	0.181288	0.181288	0.181288	0.181288	0.181288	0.181288	0.181288	0.181288	0.181288	0.181288	0.181288	0.181288	0.181288	0.181288	0.181288	0.181288	0.181288	0.181288	0.181288	0.181288	0.181288	0.181288	0.181288	0.181288	0.181288	0.181288	0.181288	0.181288	0.181288	0.181288	0.181288	0.181288	0.181288	0.181288	0.181288	0.181288	0.181288	0.181288	0.181288	0.181288	0.181288	0.181288	0.181288
0.135516	0.135516	0.135516	0.135516	0.135516	0.135516	0.135516	0.135516	0.135516	0.135516	0.135516	0.135516	0.135516	0.135516	0.135516	0.135516	0.135516	0.135516	0.135516	0.135516	0.135516	0.135516	0.135516	0.135516	0.135516	0.135516	0.135516	0.135516	0.135516	0.135516	0.135516	0.135516	0.135516	0.135516	0.135516	0.135516	0.135516	0.135516	0.135516	0.135516	0.135516	0.135516	0.135516	0.135516	0.135516	0.135516	0.135516	0.135516	0.135516	0.135516
0.0954915	0.0954915	0.0954915	0.0954915	0.0954915	0.0954915	0.0954915	0.0954915	0.0954915	0.0954915	0.0954915	0.0954915	0.0954915	0.0954915	0.0954915	0.0954915	0.0954915	0.0954915	0.0954915	0.0954915	0.0954915	0.0954915	0.0954915	0.0954915	0.0954915	0.0954915	0.0954915	0.0954915	0.0954915	0.0954915	0.0954915	0.0954915	0.0954915	0.0954915	0.0954915	0.0954915	0.0954915	0.0954915	0.0954915	0.0954915	0.0954915	0.0954915	0.0954915	0.0954915	0.0954915	0.0954915	0.0954915	0.0954915	0.0954915	0.0954915
0.0618467	0.0618467	0.0618467	0.0618467	0.0618467	0.0618467	0.0618467	0.0618467	0.0618467	0.0618467	0.0618467	0.0618467	0.0618467	0.0618467	0.0618467	0.0618467	0.0618467	0.0618467	0.0618467	0.0618467	0.0618467	0.0618467	0.0618467	0.0618467	0.0618467	0.0618467	0.0618467	0.0618467	0.0618467	0.0618467	0.0618467	0.0618467	0.0618467	0.0618467	0.0618467	0.0618467	0.0618467	0.0618467	0.0618467	0.0618467	0.0618467	0.0618467	0.0618467	0.0618467	0.0618467	0.0618467	0.0618467	0.0618467	0.0618467	0.0618467
0.0351118	0.0351118	0.0351118	0.0351118	0.0351118	0.0351118	0.0351118	0.0351118	0.0351118	0.0351118	0.0351118	0.0351118	0.0351118	0.0351118	0.0351118	0.0351118	0.0351118	0.0351118	0.0351118	0.0351118	0.0351118	0.0351118	0.0351118	0.0351118	0.0351118	0.0351118	0.0351118	0.0351118	0.0351118	0.0351118	0.0351118	0.0351118	0.0351118	0.0351118	0.0351118	0.0351118	0.0351118	0.0351118	0.0351118	0.0351118	0.0351118	0.0351118	0.0351118	0.0351118	0.0351118	0.0351118	0.0351118	0.0351118	0.0351118	0.0351118
0.0157084	0.0157084	0.0157084	0.0157084	0.0157084	0.0157084	0.0157084	0.0157084	0.0157084	0.0157084	0.0157084	0.0157084	0.0157084	0.0157084	0.0157084	0.0157084	0.0157084	0.0157084	0.0157084	0.0157084	0.0157084	0.0157084	0.0157084	0.0157084	0.0157084	0.0157084	0.0157084	0.0157084	0.0157084	0.0157084	0.0157084	0.0157084	0.0157084	0.0157084	0.0157084	0.0157084	0.0157084	0.0157084	0.0157084	0.0157084	0.0157084	0.0157084	0.0157084	0.0157084	0.0157084	0.0157084	0.0157084	0.0157084	0.0157084	0.0157084
0.00394265	0.00394265	0.00394265	0.00394265	0.00394265	0.00394265	0.00394265	0.00394265	0.00394265	0.00394265	0.00394265	0.00394265	0.00394265	0.00394265	0.00394265	0.00394265	0.00394265	0.00394265	0.00394265	0.00394265	0.00394265	0.00394265	0.00394265	0.00394265	0.00394265	0.00394265	0.00394265	0.00394265	0.00394265	0.00394265	0.00394265	0.00394265	0.00394265	0.00394265	0.00394265	0.00394265	0.00394265	0.00394265	0.00394265	0.00394265	0.00394265	0.00394265	0.00394265	0.00394265	0.00394265	0.00394265	0.00394265	0.00394265	0.00394265	0.00394265
4.13769e-31	4.13769e-31	4.13769e-31	4.13769e-31	4.13769e-31	4.13769e-31	4.13769e-31	4.13769e-31	4.13769e-31	4.13769e-31	4.13769e-31	4.13769e-31	4.13769e-31	4.13769e-31	4.13769e-31	4.13769e-31	4.13769e-31	4.13769e-31	4.13769e-31	4.13769e-31	4.13769e-31	4.13769e-31	4.13769e-31	4.13769e-31	4.13769e-31	4.13769e-31	4.13769e-31	4.13769e-31	4.13769e-31	4.13769e-31	4.13769e-31	4.13769e-31	4.13769e-31	4.13769e-31	4.13769e-31	4.13769e-31	4.13769e-31	4.13769e-31	4.13769e-31	4.13769e-31	4.13769e-31	4.13769e-31	4.13769e-31	4.13769e-31	4.13769e-31	4.13769e-31	4.13769e-31	4.13769e-31	4.13769e-31	4.13769e-31
0.00394265	0.00394265	0.00394265	0.00394265	0.00394265	0.00394265	0.00394265	0.00394265	0.00394265	0.00394265	0.00394265	0.00394265	0.00394265	0.00394265	0.00394265	0.00394265	0.00394265	0.00394265	0.00394265	0.00394265	0.00394265	0.00394265	0.00394265	0.00394265	0.00394265	0.00394265	0.00394265	0.00394265	0.00394265	0.00394265	0.00394265	0.00394265	0.00394265	0.00394265	0.00394265	0.00394265	0.00394265	0.00394265	0.00394265	0.00394265	0.00394265	0.00394265	0.00394265	0.00394265	0.00394265	0.00394265	0.00394265	0.00394265	0.00394265	0.00394265
0.0157084	0.0157084	0.0157084	0.0157084	0.0157084	0.0157084	0.0157084	0.0157084	0.0157084	0.0157084	0.0157084	0.0157084	0.0157084	0.0157084	0.0157084	0.0157084	0.0157084	0.0157084	0.0157084	0.0157084	0.0157084	0.0157084	0.0157084	0.0157084	0.0157084	0.0157084	0.0157084	0.0157084	0.0157084	0.0157084	0.0157084	0.0157084	0.0157084	0.0157084	0.0157084	0.0157084	0.0157084	0.0157084	0.0157084	0.0157084	0.0157084	0.0157084	0.0157084	0.0157084	0.0157084	0.0157084	0.0157084	0.0157084	0.0157084	0.0157084
0.0351118	0.0351118	0.0351118	0.0351118	0.0351118	0.0351118	0.0351118	0.0351118	0.0351118	0.0351118	0.0351118	0.0351118	0.0351118	0.0351118	0.0351118	0.0351118	0.0351118	0.0351118	0.0351118	0.0351118	0.0351118	0.0351118	0.0351118	0.0351118	0.0351118	0.0351118	0.0351118	0.0351118	0.0351118	0.0351118	0.0351118	0.0351118	0.0351118	0.0351118	0.0351118	0.0351118	0.0351118	0.0351118	0.0351118	0.0351118	0.0351118	0.0351118	0.0351118	0.0351118	0.0351118	0.0351118	0.0351118	0.0351118	0.0351118	0.0351118
0.0618467	0.0618467	0.0618467	0.0618467	0.0618467	0.0618467	0.0618467	0.0618467	0.0618467	0.0618467	0.0618467	0.0618467	0.0618467	0.0618467	0.0618467	0.0618467	0.0618467	0.0618467	0.0618467	0.0618467	0.0618467	0.0618467	0.0618467	0.0618467	0.0618467	0.0618467	0.0618467	0.0618467	0.0618467	0.0618467	0.0618467	0.0618467	0.0618467	0.0618467	0.0618467	0.0618467	0.0618467	0.0618467	0.0618467	0.0618467	0.0618467	0.0618467	0.0618467	0.0618467	0.0618467	0.0618467	0.0618467	0.0618467	0.0618467	0.0618467
0.0954915	0.0954915	0.0954915	0.0954915	0.0954915	0.0954915	0.0954915	0.0954915	0.0954915	0.0954915	0.0954915	0.0954915	0.0954915	0.0954915	0.0954915	0.0954915	0.0954915	0.0954915	0.0954915	0.0954915	0.0954915	0.0954915	0.0954915	0.0954915	0.0954915	0.0954915	0.0954915	0.0954915	0.0954915	0.0954915	0.0954915	0.0954915	0.0954915	0.0954915	0.0954915	0.0954915	0.0954915	0.0954915	0.0954915	0.0954915	0.0954915	0.0954915	0.0954915	0.0954915	0.0954915	0.0954915	0.0954915	0.0954915	0.0954915	0.0954915
0.135516	0.135516	0.135516	0.135516	0.135516	0.135516	0.135516	0.135516	0.135516	0.135516	0.135516	0.135516	0.135516	0.135516	0.135516	0.135516	0.135516	0.135516	0.135516	0.135516	0.135516	0.135516	0.135516	0.135516	0.135516	0.135516	0.135516	0.135516	0.135516	0.135516	0.135516	0.135516	0.135516	0.135516	0.135516	0.135516	0.135516	0.135516	0.135516	0.135516	0.135516	0.135516	0.135516	0.135516	0.135516	0.135516	0.135516	0.135516	0.135516	0.135516
0.181288	0.181288	0.181288	0.181288	0.181288	0.181288	0.181288	0.181288	0.181288	0.181288	0.181288	0.181288	0.181288	0.181288	0.181288	0.181288	0.181288	0.181288	0.181288	0.181288	0.181288	0.181288	0.181288	0.181288	0.181288	0.181288	0.181288	0.181288	0.181288	0.181288	0.181288	0.181288	0.181288	0.181288	0.181288	0.181288	0.181288	0.181288	0.181288	0.181288	0.181288	0.181288	0.181288	0.181288	0.181288	0.181288	0.181288	0.181288	0.181288	0.181288
0.232087	0.232087	0.232087	0.232087	0.232087	0.232087	0.232087	0.232087	0.232087	0.232087	0.232087	0.232087	0.232087	0.232087	0.232087	0.232087	0.232087	0.232087	0.232087	0.232087	0.232087	0.232087	0.232087	0.232087	0.232087	0.232087	0.232087	0.232087	0.232087	0.232087	0.232087	0.232087	0.232087	0.232087	0.232087	0.232087	0.232087	0.232087	0.232087	0.232087	0.232087	0.232087	0.232087	0.232087	0.232087	0.232087	0.232087	0.232087	0.232087	0.232087
0.28711	0.28711	0.28711	0.28711	0.28711	0.28711	0.28711	0.28711	0.28711	0.28711	0.28711	0.28711	0.28711	0.28711	0.28711	0.28711	0.28711	0.28711	0.28711	0.28711	0.28711	0.28711	0.28711	0.28711	0.28711	0.28711	0.28711	0.28711	0.28711	0.28711	0.28711	0.28711	0.28711	0.28711	0.28711	0.28711	0.28711	0.28711	0.28711	0.28711	0.28711	0.28711	0.28711	0.28711	0.28711	0.28711	0.28711	0.28711	0.28711	0.28711
0.345492	0.345492	0.345492	0.345492	0.345492	0.345492	0.345492	0.345492	0.345492	0.345492	0.345492	0.345492	0.345492	0.345492	0.345492	0.345492	0.345492	0.345492	0.345492	0.345492	0.345492	0.345492	0.345492	0.345492	0.345492	0.345492	0.345492	0.345492	0.345492	0.345492	0.345492	0.345492	0.345492	0.345492	0.345492	0.345492	0.345492	0.345492	0.345492	0.345492	0.345492	0.345492	0.345492	0.345492	0.345492	0.345492	0.345492	0.345492	0.345492	0.345492
0.406309	0.406309	0.406309	0.406309	0.406309	0.406309	0.406309	0.406309	0.406309	0.406309	0.406309	0.406309	0.406309	0.406309	0.406309	0.406309	0.406309	0.406309	0.406309	0.406309	0.406309	0.406309	0.406309	0.406309	0.406309	0.406309	0.406309	0.406309	0.406309	0.406309	0.406309	0.406309	0.406309	0.406309	0.406309	0.406309	0.406309	0.406309	0.406309	0.406309	0.406309	0.406309	0.406309	0.406309	0.406309	0.406309	0.406309	0.406309	0.406309	0.406309
0.468605	0.468605	0.468605	0.468605	0.468605	0.468605	0.468605	0.468605	0.468605	0.468605	0.468605	0.468605	0.468605	0.468605	0.468605	0.468605	0.468605	0.468605	0.468605	0.468605	0.468605	0.468605	0.468605	0.468605	0.468605	0.468605	0.468605	0.468605	0.468605	0.468605	0.468605	0.468605	0.468605	0.468605	0.468605	0.468605	0.468605	0.468605	0.468605	0.468605	0.468605	0.468605	0.468605	0.468605	0.468605	0.468605	0.468605	0.468605	0.468605	0.468605
0.531395	0.531395	0.531395	0.531395	0.531395	0.531395	0.531395	0.531395	0.531395	0.531395	0.531395	0.531395	0.531395	0.531395	0.531395	0.531395	0.531395	0.531395	0.531395	0.531395	0.531395	0.531395	0.531395	0.531395	0.531395	0.531395	0.531395	0.531395	0.531395	0.531395	0.531395	0.531395	0.531395	0.531395	0.531395	0.531395	0.531395	0.531395	0.531395	0.531395	0.531395	0.531395	0.531395	0.531395	0.531395	0.531395	0.531395	0.531395	0.531395	0.531395
0.593691	0.593691	0.593691	0.593691	0.593691	0.593691	0.593691	0.593691	0.593691	0.593691	0.593691	0.593691	0.593691	0.593691	0.593691	0.593691	0.593691	0.593691	0.593691	0.593691	0.593691	0.593691	0.593691	0.593691	0.593691	0.593691	0.593691	0.593691	0.593691	0.593691	0.593691	0.593691	0.593691	0.593691	0.593691	0.593691	0.593691	0.593691	0.593691	0.593691	0.593691	0.593691	0.593691	0.593691	0.593691	0.593691	0.593691	0.593691	0.593691	0.593691
0.654508	0.654508	0.654508	0.654508	0.654508	0.654508	0.654508	0.654508	0.654508	0.654508	0.654508	0.654508	0.654508	0.654508	0.654508	0.654508	0.654508	0.654508	0.654508	0.654508	0.654508	0.654508	0.654508	0.654508	0.654508	0.654508	0.654508	0.654508	0.654508	0.654508	0.654508	0.654508	0.654508	0.654508	0.654508	0.654508	0.654508	0.654508	0.654508	0.654508	0.654508	0.654508	0.654508	0.654508	0.654508	0.654508	0.654508	0.654508	0.654508	0.654508
0.71289	0.71289	0.71289	0.71289	0.71289	0.71289	0.71289	0.71289	0.71289	0.71289	0.71289	0.71289	0.71289	0.71289	0.71289	0.71289	0.71289	0.71289	0.71289	0.71289	0.71289	0.71289	0.71289	0.71289	0.71289	0.71289	0.71289	0.71289	0.71289	0.71289	0.71289	0.71289	0.71289	0.71289	0.71289	0.71289	0.71289	0.71289	0.71289	0.71289	0.71289	0.71289	0.71289	0.71289	0.71289	0.71289	0.71289	0.71289	0.71289	0.71289
0.767913	0.767913	0.767913	0.767913	0.767913	0.767913	0.767913	0.767913	0.767913	0.767913	0.767913	0.767913	0.767913	0.767913	0.767913	0.767913	0.767913	0.767913	0.767913	0.767913	0.767913	0.767913	0.767913	0.767913	0.767913	0.767913	0.767913	0.767913	0.767913	0.767913	0.767913	0.767913	0.767913	0.767913	0.767913	0.767913	0.767913	0.767913	0.767913	0.767913	0.767913	0.767913	0.767913	0.767913	0.767913	0.767913	0.767913	0.767913	0.767913	0.767913
0.818712	0.818712	0.818712	0.818712	0.818712	0.818712	0.818712	0.818712	0.818712	0.818712	0.818712	0.818712	0.818712	0.818712	0.818712	0.818712	0.818712	0.818712	0.818712	0.818712	0.818712	0.818712	0.818712	0.818712	0.818712	0.818712	0.818712	0.818712	0.818712	0.818712	0.818712	0.818712	0.818712	0.818712	0.818712	0.818712	0.818712	0.818712	0.818712	0.818712	0.818712	0.818712	0.818712	0.818712	0.818712	0.818712	0.818712	0.818712	0.818712	0.818712
0.864484	0.864484	0.864484	0.864484	0.864484	0.864484	0.864484	0.864484	0.864484	0.864484	0.864484	0.864484	0.864484	0.864484	0.864484	0.864484	0.864484	0.864484	0.864484	0.864484	0.864484	0.864484	0.864484	0.864484	0.864484	0.864484	0.864484	0.864484	0.864484	0.864484	0.864484	0.864484	0.864484	0.864484	0.864484	0.864484	0.864484	0.864484	0.864484	0.864484	0.864484	0.864484	0.864484	0.864484	0.864484	0.864484	0.864484	0.864484	0.864484	0.864484
0.904508	0.904508	0.904508	0.904508	0.904508	0.904508	0.904508	0.904508	0.904508	0.904508	0.904508	0.904508	0.904508	0.904508	0.904508	0.904508	0.904508	0.904508	0.904508	0.904508	0.904508	0.904508	0.904508	0.904508	0.904508	0.904508	0.904508	0.904508	0.904508	0.904508	0.904508	0.904508	0.904508	0.904508	0.904508	0.904508	0.904508	0.904508	0.904508	0.904508	0.904508	0.904508	0.904508	0.904508	0.904508	0.904508	0.904508	0.904508	0.904508	0.904508
0.938153	0.938153	0.938153	0.938153	0.938153	0.938153	0.938153	0.938153	0.938153	0.938153	0.938153	0.938153	0.938153	0.938153	0.938153	0.938153	0.938153	0.938153	0.938153	0.938153	0.938153	0.938153	0.938153	0.938153	0.938153	0.938153	0.938153	0.938153	0.938153	0.938153	0.938153	0.938153	0.938153	0.938153	0.938153	0.938153	0.938153	0.938153	0.938153	0.938153	0.938153	0.938153	0.938153	0.938153	0.938153	0.938153	0.938153	0.938153	0.938153	0.938153
0.964888	0.964888	0.964888	0.964888	0.964888	0.964888	0.964888	0.964888	0.964888	0.964888	0.964888	0.964888	0.964888	0.964888	0.964888	0.964888	0.964888	0.964888	0.964888	0.964888	0.964888	0.964888	0.964888	0.964888	0.964888	0.964888	0.964888	0.964888	0.964888	0.964888	0.964888	0.964888	0.964888	0.964888	0.964888	0.964888	0.964888	0.964888	0.964888	0.964888	0.964888	0.964888	0.964888	0.964888	0.964888	0.964888	0.964888	0.964888	0.964888	0.964888
0.984292	0.984292	0.984292	0.984292	0.984292	0.984292	0.984292	0.984292	0.984292	0.984292	0.984292	0.984292	0.984292	0.984292	0.984292	0.984292	0.984292	0.984292	0.984292	0.984292	0.984292	0.984292	0.984292	0.984292	0.984292	0.984292	0.984292	0.984292	0.984292	0.984292	0.984292	0.984292	0.984292	0.984292	0.984292	0.984292	0.984292	0.984292	0.984292	0.984292	0.984292	0.984292	0.984292	0.984292	0.984292	0.984292	0.984292	0.984292	0.984292	0.984292
0.996057	0.996057	0.996057	0.996057	0.996057	0.996057	0.996057	0.996057	0.996057	0.996057	0.996057	0.996057	0.996057	0.996057	0.996057	0.996057	0.996057	0.996057	0.996057	0.996057	0.996057	0.996057	0.996057	0.996057	0.996057	0.996057	0.996057	0.996057	0.996057	0.996057	0.996057	0.996057	0.996057	0.996057	0.996057	0.996057	0.996057	0.996057	0.996057	0.996057	0.996057	0.996057	0.996057	0.996057	0.996057	0.996057	0.996057	0.996057	0.996057	0.996057
1	1	1	1	1	1	1	1	1	1	1	1	1	1	1	1	1	1	1	1	1	1	1	1	1	1	1	1	1	1	1	1	1	1	1	1	1	1	1	1	1	1	1	1	1	1	1	1	1	1
0.996057	0.996057	0.996057	0.996057	0.996057	0.996057	0.996057	0.996057	0.996057	0.996057	0.996057	0.996057	0.996057	0.996057	0.996057	0.996057	0.996057	0.996057	0.996057	0.996057	0.996057	0.996057	0.996057	0.996057	0.996057	0.996057	0.996057	0.996057	0.996057	0.996057	0.996057	0.996057	0.996057	0.996057	0.996057	0.996057	0.996057	0.996057	0.996057	0.996057	0.996057	0.996057	0.996057	0.996057	0.996057	0.996057	0.996057	0.996057	0.996057	0.996057
0.984292	0.984292	0.984292	0.984292	0.984292	0.984292	0.984292	0.984292	0.984292	0.984292	0.984292	0.984292	0.984292	0.984292	0.984292	0.984292	0.984292	0.984292	0.984292	0.984292	0.984292	0.984292	0.984292	0.984292	0.984292	0.984292	0.984292	0.984292	0.984292	0.984292	0.984292	0.984292	0.984292	0.984292	0.984292	0.984292	0.984292	0.984292	0.984292	0.984292	0.984292	0.984292	0.984292	0.984292	0.984292	0.984292	0.984292	0.984292	0.984292	0.984292
0.964888	0.964888	0.964888	0.964888	0.964888	0.964888	0.964888	0.964888	0.964888	0.964888	0.964888	0.964888	0.964888	0.964888	0.964888	0.964888	0.964888	0.964888	0.964888	0.964888	0.964888	0.964888	0.964888	0.964888	0.964888	0.964888	0.964888	0.964888	0.964888	0.964888	0.964888	0.964888	0.964888	0.964888	0.964888	0.964888	0.964888	0.964888	0.964888	0.964888	0.964888	0.964888	0.964888	0.964888	0.964888	0.964888	0.964888	0.964888	0.964888	0.964888
0.938153	0.938153	0.938153	0.938153	0.938153	0.938153	0.938153	0.938153	0.938153	0.938153	0.938153	0.938153	0.938153	0.938153	0.938153	0.938153	0.938153	0.938153	0.938153	0.938153	0.938153	0.938153	0.938153	0.938153	0.938153	0.938153	0.938153	0.938153	0.938153	0.938153	0.938153	0.938153	0.938153	0.938153	0.938153	0.938153	0.938153	0.938153	0.938153	0.938153	0.938153	0.938153	0.938153	0.938153	0.938153	0.938153	0.938153	0.938153	0.938153	0.938153
0.904508	0.904508	0.904508	0.904508	0.904508	0.904508	0.904508	0.904508	0.904508	0.904508	0.904508	0.904508	0.904508	0.904508	0.904508	0.904508	0.904508	0.904508	0.904508	0.904508	0.904508	0.904508	0.904508	0.904508	0.904508	0.904508	0.904508	0.904508	0.904508	0.904508	0.904508	0.904508	0.904508	0.904508	0.904508	0.904508	0.904508	0.904508	0.904508	0.904508	0.904508	0.904508	0.904508	0.904508	0.904508	0.904508	0.904508	0.904508	0.904508	0.904508
0.864484	0.864484	0.864484	0.864484	0.864484	0.864484	0.864484	0.864484	0.864484	0.864484	0.864484	0.864484	0.864484	0.864484	0.864484	0.864484	0.864484	0.864484	0.864484	0.864484	0.864484	0.864484	0.864484	0.864484	0.864484	0.864484	0.864484	0.864484	0.864484	0.864484	0.864484	0.864484	0.864484	0.864484	0.864484	0.864484	0.864484	0.864484	0.864484	0.864484	0.864484	0.864484	0.864484	0.864484	0.864484	0.864484	0.864484	0.864484	0.864484	0.864484
0.818712	0.818712	0.818712	0.818712	0.818712	0.818712	0.818712	0.818712	0.818712	0.818712	0.818712	0.818712	0.818712	0.818712	0.818712	0.818712	0.818712	0.818712	0.818712	0.818712	0.818712	0.818712	0.818712	0.818712	0.818712	0.818712	0.818712	0.818712	0.818712	0.818712	0.818712	0.818712	0.818712	0.818712	0.818712	0.818712	0.818712	0.818712	0.818712	0.818712	0.818712	0.818712	0.818712	0.818712	0.818712	0.818712	0.818712	0.818712	0.818712	0.818712
0.767913	0.767913	0.767913	0.767913	0.767913	0.767913	0.767913	0.767913	0.767913	0.767913	0.767913	0.767913	0.767913	0.767913	0.767913	0.767913	0.767913	0.767913	0.767913	0.767913	0.767913	0.767913	0.767913	0.767913	0.767913	0.767913	0.767913	0.767913	0.767913	0.767913	0.767913	0.767913	0.767913	0.767913	0.767913	0.767913	0.767913	0.767913	0.767913	0.767913	0.767913	0.767913	0.767913	0.767913	0.767913	0.767913	0.767913	0.767913	0.767913	0.767913
0.71289	0.71289	0.71289	0.71289	0.71289	0.71289	0.71289	0.71289	0.71289	0.71289	0.71289	0.71289	0.71289	0.71289	0.71289	0.71289	0.71289	0.71289	0.71289	0.71289	0.71289	0.71289	0.71289	0.71289	0.71289	0.71289	0.71289	0.71289	0.71289	0.71289	0.71289	0.71289	0.71289	0.71289	0.71289	0.71289	0.71289	0.71289	0.71289	0.71289	0.71289	0.71289	0.71289	0.71289	0.71289	0.71289	0.71289	0.71289	0.71289	0.71289
0.654508	0.654508	0.654508	0.654508	0.654508	0.654508	0.654508	0.654508	0.654508	0.654508	0.654508	0.654508	0.654508	0.654508	0.654508	0.654508	0.654508	0.654508	0.654508	0.654508	0.654508	0.654508	0.654508	0.654508	0.654508	0.654508	0.654508	0.654508	0.654508	0.654508	0.654508	0.654508	0.654508	0.654508	0.654508	0.654508	0.654508	0.654508	0.654508	0.654508	0.654508	0.654508	0.654508	0.654508	0.654508	0.654508	0.654508	0.654508	0.654508	0.654508
0.593691	0.593691	0.593691	0.593691	0.593691	0.593691	0.593691	0.593691	0.593691	0.593691	0.593691	0.593691	0.593691	0.593691	0.593691	0.593691	0.593691	0.593691	0.593691	0.593691	0.593691	0.593691	0.593691	0.593691	0.593691	0.593691	0.593691	0.593691	0.593691	0.593691	0.593691	0.593691	0.593691	0.593691	0.593691	0.593691	0.593691	0.593691	0.593691	0.593691	0.593691	0.593691	0.593691	0.593691	0.593691	0.593691	0.593691	0.593691	0.593691	0.593691
0.531395	0.531395	0.531395	0.531395	0.531395	0.531395	0.531395	0.531395	0.531395	0.531395	0.531395	0.531395	0.531395	0.531395	0.531395	0.531395	0.531395	0.531395	0.531395	0.531395	0.531395	0.531395	0.531395	0.531395	0.531395	0.531395	0.531395	0.531395	0.531395	0.531395	0.531395	0.531395	0.531395	0.531395	0.531395	0.531395	0.531395	0.531395	0.531395	0.531395	0.531395	0.531395	0.531395	0.531395	0.531395	0.531395	0.531395	0.531395	0.531395	0.531395
0.468605	0.468605	0.468605	0.468605	0.468605	0.468605	0.468605	0.468605	0.468605	0.468605	0.468605	0.468605	0.468605	0.468605	0.468605	0.468605	0.468605	0.468605	0.468605	0.468605	0.468605	0.468605	0.468605	0.468605	0.468605	0.468605	0.468605	0.468605	0.468605	0.468605	0.468605	0.468605	0.468605	0.468605	0.468605	0.468605	0.468605	0.468605	0.468605	0.468605	0.468605	0.468605	0.468605	0.468605	0.468605	0.468605	0.468605	0.468605	0.468605	0.468605
0.406309	0.406309	0.406309	0.406309	0.406309	0.406309	0.406309	0.406309	0.406309	0.406309	0.406309	0.406309	0.406309	0.406309	0.406309	0.406309	0.406309	0.406309	0.406309	0.406309	0.406309	0.406309	0.406309	0.406309	0.406309	0.406309	0.406309	0.406309	0.406309	0.406309	0.406309	0.406309	0.406309	0.406309	0.406309	0.406309	0.406309	0.406309	0.406309	0.406309	0.406309	0.406309	0.406309	0.406309	0.406309	0.406309	0.406309	0.406309	0.406309	0.406309
0.345492	0.345492	0.345492	0.345492	0.345492	0.345492	0.345492	0.345492	0.345492	0.345492	0.345492	0.345492	0.345492	0.345492	0.345492	0.345492	0.345492	0.345492	0.345492	0.345492	0.345492	0.345492	0.345492	0.345492	0.345492	0.345492	0.345492	0.345492	0.345492	0.345492	0.345492	0.345492	0.345492	0.345492	0.345492	0.345492	0.345492	0.345492	0.345492	0.345492	0.345492	0.345492	0.345492	0.345492	0.345492	0.345492	0.345492	0.345492	0.345492	0.345492
0.28711	0.28711	0.28711	0.28711	0.28711	0.28711	0.28711	0.28711	0.28711	0.28711	0.28711	0.28711	0.28711	0.28711	0.28711	0.28711	0.28711	0.28711	0.28711	0.28711	0.28711	0.28711	0.28711	0.28711	0.28711	0.28711	0.28711	0.28711	0.28711	0.28711	0.28711	0.28711	0.28711	0.28711	0.28711	0.28711	0.28711	0.28711	0.28711	0.28711	0.28711	0.28711	0.28711	0.28711	0.28711	0.28711	0.28711	0.28711	0.28711	0.28711
0.232087	0.232087	0.232087	0.232087	0.232087	0.232087	0.232087	0.232087	0.232087	0.232087	0.232087	0.232087	0.232087	0.232087	0.232087	0.232087	0.232087	0.232087	0.232087	0.232087	0.232087	0.232087	0.232087	0.232087	0.232087	0.232087	0.232087	0.232087	0.232087	0.232087	0.232087	0.232087	0.232087	0.232087	0.232087	0.232087	0.232087	0.232087	0.232087	0.232087	0.232087	0.232087	0.232087	0.232087	0.232087	0.232087	0.232087	0.232087	0.232087	0.232087
0.181288	0.181288	0.181288	0.181288	0.181288	0.181288	0.181288	0.181288	0.181288	0.181288	0.181288	0.181288	0.181288	0.181288	0.181288	0.181288	0.181288	0.181288	0.181288	0.181288	0.181288	0.181288	0.181288	0.181288	0.181288	0.181288	0.181288	0.181288	0.181288	0.181288	0.181288	0.181288	0.181288	0.181288	0.181288	0.181288	0.181288	0.181288	0.181288	0.181288	0.181288	0.181288	0.181288	0.181288	0.181288	0.181288	0.181288	0.181288	0.181288	0.181288
0.135516	0.135516	0.135516	0.135516	0.135516	0.135516	0.135516	0.135516	0.135516	0.135516	0.135516	0.135516	0.135516	0.135516	0.135516	0.135516	0.135516	0.135516	0.135516	0.135516	0.135516	0.135516	0.135516	0.135516	0.135516	0.135516	0.135516	0.135516	0.135516	0.135516	0.135516	0.135516	0.135516	0.135516	0.135516	0.135516	0.135516	0.135516	0.135516	0.135516	0.135516	0.135516	0.135516	0.135516	0.135516	0.135516	0.135516	0.135516	0.135516	0.135516
0.0954915	0.0954915	0.0954915	0.0954915	0.0954915	0.0954915	0.0954915	0.0954915	0.0954915	0.0954915	0.0954915	0.0954915	0.0954915	0.0954915	0.0954915	0.0954915	0.0954915	0.0954915	0.0954915	0.0954915	0.0954915	0.0954915	0.0954915	0.0954915	0.0954915	0.0954915	0.0954915	0.0954915	0.0954915	0.0954915	0.0954915	0.0954915	0.0954915	0.0954915	0.0954915	0.0954915	0.0954915	0.0954915	0.0954915	0.0954915	0.0954915	0.0954915	0.0954915	0.0954915	0.0954915	0.0954915	0.0954915	0.0954915	0.0954915	0.0954915
0.0618467	0.0618467	0.0618467	0.0618467	0.0618467	0.0618467	0.0618467	0.0618467	0.0618467	0.0618467	0.0618467	0.0618467	0.0618467	0.0618467	0.0618467	0.0618467	0.0618467	0.0618467	0.0618467	0.0618467	0.0618467	0.0618467	0.0618467	0.0618467	0.0618467	0.0618467	0.0618467	0.0618467	0.0618467	0.0618467	0.0618467	0.0618467	0.0618467	0.0618467	0.0618467	0.0618467	0.0618467	0.0618467	0.0618467	0.0618467	0.0618467	0.0618467	0.0618467	0.0618467	0.0618467	0.0618467	0.0618467	0.0618467	0.0618467	0.0618467
0.0351118	0.0351118	0.0351118	0.0351118	0.0351118	0.0351118	0.0351118	0.0351118	0.0351118	0.0351118	0.0351118	0.0351118	0.0351118	0.0351118	0.0351118	0.0351118	0.0351118	0.0351118	0.0351118	0.0351118	0.0351118	0.0351118	0.0351118	0.0351118	0.0351118	0.0351118	0.0351118	0.0351118	0.0351118	0.0351118	0.0351118	0.0351118	0.0351118	0.0351118	0.0351118	0.0351118	0.0351118	0.0351118	0.0351118	0.0351118	0.0351118	0.0351118	0.0351118	0.0351118	0.0351118	0.0351118	0.0351118	0.0351118	0.0351118	0.0351118
0.0157084	0.0157084	0.0157084	0.0157084	0.0157084	0.0157084	0.0157084	0.0157084	0.0157084	0.0157084	0.0157084	0.0157084	0.0157084	0.0157084	0.0157084	0.0157084	0.0157084	0.0157084	0.0157084	0.0157084	0.0157084	0.0157084	0.0157084	0.0157084	0.0157084	0.0157084	0.0157084	0.0157084	0.0157084	0.0157084	0.0157084	0.0157084	0.0157084	0.0157084	0.0157084	0.0157084	0.0157084	0.0157084	0.0157084	0.0157084	0.0157084	0.0157084	0.0157084	0.0157084	0.0157084	0.0157084	0.0157084	0.0157084	0.0157084	0.0157084
0.00394265	0.00394265	0.00394265	0.00394265	0.00394265	0.00394265	0.00394265	0.00394265	0.00394265	0.00394265	0.00394265	0.00394265	0.00394265	0.00394265	0.00394265	0.00394265	0.00394265	0.00394265	0.00394265	0.00394265	0.00394265	0.00394265	0.00394265	0.00394265	0.00394265	0.00394265	0.00394265	0.00394265	0.00394265	0.00394265	0.00394265	0.00394265	0.00394265	0.00394265	0.00394265	0.00394265	0.00394265	0.00394265	0.00394265	0.00394265	0.00394265	0.00394265	0.00394265	0.00394265	0.00394265	0.00394265	0.00394265	0.00394265	0.00394265	0.00394265
1.34978e-31	1.34978e-31	1.34978e-31	1.34978e-31	1.34978e-31	1.34978e-31	1.34978e-31	1.34978e-31	1.34978e-31	1.34978e-31	1.34978e-31	1.34978e-31	1.34978e-31	1.34978e-31	1.34978e-31	1.34978e-31	1.34978e-31	1.34978e-31	1.34978e-31	1.34978e-31	1.34978e-31	1.34978e-31	1.34978e-31	1.34978e-31	1.34978e-31	1.34978e-31	1.34978e-31	1.34978e-31	1.34978e-31	1.34978e-31	1.34978e-31	1.34978e-31	1.34978e-31	1.34978e-31	1.34978e-31	1.34978e-31	1.34978e-31	1.34978e-31	1.34978e-31	1.34978e-31	1.34978e-31	1.34978e-31	1.34978e-31	1.34978e-31	1.34978e-31	1.34978e-31	1.34978e-31	1.34978e-31	1.34978e-31	1.34978e-31
0.00394265	0.00394265	0.00394265	0.00394265	0.00394265	0.00394265	0.00394265	0.00394265	0.00394265	0.00394265	0.00394265	0.00394265	0.00394265	0.00394265	0.00394265	0.00394265	0.00394265	0.00394265	0.00394265	0.00394265	0.00394265	0.00394265	0.00394265	0.00394265	0.00394265	0.00394265	0.00394265	0.00394265	0.00394265	0.00394265	0.00394265	0.00394265	0.00394265	0.00394265	0.00394265	0.00394265	0.00394265	0.00394265	0.00394265	0.00394265	0.00394265	0.00394265	0.00394265	0.00394265	0.00394265	0.00394265	0.00394265	0.00394265	0.00394265	0.00394265
0.0157084	0.0157084	0.0157084	0.0157084	0.0157084	0.0157084	0.0157084	0.0157084	0.0157084	0.0157084	0.0157084	0.0157084	0.0157084	0.0157084	0.0157084	0.0157084	0.0157084	0.0157084	0.0157084	0.0157084	0.0157084	0.0157084	0.0157084	0.0157084	0.0157084	0.0157084	0.0157084	0.0157084	0.0157084	0.0157084	0.0157084	0.0157084	0.0157084	0.0157084	0.0157084	0.0157084	0.0157084	0.0157084	0.0157084	0.0157084	0.0157084	0.0157084	0.0157084	0.0157084	0.0157084	0.0157084	0.0157084	0.0157084	0.0157084	0.0157084
0.0351118	0.0351118	0.0351118	0.0351118	0.0351118	0.0351118	0.0351118	0.0351118	0.0351118	0.0351118	0.0351118	0.0351118	0.0351118	0.0351118	0.0351118	0.0351118	0.0351118	0.0351118	0.0351118	0.0351118	0.0351118	0.0351118	0.0351118	0.0351118	0.0351118	0.0351118	0.0351118	0.0351118	0.0351118	0.0351118	0.0351118	0.0351118	0.0351118	0.0351118	0.0351118	0.0351118	0.0351118	0.0351118	0.0351118	0.0351118	0.0351118	0.0351118	0.0351118	0.0351118	0.0351118	0.0351118	0.0351118	0.0351118	0.0351118	0.0351118
0.0618467	0.0618467	0.0618467	0.0618467	0.0618467	0.0618467	0.0618467	0.0618467	0.0618467	0.0618467	0.0618467	0.0618467	0.0618467	0.0618467	0.0618467	0.0618467	0.0618467	0.0618467	0.0618467	0.0618467	0.0618467	0.0618467	0.0618467	0.0618467	0.0618467	0.0618467	0.0618467	0.0618467	0.0618467	0.0618467	0.0618467	0.0618467	0.0618467	0.0618467	0.0618467	0.0618467	0.0618467	0.0618467	0.0618467	0.0618467	0.0618467	0.0618467	0.0618467	0.0618467	0.0618467	0.0618467	0.0618467	0.0618467	0.0618467	0.0618467
0.0954915	0.0954915	0.0954915	0.0954915	0.0954915	0.0954915	0.0954915	0.0954915	0.0954915	0.0954915	0.0954915	0.0954915	0.0954915	0.0954915	0.0954915	0.0954915	0.0954915	0.0954915	0.0954915	0.0954915	0.0954915	0.0954915	0.0954915	0.0954915	0.0954915	0.0954915	0.0954915	0.0954915	0.0954915	0.0954915	0.0954915	0.0954915	0.0954915	0.0954915	0.0954915	0.0954915	0.0954915	0.0954915	0.0954915	0.0954915	0.0954915	0.0954915	0.0954915	0.0954915	0.0954915	0.0954915	0.0954915	0.0954915	0.0954915	0.0954915
0.135516	0.135516	0.135516	0.135516	0.135516	0.135516	0.135516	0.135516	0.135516	0.135516	0.135516	0.135516	0.135516	0.135516	0.135516	0.135516	0.135516	0.135516	0.135516	0.135516	0.135516	0.135516	0.135516	0.135516	0.135516	0.135516	0.135516	0.135516	0.135516	0.135516	0.135516	0.135516	0.135516	0.135516	0.135516	0.135516	0.135516	0.135516	0.135516	0.135516	0.135516	0.135516	0.135516	0.135516	0.135516	0.135516	0.135516	0.135516	0.135516	0.135516
0.181288	0.181288	0.181288	0.181288	0.181288	0.181288	0.181288	0.181288	0.181288	0.181288	0.181288	0.181288	0.181288	0.181288	0.181288	0.181288	0.181288	0.181288	0.181288	0.181288	0.181288	0.181288	0.181288	0.181288	0.181288	0.181288	0.181288	0.181288	0.181288	0.181288	0.181288	0.181288	0.181288	0.181288	0.181288	0.181288	0.181288	0.181288	0.181288	0.181288	0.181288	0.181288	0.181288	0.181288	0.181288	0.181288	0.181288	0.181288	0.181288	0.181288
0.232087	0.232087	0.232087	0.232087	0.232087	0.232087	0.232087	0.232087	0.232087	0.232087	0.232087	0.232087	0.232087	0.232087	0.232087	0.232087	0.232087	0.232087	0.232087	0.232087	0.232087	0.232087	0.232087	0.232087	0.232087	0.232087	0.232087	0.232087	0.232087	0.232087	0.232087	0.232087	0.232087	0.232087	0.232087	0.232087	0.232087	0.232087	0.232087	0.232087	0.232087	0.232087	0.232087	0.232087	0.232087	0.232087	0.232087	0.232087	0.232087	0.232087
0.28711	0.28711	0.28711	0.28711	0.28711	0.28711	0.28711	0.28711	0.28711	0.28711	0.28711	0.28711	0.28711	0.28711	0.28711	0.28711	0.28711	0.28711	0.28711	0.28711	0.28711	0.28711	0.28711	0.28711	0.28711	0.28711	0.28711	0.28711	0.28711	0.28711	0.28711	0.28711	0.28711	0.28711	0.28711	0.28711	0.28711	0.28711	0.28711	0.28711	0.28711	0.28711	0.28711	0.28711	0.28711	0.28711	0.28711	0.28711	0.28711	0.28711
0.345492	0.345492	0.345492	0.345492	0.345492	0.345492	0.345492	0.345492	0.345492	0.345492	0.345492	0.345492	0.345492	0.345492	0.345492	0.345492	0.345492	0.345492	0.345492	0.345492	0.345492	0.345492	0.345492	0.345492	0.345492	0.345492	0.345492	0.345492	0.345492	0.345492	0.345492	0.345492	0.345492	0.345492	0.345492	0.345492	0.345492	0.345492	0.345492	0.345492	0.345492	0.345492	0.345492	0.345492	0.345492	0.345492	0.345492	0.345492	0.345492	0.345492
0.406309	0.406309	0.406309	0.406309	0.406309	0.406309	0.406309	0.406309	0.406309	0.406309	0.406309	0.406309	0.406309	0.406309	0.406309	0.406309	0.406309	0.406309	0.406309	0.406309	0.406309	0.406309	0.406309	0.406309	0.406309	0.406309	0.406309	0.406309	0.406309	0.406309	0.406309	0.406309	0.406309	0.406309	0.406309	0.406309	0.406309	0.406309	0.406309	0.406309	0.406309	0.406309	0.406309	0.406309	0.406309	0.406309	0.406309	0.406309	0.406309	0.406309
0.468605	0.468605	0.468605	0.468605	0.468605	0.468605	0.468605	0.468605	0.468605	0.468605	0.468605	0.468605	0.468605	0.468605	0.468605	0.468605	0.468605	0.468605	0.468605	0.468605	0.468605	0.468605	0.468605	0.468605	0.468605	0.468605	0.468605	0.468605	0.468605	0.468605	0.468605	0.468605	0.468605	0.468605	0.468605	0.468605	0.468605	0.468605	0.468605	0.468605	0.468605	0.468605	0.468605	0.468605	0.468605	0.468605	0.468605	0.468605	0.468605	0.468605
0.531395	0.531395	0.531395	0.531395	0.531395	0.531395	0.531395	0.531395	0.531395	0.531395	0.531395	0.531395	0.531395	0.531395	0.531395	0.531395	0.531395	0.531395	0.531395	0.531395	0.531395	0.531395	0.531395	0.531395	0.531395	0.531395	0.531395	0.531395	0.531395	0.531395	0.531395	0.531395	0.531395	0.531395	0.531395	0.531395	0.531395	0.531395	0.531395	0.531395	0.531395	0.531395	0.531395	0.531395	0.531395	0.531395	0.531395	0.531395	0.531395	0.531395
0.593691	0.593691	0.593691	0.593691	0.593691	0.593691	0.593691	0.593691	0.593691	0.593691	0.593691	0.593691	0.593691	0.593691	0.593691	0.593691	0.593691	0.593691	0.593691	0.593691	0.593691	0.593691	0.593691	0.593691	0.593691	0.593691	0.593691	0.593691	0.593691	0.593691	0.593691	0.593691	0.593691	0.593691	0.593691	0.593691	0.593691	0.593691	0.593691	0.593691	0.593691	0.593691	0.593691	0.593691	0.593691	0.593691	0.593691	0.593691	0.593691	0.593691
0.654508	0.654508	0.654508	0.654508	0.654508	0.654508	0.654508	0.654508	0.654508	0.654508	0.654508	0.654508	0.654508	0.654508	0.654508	0.654508	0.654508	0.654508	0.654508	0.654508	0.654508	0.654508	0.654508	0.654508	0.654508	0.654508	0.654508	0.654508	0.654508	0.654508	0.654508	0.654508	0.654508	0.654508	0.654508	0.654508	0.654508	0.654508	0.654508	0.654508	0.654508	0.654508	0.654508	0.654508	0.654508	0.654508	0.654508	0.654508	0.654508	0.654508
0.71289	0.71289	0.71289	0.71289	0.71289	0.71289	0.71289	0.71289	0.71289	0.71289	0.71289	0.71289	0.71289	0.71289	0.71289	0.71289	0.71289	0.71289	0.71289	0.71289	0.71289	0.71289	0.71289	0.71289	0.71289	0.71289	0.71289	0.71289	0.71289	0.71289	0.71289	0.71289	0.71289	0.71289	0.71289	0.71289	0.71289	0.71289	0.71289	0.71289	0.71289	0.71289	0.71289	0.71289	0.71289	0.71289	0.71289	0.71289	0.71289	0.71289
0.767913	0.767913	0.767913	0.767913	0.767913	0.767913	0.767913	0.767913	0.767913	0.767913	0.767913	0.767913	0.767913	0.767913	0.767913	0.767913	0.767913	0.767913	0.767913	0.767913	0.767913	0.767913	0.767913	0.767913	0.767913	0.767913	0.767913	0.767913	0.767913	0.767913	0.767913	0.767913	0.767913	0.767913	0.767913	0.767913	0.767913	0.767913	0.767913	0.767913	0.767913	0.767913	0.767913	0.767913	0.767913	0.767913	0.767913	0.767913	0.767913	0.767913
0.818712	0.818712	0.818712	0.818712	0.818712	0.818712	0.818712	0.818712	0.818712	0.818712	0.818712	0.818712	0.818712	0.818712	0.818712	0.818712	0.818712	0.818712	0.818712	0.818712	0.818712	0.818712	0.818712	0.818712	0.818712	0.818712	0.818712	0.818712	0.818712	0.818712	0.818712	0.818712	0.818712	0.818712	0.818712	0.818712	0.818712	0.818712	0.818712	0.818712	0.818712	0.818712	0.818712	0.818712	0.818712	0.818712	0.818712	0.818712	0.818712	0.818712
0.864484	0.864484	0.864484	0.864484	0.864484	0.864484	0.864484	0.864484	0.864484	0.864484	0.864484	0.864484	0.864484	0.864484	0.864484	0.864484	0.864484	0.864484	0.864484	0.864484	0.864484	0.864484	0.864484	0.864484	0.864484	0.864484	0.864484	0.864484	0.864484	0.864484	0.864484	0.864484	0.864484	0.864484	0.864484	0.864484	0.864484	0.864484	0.864484	0.864484	0.864484	0.864484	0.864484	0.864484	0.864484	0.864484	0.864484	0.864484	0.864484	0.864484
0.904508	0.904508	0.904508	0.904508	0.904508	0.904508	0.904508	0.904508	0.904508	0.904508	0.904508	0.904508	0.904508	0.904508	0.904508	0.904508	0.904508	0.904508	0.904508	0.904508	0.904508	0.904508	0.904508	0.904508	0.904508	0.904508	0.904508	0.904508	0.904508	0.904508	0.904508	0.904508	0.904508	0.904508	0.904508	0.904508	0.904508	0.904508	0.904508	0.904508	0.904508	0.904508	0.904508	0.904508	0.904508	0.904508	0.904508	0.904508	0.904508	0.904508
0.938153	0.938153	0.938153	0.938153	0.938153	0.938153	0.938153	0.938153	0.938153	0.938153	0.938153	0.938153	0.938153	0.938153	0.938153	0.938153	0.938153	0.938153	0.938153	0.938153	0.938153	0.938153	0.938153	0.938153	0.938153	0.938153	0.938153	0.938153	0.938153	0.938153	0.938153	0.938153	0.938153	0.938153	0.938153	0.938153	0.938153	0.938153	0.938153	0.938153	0.938153	0.938153	0.938153	0.938153	0.938153	0.938153	0.938153	0.938153	0.938153	0.938153
0.964888	0.964888	0.964888	0.964888	0.964888	0.964888	0.964888	0.964888	0.964888	0.964888	0.964888	0.964888	0.964888	0.964888	0.964888	0.964888	0.964888	0.964888	0.964888	0.964888	0.964888	0.964888	0.964888	0.964888	0.964888	0.964888	0.964888	0.964888	0.964888	0.964888	0.964888	0.964888	0.964888	0.964888	0.964888	0.964888	0.964888	0.964888	0.964888	0.964888	0.964888	0.964888	0.964888	0.964888	0.964888	0.964888	0.964888	0.964888	0.964888	0.964888
0.984292	0.984292	0.984292	0.984292	0.984292	0.984292	0.984292	0.984292	0.984292	0.984292	0.984292	0.984292	0.984292	0.984292	0.984292	0.984292	0.984292	0.984292	0.984292	0.984292	0.984292	0.984292	0.984292	0.984292	0.984292	0.984292	0.984292	0.984292	0.984292	0.984292	0.984292	0.984292	0.984292	0.984292	0.984292	0.984292	0.984292	0.984292	0.984292	0.984292	0.984292	0.984292	0.984292	0.984292	0.984292	0.984292	0.984292	0.984292	0.984292	0.984292
0.996057	0.996057	0.996057	0.996057	0.996057	0.996057	0.996057	0.996057	0.996057	0.996057	0.996057	0.996057	0.996057	0.996057	0.996057	0.996057	0.996057	0.996057	0.996057	0.996057	0.996057	0.996057	0.996057	0.996057	0.996057	0.996057	0.996057	0.996057	0.996057	0.996057	0.996057	0.996057	0.996057	0.996057	0.996057	0.996057	0.996057	0.996057	0.996057	0.996057	0.996057	0.996057	0.996057	0.996057	0.996057	0.996057	0.996057	0.996057	0.996057	0.996057
1	1	1	1	1	1	1	1	1	1	1	1	1	1	1	1	1	1	1	1	1	1	1	1	1	1	1	1	1	1	1	1	1	1	1	1	1	1	1	1	1	1	1	1	1	1	1	1	1	1
0.996057	0.996057	0.996057	0.996057	0.996057	0.996057	0.996057	0.996057	0.996057	0.996057	0.996057	0.996057	0.996057	0.996057	0.996057	0.996057	0.996057	0.996057	0.996057	0.996057	0.996057	0.996057	0.996057	0.996057	0.996057	0.996057	0.996057	0.996057	0.996057	0.996057	0.996057	0.996057	0.996057	0.996057	0.996057	0.996057	0.996057	0.996057	0.996057	0.996057	0.996057	0.996057	0.996057	0.996057	0.996057	0.996057	0.996057	0.996057	0.996057	0.996057
0.984292	0.984292	0.984292	0.984292	0.984292	0.984292	0.984292	0.984292	0.984292	0.984292	0.984292	0.984292	0.984292	0.984292	0.984292	0.984292	0.984292	0.984292	0.984292	0.984292	0.984292	0.984292	0.984292	0.984292	0.984292	0.984292	0.984292	0.984292	0.984292	0.984292	0.984292	0.984292	0.984292	0.984292	0.984292	0.984292	0.984292	0.984292	0.984292	0.984292	0.984292	0.984292	0.984292	0.984292	0.984292	0.984292	0.984292	0.984292	0.984292	0.984292
0.964888	0.964888	0.964888	0.964888	0.964888	0.964888	0.964888	0.964888	0.964888	0.964888	0.964888	0.964888	0.964888	0.964888	0.964888	0.964888	0.964888	0.964888	0.964888	0.964888	0.964888	0.964888	0.964888	0.964888	0.964888	0.964888	0.964888	0.964888	0.964888	0.964888	0.964888	0.964888	0.964888	0.964888	0.964888	0.964888	0.964888	0.964888	0.964888	0.964888	0.964888	0.964888	0.964888	0.964888	0.964888	0.964888	0.964888	0.964888	0.964888	0.964888
0.938153	0.938153	0.938153	0.938153	0.938153	0.938153	0.938153	0.938153	0.938153	0.938153	0.938153	0.938153	0.938153	0.938153	0.938153	0.938153	0.938153	0.938153	0.938153	0.938153	0.938153	0.938153	0.938153	0.938153	0.938153	0.938153	0.938153	0.938153	0.938153	0.938153	0.938153	0.938153	0.938153	0.938153	0.938153	0.938153	0.938153	0.938153	0.938153	0.938153	0.938153	0.938153	0.938153	0.938153	0.938153	0.938153	0.938153	0.938153	0.938153	0.938153
0.904508	0.904508	0.904508	0.904508	0.904508	0.904508	0.904508	0.904508	0.904508	0.904508	0.904508	0.904508	0.904508	0.904508	0.904508	0.904508	0.904508	0.904508	0.904508	0.904508	0.904508	0.904508	0.904508	0.904508	0.904508	0.904508	0.904508	0.904508	0.904508	0.904508	0.904508	0.904508	0.904508	0.904508	0.904508	0.904508	0.904508	0.904508	0.904508	0.904508	0.904508	0.904508	0.904508	0.904508	0.904508	0.904508	0.904508	0.904508	0.904508	0.904508
0.864484	0.864484	0.864484	0.864484	0.864484	0.864484	0.864484	0.864484	0.864484	0.864484	0.864484	0.864484	0.864484	0.864484	0.864484	0.864484	0.864484	0.864484	0.864484	0.864484	0.864484	0.864484	0.864484	0.864484	0.864484	0.864484	0.864484	0.864484	0.864484	0.864484	0.864484	0.864484	0.864484	0.864484	0.864484	0.864484	0.864484	0.864484	0.864484	0.864484	0.864484	0.864484	0.864484	0.864484	0.864484	0.864484	0.864484	0.864484	0.864484	0.864484
0.818712	0.818712	0.818712	0.818712	0.818712	0.818712	0.818712	0.818712	0.818712	0.818712	0.818712	0.818712	0.818712	0.818712	0.818712	0.818712	0.818712	0.818712	0.818712	0.818712	0.818712	0.818712	0.818712	0.818712	0.818712	0.818712	0.818712	0.818712	0.818712	0.818712	0.818712	0.818712	0.818712	0.818712	0.818712	0.818712	0.818712	0.818712	0.818712	0.818712	0.818712	0.818712	0.818712	0.818712	0.818712	0.818712	0.818712	0.818712	0.818712	0.818712
0.767913	0.767913	0.767913	0.767913	0.767913	0.767913	0.767913	0.767913	0.767913	0.767913	0.767913	0.767913	0.767913	0.767913	0.767913	0.767913	0.767913	0.767913	0.767913	0.767913	0.767913	0.767913	0.767913	0.767913	0.767913	0.767913	0.767913	0.767913	0.767913	0.767913	0.767913	0.767913	0.767913	0.767913	0.767913	0.767913	0.767913	0.767913	0.767913	0.767913	0.767913	0.767913	0.767913	0.767913	0.767913	0.767913	0.767913	0.767913	0.767913	0.767913
0.71289	0.71289	0.71289	0.71289	0.71289	0.71289	0.71289	0.71289	0.71289	0.71289	0.71289	0.71289	0.71289	0.71289	0.71289	0.71289	0.71289	0.71289	0.71289	0.71289	0.71289	0.71289	0.71289	0.71289	0.71289	0.71289	0.71289	0.71289	0.71289	0.71289	0.71289	0.71289	0.71289	0.71289	0.71289	0.71289	0.71289	0.71289	0.71289	0.71289	0.71289	0.71289	0.71289	0.71289	0.71289	0.71289	0.71289	0.71289	0.71289	0.71289
0.654508	0.654508	0.654508	0.654508	0.654508	0.654508	0.654508	0.654508	0.654508	0.654508	0.654508	0.654508	0.654508	0.654508	0.654508	0.654508	0.654508	0.654508	0.654508	0.654508	0.654508	0.654508	0.654508	0.654508	0.654508	0.654508	0.654508	0.654508	0.654508	0.654508	0.654508	0.654508	0.654508	0.654508	0.654508	0.654508	0.654508	0.654508	0.654508	0.654508	0.654508	0.654508	0.654508	0.654508	0.654508	0.654508	0.654508	0.654508	0.654508	0.654508
0.593691	0.593691	0.593691	0.593691	0.593691	0.593691	0.593691	0.593691	0.593691	0.593691	0.593691	0.593691	0.593691	0.593691	0.593691	0.593691	0.593691	0.593691	0.593691	0.593691	0.593691	0.593691	0.593691	0.593691	0.593691	0.593691	0.593691	0.593691	0.593691	0.593691	0.593691	0.593691	0.593691	0.593691	0.593691	0.593691	0.593691	0.593691	0.593691	0.593691	0.593691	0.593691	0.593691	0.593691	0.593691	0.593691	0.593691	0.593691	0.593691	0.593691
0.531395	0.531395	0.531395	0.531395	0.531395	0.531395	0.531395	0.531395	0.531395	0.531395	0.531395	0.531395	0.531395	0.531395	0.531395	0.531395	0.531395	0.531395	0.531395	0.531395	0.531395	0.531395	0.531395	0.531395	0.531395	0.531395	0.531395	0.531395	0.531395	0.531395	0.531395	0.531395	0.531395	0.531395	0.531395	0.531395	0.531395	0.531395	0.531395	0.531395	0.531395	0.531395	0.531395	0.531395	0.531395	0.531395	0.531395	0.531395	0.531395	0.531395
0.468605	0.468605	0.468605	0.468605	0.468605	0.468605	0.468605	0.468605	0.468605	0.468605	0.468605	0.468605	0.468605	0.468605	0.468605	0.468605	0.468605	0.468605	0.468605	0.468605	0.468605	0.468605	0.468605	0.468605	0.468605	0.468605	0.468605	0.468605	0.468605	0.468605	0.468605	0.468605	0.468605	0.468605	0.468605	0.468605	0.468605	0.468605	0.468605	0.468605	0.468605	0.468605	0.468605	0.468605	0.468605	0.468605	0.468605	0.468605	0.468605	0.468605
0.406309	0.406309	0.406309	0.406309	0.406309	0.406309	0.406309	0.406309	0.406309	0.406309	0.406309	0.406309	0.406309	0.406309	0.406309	0.406309	0.406309	0.406309	0.406309	0.406309	0.406309	0.406309	0.406309	0.406309	0.406309	0.406309	0.406309	0.406309	0.406309	0.406309	0.406309	0.406309	0.406309	0.406309	0.406309	0.406309	0.406309	0.406309	0.406309	0.406309	0.406309	0.406309	0.406309	0.406309	0.406309	0.406309	0.406309	0.406309	0.406309	0.406309
0.345492	0.345492	0.345492	0.345492	0.345492	0.345492	0.345492	0.345492	0.345492	0.345492	0.345492	0.345492	0.345492	0.345492	0.345492	0.345492	0.345492	0.345492	0.345492	0.345492	0.345492	0.345492	0.345492	0.345492	0.345492	0.345492	0.345492	0.345492	0.345492	0.345492	0.345492	0.345492	0.345492	0.345492	0.345492	0.345492	0.345492	0.345492	0.345492	0.345492	0.345492	0.345492	0.345492	0.345492	0.345492	0.345492	0.345492	0.345492	0.345492	0.345492
0.28711	0.28711	0.28711	0.28711	0.28711	0.28711	0.28711	0.28711	0.28711	0.28711	0.28711	0.28711	0.28711	0.28711	0.28711	0.28711	0.28711	0.28711	0.28711	0.28711	0.28711	0.28711	0.28711	0.28711	0.28711	0.28711	0.28711	0.28711	0.28711	0.28711	0.28711	0.28711	0.28711	0.28711	0.28711	0.28711	0.28711	0.28711	0.28711	0.28711	0.28711	0.28711	0.28711	0.28711	0.28711	0.28711	0.28711	0.28711	0.28711	0.28711
0.232087	0.232087	0.232087	0.232087	0.232087	0.232087	0.232087	0.232087	0.232087	0.232087	0.232087	0.232087	0.232087	0.232087	0.232087	0.232087	0.232087	0.232087	0.232087	0.232087	0.232087	0.232087	0.232087	0.232087	0.232087	0.232087	0.232087	0.232087	0.232087	0.232087	0.232087	0.232087	0.232087	0.232087	0.232087	0.232087	0.232087	0.232087	0.232087	0.232087	0.232087	0.232087	0.232087	0.232087	0.232087	0.232087	0.232087	0.232087	0.232087	0.232087
0.181288	0.181288	0.181288	0.181288	0.181288	0.181288	0.181288	0.181288	0.181288	0.181288	0.181288	0.181288	0.181288	0.181288	0.181288	0.181288	0.181288	0.181288	0.181288	0.181288	0.181288	0.181288	0.181288	0.181288	0.181288	0.181288	0.181288	0.181288	0.181288	0.181288	0.181288	0.181288	0.181288	0.181288	0.181288	0.181288	0.181288	0.181288	0.181288	0.181288	0.181288	0.181288	0.181288	0.181288	0.181288	0.181288	0.181288	0.181288	0.181288	0.181288
0.135516	0.135516	0.135516	0.135516	0.135516	0.135516	0.135516	0.135516	0.135516	0.135516	0.135516	0.135516	0.135516	0.135516	0.135516	0.135516	0.135516	0.135516	0.135516	0.135516	0.135516	0.135516	0.135516	0.135516	0.135516	0.135516	0.135516	0.135516	0.135516	0.135516	0.135516	0.135516	0.135516	0.135516	0.135516	0.135516	0.135516	0.135516	0.135516	0.135516	0.135516	0.135516	0.135516	0.135516	0.135516	0.135516	0.135516	0.135516	0.135516	0.135516
0.0954915	0.0954915	0.0954915	0.0954915	0.0954915	0.0954915	0.0954915	0.0954915	0.0954915	0.0954915	0.0954915	0.0954915	0.0954915	0.0954915	0.0954915	0.0954915	0.0954915	0.0954915	0.0954915	0.0954915	0.0954915	0.0954915	0.0954915	0.0954915	0.0954915	0.0954915	0.0954915	0.0954915	0.0954915	0.0954915	0.0954915	0.0954915	0.0954915	0.0954915	0.0954915	0.0954915	0.0954915	0.0954915	0.0954915	0.0954915	0.0954915	0.0954915	0.0954915	0.0954915	0.0954915	0.0954915	0.0954915	0.0954915	0.0954915	0.0954915
0.0618467	0.0618467	0.0618467	0.0618467	0.0618467	0.0618467	0.0618467	0.0618467	0.0618467	0.0618467	0.0618467	0.0618467	0.0618467	0.0618467	0.0618467	0.0618467	0.0618467	0.0618467	0.0618467	0.0618467	0.0618467	0.0618467	0.0618467	0.0618467	0.0618467	0.0618467	0.0618467	0.0618467	0.0618467	0.0618467	0.0618467	0.0618467	0.0618467	0.0618467	0.0618467	0.0618467	0.0618467	0.0618467	0.0618467	0.0618467	0.0618467	0.0618467	0.0618467	0.0618467	0.0618467	0.0618467	0.0618467	0.0618467	0.0618467	0.0618467
0.0351118	0.0351118	0.0351118	0.0351118	0.0351118	0.0351118	0.0351118	0.0351118	0.0351118	0.0351118	0.0351118	0.0351118	0.0351118	0.0351118	0.0351118	0.0351118	0.0351118	0.0351118	0.0351118	0.0351118	0.0351118	0.0351118	0.0351118	0.0351118	0.0351118	0.0351118	0.0351118	0.0351118	0.0351118	0.0351118	0.0351118	0.0351118	0.0351118	0.0351118	0.0351118	0.0351118	0.0351118	0.0351118	0.0351118	0.0351118	0.0351118	0.0351118	0.0351118	0.0351118	0.0351118	0.0351118	0.0351118	0.0351118	0.0351118	0.0351118
0.0157084	0.0157084	0.0157084	0.0157084	0.0157084	0.0157084	0.0157084	0.0157084	0.0157084	0.0157084	0.0157084	0.0157084	0.0157084	0.0157084	0.0157084	0.0157084	0.0157084	0.0157084	0.0157084	0.0157084	0.0157084	0.0157084	0.0157084	0.0157084	0.0157084	0.0157084	0.0157084	0.0157084	0.0157084	0.0157084	0.0157084	0.0157084	0.0157084	0.0157084	0.0157084	0.0157084	0.0157084	0.0157084	0.0157084	0.0157084	0.0157084	0.0157084	0.0157084	0.0157084	0.0157084	0.0157084	0.0157084	0.0157084	0.0157084	0.0157084
0.00394265	0.00394265	0.00394265	0.00394265	0.00394265	0.00394265	0.00394265	0.00394265	0.00394265	0.00394265	0.00394265	0.00394265	0.00394265	0.00394265	0.00394265	0.00394265	0.00394265	0.00394265	0.00394265	0.00394265	0.00394265	0.00394265	0.00394265	0.00394265	0.00394265	0.00394265	0.00394265	0.00394265	0.00394265	0.00394265	0.00394265	0.00394265	0.00394265	0.00394265	0.00394265	0.00394265	0.00394265	0.00394265	0.00394265	0.00394265	0.00394265	0.00394265	0.00394265	0.00394265	0.00394265	0.00394265	0.00394265	0.00394265	0.00394265	0.00394265
1.65508e-30	1.65508e-30	1.65508e-30	1.65508e-30	1.65508e-30	1.65508e-30	1.65508e-30	1.65508e-30	1.65508e-30	1.65508e-30	1.65508e-30	1.65508e-30	1.65508e-30	1.65508e-30	1.65508e-30	1.65508e-30	1.65508e-30	1.65508e-30	1.65508e-30	1.65508e-30	1.65508e-30	1.65508e-30	1.65508e-30	1.65508e-30	1.65508e-30	1.65508e-30	1.65508e-30	1.65508e-30	1.65508e-30	1.65508e-30	1.65508e-30	1.65508e-30	1.65508e-30	1.65508e-30	1.65508e-30	1.65508e-30	1.65508e-30	1.65508e-30	1.65508e-30	1.65508e-30	1.65508e-30	1.65508e-30	1.65508e-30	1.65508e-30	1.65508e-30	1.65508e-30	1.65508e-30	1.65508e-30	1.65508e-30	1.65508e-30
[truncated: 51 more columns]

## Sheet: S1
0	0	0	0	0	0	0	0	0	0	0	0	0	0	0	0	0	0	0	0	0	0	0	0	0	0	0	0	0	0	0	0	0	0	0	0	0	0	0	0	0	0	0	0	0	0	0	0	0	0
0	-0.000247561	-0.000494145	-0.000738779	-0.000980497	-0.00121835	-0.00145139	-0.0016787	-0.00189939	-0.00211258	-0.00231743	-0.00251314	-0.00269893	-0.00287407	-0.00303786	-0.00318967	-0.00332889	-0.00345497	-0.00356742	-0.00366578	-0.00374968	-0.00381878	-0.00387281	-0.00391156	-0.00393487	-0.00394265	-0.00393487	-0.00391156	-0.00387281	-0.00381878	-0.00374968	-0.00366578	-0.00356742	-0.00345497	-0.00332889	-0.00318967	-0.00303786	-0.00287407	-0.00269893	-0.00251314	-0.00231743	-0.00211258	-0.00189939	-0.0016787	-0.00145139	-0.00121835	-0.000980497	-0.000738779	-0.000494145	-0.000247561
0	-0.00098634	-0.00196879	-0.00294346	-0.00390653	-0.00485417	-0.00578265	-0.00668832	-0.00756759	-0.00841699	-0.00923318	-0.0100129	-0.0107532	-0.0114509	-0.0121035	-0.0127084	-0.0132631	-0.0137654	-0.0142134	-0.0146053	-0.0149396	-0.0152149	-0.0154302	-0.0155846	-0.0156774	-0.0157084	-0.0156774	-0.0155846	-0.0154302	-0.0152149	-0.0149396	-0.0146053	-0.0142134	-0.0137654	-0.0132631	-0.0127084	-0.0121035	-0.0114509	-0.0107532	-0.0100129	-0.00923318	-0.00841699	-0.00756759	-0.00668832	-0.00578265	-0.00485417	-0.00390653	-0.00294346	-0.00196879	-0.00098634
0	-0.00220469	-0.00440067	-0.00657929	-0.00873194	-0.0108501	-0.0129255	-0.0149499	-0.0169152	-0.0188138	-0.0206382	-0.0223811	-0.0240357	-0.0255954	-0.0270541	-0.028406	-0.0296458	-0.0307687	-0.0317701	-0.0326461	-0.0333933	-0.0340087	-0.0344898	-0.0348349	-0.0350425	-0.0351118	-0.0350425	-0.0348349	-0.0344898	-0.0340087	-0.0333933	-0.0326461	-0.0317701	-0.0307687	-0.0296458	-0.028406	-0.0270541	-0.0255954	-0.0240357	-0.0223811	-0.0206382	-0.0188138	-0.0169152	-0.0149499	-0.0129255	-0.0108501	-0.00873194	-0.00657929	-0.00440067	-0.00220469
0	-0.00388338	-0.00775144	-0.0115889	-0.0153806	-0.0191117	-0.0227673	-0.026333	-0.0297949	-0.0331391	-0.0363526	-0.0394225	-0.042337	-0.0450843	-0.0476537	-0.050035	-0.0522189	-0.0541966	-0.0559605	-0.0575036	-0.0588197	-0.0599036	-0.0607512	-0.061359	-0.0617246	-0.0618467	-0.0617246	-0.061359	-0.0607512	-0.0599036	-0.0588197	-0.0575036	-0.0559605	-0.0541966	-0.0522189	-0.050035	-0.0476537	-0.0450843	-0.042337	-0.0394225	-0.0363526	-0.0331391	-0.0297949	-0.026333	-0.0227673	-0.0191117	-0.0153806	-0.0115889	-0.00775144	-0.00388338
0	-0.00599596	-0.0119683	-0.0178933	-0.0237478	-0.0295085	-0.0351528	-0.0406583	-0.0460034	-0.0511669	-0.0561285	-0.0608686	-0.0653684	-0.0696103	-0.0735775	-0.0772542	-0.0806261	-0.0836798	-0.0864033	-0.0887858	-0.0908178	-0.0924915	-0.0938001	-0.0947385	-0.0953031	-0.0954915	-0.0953031	-0.0947385	-0.0938001	-0.0924915	-0.0908178	-0.0887858	-0.0864033	-0.0836798	-0.0806261	-0.0772542	-0.0735775	-0.0696103	-0.0653684	-0.0608686	-0.0561285	-0.0511669	-0.0460034	-0.0406583	-0.0351528	-0.0295085	-0.0237478	-0.0178933	-0.0119683	-0.00599596
0	-0.0085091	-0.0169846	-0.0253931	-0.0337014	-0.0418767	-0.0498867	-0.0576998	-0.0652852	-0.0726129	-0.0796541	-0.0863809	-0.0927669	-0.0987867	-0.104417	-0.109634	-0.11442	-0.118753	-0.122618	-0.125999	-0.128883	-0.131258	-0.133115	-0.134447	-0.135248	-0.135516	-0.135248	-0.134447	-0.133115	-0.131258	-0.128883	-0.125999	-0.122618	-0.118753	-0.11442	-0.109634	-0.104417	-0.0987867	-0.0927669	-0.0863809	-0.0796541	-0.0726129	-0.0652852	-0.0576998	-0.0498867	-0.0418767	-0.0337014	-0.0253931	-0.0169846	-0.0085091
0	-0.0113832	-0.0227214	-0.03397	-0.0450845	-0.0560211	-0.0667366	-0.0771887	-0.0873362	-0.097139	-0.106558	-0.115557	-0.1241	-0.132153	-0.139685	-0.146665	-0.153067	-0.158864	-0.164034	-0.168557	-0.172415	-0.175593	-0.178077	-0.179858	-0.18093	-0.181288	-0.18093	-0.179858	-0.178077	-0.175593	-0.172415	-0.168557	-0.164034	-0.158864	-0.153067	-0.146665	-0.139685	-0.132153	-0.1241	-0.115557	-0.106558	-0.097139	-0.0873362	-0.0771887	-0.0667366	-0.0560211	-0.0450845	-0.03397	-0.0227214	-0.0113832
0	-0.0145728	-0.0290882	-0.0434887	-0.0577176	-0.0717187	-0.0854368	-0.0988177	-0.111809	-0.124358	-0.136417	-0.147938	-0.158874	-0.169184	-0.178826	-0.187762	-0.195957	-0.203379	-0.209998	-0.215789	-0.220727	-0.224795	-0.227976	-0.230257	-0.231629	-0.232087	-0.231629	-0.230257	-0.227976	-0.224795	-0.220727	-0.215789	-0.209998	-0.203379	-0.195957	-0.187762	-0.178826	-0.169184	-0.158874	-0.147938	-0.136417	-0.124358	-0.111809	-0.0988177	-0.0854368	-0.0717187	-0.0577176	-0.0434887	-0.0290882	-0.0145728
0	-0.0180278	-0.0359845	-0.0537991	-0.0714014	-0.088722	-0.105692	-0.122246	-0.138316	-0.153841	-0.168759	-0.183011	-0.196541	-0.209294	-0.221222	-0.232277	-0.242415	-0.251597	-0.259785	-0.266948	-0.273058	-0.27809	-0.282025	-0.284846	-0.286544	-0.28711	-0.286544	-0.284846	-0.282025	-0.27809	-0.273058	-0.266948	-0.259785	-0.251597	-0.242415	-0.232277	-0.221222	-0.209294	-0.196541	-0.183011	-0.168759	-0.153841	-0.138316	-0.122246	-0.105692	-0.088722	-0.0714014	-0.0537991	-0.0359845	-0.0180278
0	-0.0216936	-0.0433016	-0.0647387	-0.0859202	-0.106763	-0.127184	-0.147103	-0.166442	-0.185124	-0.203075	-0.220225	-0.236505	-0.251852	-0.266206	-0.279508	-0.291708	-0.302757	-0.31261	-0.32123	-0.328582	-0.334637	-0.339372	-0.342767	-0.34481	-0.345492	-0.34481	-0.342767	-0.339372	-0.334637	-0.328582	-0.32123	-0.31261	-0.302757	-0.291708	-0.279508	-0.266206	-0.251852	-0.236505	-0.220225	-0.203075	-0.185124	-0.166442	-0.147103	-0.127184	-0.106763	-0.0859202	-0.0647387	-0.0433016	-0.0216936
0	-0.0255124	-0.0509241	-0.0761348	-0.101045	-0.125556	-0.149572	-0.172998	-0.195741	-0.217711	-0.238823	-0.258991	-0.278138	-0.296187	-0.313067	-0.328711	-0.343058	-0.356052	-0.36764	-0.377777	-0.386423	-0.393544	-0.399112	-0.403105	-0.405508	-0.406309	-0.405508	-0.403105	-0.399112	-0.393544	-0.386423	-0.377777	-0.36764	-0.356052	-0.343058	-0.328711	-0.313067	-0.296187	-0.278138	-0.258991	-0.238823	-0.217711	-0.195741	-0.172998	-0.149572	-0.125556	-0.101045	-0.0761348	-0.0509241	-0.0255124
0	-0.0294239	-0.0587317	-0.0878078	-0.116537	-0.144807	-0.172505	-0.199522	-0.225752	-0.251091	-0.275439	-0.2987	-0.320782	-0.341598	-0.361066	-0.379109	-0.395656	-0.410641	-0.424006	-0.435698	-0.44567	-0.453883	-0.460304	-0.46491	-0.46768	-0.468605	-0.46768	-0.46491	-0.460304	-0.453883	-0.44567	-0.435698	-0.424006	-0.410641	-0.395656	-0.379109	-0.361066	-0.341598	-0.320782	-0.2987	-0.275439	-0.251091	-0.225752	-0.199522	-0.172505	-0.144807	-0.116537	-0.0878078	-0.0587317	-0.0294239
0	-0.0333666	-0.0666015	-0.0995735	-0.132153	-0.16421	-0.19562	-0.226257	-0.256002	-0.284736	-0.312346	-0.338724	-0.363765	-0.38737	-0.409447	-0.429908	-0.448672	-0.465665	-0.480821	-0.494079	-0.505387	-0.514701	-0.521983	-0.527205	-0.530347	-0.531395	-0.530347	-0.527205	-0.521983	-0.514701	-0.505387	-0.494079	-0.480821	-0.465665	-0.448672	-0.429908	-0.409447	-0.38737	-0.363765	-0.338724	-0.312346	-0.284736	-0.256002	-0.226257	-0.19562	-0.16421	-0.132153	-0.0995735	-0.0666015	-0.0333666
0	-0.0372781	-0.0744092	-0.111247	-0.147645	-0.183461	-0.218552	-0.252781	-0.286013	-0.318115	-0.348963	-0.378433	-0.406409	-0.432782	-0.457447	-0.480306	-0.50127	-0.520255	-0.537187	-0.552	-0.564633	-0.575039	-0.583175	-0.589009	-0.592519	-0.593691	-0.592519	-0.589009	-0.583175	-0.575039	-0.564633	-0.552	-0.537187	-0.520255	-0.50127	-0.480306	-0.457447	-0.432782	-0.406409	-0.378433	-0.348963	-0.318115	-0.286013	-0.252781	-0.218552	-0.183461	-0.147645	-0.111247	-0.0744092	-0.0372781
0	-0.0410969	-0.0820317	-0.122643	-0.16277	-0.202254	-0.240941	-0.278676	-0.315312	-0.350703	-0.38471	-0.417199	-0.448042	-0.477116	-0.504307	-0.529508	-0.55262	-0.57355	-0.592217	-0.608547	-0.622475	-0.633946	-0.642915	-0.649348	-0.653217	-0.654508	-0.653217	-0.649348	-0.642915	-0.633946	-0.622475	-0.608547	-0.592217	-0.57355	-0.55262	-0.529508	-0.504307	-0.477116	-0.448042	-0.417199	-0.38471	-0.350703	-0.315312	-0.278676	-0.240941	-0.202254	-0.16277	-0.122643	-0.0820317	-0.0410969
0	-0.0447627	-0.0893488	-0.133582	-0.177288	-0.220295	-0.262432	-0.303534	-0.343437	-0.381985	-0.419026	-0.454413	-0.488007	-0.519674	-0.549291	-0.57674	-0.601913	-0.62471	-0.645042	-0.662828	-0.677998	-0.690493	-0.700262	-0.707268	-0.711483	-0.71289	-0.711483	-0.707268	-0.700262	-0.690493	-0.677998	-0.662828	-0.645042	-0.62471	-0.601913	-0.57674	-0.549291	-0.519674	-0.488007	-0.454413	-0.419026	-0.381985	-0.343437	-0.303534	-0.262432	-0.220295	-0.177288	-0.133582	-0.0893488	-0.0447627
0	-0.0482177	-0.0962451	-0.143893	-0.190972	-0.237298	-0.282688	-0.326962	-0.369945	-0.411469	-0.451368	-0.489486	-0.525673	-0.559785	-0.591687	-0.621255	-0.648371	-0.672928	-0.694829	-0.713988	-0.730329	-0.743788	-0.754312	-0.761858	-0.766398	-0.767913	-0.766398	-0.761858	-0.754312	-0.743788	-0.730329	-0.713988	-0.694829	-0.672928	-0.648371	-0.621255	-0.591687	-0.559785	-0.525673	-0.489486	-0.451368	-0.411469	-0.369945	-0.326962	-0.282688	-0.237298	-0.190972	-0.143893	-0.0962451	-0.0482177
0	-0.0514074	-0.102612	-0.153411	-0.203605	-0.252996	-0.301388	-0.348591	-0.394418	-0.438688	-0.481227	-0.521867	-0.560447	-0.596815	-0.630828	-0.662352	-0.691261	-0.717443	-0.740793	-0.761219	-0.778641	-0.792991	-0.80421	-0.812256	-0.817096	-0.818712	-0.817096	-0.812256	-0.80421	-0.792991	-0.778641	-0.761219	-0.740793	-0.717443	-0.691261	-0.662352	-0.630828	-0.596815	-0.560447	-0.521867	-0.481227	-0.438688	-0.394418	-0.348591	-0.301388	-0.252996	-0.203605	-0.153411	-0.102612	-0.0514074
0	-0.0542814	-0.108349	-0.161988	-0.214989	-0.26714	-0.318238	-0.36808	-0.416468	-0.463214	-0.508131	-0.551043	-0.59178	-0.630182	-0.666097	-0.699383	-0.729908	-0.757553	-0.782209	-0.803777	-0.822173	-0.837325	-0.849172	-0.857668	-0.862778	-0.864484	-0.862778	-0.857668	-0.849172	-0.837325	-0.822173	-0.803777	-0.782209	-0.757553	-0.729908	-0.699383	-0.666097	-0.630182	-0.59178	-0.551043	-0.508131	-0.463214	-0.416468	-0.36808	-0.318238	-0.26714	-0.214989	-0.161988	-0.108349	-0.0542814
0	-0.0567946	-0.113365	-0.169488	-0.224942	-0.279508	-0.332972	-0.385121	-0.43575	-0.48466	-0.531657	-0.576555	-0.619179	-0.659358	-0.696936	-0.731763	-0.763702	-0.792627	-0.818424	-0.840991	-0.860239	-0.876092	-0.888487	-0.897376	-0.902724	-0.904508	-0.902724	-0.897376	-0.888487	-0.876092	-0.860239	-0.840991	-0.818424	-0.792627	-0.763702	-0.731763	-0.696936	-0.659358	-0.619179	-0.576555	-0.531657	-0.48466	-0.43575	-0.385121	-0.332972	-0.279508	-0.224942	-0.169488	-0.113365	-0.0567946
0	-0.0589071	-0.117582	-0.175792	-0.233309	-0.289905	-0.345357	-0.399446	-0.451959	-0.502688	-0.551433	-0.598001	-0.64221	-0.683884	-0.72286	-0.758982	-0.792109	-0.82211	-0.848867	-0.872273	-0.892237	-0.90868	-0.921536	-0.930756	-0.936302	-0.938153	-0.936302	-0.930756	-0.921536	-0.90868	-0.892237	-0.872273	-0.848867	-0.82211	-0.792109	-0.758982	-0.72286	-0.683884	-0.64221	-0.598001	-0.551433	-0.502688	-0.451959	-0.399446	-0.345357	-0.289905	-0.233309	-0.175792	-0.117582	-0.0589071
0	-0.0605858	-0.120933	-0.180802	-0.239958	-0.298167	-0.355199	-0.410829	-0.464838	-0.517013	-0.567147	-0.615043	-0.660511	-0.703373	-0.743459	-0.780611	-0.814682	-0.845538	-0.873057	-0.89713	-0.917663	-0.934575	-0.947797	-0.95728	-0.962984	-0.964888	-0.962984	-0.95728	-0.947797	-0.934575	-0.917663	-0.89713	-0.873057	-0.845538	-0.814682	-0.780611	-0.743459	-0.703373	-0.660511	-0.615043	-0.567147	-0.517013	-0.464838	-0.410829	-0.355199	-0.298167	-0.239958	-0.180802	-0.120933	-0.0605858
0	-0.0618042	-0.123364	-0.184438	-0.244783	-0.304163	-0.362342	-0.419091	-0.474186	-0.52741	-0.578552	-0.627411	-0.673794	-0.717518	-0.75841	-0.796309	-0.831065	-0.862541	-0.890614	-0.915171	-0.936117	-0.953368	-0.966857	-0.97653	-0.982349	-0.984292	-0.982349	-0.97653	-0.966857	-0.953368	-0.936117	-0.915171	-0.890614	-0.862541	-0.831065	-0.796309	-0.75841	-0.717518	-0.673794	-0.627411	-0.578552	-0.52741	-0.474186	-0.419091	-0.362342	-0.304163	-0.244783	-0.184438	-0.123364	-0.0618042
0	-0.062543	-0.124839	-0.186643	-0.247709	-0.307799	-0.366673	-0.424101	-0.479854	-0.533714	-0.585468	-0.634911	-0.681848	-0.726095	-0.767475	-0.805827	-0.840999	-0.872852	-0.90126	-0.926111	-0.947307	-0.964764	-0.978414	-0.988203	-0.994092	-0.996057	-0.994092	-0.988203	-0.978414	-0.964764	-0.947307	-0.926111	-0.90126	-0.872852	-0.840999	-0.805827	-0.767475	-0.726095	-0.681848	-0.634911	-0.585468	-0.533714	-0.479854	-0.424101	-0.366673	-0.307799	-0.247709	-0.186643	-0.124839	-0.062543
0	-0.0627905	-0.125333	-0.187381	-0.24869	-0.309017	-0.368125	-0.425779	-0.481754	-0.535827	-0.587785	-0.637424	-0.684547	-0.728969	-0.770513	-0.809017	-0.844328	-0.876307	-0.904827	-0.929776	-0.951057	-0.968583	-0.982287	-0.992115	-0.998027	-1	-0.998027	-0.992115	-0.982287	-0.968583	-0.951057	-0.929776	-0.904827	-0.876307	-0.844328	-0.809017	-0.770513	-0.728969	-0.684547	-0.637424	-0.587785	-0.535827	-0.481754	-0.425779	-0.368125	-0.309017	-0.24869	-0.187381	-0.125333	-0.0627905
0	-0.062543	-0.124839	-0.186643	-0.247709	-0.307799	-0.366673	-0.424101	-0.479854	-0.533714	-0.585468	-0.634911	-0.681848	-0.726095	-0.767475	-0.805827	-0.840999	-0.872852	-0.90126	-0.926111	-0.947307	-0.964764	-0.978414	-0.988203	-0.994092	-0.996057	-0.994092	-0.988203	-0.978414	-0.964764	-0.947307	-0.926111	-0.90126	-0.872852	-0.840999	-0.805827	-0.767475	-0.726095	-0.681848	-0.634911	-0.585468	-0.533714	-0.479854	-0.424101	-0.366673	-0.307799	-0.247709	-0.186643	-0.124839	-0.062543
0	-0.0618042	-0.123364	-0.184438	-0.244783	-0.304163	-0.362342	-0.419091	-0.474186	-0.52741	-0.578552	-0.627411	-0.673794	-0.717518	-0.75841	-0.796309	-0.831065	-0.862541	-0.890614	-0.915171	-0.936117	-0.953368	-0.966857	-0.97653	-0.982349	-0.984292	-0.982349	-0.97653	-0.966857	-0.953368	-0.936117	-0.915171	-0.890614	-0.862541	-0.831065	-0.796309	-0.75841	-0.717518	-0.673794	-0.627411	-0.578552	-0.52741	-0.474186	-0.419091	-0.362342	-0.304163	-0.244783	-0.184438	-0.123364	-0.0618042
0	-0.0605858	-0.120933	-0.180802	-0.239958	-0.298167	-0.355199	-0.410829	-0.464838	-0.517013	-0.567147	-0.615043	-0.660511	-0.703373	-0.743459	-0.780611	-0.814682	-0.845538	-0.873057	-0.89713	-0.917663	-0.934575	-0.947797	-0.95728	-0.962984	-0.964888	-0.962984	-0.95728	-0.947797	-0.934575	-0.917663	-0.89713	-0.873057	-0.845538	-0.814682	-0.780611	-0.743459	-0.703373	-0.660511	-0.615043	-0.567147	-0.517013	-0.464838	-0.410829	-0.355199	-0.298167	-0.239958	-0.180802	-0.120933	-0.0605858
0	-0.0589071	-0.117582	-0.175792	-0.233309	-0.289905	-0.345357	-0.399446	-0.451959	-0.502688	-0.551433	-0.598001	-0.64221	-0.683884	-0.72286	-0.758982	-0.792109	-0.82211	-0.848867	-0.872273	-0.892237	-0.90868	-0.921536	-0.930756	-0.936302	-0.938153	-0.936302	-0.930756	-0.921536	-0.90868	-0.892237	-0.872273	-0.848867	-0.82211	-0.792109	-0.758982	-0.72286	-0.683884	-0.64221	-0.598001	-0.551433	-0.502688	-0.451959	-0.399446	-0.345357	-0.289905	-0.233309	-0.175792	-0.117582	-0.0589071
0	-0.0567946	-0.113365	-0.169488	-0.224942	-0.279508	-0.332972	-0.385121	-0.43575	-0.48466	-0.531657	-0.576555	-0.619179	-0.659358	-0.696936	-0.731763	-0.763702	-0.792627	-0.818424	-0.840991	-0.860239	-0.876092	-0.888487	-0.897376	-0.902724	-0.904508	-0.902724	-0.897376	-0.888487	-0.876092	-0.860239	-0.840991	-0.818424	-0.792627	-0.763702	-0.731763	-0.696936	-0.659358	-0.619179	-0.576555	-0.531657	-0.48466	-0.43575	-0.385121	-0.332972	-0.279508	-0.224942	-0.169488	-0.113365	-0.0567946
0	-0.0542814	-0.108349	-0.161988	-0.214989	-0.26714	-0.318238	-0.36808	-0.416468	-0.463214	-0.508131	-0.551043	-0.59178	-0.630182	-0.666097	-0.699383	-0.729908	-0.757553	-0.782209	-0.803777	-0.822173	-0.837325	-0.849172	-0.857668	-0.862778	-0.864484	-0.862778	-0.857668	-0.849172	-0.837325	-0.822173	-0.803777	-0.782209	-0.757553	-0.729908	-0.699383	-0.666097	-0.630182	-0.59178	-0.551043	-0.508131	-0.463214	-0.416468	-0.36808	-0.318238	-0.26714	-0.214989	-0.161988	-0.108349	-0.0542814
0	-0.0514074	-0.102612	-0.153411	-0.203605	-0.252996	-0.301388	-0.348591	-0.394418	-0.438688	-0.481227	-0.521867	-0.560447	-0.596815	-0.630828	-0.662352	-0.691261	-0.717443	-0.740793	-0.761219	-0.778641	-0.792991	-0.80421	-0.812256	-0.817096	-0.818712	-0.817096	-0.812256	-0.80421	-0.792991	-0.778641	-0.761219	-0.740793	-0.717443	-0.691261	-0.662352	-0.630828	-0.596815	-0.560447	-0.521867	-0.481227	-0.438688	-0.394418	-0.348591	-0.301388	-0.252996	-0.203605	-0.153411	-0.102612	-0.0514074
0	-0.0482177	-0.0962451	-0.143893	-0.190972	-0.237298	-0.282688	-0.326962	-0.369945	-0.411469	-0.451368	-0.489486	-0.525673	-0.559785	-0.591687	-0.621255	-0.648371	-0.672928	-0.694829	-0.713988	-0.730329	-0.743788	-0.754312	-0.761858	-0.766398	-0.767913	-0.766398	-0.761858	-0.754312	-0.743788	-0.730329	-0.713988	-0.694829	-0.672928	-0.648371	-0.621255	-0.591687	-0.559785	-0.525673	-0.489486	-0.451368	-0.411469	-0.369945	-0.326962	-0.282688	-0.237298	-0.190972	-0.143893	-0.0962451	-0.0482177
0	-0.0447627	-0.0893488	-0.133582	-0.177288	-0.220295	-0.262432	-0.303534	-0.343437	-0.381985	-0.419026	-0.454413	-0.488007	-0.519674	-0.549291	-0.57674	-0.601913	-0.62471	-0.645042	-0.662828	-0.677998	-0.690493	-0.700262	-0.707268	-0.711483	-0.71289	-0.711483	-0.707268	-0.700262	-0.690493	-0.677998	-0.662828	-0.645042	-0.62471	-0.601913	-0.57674	-0.549291	-0.519674	-0.488007	-0.454413	-0.419026	-0.381985	-0.343437	-0.303534	-0.262432	-0.220295	-0.177288	-0.133582	-0.0893488	-0.0447627
0	-0.0410969	-0.0820317	-0.122643	-0.16277	-0.202254	-0.240941	-0.278676	-0.315312	-0.350703	-0.38471	-0.417199	-0.448042	-0.477116	-0.504307	-0.529508	-0.55262	-0.57355	-0.592217	-0.608547	-0.622475	-0.633946	-0.642915	-0.649348	-0.653217	-0.654508	-0.653217	-0.649348	-0.642915	-0.633946	-0.622475	-0.608547	-0.592217	-0.57355	-0.55262	-0.529508	-0.504307	-0.477116	-0.448042	-0.417199	-0.38471	-0.350703	-0.315312	-0.278676	-0.240941	-0.202254	-0.16277	-0.122643	-0.0820317	-0.0410969
0	-0.0372781	-0.0744092	-0.111247	-0.147645	-0.183461	-0.218552	-0.252781	-0.286013	-0.318115	-0.348963	-0.378433	-0.406409	-0.432782	-0.457447	-0.480306	-0.50127	-0.520255	-0.537187	-0.552	-0.564633	-0.575039	-0.583175	-0.589009	-0.592519	-0.593691	-0.592519	-0.589009	-0.583175	-0.575039	-0.564633	-0.552	-0.537187	-0.520255	-0.50127	-0.480306	-0.457447	-0.432782	-0.406409	-0.378433	-0.348963	-0.318115	-0.286013	-0.252781	-0.218552	-0.183461	-0.147645	-0.111247	-0.0744092	-0.0372781
0	-0.0333666	-0.0666015	-0.0995735	-0.132153	-0.16421	-0.19562	-0.226257	-0.256002	-0.284736	-0.312346	-0.338724	-0.363765	-0.38737	-0.409447	-0.429908	-0.448672	-0.465665	-0.480821	-0.494079	-0.505387	-0.514701	-0.521983	-0.527205	-0.530347	-0.531395	-0.530347	-0.527205	-0.521983	-0.514701	-0.505387	-0.494079	-0.480821	-0.465665	-0.448672	-0.429908	-0.409447	-0.38737	-0.363765	-0.338724	-0.312346	-0.284736	-0.256002	-0.226257	-0.19562	-0.16421	-0.132153	-0.0995735	-0.0666015	-0.0333666
0	-0.0294239	-0.0587317	-0.0878078	-0.116537	-0.144807	-0.172505	-0.199522	-0.225752	-0.251091	-0.275439	-0.2987	-0.320782	-0.341598	-0.361066	-0.379109	-0.395656	-0.410641	-0.424006	-0.435698	-0.44567	-0.453883	-0.460304	-0.46491	-0.46768	-0.468605	-0.46768	-0.46491	-0.460304	-0.453883	-0.44567	-0.435698	-0.424006	-0.410641	-0.395656	-0.379109	-0.361066	-0.341598	-0.320782	-0.2987	-0.275439	-0.251091	-0.225752	-0.199522	-0.172505	-0.144807	-0.116537	-0.0878078	-0.0587317	-0.0294239
0	-0.0255124	-0.0509241	-0.0761348	-0.101045	-0.125556	-0.149572	-0.172998	-0.195741	-0.217711	-0.238823	-0.258991	-0.278138	-0.296187	-0.313067	-0.328711	-0.343058	-0.356052	-0.36764	-0.377777	-0.386423	-0.393544	-0.399112	-0.403105	-0.405508	-0.406309	-0.405508	-0.403105	-0.399112	-0.393544	-0.386423	-0.377777	-0.36764	-0.356052	-0.343058	-0.328711	-0.313067	-0.296187	-0.278138	-0.258991	-0.238823	-0.217711	-0.195741	-0.172998	-0.149572	-0.125556	-0.101045	-0.0761348	-0.0509241	-0.0255124
0	-0.0216936	-0.0433016	-0.0647387	-0.0859202	-0.106763	-0.127184	-0.147103	-0.166442	-0.185124	-0.203075	-0.220225	-0.236505	-0.251852	-0.266206	-0.279508	-0.291708	-0.302757	-0.31261	-0.32123	-0.328582	-0.334637	-0.339372	-0.342767	-0.34481	-0.345492	-0.34481	-0.342767	-0.339372	-0.334637	-0.328582	-0.32123	-0.31261	-0.302757	-0.291708	-0.279508	-0.266206	-0.251852	-0.236505	-0.220225	-0.203075	-0.185124	-0.166442	-0.147103	-0.127184	-0.106763	-0.0859202	-0.0647387	-0.0433016	-0.0216936
0	-0.0180278	-0.0359845	-0.0537991	-0.0714014	-0.088722	-0.105692	-0.122246	-0.138316	-0.153841	-0.168759	-0.183011	-0.196541	-0.209294	-0.221222	-0.232277	-0.242415	-0.251597	-0.259785	-0.266948	-0.273058	-0.27809	-0.282025	-0.284846	-0.286544	-0.28711	-0.286544	-0.284846	-0.282025	-0.27809	-0.273058	-0.266948	-0.259785	-0.251597	-0.242415	-0.232277	-0.221222	-0.209294	-0.196541	-0.183011	-0.168759	-0.153841	-0.138316	-0.122246	-0.105692	-0.088722	-0.0714014	-0.0537991	-0.0359845	-0.0180278
0	-0.0145728	-0.0290882	-0.0434887	-0.0577176	-0.0717187	-0.0854368	-0.0988177	-0.111809	-0.124358	-0.136417	-0.147938	-0.158874	-0.169184	-0.178826	-0.187762	-0.195957	-0.203379	-0.209998	-0.215789	-0.220727	-0.224795	-0.227976	-0.230257	-0.231629	-0.232087	-0.231629	-0.230257	-0.227976	-0.224795	-0.220727	-0.215789	-0.209998	-0.203379	-0.195957	-0.187762	-0.178826	-0.169184	-0.158874	-0.147938	-0.136417	-0.124358	-0.111809	-0.0988177	-0.0854368	-0.0717187	-0.0577176	-0.0434887	-0.0290882	-0.0145728
0	-0.0113832	-0.0227214	-0.03397	-0.0450845	-0.0560211	-0.0667366	-0.0771887	-0.0873362	-0.097139	-0.106558	-0.115557	-0.1241	-0.132153	-0.139685	-0.146665	-0.153067	-0.158864	-0.164034	-0.168557	-0.172415	-0.175593	-0.178077	-0.179858	-0.18093	-0.181288	-0.18093	-0.179858	-0.178077	-0.175593	-0.172415	-0.168557	-0.164034	-0.158864	-0.153067	-0.146665	-0.139685	-0.132153	-0.1241	-0.115557	-0.106558	-0.097139	-0.0873362	-0.0771887	-0.0667366	-0.0560211	-0.0450845	-0.03397	-0.0227214	-0.0113832
0	-0.0085091	-0.0169846	-0.0253931	-0.0337014	-0.0418767	-0.0498867	-0.0576998	-0.0652852	-0.0726129	-0.0796541	-0.0863809	-0.0927669	-0.0987867	-0.104417	-0.109634	-0.11442	-0.118753	-0.122618	-0.125999	-0.128883	-0.131258	-0.133115	-0.134447	-0.135248	-0.135516	-0.135248	-0.134447	-0.133115	-0.131258	-0.128883	-0.125999	-0.122618	-0.118753	-0.11442	-0.109634	-0.104417	-0.0987867	-0.0927669	-0.0863809	-0.0796541	-0.0726129	-0.0652852	-0.0576998	-0.0498867	-0.0418767	-0.0337014	-0.0253931	-0.0169846	-0.0085091
0	-0.00599596	-0.0119683	-0.0178933	-0.0237478	-0.0295085	-0.0351528	-0.0406583	-0.0460034	-0.0511669	-0.0561285	-0.0608686	-0.0653684	-0.0696103	-0.0735775	-0.0772542	-0.0806261	-0.0836798	-0.0864033	-0.0887858	-0.0908178	-0.0924915	-0.0938001	-0.0947385	-0.0953031	-0.0954915	-0.0953031	-0.0947385	-0.0938001	-0.0924915	-0.0908178	-0.0887858	-0.0864033	-0.0836798	-0.0806261	-0.0772542	-0.0735775	-0.0696103	-0.0653684	-0.0608686	-0.0561285	-0.0511669	-0.0460034	-0.0406583	-0.0351528	-0.0295085	-0.0237478	-0.0178933	-0.0119683	-0.00599596
0	-0.00388338	-0.00775144	-0.0115889	-0.0153806	-0.0191117	-0.0227673	-0.026333	-0.0297949	-0.0331391	-0.0363526	-0.0394225	-0.042337	-0.0450843	-0.0476537	-0.050035	-0.0522189	-0.0541966	-0.0559605	-0.0575036	-0.0588197	-0.0599036	-0.0607512	-0.061359	-0.0617246	-0.0618467	-0.0617246	-0.061359	-0.0607512	-0.0599036	-0.0588197	-0.0575036	-0.0559605	-0.0541966	-0.0522189	-0.050035	-0.0476537	-0.0450843	-0.042337	-0.0394225	-0.0363526	-0.0331391	-0.0297949	-0.026333	-0.0227673	-0.0191117	-0.0153806	-0.0115889	-0.00775144	-0.00388338
0	-0.00220469	-0.00440067	-0.00657929	-0.00873194	-0.0108501	-0.0129255	-0.0149499	-0.0169152	-0.0188138	-0.0206382	-0.0223811	-0.0240357	-0.0255954	-0.0270541	-0.028406	-0.0296458	-0.0307687	-0.0317701	-0.0326461	-0.0333933	-0.0340087	-0.0344898	-0.0348349	-0.0350425	-0.0351118	-0.0350425	-0.0348349	-0.0344898	-0.0340087	-0.0333933	-0.0326461	-0.0317701	-0.0307687	-0.0296458	-0.028406	-0.0270541	-0.0255954	-0.0240357	-0.0223811	-0.0206382	-0.0188138	-0.0169152	-0.0149499	-0.0129255	-0.0108501	-0.00873194	-0.00657929	-0.00440067	-0.00220469
0	-0.00098634	-0.00196879	-0.00294346	-0.00390653	-0.00485417	-0.00578265	-0.00668832	-0.00756759	-0.00841699	-0.00923318	-0.0100129	-0.0107532	-0.0114509	-0.0121035	-0.0127084	-0.0132631	-0.0137654	-0.0142134	-0.0146053	-0.0149396	-0.0152149	-0.0154302	-0.0155846	-0.0156774	-0.0157084	-0.0156774	-0.0155846	-0.0154302	-0.0152149	-0.0149396	-0.0146053	-0.0142134	-0.0137654	-0.0132631	-0.0127084	-0.0121035	-0.0114509	-0.0107532	-0.0100129	-0.00923318	-0.00841699	-0.00756759	-0.00668832	-0.00578265	-0.00485417	-0.00390653	-0.00294346	-0.00196879	-0.00098634
0	-0.000247561	-0.000494145	-0.000738779	-0.000980497	-0.00121835	-0.00145139	-0.0016787	-0.00189939	-0.00211258	-0.00231743	-0.00251314	-0.00269893	-0.00287407	-0.00303786	-0.00318967	-0.00332889	-0.00345497	-0.00356742	-0.00366578	-0.00374968	-0.00381878	-0.00387281	-0.00391156	-0.00393487	-0.00394265	-0.00393487	-0.00391156	-0.00387281	-0.00381878	-0.00374968	-0.00366578	-0.00356742	-0.00345497	-0.00332889	-0.00318967	-0.00303786	-0.00287407	-0.00269893	-0.00251314	-0.00231743	-0.00211258	-0.00189939	-0.0016787	-0.00145139	-0.00121835	-0.000980497	-0.000738779	-0.000494145	-0.000247561
0	-6.4952e-33	-1.29648e-32	-1.93832e-32	-2.57251e-32	-3.19654e-32	-3.80797e-32	-4.40436e-32	-4.98337e-32	-5.54272e-32	-6.08019e-32	-6.59366e-32	-7.08112e-32	-7.54062e-32	-7.97037e-32	-8.36866e-32	-8.73393e-32	-9.06472e-32	-9.35974e-32	-9.61783e-32	-9.83795e-32	-1.00193e-31	-1.0161e-31	-1.02627e-31	-1.03238e-31	-1.03442e-31	-1.03238e-31	-1.02627e-31	-1.0161e-31	-1.00193e-31	-9.83795e-32	-9.61783e-32	-9.35974e-32	-9.06472e-32	-8.73393e-32	-8.36866e-32	-7.97037e-32	-7.54062e-32	-7.08112e-32	-6.59366e-32	-6.08019e-32	-5.54272e-32	-4.98337e-32	-4.40436e-32	-3.80797e-32	-3.19654e-32	-2.57251e-32	-1.93832e-32	-1.29648e-32	-6.4952e-33
0	-0.000247561	-0.000494145	-0.000738779	-0.000980497	-0.00121835	-0.00145139	-0.0016787	-0.00189939	-0.00211258	-0.00231743	-0.00251314	-0.00269893	-0.00287407	-0.00303786	-0.00318967	-0.00332889	-0.00345497	-0.00356742	-0.00366578	-0.00374968	-0.00381878	-0.00387281	-0.00391156	-0.00393487	-0.00394265	-0.00393487	-0.00391156	-0.00387281	-0.00381878	-0.00374968	-0.00366578	-0.00356742	-0.00345497	-0.00332889	-0.00318967	-0.00303786	-0.00287407	-0.00269893	-0.00251314	-0.00231743	-0.00211258	-0.00189939	-0.0016787	-0.00145139	-0.00121835	-0.000980497	-0.000738779	-0.000494145	-0.000247561
0	-0.00098634	-0.00196879	-0.00294346	-0.00390653	-0.00485417	-0.00578265	-0.00668832	-0.00756759	-0.00841699	-0.00923318	-0.0100129	-0.0107532	-0.0114509	-0.0121035	-0.0127084	-0.0132631	-0.0137654	-0.0142134	-0.0146053	-0.0149396	-0.0152149	-0.0154302	-0.0155846	-0.0156774	-0.0157084	-0.0156774	-0.0155846	-0.0154302	-0.0152149	-0.0149396	-0.0146053	-0.0142134	-0.0137654	-0.0132631	-0.0127084	-0.0121035	-0.0114509	-0.0107532	-0.0100129	-0.00923318	-0.00841699	-0.00756759	-0.00668832	-0.00578265	-0.00485417	-0.00390653	-0.00294346	-0.00196879	-0.00098634
0	-0.00220469	-0.00440067	-0.00657929	-0.00873194	-0.0108501	-0.0129255	-0.0149499	-0.0169152	-0.0188138	-0.0206382	-0.0223811	-0.0240357	-0.0255954	-0.0270541	-0.028406	-0.0296458	-0.0307687	-0.0317701	-0.0326461	-0.0333933	-0.0340087	-0.0344898	-0.0348349	-0.0350425	-0.0351118	-0.0350425	-0.0348349	-0.0344898	-0.0340087	-0.0333933	-0.0326461	-0.0317701	-0.0307687	-0.0296458	-0.028406	-0.0270541	-0.0255954	-0.0240357	-0.0223811	-0.0206382	-0.0188138	-0.0169152	-0.0149499	-0.0129255	-0.0108501	-0.00873194	-0.00657929	-0.00440067	-0.00220469
0	-0.00388338	-0.00775144	-0.0115889	-0.0153806	-0.0191117	-0.0227673	-0.026333	-0.0297949	-0.0331391	-0.0363526	-0.0394225	-0.042337	-0.0450843	-0.0476537	-0.050035	-0.0522189	-0.0541966	-0.0559605	-0.0575036	-0.0588197	-0.0599036	-0.0607512	-0.061359	-0.0617246	-0.0618467	-0.0617246	-0.061359	-0.0607512	-0.0599036	-0.0588197	-0.0575036	-0.0559605	-0.0541966	-0.0522189	-0.050035	-0.0476537	-0.0450843	-0.042337	-0.0394225	-0.0363526	-0.0331391	-0.0297949	-0.026333	-0.0227673	-0.0191117	-0.0153806	-0.0115889	-0.00775144	-0.00388338
0	-0.00599596	-0.0119683	-0.0178933	-0.0237478	-0.0295085	-0.0351528	-0.0406583	-0.0460034	-0.0511669	-0.0561285	-0.0608686	-0.0653684	-0.0696103	-0.0735775	-0.0772542	-0.0806261	-0.0836798	-0.0864033	-0.0887858	-0.0908178	-0.0924915	-0.0938001	-0.0947385	-0.0953031	-0.0954915	-0.0953031	-0.0947385	-0.0938001	-0.0924915	-0.0908178	-0.0887858	-0.0864033	-0.0836798	-0.0806261	-0.0772542	-0.0735775	-0.0696103	-0.0653684	-0.0608686	-0.0561285	-0.0511669	-0.0460034	-0.0406583	-0.0351528	-0.0295085	-0.0237478	-0.0178933	-0.0119683	-0.00599596
0	-0.0085091	-0.0169846	-0.0253931	-0.0337014	-0.0418767	-0.0498867	-0.0576998	-0.0652852	-0.0726129	-0.0796541	-0.0863809	-0.0927669	-0.0987867	-0.104417	-0.109634	-0.11442	-0.118753	-0.122618	-0.125999	-0.128883	-0.131258	-0.133115	-0.134447	-0.135248	-0.135516	-0.135248	-0.134447	-0.133115	-0.131258	-0.128883	-0.125999	-0.122618	-0.118753	-0.11442	-0.109634	-0.104417	-0.0987867	-0.0927669	-0.0863809	-0.0796541	-0.0726129	-0.0652852	-0.0576998	-0.0498867	-0.0418767	-0.0337014	-0.0253931	-0.0169846	-0.0085091
0	-0.0113832	-0.0227214	-0.03397	-0.0450845	-0.0560211	-0.0667366	-0.0771887	-0.0873362	-0.097139	-0.106558	-0.115557	-0.1241	-0.132153	-0.139685	-0.146665	-0.153067	-0.158864	-0.164034	-0.168557	-0.172415	-0.175593	-0.178077	-0.179858	-0.18093	-0.181288	-0.18093	-0.179858	-0.178077	-0.175593	-0.172415	-0.168557	-0.164034	-0.158864	-0.153067	-0.146665	-0.139685	-0.132153	-0.1241	-0.115557	-0.106558	-0.097139	-0.0873362	-0.0771887	-0.0667366	-0.0560211	-0.0450845	-0.03397	-0.0227214	-0.0113832
0	-0.0145728	-0.0290882	-0.0434887	-0.0577176	-0.0717187	-0.0854368	-0.0988177	-0.111809	-0.124358	-0.136417	-0.147938	-0.158874	-0.169184	-0.178826	-0.187762	-0.195957	-0.203379	-0.209998	-0.215789	-0.220727	-0.224795	-0.227976	-0.230257	-0.231629	-0.232087	-0.231629	-0.230257	-0.227976	-0.224795	-0.220727	-0.215789	-0.209998	-0.203379	-0.195957	-0.187762	-0.178826	-0.169184	-0.158874	-0.147938	-0.136417	-0.124358	-0.111809	-0.0988177	-0.0854368	-0.0717187	-0.0577176	-0.0434887	-0.0290882	-0.0145728
0	-0.0180278	-0.0359845	-0.0537991	-0.0714014	-0.088722	-0.105692	-0.122246	-0.138316	-0.153841	-0.168759	-0.183011	-0.196541	-0.209294	-0.221222	-0.232277	-0.242415	-0.251597	-0.259785	-0.266948	-0.273058	-0.27809	-0.282025	-0.284846	-0.286544	-0.28711	-0.286544	-0.284846	-0.282025	-0.27809	-0.273058	-0.266948	-0.259785	-0.251597	-0.242415	-0.232277	-0.221222	-0.209294	-0.196541	-0.183011	-0.168759	-0.153841	-0.138316	-0.122246	-0.105692	-0.088722	-0.0714014	-0.0537991	-0.0359845	-0.0180278
0	-0.0216936	-0.0433016	-0.0647387	-0.0859202	-0.106763	-0.127184	-0.147103	-0.166442	-0.185124	-0.203075	-0.220225	-0.236505	-0.251852	-0.266206	-0.279508	-0.291708	-0.302757	-0.31261	-0.32123	-0.328582	-0.334637	-0.339372	-0.342767	-0.34481	-0.345492	-0.34481	-0.342767	-0.339372	-0.334637	-0.328582	-0.32123	-0.31261	-0.302757	-0.291708	-0.279508	-0.266206	-0.251852	-0.236505	-0.220225	-0.203075	-0.185124	-0.166442	-0.147103	-0.127184	-0.106763	-0.0859202	-0.0647387	-0.0433016	-0.0216936
0	-0.0255124	-0.0509241	-0.0761348	-0.101045	-0.125556	-0.149572	-0.172998	-0.195741	-0.217711	-0.238823	-0.258991	-0.278138	-0.296187	-0.313067	-0.328711	-0.343058	-0.356052	-0.36764	-0.377777	-0.386423	-0.393544	-0.399112	-0.403105	-0.405508	-0.406309	-0.405508	-0.403105	-0.399112	-0.393544	-0.386423	-0.377777	-0.36764	-0.356052	-0.343058	-0.328711	-0.313067	-0.296187	-0.278138	-0.258991	-0.238823	-0.217711	-0.195741	-0.172998	-0.149572	-0.125556	-0.101045	-0.0761348	-0.0509241	-0.0255124
0	-0.0294239	-0.0587317	-0.0878078	-0.116537	-0.144807	-0.172505	-0.199522	-0.225752	-0.251091	-0.275439	-0.2987	-0.320782	-0.341598	-0.361066	-0.379109	-0.395656	-0.410641	-0.424006	-0.435698	-0.44567	-0.453883	-0.460304	-0.46491	-0.46768	-0.468605	-0.46768	-0.46491	-0.460304	-0.453883	-0.44567	-0.435698	-0.424006	-0.410641	-0.395656	-0.379109	-0.361066	-0.341598	-0.320782	-0.2987	-0.275439	-0.251091	-0.225752	-0.199522	-0.172505	-0.144807	-0.116537	-0.0878078	-0.0587317	-0.0294239
0	-0.0333666	-0.0666015	-0.0995735	-0.132153	-0.16421	-0.19562	-0.226257	-0.256002	-0.284736	-0.312346	-0.338724	-0.363765	-0.38737	-0.409447	-0.429908	-0.448672	-0.465665	-0.480821	-0.494079	-0.505387	-0.514701	-0.521983	-0.527205	-0.530347	-0.531395	-0.530347	-0.527205	-0.521983	-0.514701	-0.505387	-0.494079	-0.480821	-0.465665	-0.448672	-0.429908	-0.409447	-0.38737	-0.363765	-0.338724	-0.312346	-0.284736	-0.256002	-0.226257	-0.19562	-0.16421	-0.132153	-0.0995735	-0.0666015	-0.0333666
0	-0.0372781	-0.0744092	-0.111247	-0.147645	-0.183461	-0.218552	-0.252781	-0.286013	-0.318115	-0.348963	-0.378433	-0.406409	-0.432782	-0.457447	-0.480306	-0.50127	-0.520255	-0.537187	-0.552	-0.564633	-0.575039	-0.583175	-0.589009	-0.592519	-0.593691	-0.592519	-0.589009	-0.583175	-0.575039	-0.564633	-0.552	-0.537187	-0.520255	-0.50127	-0.480306	-0.457447	-0.432782	-0.406409	-0.378433	-0.348963	-0.318115	-0.286013	-0.252781	-0.218552	-0.183461	-0.147645	-0.111247	-0.0744092	-0.0372781
0	-0.0410969	-0.0820317	-0.122643	-0.16277	-0.202254	-0.240941	-0.278676	-0.315312	-0.350703	-0.38471	-0.417199	-0.448042	-0.477116	-0.504307	-0.529508	-0.55262	-0.57355	-0.592217	-0.608547	-0.622475	-0.633946	-0.642915	-0.649348	-0.653217	-0.654508	-0.653217	-0.649348	-0.642915	-0.633946	-0.622475	-0.608547	-0.592217	-0.57355	-0.55262	-0.529508	-0.504307	-0.477116	-0.448042	-0.417199	-0.38471	-0.350703	-0.315312	-0.278676	-0.240941	-0.202254	-0.16277	-0.122643	-0.0820317	-0.0410969
0	-0.0447627	-0.0893488	-0.133582	-0.177288	-0.220295	-0.262432	-0.303534	-0.343437	-0.381985	-0.419026	-0.454413	-0.488007	-0.519674	-0.549291	-0.57674	-0.601913	-0.62471	-0.645042	-0.662828	-0.677998	-0.690493	-0.700262	-0.707268	-0.711483	-0.71289	-0.711483	-0.707268	-0.700262	-0.690493	-0.677998	-0.662828	-0.645042	-0.62471	-0.601913	-0.57674	-0.549291	-0.519674	-0.488007	-0.454413	-0.419026	-0.381985	-0.343437	-0.303534	-0.262432	-0.220295	-0.177288	-0.133582	-0.0893488	-0.0447627
0	-0.0482177	-0.0962451	-0.143893	-0.190972	-0.237298	-0.282688	-0.326962	-0.369945	-0.411469	-0.451368	-0.489486	-0.525673	-0.559785	-0.591687	-0.621255	-0.648371	-0.672928	-0.694829	-0.713988	-0.730329	-0.743788	-0.754312	-0.761858	-0.766398	-0.767913	-0.766398	-0.761858	-0.754312	-0.743788	-0.730329	-0.713988	-0.694829	-0.672928	-0.648371	-0.621255	-0.591687	-0.559785	-0.525673	-0.489486	-0.451368	-0.411469	-0.369945	-0.326962	-0.282688	-0.237298	-0.190972	-0.143893	-0.0962451	-0.0482177
0	-0.0514074	-0.102612	-0.153411	-0.203605	-0.252996	-0.301388	-0.348591	-0.394418	-0.438688	-0.481227	-0.521867	-0.560447	-0.596815	-0.630828	-0.662352	-0.691261	-0.717443	-0.740793	-0.761219	-0.778641	-0.792991	-0.80421	-0.812256	-0.817096	-0.818712	-0.817096	-0.812256	-0.80421	-0.792991	-0.778641	-0.761219	-0.740793	-0.717443	-0.691261	-0.662352	-0.630828	-0.596815	-0.560447	-0.521867	-0.481227	-0.438688	-0.394418	-0.348591	-0.301388	-0.252996	-0.203605	-0.153411	-0.102612	-0.0514074
0	-0.0542814	-0.108349	-0.161988	-0.214989	-0.26714	-0.318238	-0.36808	-0.416468	-0.463214	-0.508131	-0.551043	-0.59178	-0.630182	-0.666097	-0.699383	-0.729908	-0.757553	-0.782209	-0.803777	-0.822173	-0.837325	-0.849172	-0.857668	-0.862778	-0.864484	-0.862778	-0.857668	-0.849172	-0.837325	-0.822173	-0.803777	-0.782209	-0.757553	-0.729908	-0.699383	-0.666097	-0.630182	-0.59178	-0.551043	-0.508131	-0.463214	-0.416468	-0.36808	-0.318238	-0.26714	-0.214989	-0.161988	-0.108349	-0.0542814
0	-0.0567946	-0.113365	-0.169488	-0.224942	-0.279508	-0.332972	-0.385121	-0.43575	-0.48466	-0.531657	-0.576555	-0.619179	-0.659358	-0.696936	-0.731763	-0.763702	-0.792627	-0.818424	-0.840991	-0.860239	-0.876092	-0.888487	-0.897376	-0.902724	-0.904508	-0.902724	-0.897376	-0.888487	-0.876092	-0.860239	-0.840991	-0.818424	-0.792627	-0.763702	-0.731763	-0.696936	-0.659358	-0.619179	-0.576555	-0.531657	-0.48466	-0.43575	-0.385121	-0.332972	-0.279508	-0.224942	-0.169488	-0.113365	-0.0567946
0	-0.0589071	-0.117582	-0.175792	-0.233309	-0.289905	-0.345357	-0.399446	-0.451959	-0.502688	-0.551433	-0.598001	-0.64221	-0.683884	-0.72286	-0.758982	-0.792109	-0.82211	-0.848867	-0.872273	-0.892237	-0.90868	-0.921536	-0.930756	-0.936302	-0.938153	-0.936302	-0.930756	-0.921536	-0.90868	-0.892237	-0.872273	-0.848867	-0.82211	-0.792109	-0.758982	-0.72286	-0.683884	-0.64221	-0.598001	-0.551433	-0.502688	-0.451959	-0.399446	-0.345357	-0.289905	-0.233309	-0.175792	-0.117582	-0.0589071
0	-0.0605858	-0.120933	-0.180802	-0.239958	-0.298167	-0.355199	-0.410829	-0.464838	-0.517013	-0.567147	-0.615043	-0.660511	-0.703373	-0.743459	-0.780611	-0.814682	-0.845538	-0.873057	-0.89713	-0.917663	-0.934575	-0.947797	-0.95728	-0.962984	-0.964888	-0.962984	-0.95728	-0.947797	-0.934575	-0.917663	-0.89713	-0.873057	-0.845538	-0.814682	-0.780611	-0.743459	-0.703373	-0.660511	-0.615043	-0.567147	-0.517013	-0.464838	-0.410829	-0.355199	-0.298167	-0.239958	-0.180802	-0.120933	-0.0605858
0	-0.0618042	-0.123364	-0.184438	-0.244783	-0.304163	-0.362342	-0.419091	-0.474186	-0.52741	-0.578552	-0.627411	-0.673794	-0.717518	-0.75841	-0.796309	-0.831065	-0.862541	-0.890614	-0.915171	-0.936117	-0.953368	-0.966857	-0.97653	-0.982349	-0.984292	-0.982349	-0.97653	-0.966857	-0.953368	-0.936117	-0.915171	-0.890614	-0.862541	-0.831065	-0.796309	-0.75841	-0.717518	-0.673794	-0.627411	-0.578552	-0.52741	-0.474186	-0.419091	-0.362342	-0.304163	-0.244783	-0.184438	-0.123364	-0.0618042
0	-0.062543	-0.124839	-0.186643	-0.247709	-0.307799	-0.366673	-0.424101	-0.479854	-0.533714	-0.585468	-0.634911	-0.681848	-0.726095	-0.767475	-0.805827	-0.840999	-0.872852	-0.90126	-0.926111	-0.947307	-0.964764	-0.978414	-0.988203	-0.994092	-0.996057	-0.994092	-0.988203	-0.978414	-0.964764	-0.947307	-0.926111	-0.90126	-0.872852	-0.840999	-0.805827	-0.767475	-0.726095	-0.681848	-0.634911	-0.585468	-0.533714	-0.479854	-0.424101	-0.366673	-0.307799	-0.247709	-0.186643	-0.124839	-0.062543
0	-0.0627905	-0.125333	-0.187381	-0.24869	-0.309017	-0.368125	-0.425779	-0.481754	-0.535827	-0.587785	-0.637424	-0.684547	-0.728969	-0.770513	-0.809017	-0.844328	-0.876307	-0.904827	-0.929776	-0.951057	-0.968583	-0.982287	-0.992115	-0.998027	-1	-0.998027	-0.992115	-0.982287	-0.968583	-0.951057	-0.929776	-0.904827	-0.876307	-0.844328	-0.809017	-0.770513	-0.728969	-0.684547	-0.637424	-0.587785	-0.535827	-0.481754	-0.425779	-0.368125	-0.309017	-0.24869	-0.187381	-0.125333	-0.0627905
0	-0.062543	-0.124839	-0.186643	-0.247709	-0.307799	-0.366673	-0.424101	-0.479854	-0.533714	-0.585468	-0.634911	-0.681848	-0.726095	-0.767475	-0.805827	-0.840999	-0.872852	-0.90126	-0.926111	-0.947307	-0.964764	-0.978414	-0.988203	-0.994092	-0.996057	-0.994092	-0.988203	-0.978414	-0.964764	-0.947307	-0.926111	-0.90126	-0.872852	-0.840999	-0.805827	-0.767475	-0.726095	-0.681848	-0.634911	-0.585468	-0.533714	-0.479854	-0.424101	-0.366673	-0.307799	-0.247709	-0.186643	-0.124839	-0.062543
0	-0.0618042	-0.123364	-0.184438	-0.244783	-0.304163	-0.362342	-0.419091	-0.474186	-0.52741	-0.578552	-0.627411	-0.673794	-0.717518	-0.75841	-0.796309	-0.831065	-0.862541	-0.890614	-0.915171	-0.936117	-0.953368	-0.966857	-0.97653	-0.982349	-0.984292	-0.982349	-0.97653	-0.966857	-0.953368	-0.936117	-0.915171	-0.890614	-0.862541	-0.831065	-0.796309	-0.75841	-0.717518	-0.673794	-0.627411	-0.578552	-0.52741	-0.474186	-0.419091	-0.362342	-0.304163	-0.244783	-0.184438	-0.123364	-0.0618042
0	-0.0605858	-0.120933	-0.180802	-0.239958	-0.298167	-0.355199	-0.410829	-0.464838	-0.517013	-0.567147	-0.615043	-0.660511	-0.703373	-0.743459	-0.780611	-0.814682	-0.845538	-0.873057	-0.89713	-0.917663	-0.934575	-0.947797	-0.95728	-0.962984	-0.964888	-0.962984	-0.95728	-0.947797	-0.934575	-0.917663	-0.89713	-0.873057	-0.845538	-0.814682	-0.780611	-0.743459	-0.703373	-0.660511	-0.615043	-0.567147	-0.517013	-0.464838	-0.410829	-0.355199	-0.298167	-0.239958	-0.180802	-0.120933	-0.0605858
0	-0.0589071	-0.117582	-0.175792	-0.233309	-0.289905	-0.345357	-0.399446	-0.451959	-0.502688	-0.551433	-0.598001	-0.64221	-0.683884	-0.72286	-0.758982	-0.792109	-0.82211	-0.848867	-0.872273	-0.892237	-0.90868	-0.921536	-0.930756	-0.936302	-0.938153	-0.936302	-0.930756	-0.921536	-0.90868	-0.892237	-0.872273	-0.848867	-0.82211	-0.792109	-0.758982	-0.72286	-0.683884	-0.64221	-0.598001	-0.551433	-0.502688	-0.451959	-0.399446	-0.345357	-0.289905	-0.233309	-0.175792	-0.117582	-0.0589071
0	-0.0567946	-0.113365	-0.169488	-0.224942	-0.279508	-0.332972	-0.385121	-0.43575	-0.48466	-0.531657	-0.576555	-0.619179	-0.659358	-0.696936	-0.731763	-0.763702	-0.792627	-0.818424	-0.840991	-0.860239	-0.876092	-0.888487	-0.897376	-0.902724	-0.904508	-0.902724	-0.897376	-0.888487	-0.876092	-0.860239	-0.840991	-0.818424	-0.792627	-0.763702	-0.731763	-0.696936	-0.659358	-0.619179	-0.576555	-0.531657	-0.48466	-0.43575	-0.385121	-0.332972	-0.279508	-0.224942	-0.169488	-0.113365	-0.0567946
0	-0.0542814	-0.108349	-0.161988	-0.214989	-0.26714	-0.318238	-0.36808	-0.416468	-0.463214	-0.508131	-0.551043	-0.59178	-0.630182	-0.666097	-0.699383	-0.729908	-0.757553	-0.782209	-0.803777	-0.822173	-0.837325	-0.849172	-0.857668	-0.862778	-0.864484	-0.862778	-0.857668	-0.849172	-0.837325	-0.822173	-0.803777	-0.782209	-0.757553	-0.729908	-0.699383	-0.666097	-0.630182	-0.59178	-0.551043	-0.508131	-0.463214	-0.416468	-0.36808	-0.318238	-0.26714	-0.214989	-0.161988	-0.108349	-0.0542814
0	-0.0514074	-0.102612	-0.153411	-0.203605	-0.252996	-0.301388	-0.348591	-0.394418	-0.438688	-0.481227	-0.521867	-0.560447	-0.596815	-0.630828	-0.662352	-0.691261	-0.717443	-0.740793	-0.761219	-0.778641	-0.792991	-0.80421	-0.812256	-0.817096	-0.818712	-0.817096	-0.812256	-0.80421	-0.792991	-0.778641	-0.761219	-0.740793	-0.717443	-0.691261	-0.662352	-0.630828	-0.596815	-0.560447	-0.521867	-0.481227	-0.438688	-0.394418	-0.348591	-0.301388	-0.252996	-0.203605	-0.153411	-0.102612	-0.0514074
0	-0.0482177	-0.0962451	-0.143893	-0.190972	-0.237298	-0.282688	-0.326962	-0.369945	-0.411469	-0.451368	-0.489486	-0.525673	-0.559785	-0.591687	-0.621255	-0.648371	-0.672928	-0.694829	-0.713988	-0.730329	-0.743788	-0.754312	-0.761858	-0.766398	-0.767913	-0.766398	-0.761858	-0.754312	-0.743788	-0.730329	-0.713988	-0.694829	-0.672928	-0.648371	-0.621255	-0.591687	-0.559785	-0.525673	-0.489486	-0.451368	-0.411469	-0.369945	-0.326962	-0.282688	-0.237298	-0.190972	-0.143893	-0.0962451	-0.0482177
0	-0.0447627	-0.0893488	-0.133582	-0.177288	-0.220295	-0.262432	-0.303534	-0.343437	-0.381985	-0.419026	-0.454413	-0.488007	-0.519674	-0.549291	-0.57674	-0.601913	-0.62471	-0.645042	-0.662828	-0.677998	-0.690493	-0.700262	-0.707268	-0.711483	-0.71289	-0.711483	-0.707268	-0.700262	-0.690493	-0.677998	-0.662828	-0.645042	-0.62471	-0.601913	-0.57674	-0.549291	-0.519674	-0.488007	-0.454413	-0.419026	-0.381985	-0.343437	-0.303534	-0.262432	-0.220295	-0.177288	-0.133582	-0.0893488	-0.0447627
0	-0.0410969	-0.0820317	-0.122643	-0.16277	-0.202254	-0.240941	-0.278676	-0.315312	-0.350703	-0.38471	-0.417199	-0.448042	-0.477116	-0.504307	-0.529508	-0.55262	-0.57355	-0.592217	-0.608547	-0.622475	-0.633946	-0.642915	-0.649348	-0.653217	-0.654508	-0.653217	-0.649348	-0.642915	-0.633946	-0.622475	-0.608547	-0.592217	-0.57355	-0.55262	-0.529508	-0.504307	-0.477116	-0.448042	-0.417199	-0.38471	-0.350703	-0.315312	-0.278676	-0.240941	-0.202254	-0.16277	-0.122643	-0.0820317	-0.0410969
0	-0.0372781	-0.0744092	-0.111247	-0.147645	-0.183461	-0.218552	-0.252781	-0.286013	-0.318115	-0.348963	-0.378433	-0.406409	-0.432782	-0.457447	-0.480306	-0.50127	-0.520255	-0.537187	-0.552	-0.564633	-0.575039	-0.583175	-0.589009	-0.592519	-0.593691	-0.592519	-0.589009	-0.583175	-0.575039	-0.564633	-0.552	-0.537187	-0.520255	-0.50127	-0.480306	-0.457447	-0.432782	-0.406409	-0.378433	-0.348963	-0.318115	-0.286013	-0.252781	-0.218552	-0.183461	-0.147645	-0.111247	-0.0744092	-0.0372781
0	-0.0333666	-0.0666015	-0.0995735	-0.132153	-0.16421	-0.19562	-0.226257	-0.256002	-0.284736	-0.312346	-0.338724	-0.363765	-0.38737	-0.409447	-0.429908	-0.448672	-0.465665	-0.480821	-0.494079	-0.505387	-0.514701	-0.521983	-0.527205	-0.530347	-0.531395	-0.530347	-0.527205	-0.521983	-0.514701	-0.505387	-0.494079	-0.480821	-0.465665	-0.448672	-0.429908	-0.409447	-0.38737	-0.363765	-0.338724	-0.312346	-0.284736	-0.256002	-0.226257	-0.19562	-0.16421	-0.132153	-0.0995735	-0.0666015	-0.0333666
0	-0.0294239	-0.0587317	-0.0878078	-0.116537	-0.144807	-0.172505	-0.199522	-0.225752	-0.251091	-0.275439	-0.2987	-0.320782	-0.341598	-0.361066	-0.379109	-0.395656	-0.410641	-0.424006	-0.435698	-0.44567	-0.453883	-0.460304	-0.46491	-0.46768	-0.468605	-0.46768	-0.46491	-0.460304	-0.453883	-0.44567	-0.435698	-0.424006	-0.410641	-0.395656	-0.379109	-0.361066	-0.341598	-0.320782	-0.2987	-0.275439	-0.251091	-0.225752	-0.199522	-0.172505	-0.144807	-0.116537	-0.0878078	-0.0587317	-0.0294239
0	-0.0255124	-0.0509241	-0.0761348	-0.101045	-0.125556	-0.149572	-0.172998	-0.195741	-0.217711	-0.238823	-0.258991	-0.278138	-0.296187	-0.313067	-0.328711	-0.343058	-0.356052	-0.36764	-0.377777	-0.386423	-0.393544	-0.399112	-0.403105	-0.405508	-0.406309	-0.405508	-0.403105	-0.399112	-0.393544	-0.386423	-0.377777	-0.36764	-0.356052	-0.343058	-0.328711	-0.313067	-0.296187	-0.278138	-0.258991	-0.238823	-0.217711	-0.195741	-0.172998	-0.149572	-0.125556	-0.101045	-0.0761348	-0.0509241	-0.0255124
0	-0.0216936	-0.0433016	-0.0647387	-0.0859202	-0.106763	-0.127184	-0.147103	-0.166442	-0.185124	-0.203075	-0.220225	-0.236505	-0.251852	-0.266206	-0.279508	-0.291708	-0.302757	-0.31261	-0.32123	-0.328582	-0.334637	-0.339372	-0.342767	-0.34481	-0.345492	-0.34481	-0.342767	-0.339372	-0.334637	-0.328582	-0.32123	-0.31261	-0.302757	-0.291708	-0.279508	-0.266206	-0.251852	-0.236505	-0.220225	-0.203075	-0.185124	-0.166442	-0.147103	-0.127184	-0.106763	-0.0859202	-0.0647387	-0.0433016	-0.0216936
0	-0.0180278	-0.0359845	-0.0537991	-0.0714014	-0.088722	-0.105692	-0.122246	-0.138316	-0.153841	-0.168759	-0.183011	-0.196541	-0.209294	-0.221222	-0.232277	-0.242415	-0.251597	-0.259785	-0.266948	-0.273058	-0.27809	-0.282025	-0.284846	-0.286544	-0.28711	-0.286544	-0.284846	-0.282025	-0.27809	-0.273058	-0.266948	-0.259785	-0.251597	-0.242415	-0.232277	-0.221222	-0.209294	-0.196541	-0.183011	-0.168759	-0.153841	-0.138316	-0.122246	-0.105692	-0.088722	-0.0714014	-0.0537991	-0.0359845	-0.0180278
0	-0.0145728	-0.0290882	-0.0434887	-0.0577176	-0.0717187	-0.0854368	-0.0988177	-0.111809	-0.124358	-0.136417	-0.147938	-0.158874	-0.169184	-0.178826	-0.187762	-0.195957	-0.203379	-0.209998	-0.215789	-0.220727	-0.224795	-0.227976	-0.230257	-0.231629	-0.232087	-0.231629	-0.230257	-0.227976	-0.224795	-0.220727	-0.215789	-0.209998	-0.203379	-0.195957	-0.187762	-0.178826	-0.169184	-0.158874	-0.147938	-0.136417	-0.124358	-0.111809	-0.0988177	-0.0854368	-0.0717187	-0.0577176	-0.0434887	-0.0290882	-0.0145728
0	-0.0113832	-0.0227214	-0.03397	-0.0450845	-0.0560211	-0.0667366	-0.0771887	-0.0873362	-0.097139	-0.106558	-0.115557	-0.1241	-0.132153	-0.139685	-0.146665	-0.153067	-0.158864	-0.164034	-0.168557	-0.172415	-0.175593	-0.178077	-0.179858	-0.18093	-0.181288	-0.18093	-0.179858	-0.178077	-0.175593	-0.172415	-0.168557	-0.164034	-0.158864	-0.153067	-0.146665	-0.139685	-0.132153	-0.1241	-0.115557	-0.106558	-0.097139	-0.0873362	-0.0771887	-0.0667366	-0.0560211	-0.0450845	-0.03397	-0.0227214	-0.0113832
0	-0.0085091	-0.0169846	-0.0253931	-0.0337014	-0.0418767	-0.0498867	-0.0576998	-0.0652852	-0.0726129	-0.0796541	-0.0863809	-0.0927669	-0.0987867	-0.104417	-0.109634	-0.11442	-0.118753	-0.122618	-0.125999	-0.128883	-0.131258	-0.133115	-0.134447	-0.135248	-0.135516	-0.135248	-0.134447	-0.133115	-0.131258	-0.128883	-0.125999	-0.122618	-0.118753	-0.11442	-0.109634	-0.104417	-0.0987867	-0.0927669	-0.0863809	-0.0796541	-0.0726129	-0.0652852	-0.0576998	-0.0498867	-0.0418767	-0.0337014	-0.0253931	-0.0169846	-0.0085091
0	-0.00599596	-0.0119683	-0.0178933	-0.0237478	-0.0295085	-0.0351528	-0.0406583	-0.0460034	-0.0511669	-0.0561285	-0.0608686	-0.0653684	-0.0696103	-0.0735775	-0.0772542	-0.0806261	-0.0836798	-0.0864033	-0.0887858	-0.0908178	-0.0924915	-0.0938001	-0.0947385	-0.0953031	-0.0954915	-0.0953031	-0.0947385	-0.0938001	-0.0924915	-0.0908178	-0.0887858	-0.0864033	-0.0836798	-0.0806261	-0.0772542	-0.0735775	-0.0696103	-0.0653684	-0.0608686	-0.0561285	-0.0511669	-0.0460034	-0.0406583	-0.0351528	-0.0295085	-0.0237478	-0.0178933	-0.0119683	-0.00599596
0	-0.00388338	-0.00775144	-0.0115889	-0.0153806	-0.0191117	-0.0227673	-0.026333	-0.0297949	-0.0331391	-0.0363526	-0.0394225	-0.042337	-0.0450843	-0.0476537	-0.050035	-0.0522189	-0.0541966	-0.0559605	-0.0575036	-0.0588197	-0.0599036	-0.0607512	-0.061359	-0.0617246	-0.0618467	-0.0617246	-0.061359	-0.0607512	-0.0599036	-0.0588197	-0.0575036	-0.0559605	-0.0541966	-0.0522189	-0.050035	-0.0476537	-0.0450843	-0.042337	-0.0394225	-0.0363526	-0.0331391	-0.0297949	-0.026333	-0.0227673	-0.0191117	-0.0153806	-0.0115889	-0.00775144	-0.00388338
0	-0.00220469	-0.00440067	-0.00657929	-0.00873194	-0.0108501	-0.0129255	-0.0149499	-0.0169152	-0.0188138	-0.0206382	-0.0223811	-0.0240357	-0.0255954	-0.0270541	-0.028406	-0.0296458	-0.0307687	-0.0317701	-0.0326461	-0.0333933	-0.0340087	-0.0344898	-0.0348349	-0.0350425	-0.0351118	-0.0350425	-0.0348349	-0.0344898	-0.0340087	-0.0333933	-0.0326461	-0.0317701	-0.0307687	-0.0296458	-0.028406	-0.0270541	-0.0255954	-0.0240357	-0.0223811	-0.0206382	-0.0188138	-0.0169152	-0.0149499	-0.0129255	-0.0108501	-0.00873194	-0.00657929	-0.00440067	-0.00220469
0	-0.00098634	-0.00196879	-0.00294346	-0.00390653	-0.00485417	-0.00578265	-0.00668832	-0.00756759	-0.00841699	-0.00923318	-0.0100129	-0.0107532	-0.0114509	-0.0121035	-0.0127084	-0.0132631	-0.0137654	-0.0142134	-0.0146053	-0.0149396	-0.0152149	-0.0154302	-0.0155846	-0.0156774	-0.0157084	-0.0156774	-0.0155846	-0.0154302	-0.0152149	-0.0149396	-0.0146053	-0.0142134	-0.0137654	-0.0132631	-0.0127084	-0.0121035	-0.0114509	-0.0107532	-0.0100129	-0.00923318	-0.00841699	-0.00756759	-0.00668832	-0.00578265	-0.00485417	-0.00390653	-0.00294346	-0.00196879	-0.00098634
0	-0.000247561	-0.000494145	-0.000738779	-0.000980497	-0.00121835	-0.00145139	-0.0016787	-0.00189939	-0.00211258	-0.00231743	-0.00251314	-0.00269893	-0.00287407	-0.00303786	-0.00318967	-0.00332889	-0.00345497	-0.00356742	-0.00366578	-0.00374968	-0.00381878	-0.00387281	-0.00391156	-0.00393487	-0.00394265	-0.00393487	-0.00391156	-0.00387281	-0.00381878	-0.00374968	-0.00366578	-0.00356742	-0.00345497	-0.00332889	-0.00318967	-0.00303786	-0.00287407	-0.00269893	-0.00251314	-0.00231743	-0.00211258	-0.00189939	-0.0016787	-0.00145139	-0.00121835	-0.000980497	-0.000738779	-0.000494145	-0.000247561
0	-2.59808e-32	-5.18591e-32	-7.75326e-32	-1.029e-31	-1.27862e-31	-1.52319e-31	-1.76174e-31	-1.99335e-31	-2.21709e-31	-2.43208e-31	-2.63747e-31	-2.83245e-31	-3.01625e-31	-3.18815e-31	-3.34746e-31	-3.49357e-31	-3.62589e-31	-3.7439e-31	-3.84713e-31	-3.93518e-31	-4.0077e-31	-4.0644e-31	-4.10507e-31	-4.12953e-31	-4.13769e-31	-4.12953e-31	-4.10507e-31	-4.0644e-31	-4.0077e-31	-3.93518e-31	-3.84713e-31	-3.7439e-31	-3.62589e-31	-3.49357e-31	-3.34746e-31	-3.18815e-31	-3.01625e-31	-2.83245e-31	-2.63747e-31	-2.43208e-31	-2.21709e-31	-1.99335e-31	-1.76174e-31	-1.52319e-31	-1.27862e-31	-1.029e-31	-7.75326e-32	-5.18591e-32	-2.59808e-32
0	-0.000247561	-0.000494145	-0.000738779	-0.000980497	-0.00121835	-0.00145139	-0.0016787	-0.00189939	-0.00211258	-0.00231743	-0.00251314	-0.00269893	-0.00287407	-0.00303786	-0.00318967	-0.00332889	-0.00345497	-0.00356742	-0.00366578	-0.00374968	-0.00381878	-0.00387281	-0.00391156	-0.00393487	-0.00394265	-0.00393487	-0.00391156	-0.00387281	-0.00381878	-0.00374968	-0.00366578	-0.00356742	-0.00345497	-0.00332889	-0.00318967	-0.00303786	-0.00287407	-0.00269893	-0.00251314	-0.00231743	-0.00211258	-0.00189939	-0.0016787	-0.00145139	-0.00121835	-0.000980497	-0.000738779	-0.000494145	-0.000247561
0	-0.00098634	-0.00196879	-0.00294346	-0.00390653	-0.00485417	-0.00578265	-0.00668832	-0.00756759	-0.00841699	-0.00923318	-0.0100129	-0.0107532	-0.0114509	-0.0121035	-0.0127084	-0.0132631	-0.0137654	-0.0142134	-0.0146053	-0.0149396	-0.0152149	-0.0154302	-0.0155846	-0.0156774	-0.0157084	-0.0156774	-0.0155846	-0.0154302	-0.0152149	-0.0149396	-0.0146053	-0.0142134	-0.0137654	-0.0132631	-0.0127084	-0.0121035	-0.0114509	-0.0107532	-0.0100129	-0.00923318	-0.00841699	-0.00756759	-0.00668832	-0.00578265	-0.00485417	-0.00390653	-0.00294346	-0.00196879	-0.00098634
0	-0.00220469	-0.00440067	-0.00657929	-0.00873194	-0.0108501	-0.0129255	-0.0149499	-0.0169152	-0.0188138	-0.0206382	-0.0223811	-0.0240357	-0.0255954	-0.0270541	-0.028406	-0.0296458	-0.0307687	-0.0317701	-0.0326461	-0.0333933	-0.0340087	-0.0344898	-0.0348349	-0.0350425	-0.0351118	-0.0350425	-0.0348349	-0.0344898	-0.0340087	-0.0333933	-0.0326461	-0.0317701	-0.0307687	-0.0296458	-0.028406	-0.0270541	-0.0255954	-0.0240357	-0.0223811	-0.0206382	-0.0188138	-0.0169152	-0.0149499	-0.0129255	-0.0108501	-0.00873194	-0.00657929	-0.00440067	-0.00220469
0	-0.00388338	-0.00775144	-0.0115889	-0.0153806	-0.0191117	-0.0227673	-0.026333	-0.0297949	-0.0331391	-0.0363526	-0.0394225	-0.042337	-0.0450843	-0.0476537	-0.050035	-0.0522189	-0.0541966	-0.0559605	-0.0575036	-0.0588197	-0.0599036	-0.0607512	-0.061359	-0.0617246	-0.0618467	-0.0617246	-0.061359	-0.0607512	-0.0599036	-0.0588197	-0.0575036	-0.0559605	-0.0541966	-0.0522189	-0.050035	-0.0476537	-0.0450843	-0.042337	-0.0394225	-0.0363526	-0.0331391	-0.0297949	-0.026333	-0.0227673	-0.0191117	-0.0153806	-0.0115889	-0.00775144	-0.00388338
0	-0.00599596	-0.0119683	-0.0178933	-0.0237478	-0.0295085	-0.0351528	-0.0406583	-0.0460034	-0.0511669	-0.0561285	-0.0608686	-0.0653684	-0.0696103	-0.0735775	-0.0772542	-0.0806261	-0.0836798	-0.0864033	-0.0887858	-0.0908178	-0.0924915	-0.0938001	-0.0947385	-0.0953031	-0.0954915	-0.0953031	-0.0947385	-0.0938001	-0.0924915	-0.0908178	-0.0887858	-0.0864033	-0.0836798	-0.0806261	-0.0772542	-0.0735775	-0.0696103	-0.0653684	-0.0608686	-0.0561285	-0.0511669	-0.0460034	-0.0406583	-0.0351528	-0.0295085	-0.0237478	-0.0178933	-0.0119683	-0.00599596
0	-0.0085091	-0.0169846	-0.0253931	-0.0337014	-0.0418767	-0.0498867	-0.0576998	-0.0652852	-0.0726129	-0.0796541	-0.0863809	-0.0927669	-0.0987867	-0.104417	-0.109634	-0.11442	-0.118753	-0.122618	-0.125999	-0.128883	-0.131258	-0.133115	-0.134447	-0.135248	-0.135516	-0.135248	-0.134447	-0.133115	-0.131258	-0.128883	-0.125999	-0.122618	-0.118753	-0.11442	-0.109634	-0.104417	-0.0987867	-0.0927669	-0.0863809	-0.0796541	-0.0726129	-0.0652852	-0.0576998	-0.0498867	-0.0418767	-0.0337014	-0.0253931	-0.0169846	-0.0085091
0	-0.0113832	-0.0227214	-0.03397	-0.0450845	-0.0560211	-0.0667366	-0.0771887	-0.0873362	-0.097139	-0.106558	-0.115557	-0.1241	-0.132153	-0.139685	-0.146665	-0.153067	-0.158864	-0.164034	-0.168557	-0.172415	-0.175593	-0.178077	-0.179858	-0.18093	-0.181288	-0.18093	-0.179858	-0.178077	-0.175593	-0.172415	-0.168557	-0.164034	-0.158864	-0.153067	-0.146665	-0.139685	-0.132153	-0.1241	-0.115557	-0.106558	-0.097139	-0.0873362	-0.0771887	-0.0667366	-0.0560211	-0.0450845	-0.03397	-0.0227214	-0.0113832
0	-0.0145728	-0.0290882	-0.0434887	-0.0577176	-0.0717187	-0.0854368	-0.0988177	-0.111809	-0.124358	-0.136417	-0.147938	-0.158874	-0.169184	-0.178826	-0.187762	-0.195957	-0.203379	-0.209998	-0.215789	-0.220727	-0.224795	-0.227976	-0.230257	-0.231629	-0.232087	-0.231629	-0.230257	-0.227976	-0.224795	-0.220727	-0.215789	-0.209998	-0.203379	-0.195957	-0.187762	-0.178826	-0.169184	-0.158874	-0.147938	-0.136417	-0.124358	-0.111809	-0.0988177	-0.0854368	-0.0717187	-0.0577176	-0.0434887	-0.0290882	-0.0145728
0	-0.0180278	-0.0359845	-0.0537991	-0.0714014	-0.088722	-0.105692	-0.122246	-0.138316	-0.153841	-0.168759	-0.183011	-0.196541	-0.209294	-0.221222	-0.232277	-0.242415	-0.251597	-0.259785	-0.266948	-0.273058	-0.27809	-0.282025	-0.284846	-0.286544	-0.28711	-0.286544	-0.284846	-0.282025	-0.27809	-0.273058	-0.266948	-0.259785	-0.251597	-0.242415	-0.232277	-0.221222	-0.209294	-0.196541	-0.183011	-0.168759	-0.153841	-0.138316	-0.122246	-0.105692	-0.088722	-0.0714014	-0.0537991	-0.0359845	-0.0180278
0	-0.0216936	-0.0433016	-0.0647387	-0.0859202	-0.106763	-0.127184	-0.147103	-0.166442	-0.185124	-0.203075	-0.220225	-0.236505	-0.251852	-0.266206	-0.279508	-0.291708	-0.302757	-0.31261	-0.32123	-0.328582	-0.334637	-0.339372	-0.342767	-0.34481	-0.345492	-0.34481	-0.342767	-0.339372	-0.334637	-0.328582	-0.32123	-0.31261	-0.302757	-0.291708	-0.279508	-0.266206	-0.251852	-0.236505	-0.220225	-0.203075	-0.185124	-0.166442	-0.147103	-0.127184	-0.106763	-0.0859202	-0.0647387	-0.0433016	-0.0216936
0	-0.0255124	-0.0509241	-0.0761348	-0.101045	-0.125556	-0.149572	-0.172998	-0.195741	-0.217711	-0.238823	-0.258991	-0.278138	-0.296187	-0.313067	-0.328711	-0.343058	-0.356052	-0.36764	-0.377777	-0.386423	-0.393544	-0.399112	-0.403105	-0.405508	-0.406309	-0.405508	-0.403105	-0.399112	-0.393544	-0.386423	-0.377777	-0.36764	-0.356052	-0.343058	-0.328711	-0.313067	-0.296187	-0.278138	-0.258991	-0.238823	-0.217711	-0.195741	-0.172998	-0.149572	-0.125556	-0.101045	-0.0761348	-0.0509241	-0.0255124
0	-0.0294239	-0.0587317	-0.0878078	-0.116537	-0.144807	-0.172505	-0.199522	-0.225752	-0.251091	-0.275439	-0.2987	-0.320782	-0.341598	-0.361066	-0.379109	-0.395656	-0.410641	-0.424006	-0.435698	-0.44567	-0.453883	-0.460304	-0.46491	-0.46768	-0.468605	-0.46768	-0.46491	-0.460304	-0.453883	-0.44567	-0.435698	-0.424006	-0.410641	-0.395656	-0.379109	-0.361066	-0.341598	-0.320782	-0.2987	-0.275439	-0.251091	-0.225752	-0.199522	-0.172505	-0.144807	-0.116537	-0.0878078	-0.0587317	-0.0294239
0	-0.0333666	-0.0666015	-0.0995735	-0.132153	-0.16421	-0.19562	-0.226257	-0.256002	-0.284736	-0.312346	-0.338724	-0.363765	-0.38737	-0.409447	-0.429908	-0.448672	-0.465665	-0.480821	-0.494079	-0.505387	-0.514701	-0.521983	-0.527205	-0.530347	-0.531395	-0.530347	-0.527205	-0.521983	-0.514701	-0.505387	-0.494079	-0.480821	-0.465665	-0.448672	-0.429908	-0.409447	-0.38737	-0.363765	-0.338724	-0.312346	-0.284736	-0.256002	-0.226257	-0.19562	-0.16421	-0.132153	-0.0995735	-0.0666015	-0.0333666
0	-0.0372781	-0.0744092	-0.111247	-0.147645	-0.183461	-0.218552	-0.252781	-0.286013	-0.318115	-0.348963	-0.378433	-0.406409	-0.432782	-0.457447	-0.480306	-0.50127	-0.520255	-0.537187	-0.552	-0.564633	-0.575039	-0.583175	-0.589009	-0.592519	-0.593691	-0.592519	-0.589009	-0.583175	-0.575039	-0.564633	-0.552	-0.537187	-0.520255	-0.50127	-0.480306	-0.457447	-0.432782	-0.406409	-0.378433	-0.348963	-0.318115	-0.286013	-0.252781	-0.218552	-0.183461	-0.147645	-0.111247	-0.0744092	-0.0372781
0	-0.0410969	-0.0820317	-0.122643	-0.16277	-0.202254	-0.240941	-0.278676	-0.315312	-0.350703	-0.38471	-0.417199	-0.448042	-0.477116	-0.504307	-0.529508	-0.55262	-0.57355	-0.592217	-0.608547	-0.622475	-0.633946	-0.642915	-0.649348	-0.653217	-0.654508	-0.653217	-0.649348	-0.642915	-0.633946	-0.622475	-0.608547	-0.592217	-0.57355	-0.55262	-0.529508	-0.504307	-0.477116	-0.448042	-0.417199	-0.38471	-0.350703	-0.315312	-0.278676	-0.240941	-0.202254	-0.16277	-0.122643	-0.0820317	-0.0410969
0	-0.0447627	-0.0893488	-0.133582	-0.177288	-0.220295	-0.262432	-0.303534	-0.343437	-0.381985	-0.419026	-0.454413	-0.488007	-0.519674	-0.549291	-0.57674	-0.601913	-0.62471	-0.645042	-0.662828	-0.677998	-0.690493	-0.700262	-0.707268	-0.711483	-0.71289	-0.711483	-0.707268	-0.700262	-0.690493	-0.677998	-0.662828	-0.645042	-0.62471	-0.601913	-0.57674	-0.549291	-0.519674	-0.488007	-0.454413	-0.419026	-0.381985	-0.343437	-0.303534	-0.262432	-0.220295	-0.177288	-0.133582	-0.0893488	-0.0447627
0	-0.0482177	-0.0962451	-0.143893	-0.190972	-0.237298	-0.282688	-0.326962	-0.369945	-0.411469	-0.451368	-0.489486	-0.525673	-0.559785	-0.591687	-0.621255	-0.648371	-0.672928	-0.694829	-0.713988	-0.730329	-0.743788	-0.754312	-0.761858	-0.766398	-0.767913	-0.766398	-0.761858	-0.754312	-0.743788	-0.730329	-0.713988	-0.694829	-0.672928	-0.648371	-0.621255	-0.591687	-0.559785	-0.525673	-0.489486	-0.451368	-0.411469	-0.369945	-0.326962	-0.282688	-0.237298	-0.190972	-0.143893	-0.0962451	-0.0482177
0	-0.0514074	-0.102612	-0.153411	-0.203605	-0.252996	-0.301388	-0.348591	-0.394418	-0.438688	-0.481227	-0.521867	-0.560447	-0.596815	-0.630828	-0.662352	-0.691261	-0.717443	-0.740793	-0.761219	-0.778641	-0.792991	-0.80421	-0.812256	-0.817096	-0.818712	-0.817096	-0.812256	-0.80421	-0.792991	-0.778641	-0.761219	-0.740793	-0.717443	-0.691261	-0.662352	-0.630828	-0.596815	-0.560447	-0.521867	-0.481227	-0.438688	-0.394418	-0.348591	-0.301388	-0.252996	-0.203605	-0.153411	-0.102612	-0.0514074
0	-0.0542814	-0.108349	-0.161988	-0.214989	-0.26714	-0.318238	-0.36808	-0.416468	-0.463214	-0.508131	-0.551043	-0.59178	-0.630182	-0.666097	-0.699383	-0.729908	-0.757553	-0.782209	-0.803777	-0.822173	-0.837325	-0.849172	-0.857668	-0.862778	-0.864484	-0.862778	-0.857668	-0.849172	-0.837325	-0.822173	-0.803777	-0.782209	-0.757553	-0.729908	-0.699383	-0.666097	-0.630182	-0.59178	-0.551043	-0.508131	-0.463214	-0.416468	-0.36808	-0.318238	-0.26714	-0.214989	-0.161988	-0.108349	-0.0542814
0	-0.0567946	-0.113365	-0.169488	-0.224942	-0.279508	-0.332972	-0.385121	-0.43575	-0.48466	-0.531657	-0.576555	-0.619179	-0.659358	-0.696936	-0.731763	-0.763702	-0.792627	-0.818424	-0.840991	-0.860239	-0.876092	-0.888487	-0.897376	-0.902724	-0.904508	-0.902724	-0.897376	-0.888487	-0.876092	-0.860239	-0.840991	-0.818424	-0.792627	-0.763702	-0.731763	-0.696936	-0.659358	-0.619179	-0.576555	-0.531657	-0.48466	-0.43575	-0.385121	-0.332972	-0.279508	-0.224942	-0.169488	-0.113365	-0.0567946
0	-0.0589071	-0.117582	-0.175792	-0.233309	-0.289905	-0.345357	-0.399446	-0.451959	-0.502688	-0.551433	-0.598001	-0.64221	-0.683884	-0.72286	-0.758982	-0.792109	-0.82211	-0.848867	-0.872273	-0.892237	-0.90868	-0.921536	-0.930756	-0.936302	-0.938153	-0.936302	-0.930756	-0.921536	-0.90868	-0.892237	-0.872273	-0.848867	-0.82211	-0.792109	-0.758982	-0.72286	-0.683884	-0.64221	-0.598001	-0.551433	-0.502688	-0.451959	-0.399446	-0.345357	-0.289905	-0.233309	-0.175792	-0.117582	-0.0589071
0	-0.0605858	-0.120933	-0.180802	-0.239958	-0.298167	-0.355199	-0.410829	-0.464838	-0.517013	-0.567147	-0.615043	-0.660511	-0.703373	-0.743459	-0.780611	-0.814682	-0.845538	-0.873057	-0.89713	-0.917663	-0.934575	-0.947797	-0.95728	-0.962984	-0.964888	-0.962984	-0.95728	-0.947797	-0.934575	-0.917663	-0.89713	-0.873057	-0.845538	-0.814682	-0.780611	-0.743459	-0.703373	-0.660511	-0.615043	-0.567147	-0.517013	-0.464838	-0.410829	-0.355199	-0.298167	-0.239958	-0.180802	-0.120933	-0.0605858
0	-0.0618042	-0.123364	-0.184438	-0.244783	-0.304163	-0.362342	-0.419091	-0.474186	-0.52741	-0.578552	-0.627411	-0.673794	-0.717518	-0.75841	-0.796309	-0.831065	-0.862541	-0.890614	-0.915171	-0.936117	-0.953368	-0.966857	-0.97653	-0.982349	-0.984292	-0.982349	-0.97653	-0.966857	-0.953368	-0.936117	-0.915171	-0.890614	-0.862541	-0.831065	-0.796309	-0.75841	-0.717518	-0.673794	-0.627411	-0.578552	-0.52741	-0.474186	-0.419091	-0.362342	-0.304163	-0.244783	-0.184438	-0.123364	-0.0618042
0	-0.062543	-0.124839	-0.186643	-0.247709	-0.307799	-0.366673	-0.424101	-0.479854	-0.533714	-0.585468	-0.634911	-0.681848	-0.726095	-0.767475	-0.805827	-0.840999	-0.872852	-0.90126	-0.926111	-0.947307	-0.964764	-0.978414	-0.988203	-0.994092	-0.996057	-0.994092	-0.988203	-0.978414	-0.964764	-0.947307	-0.926111	-0.90126	-0.872852	-0.840999	-0.805827	-0.767475	-0.726095	-0.681848	-0.634911	-0.585468	-0.533714	-0.479854	-0.424101	-0.366673	-0.307799	-0.247709	-0.186643	-0.124839	-0.062543
0	-0.0627905	-0.125333	-0.187381	-0.24869	-0.309017	-0.368125	-0.425779	-0.481754	-0.535827	-0.587785	-0.637424	-0.684547	-0.728969	-0.770513	-0.809017	-0.844328	-0.876307	-0.904827	-0.929776	-0.951057	-0.968583	-0.982287	-0.992115	-0.998027	-1	-0.998027	-0.992115	-0.982287	-0.968583	-0.951057	-0.929776	-0.904827	-0.876307	-0.844328	-0.809017	-0.770513	-0.728969	-0.684547	-0.637424	-0.587785	-0.535827	-0.481754	-0.425779	-0.368125	-0.309017	-0.24869	-0.187381	-0.125333	-0.0627905
0	-0.062543	-0.124839	-0.186643	-0.247709	-0.307799	-0.366673	-0.424101	-0.479854	-0.533714	-0.585468	-0.634911	-0.681848	-0.726095	-0.767475	-0.805827	-0.840999	-0.872852	-0.90126	-0.926111	-0.947307	-0.964764	-0.978414	-0.988203	-0.994092	-0.996057	-0.994092	-0.988203	-0.978414	-0.964764	-0.947307	-0.926111	-0.90126	-0.872852	-0.840999	-0.805827	-0.767475	-0.726095	-0.681848	-0.634911	-0.585468	-0.533714	-0.479854	-0.424101	-0.366673	-0.307799	-0.247709	-0.186643	-0.124839	-0.062543
0	-0.0618042	-0.123364	-0.184438	-0.244783	-0.304163	-0.362342	-0.419091	-0.474186	-0.52741	-0.578552	-0.627411	-0.673794	-0.717518	-0.75841	-0.796309	-0.831065	-0.862541	-0.890614	-0.915171	-0.936117	-0.953368	-0.966857	-0.97653	-0.982349	-0.984292	-0.982349	-0.97653	-0.966857	-0.953368	-0.936117	-0.915171	-0.890614	-0.862541	-0.831065	-0.796309	-0.75841	-0.717518	-0.673794	-0.627411	-0.578552	-0.52741	-0.474186	-0.419091	-0.362342	-0.304163	-0.244783	-0.184438	-0.123364	-0.0618042
0	-0.0605858	-0.120933	-0.180802	-0.239958	-0.298167	-0.355199	-0.410829	-0.464838	-0.517013	-0.567147	-0.615043	-0.660511	-0.703373	-0.743459	-0.780611	-0.814682	-0.845538	-0.873057	-0.89713	-0.917663	-0.934575	-0.947797	-0.95728	-0.962984	-0.964888	-0.962984	-0.95728	-0.947797	-0.934575	-0.917663	-0.89713	-0.873057	-0.845538	-0.814682	-0.780611	-0.743459	-0.703373	-0.660511	-0.615043	-0.567147	-0.517013	-0.464838	-0.410829	-0.355199	-0.298167	-0.239958	-0.180802	-0.120933	-0.0605858
0	-0.0589071	-0.117582	-0.175792	-0.233309	-0.289905	-0.345357	-0.399446	-0.451959	-0.502688	-0.551433	-0.598001	-0.64221	-0.683884	-0.72286	-0.758982	-0.792109	-0.82211	-0.848867	-0.872273	-0.892237	-0.90868	-0.921536	-0.930756	-0.936302	-0.938153	-0.936302	-0.930756	-0.921536	-0.90868	-0.892237	-0.872273	-0.848867	-0.82211	-0.792109	-0.758982	-0.72286	-0.683884	-0.64221	-0.598001	-0.551433	-0.502688	-0.451959	-0.399446	-0.345357	-0.289905	-0.233309	-0.175792	-0.117582	-0.0589071
0	-0.0567946	-0.113365	-0.169488	-0.224942	-0.279508	-0.332972	-0.385121	-0.43575	-0.48466	-0.531657	-0.576555	-0.619179	-0.659358	-0.696936	-0.731763	-0.763702	-0.792627	-0.818424	-0.840991	-0.860239	-0.876092	-0.888487	-0.897376	-0.902724	-0.904508	-0.902724	-0.897376	-0.888487	-0.876092	-0.860239	-0.840991	-0.818424	-0.792627	-0.763702	-0.731763	-0.696936	-0.659358	-0.619179	-0.576555	-0.531657	-0.48466	-0.43575	-0.385121	-0.332972	-0.279508	-0.224942	-0.169488	-0.113365	-0.0567946
0	-0.0542814	-0.108349	-0.161988	-0.214989	-0.26714	-0.318238	-0.36808	-0.416468	-0.463214	-0.508131	-0.551043	-0.59178	-0.630182	-0.666097	-0.699383	-0.729908	-0.757553	-0.782209	-0.803777	-0.822173	-0.837325	-0.849172	-0.857668	-0.862778	-0.864484	-0.862778	-0.857668	-0.849172	-0.837325	-0.822173	-0.803777	-0.782209	-0.757553	-0.729908	-0.699383	-0.666097	-0.630182	-0.59178	-0.551043	-0.508131	-0.463214	-0.416468	-0.36808	-0.318238	-0.26714	-0.214989	-0.161988	-0.108349	-0.0542814
0	-0.0514074	-0.102612	-0.153411	-0.203605	-0.252996	-0.301388	-0.348591	-0.394418	-0.438688	-0.481227	-0.521867	-0.560447	-0.596815	-0.630828	-0.662352	-0.691261	-0.717443	-0.740793	-0.761219	-0.778641	-0.792991	-0.80421	-0.812256	-0.817096	-0.818712	-0.817096	-0.812256	-0.80421	-0.792991	-0.778641	-0.761219	-0.740793	-0.717443	-0.691261	-0.662352	-0.630828	-0.596815	-0.560447	-0.521867	-0.481227	-0.438688	-0.394418	-0.348591	-0.301388	-0.252996	-0.203605	-0.153411	-0.102612	-0.0514074
0	-0.0482177	-0.0962451	-0.143893	-0.190972	-0.237298	-0.282688	-0.326962	-0.369945	-0.411469	-0.451368	-0.489486	-0.525673	-0.559785	-0.591687	-0.621255	-0.648371	-0.672928	-0.694829	-0.713988	-0.730329	-0.743788	-0.754312	-0.761858	-0.766398	-0.767913	-0.766398	-0.761858	-0.754312	-0.743788	-0.730329	-0.713988	-0.694829	-0.672928	-0.648371	-0.621255	-0.591687	-0.559785	-0.525673	-0.489486	-0.451368	-0.411469	-0.369945	-0.326962	-0.282688	-0.237298	-0.190972	-0.143893	-0.0962451	-0.0482177
0	-0.0447627	-0.0893488	-0.133582	-0.177288	-0.220295	-0.262432	-0.303534	-0.343437	-0.381985	-0.419026	-0.454413	-0.488007	-0.519674	-0.549291	-0.57674	-0.601913	-0.62471	-0.645042	-0.662828	-0.677998	-0.690493	-0.700262	-0.707268	-0.711483	-0.71289	-0.711483	-0.707268	-0.700262	-0.690493	-0.677998	-0.662828	-0.645042	-0.62471	-0.601913	-0.57674	-0.549291	-0.519674	-0.488007	-0.454413	-0.419026	-0.381985	-0.343437	-0.303534	-0.262432	-0.220295	-0.177288	-0.133582	-0.0893488	-0.0447627
0	-0.0410969	-0.0820317	-0.122643	-0.16277	-0.202254	-0.240941	-0.278676	-0.315312	-0.350703	-0.38471	-0.417199	-0.448042	-0.477116	-0.504307	-0.529508	-0.55262	-0.57355	-0.592217	-0.608547	-0.622475	-0.633946	-0.642915	-0.649348	-0.653217	-0.654508	-0.653217	-0.649348	-0.642915	-0.633946	-0.622475	-0.608547	-0.592217	-0.57355	-0.55262	-0.529508	-0.504307	-0.477116	-0.448042	-0.417199	-0.38471	-0.350703	-0.315312	-0.278676	-0.240941	-0.202254	-0.16277	-0.122643	-0.0820317	-0.0410969
0	-0.0372781	-0.0744092	-0.111247	-0.147645	-0.183461	-0.218552	-0.252781	-0.286013	-0.318115	-0.348963	-0.378433	-0.406409	-0.432782	-0.457447	-0.480306	-0.50127	-0.520255	-0.537187	-0.552	-0.564633	-0.575039	-0.583175	-0.589009	-0.592519	-0.593691	-0.592519	-0.589009	-0.583175	-0.575039	-0.564633	-0.552	-0.537187	-0.520255	-0.50127	-0.480306	-0.457447	-0.432782	-0.406409	-0.378433	-0.348963	-0.318115	-0.286013	-0.252781	-0.218552	-0.183461	-0.147645	-0.111247	-0.0744092	-0.0372781
0	-0.0333666	-0.0666015	-0.0995735	-0.132153	-0.16421	-0.19562	-0.226257	-0.256002	-0.284736	-0.312346	-0.338724	-0.363765	-0.38737	-0.409447	-0.429908	-0.448672	-0.465665	-0.480821	-0.494079	-0.505387	-0.514701	-0.521983	-0.527205	-0.530347	-0.531395	-0.530347	-0.527205	-0.521983	-0.514701	-0.505387	-0.494079	-0.480821	-0.465665	-0.448672	-0.429908	-0.409447	-0.38737	-0.363765	-0.338724	-0.312346	-0.284736	-0.256002	-0.226257	-0.19562	-0.16421	-0.132153	-0.0995735	-0.0666015	-0.0333666
0	-0.0294239	-0.0587317	-0.0878078	-0.116537	-0.144807	-0.172505	-0.199522	-0.225752	-0.251091	-0.275439	-0.2987	-0.320782	-0.341598	-0.361066	-0.379109	-0.395656	-0.410641	-0.424006	-0.435698	-0.44567	-0.453883	-0.460304	-0.46491	-0.46768	-0.468605	-0.46768	-0.46491	-0.460304	-0.453883	-0.44567	-0.435698	-0.424006	-0.410641	-0.395656	-0.379109	-0.361066	-0.341598	-0.320782	-0.2987	-0.275439	-0.251091	-0.225752	-0.199522	-0.172505	-0.144807	-0.116537	-0.0878078	-0.0587317	-0.0294239
0	-0.0255124	-0.0509241	-0.0761348	-0.101045	-0.125556	-0.149572	-0.172998	-0.195741	-0.217711	-0.238823	-0.258991	-0.278138	-0.296187	-0.313067	-0.328711	-0.343058	-0.356052	-0.36764	-0.377777	-0.386423	-0.393544	-0.399112	-0.403105	-0.405508	-0.406309	-0.405508	-0.403105	-0.399112	-0.393544	-0.386423	-0.377777	-0.36764	-0.356052	-0.343058	-0.328711	-0.313067	-0.296187	-0.278138	-0.258991	-0.238823	-0.217711	-0.195741	-0.172998	-0.149572	-0.125556	-0.101045	-0.0761348	-0.0509241	-0.0255124
0	-0.0216936	-0.0433016	-0.0647387	-0.0859202	-0.106763	-0.127184	-0.147103	-0.166442	-0.185124	-0.203075	-0.220225	-0.236505	-0.251852	-0.266206	-0.279508	-0.291708	-0.302757	-0.31261	-0.32123	-0.328582	-0.334637	-0.339372	-0.342767	-0.34481	-0.345492	-0.34481	-0.342767	-0.339372	-0.334637	-0.328582	-0.32123	-0.31261	-0.302757	-0.291708	-0.279508	-0.266206	-0.251852	-0.236505	-0.220225	-0.203075	-0.185124	-0.166442	-0.147103	-0.127184	-0.106763	-0.0859202	-0.0647387	-0.0433016	-0.0216936
0	-0.0180278	-0.0359845	-0.0537991	-0.0714014	-0.088722	-0.105692	-0.122246	-0.138316	-0.153841	-0.168759	-0.183011	-0.196541	-0.209294	-0.221222	-0.232277	-0.242415	-0.251597	-0.259785	-0.266948	-0.273058	-0.27809	-0.282025	-0.284846	-0.286544	-0.28711	-0.286544	-0.284846	-0.282025	-0.27809	-0.273058	-0.266948	-0.259785	-0.251597	-0.242415	-0.232277	-0.221222	-0.209294	-0.196541	-0.183011	-0.168759	-0.153841	-0.138316	-0.122246	-0.105692	-0.088722	-0.0714014	-0.0537991	-0.0359845	-0.0180278
0	-0.0145728	-0.0290882	-0.0434887	-0.0577176	-0.0717187	-0.0854368	-0.0988177	-0.111809	-0.124358	-0.136417	-0.147938	-0.158874	-0.169184	-0.178826	-0.187762	-0.195957	-0.203379	-0.209998	-0.215789	-0.220727	-0.224795	-0.227976	-0.230257	-0.231629	-0.232087	-0.231629	-0.230257	-0.227976	-0.224795	-0.220727	-0.215789	-0.209998	-0.203379	-0.195957	-0.187762	-0.178826	-0.169184	-0.158874	-0.147938	-0.136417	-0.124358	-0.111809	-0.0988177	-0.0854368	-0.0717187	-0.0577176	-0.0434887	-0.0290882	-0.0145728
0	-0.0113832	-0.0227214	-0.03397	-0.0450845	-0.0560211	-0.0667366	-0.0771887	-0.0873362	-0.097139	-0.106558	-0.115557	-0.1241	-0.132153	-0.139685	-0.146665	-0.153067	-0.158864	-0.164034	-0.168557	-0.172415	-0.175593	-0.178077	-0.179858	-0.18093	-0.181288	-0.18093	-0.179858	-0.178077	-0.175593	-0.172415	-0.168557	-0.164034	-0.158864	-0.153067	-0.146665	-0.139685	-0.132153	-0.1241	-0.115557	-0.106558	-0.097139	-0.0873362	-0.0771887	-0.0667366	-0.0560211	-0.0450845	-0.03397	-0.0227214	-0.0113832
0	-0.0085091	-0.0169846	-0.0253931	-0.0337014	-0.0418767	-0.0498867	-0.0576998	-0.0652852	-0.0726129	-0.0796541	-0.0863809	-0.0927669	-0.0987867	-0.104417	-0.109634	-0.11442	-0.118753	-0.122618	-0.125999	-0.128883	-0.131258	-0.133115	-0.134447	-0.135248	-0.135516	-0.135248	-0.134447	-0.133115	-0.131258	-0.128883	-0.125999	-0.122618	-0.118753	-0.11442	-0.109634	-0.104417	-0.0987867	-0.0927669	-0.0863809	-0.0796541	-0.0726129	-0.0652852	-0.0576998	-0.0498867	-0.0418767	-0.0337014	-0.0253931	-0.0169846	-0.0085091
0	-0.00599596	-0.0119683	-0.0178933	-0.0237478	-0.0295085	-0.0351528	-0.0406583	-0.0460034	-0.0511669	-0.0561285	-0.0608686	-0.0653684	-0.0696103	-0.0735775	-0.0772542	-0.0806261	-0.0836798	-0.0864033	-0.0887858	-0.0908178	-0.0924915	-0.0938001	-0.0947385	-0.0953031	-0.0954915	-0.0953031	-0.0947385	-0.0938001	-0.0924915	-0.0908178	-0.0887858	-0.0864033	-0.0836798	-0.0806261	-0.0772542	-0.0735775	-0.0696103	-0.0653684	-0.0608686	-0.0561285	-0.0511669	-0.0460034	-0.0406583	-0.0351528	-0.0295085	-0.0237478	-0.0178933	-0.0119683	-0.00599596
0	-0.00388338	-0.00775144	-0.0115889	-0.0153806	-0.0191117	-0.0227673	-0.026333	-0.0297949	-0.0331391	-0.0363526	-0.0394225	-0.042337	-0.0450843	-0.0476537	-0.050035	-0.0522189	-0.0541966	-0.0559605	-0.0575036	-0.0588197	-0.0599036	-0.0607512	-0.061359	-0.0617246	-0.0618467	-0.0617246	-0.061359	-0.0607512	-0.0599036	-0.0588197	-0.0575036	-0.0559605	-0.0541966	-0.0522189	-0.050035	-0.0476537	-0.0450843	-0.042337	-0.0394225	-0.0363526	-0.0331391	-0.0297949	-0.026333	-0.0227673	-0.0191117	-0.0153806	-0.0115889	-0.00775144	-0.00388338
0	-0.00220469	-0.00440067	-0.00657929	-0.00873194	-0.0108501	-0.0129255	-0.0149499	-0.0169152	-0.0188138	-0.0206382	-0.0223811	-0.0240357	-0.0255954	-0.0270541	-0.028406	-0.0296458	-0.0307687	-0.0317701	-0.0326461	-0.0333933	-0.0340087	-0.0344898	-0.0348349	-0.0350425	-0.0351118	-0.0350425	-0.0348349	-0.0344898	-0.0340087	-0.0333933	-0.0326461	-0.0317701	-0.0307687	-0.0296458	-0.028406	-0.0270541	-0.0255954	-0.0240357	-0.0223811	-0.0206382	-0.0188138	-0.0169152	-0.0149499	-0.0129255	-0.0108501	-0.00873194	-0.00657929	-0.00440067	-0.00220469
0	-0.00098634	-0.00196879	-0.00294346	-0.00390653	-0.00485417	-0.00578265	-0.00668832	-0.00756759	-0.00841699	-0.00923318	-0.0100129	-0.0107532	-0.0114509	-0.0121035	-0.0127084	-0.0132631	-0.0137654	-0.0142134	-0.0146053	-0.0149396	-0.0152149	-0.0154302	-0.0155846	-0.0156774	-0.0157084	-0.0156774	-0.0155846	-0.0154302	-0.0152149	-0.0149396	-0.0146053	-0.0142134	-0.0137654	-0.0132631	-0.0127084	-0.0121035	-0.0114509	-0.0107532	-0.0100129	-0.00923318	-0.00841699	-0.00756759	-0.00668832	-0.00578265	-0.00485417	-0.00390653	-0.00294346	-0.00196879	-0.00098634
0	-0.000247561	-0.000494145	-0.000738779	-0.000980497	-0.00121835	-0.00145139	-0.0016787	-0.00189939	-0.00211258	-0.00231743	-0.00251314	-0.00269893	-0.00287407	-0.00303786	-0.00318967	-0.00332889	-0.00345497	-0.00356742	-0.00366578	-0.00374968	-0.00381878	-0.00387281	-0.00391156	-0.00393487	-0.00394265	-0.00393487	-0.00391156	-0.00387281	-0.00381878	-0.00374968	-0.00366578	-0.00356742	-0.00345497	-0.00332889	-0.00318967	-0.00303786	-0.00287407	-0.00269893	-0.00251314	-0.00231743	-0.00211258	-0.00189939	-0.0016787	-0.00145139	-0.00121835	-0.000980497	-0.000738779	-0.000494145	-0.000247561
0	-8.47536e-33	-1.69173e-32	-2.52924e-32	-3.35678e-32	-4.17106e-32	-4.96889e-32	-5.7471e-32	-6.50263e-32	-7.2325e-32	-7.93383e-32	-8.60385e-32	-9.23991e-32	-9.8395e-32	-1.04003e-31	-1.092e-31	-1.13966e-31	-1.18282e-31	-1.22132e-31	-1.255e-31	-1.28372e-31	-1.30738e-31	-1.32588e-31	-1.33914e-31	-1.34712e-31	-1.34978e-31	-1.34712e-31	-1.33914e-31	-1.32588e-31	-1.30738e-31	-1.28372e-31	-1.255e-31	-1.22132e-31	-1.18282e-31	-1.13966e-31	-1.092e-31	-1.04003e-31	-9.8395e-32	-9.23991e-32	-8.60385e-32	-7.93383e-32	-7.2325e-32	-6.50263e-32	-5.7471e-32	-4.96889e-32	-4.17106e-32	-3.35678e-32	-2.52924e-32	-1.69173e-32	-8.47536e-33
0	-0.000247561	-0.000494145	-0.000738779	-0.000980497	-0.00121835	-0.00145139	-0.0016787	-0.00189939	-0.00211258	-0.00231743	-0.00251314	-0.00269893	-0.00287407	-0.00303786	-0.00318967	-0.00332889	-0.00345497	-0.00356742	-0.00366578	-0.00374968	-0.00381878	-0.00387281	-0.00391156	-0.00393487	-0.00394265	-0.00393487	-0.00391156	-0.00387281	-0.00381878	-0.00374968	-0.00366578	-0.00356742	-0.00345497	-0.00332889	-0.00318967	-0.00303786	-0.00287407	-0.00269893	-0.00251314	-0.00231743	-0.00211258	-0.00189939	-0.0016787	-0.00145139	-0.00121835	-0.000980497	-0.000738779	-0.000494145	-0.000247561
0	-0.00098634	-0.00196879	-0.00294346	-0.00390653	-0.00485417	-0.00578265	-0.00668832	-0.00756759	-0.00841699	-0.00923318	-0.0100129	-0.0107532	-0.0114509	-0.0121035	-0.0127084	-0.0132631	-0.0137654	-0.0142134	-0.0146053	-0.0149396	-0.0152149	-0.0154302	-0.0155846	-0.0156774	-0.0157084	-0.0156774	-0.0155846	-0.0154302	-0.0152149	-0.0149396	-0.0146053	-0.0142134	-0.0137654	-0.0132631	-0.0127084	-0.0121035	-0.0114509	-0.0107532	-0.0100129	-0.00923318	-0.00841699	-0.00756759	-0.00668832	-0.00578265	-0.00485417	-0.00390653	-0.00294346	-0.00196879	-0.00098634
0	-0.00220469	-0.00440067	-0.00657929	-0.00873194	-0.0108501	-0.0129255	-0.0149499	-0.0169152	-0.0188138	-0.0206382	-0.0223811	-0.0240357	-0.0255954	-0.0270541	-0.028406	-0.0296458	-0.0307687	-0.0317701	-0.0326461	-0.0333933	-0.0340087	-0.0344898	-0.0348349	-0.0350425	-0.0351118	-0.0350425	-0.0348349	-0.0344898	-0.0340087	-0.0333933	-0.0326461	-0.0317701	-0.0307687	-0.0296458	-0.028406	-0.0270541	-0.0255954	-0.0240357	-0.0223811	-0.0206382	-0.0188138	-0.0169152	-0.0149499	-0.0129255	-0.0108501	-0.00873194	-0.00657929	-0.00440067	-0.00220469
0	-0.00388338	-0.00775144	-0.0115889	-0.0153806	-0.0191117	-0.0227673	-0.026333	-0.0297949	-0.0331391	-0.0363526	-0.0394225	-0.042337	-0.0450843	-0.0476537	-0.050035	-0.0522189	-0.0541966	-0.0559605	-0.0575036	-0.0588197	-0.0599036	-0.0607512	-0.061359	-0.0617246	-0.0618467	-0.0617246	-0.061359	-0.0607512	-0.0599036	-0.0588197	-0.0575036	-0.0559605	-0.0541966	-0.0522189	-0.050035	-0.0476537	-0.0450843	-0.042337	-0.0394225	-0.0363526	-0.0331391	-0.0297949	-0.026333	-0.0227673	-0.0191117	-0.0153806	-0.0115889	-0.00775144	-0.00388338
0	-0.00599596	-0.0119683	-0.0178933	-0.0237478	-0.0295085	-0.0351528	-0.0406583	-0.0460034	-0.0511669	-0.0561285	-0.0608686	-0.0653684	-0.0696103	-0.0735775	-0.0772542	-0.0806261	-0.0836798	-0.0864033	-0.0887858	-0.0908178	-0.0924915	-0.0938001	-0.0947385	-0.0953031	-0.0954915	-0.0953031	-0.0947385	-0.0938001	-0.0924915	-0.0908178	-0.0887858	-0.0864033	-0.0836798	-0.0806261	-0.0772542	-0.0735775	-0.0696103	-0.0653684	-0.0608686	-0.0561285	-0.0511669	-0.0460034	-0.0406583	-0.0351528	-0.0295085	-0.0237478	-0.0178933	-0.0119683	-0.00599596
0	-0.0085091	-0.0169846	-0.0253931	-0.0337014	-0.0418767	-0.0498867	-0.0576998	-0.0652852	-0.0726129	-0.0796541	-0.0863809	-0.0927669	-0.0987867	-0.104417	-0.109634	-0.11442	-0.118753	-0.122618	-0.125999	-0.128883	-0.131258	-0.133115	-0.134447	-0.135248	-0.135516	-0.135248	-0.134447	-0.133115	-0.131258	-0.128883	-0.125999	-0.122618	-0.118753	-0.11442	-0.109634	-0.104417	-0.0987867	-0.0927669	-0.0863809	-0.0796541	-0.0726129	-0.0652852	-0.0576998	-0.0498867	-0.0418767	-0.0337014	-0.0253931	-0.0169846	-0.0085091
0	-0.0113832	-0.0227214	-0.03397	-0.0450845	-0.0560211	-0.0667366	-0.0771887	-0.0873362	-0.097139	-0.106558	-0.115557	-0.1241	-0.132153	-0.139685	-0.146665	-0.153067	-0.158864	-0.164034	-0.168557	-0.172415	-0.175593	-0.178077	-0.179858	-0.18093	-0.181288	-0.18093	-0.179858	-0.178077	-0.175593	-0.172415	-0.168557	-0.164034	-0.158864	-0.153067	-0.146665	-0.139685	-0.132153	-0.1241	-0.115557	-0.106558	-0.097139	-0.0873362	-0.0771887	-0.0667366	-0.0560211	-0.0450845	-0.03397	-0.0227214	-0.0113832
0	-0.0145728	-0.0290882	-0.0434887	-0.0577176	-0.0717187	-0.0854368	-0.0988177	-0.111809	-0.124358	-0.136417	-0.147938	-0.158874	-0.169184	-0.178826	-0.187762	-0.195957	-0.203379	-0.209998	-0.215789	-0.220727	-0.224795	-0.227976	-0.230257	-0.231629	-0.232087	-0.231629	-0.230257	-0.227976	-0.224795	-0.220727	-0.215789	-0.209998	-0.203379	-0.195957	-0.187762	-0.178826	-0.169184	-0.158874	-0.147938	-0.136417	-0.124358	-0.111809	-0.0988177	-0.0854368	-0.0717187	-0.0577176	-0.0434887	-0.0290882	-0.0145728
0	-0.0180278	-0.0359845	-0.0537991	-0.0714014	-0.088722	-0.105692	-0.122246	-0.138316	-0.153841	-0.168759	-0.183011	-0.196541	-0.209294	-0.221222	-0.232277	-0.242415	-0.251597	-0.259785	-0.266948	-0.273058	-0.27809	-0.282025	-0.284846	-0.286544	-0.28711	-0.286544	-0.284846	-0.282025	-0.27809	-0.273058	-0.266948	-0.259785	-0.251597	-0.242415	-0.232277	-0.221222	-0.209294	-0.196541	-0.183011	-0.168759	-0.153841	-0.138316	-0.122246	-0.105692	-0.088722	-0.0714014	-0.0537991	-0.0359845	-0.0180278
0	-0.0216936	-0.0433016	-0.0647387	-0.0859202	-0.106763	-0.127184	-0.147103	-0.166442	-0.185124	-0.203075	-0.220225	-0.236505	-0.251852	-0.266206	-0.279508	-0.291708	-0.302757	-0.31261	-0.32123	-0.328582	-0.334637	-0.339372	-0.342767	-0.34481	-0.345492	-0.34481	-0.342767	-0.339372	-0.334637	-0.328582	-0.32123	-0.31261	-0.302757	-0.291708	-0.279508	-0.266206	-0.251852	-0.236505	-0.220225	-0.203075	-0.185124	-0.166442	-0.147103	-0.127184	-0.106763	-0.0859202	-0.0647387	-0.0433016	-0.0216936
0	-0.0255124	-0.0509241	-0.0761348	-0.101045	-0.125556	-0.149572	-0.172998	-0.195741	-0.217711	-0.238823	-0.258991	-0.278138	-0.296187	-0.313067	-0.328711	-0.343058	-0.356052	-0.36764	-0.377777	-0.386423	-0.393544	-0.399112	-0.403105	-0.405508	-0.406309	-0.405508	-0.403105	-0.399112	-0.393544	-0.386423	-0.377777	-0.36764	-0.356052	-0.343058	-0.328711	-0.313067	-0.296187	-0.278138	-0.258991	-0.238823	-0.217711	-0.195741	-0.172998	-0.149572	-0.125556	-0.101045	-0.0761348	-0.0509241	-0.0255124
0	-0.0294239	-0.0587317	-0.0878078	-0.116537	-0.144807	-0.172505	-0.199522	-0.225752	-0.251091	-0.275439	-0.2987	-0.320782	-0.341598	-0.361066	-0.379109	-0.395656	-0.410641	-0.424006	-0.435698	-0.44567	-0.453883	-0.460304	-0.46491	-0.46768	-0.468605	-0.46768	-0.46491	-0.460304	-0.453883	-0.44567	-0.435698	-0.424006	-0.410641	-0.395656	-0.379109	-0.361066	-0.341598	-0.320782	-0.2987	-0.275439	-0.251091	-0.225752	-0.199522	-0.172505	-0.144807	-0.116537	-0.0878078	-0.0587317	-0.0294239
0	-0.0333666	-0.0666015	-0.0995735	-0.132153	-0.16421	-0.19562	-0.226257	-0.256002	-0.284736	-0.312346	-0.338724	-0.363765	-0.38737	-0.409447	-0.429908	-0.448672	-0.465665	-0.480821	-0.494079	-0.505387	-0.514701	-0.521983	-0.527205	-0.530347	-0.531395	-0.530347	-0.527205	-0.521983	-0.514701	-0.505387	-0.494079	-0.480821	-0.465665	-0.448672	-0.429908	-0.409447	-0.38737	-0.363765	-0.338724	-0.312346	-0.284736	-0.256002	-0.226257	-0.19562	-0.16421	-0.132153	-0.0995735	-0.0666015	-0.0333666
0	-0.0372781	-0.0744092	-0.111247	-0.147645	-0.183461	-0.218552	-0.252781	-0.286013	-0.318115	-0.348963	-0.378433	-0.406409	-0.432782	-0.457447	-0.480306	-0.50127	-0.520255	-0.537187	-0.552	-0.564633	-0.575039	-0.583175	-0.589009	-0.592519	-0.593691	-0.592519	-0.589009	-0.583175	-0.575039	-0.564633	-0.552	-0.537187	-0.520255	-0.50127	-0.480306	-0.457447	-0.432782	-0.406409	-0.378433	-0.348963	-0.318115	-0.286013	-0.252781	-0.218552	-0.183461	-0.147645	-0.111247	-0.0744092	-0.0372781
0	-0.0410969	-0.0820317	-0.122643	-0.16277	-0.202254	-0.240941	-0.278676	-0.315312	-0.350703	-0.38471	-0.417199	-0.448042	-0.477116	-0.504307	-0.529508	-0.55262	-0.57355	-0.592217	-0.608547	-0.622475	-0.633946	-0.642915	-0.649348	-0.653217	-0.654508	-0.653217	-0.649348	-0.642915	-0.633946	-0.622475	-0.608547	-0.592217	-0.57355	-0.55262	-0.529508	-0.504307	-0.477116	-0.448042	-0.417199	-0.38471	-0.350703	-0.315312	-0.278676	-0.240941	-0.202254	-0.16277	-0.122643	-0.0820317	-0.0410969
0	-0.0447627	-0.0893488	-0.133582	-0.177288	-0.220295	-0.262432	-0.303534	-0.343437	-0.381985	-0.419026	-0.454413	-0.488007	-0.519674	-0.549291	-0.57674	-0.601913	-0.62471	-0.645042	-0.662828	-0.677998	-0.690493	-0.700262	-0.707268	-0.711483	-0.71289	-0.711483	-0.707268	-0.700262	-0.690493	-0.677998	-0.662828	-0.645042	-0.62471	-0.601913	-0.57674	-0.549291	-0.519674	-0.488007	-0.454413	-0.419026	-0.381985	-0.343437	-0.303534	-0.262432	-0.220295	-0.177288	-0.133582	-0.0893488	-0.0447627
0	-0.0482177	-0.0962451	-0.143893	-0.190972	-0.237298	-0.282688	-0.326962	-0.369945	-0.411469	-0.451368	-0.489486	-0.525673	-0.559785	-0.591687	-0.621255	-0.648371	-0.672928	-0.694829	-0.713988	-0.730329	-0.743788	-0.754312	-0.761858	-0.766398	-0.767913	-0.766398	-0.761858	-0.754312	-0.743788	-0.730329	-0.713988	-0.694829	-0.672928	-0.648371	-0.621255	-0.591687	-0.559785	-0.525673	-0.489486	-0.451368	-0.411469	-0.369945	-0.326962	-0.282688	-0.237298	-0.190972	-0.143893	-0.0962451	-0.0482177
0	-0.0514074	-0.102612	-0.153411	-0.203605	-0.252996	-0.301388	-0.348591	-0.394418	-0.438688	-0.481227	-0.521867	-0.560447	-0.596815	-0.630828	-0.662352	-0.691261	-0.717443	-0.740793	-0.761219	-0.778641	-0.792991	-0.80421	-0.812256	-0.817096	-0.818712	-0.817096	-0.812256	-0.80421	-0.792991	-0.778641	-0.761219	-0.740793	-0.717443	-0.691261	-0.662352	-0.630828	-0.596815	-0.560447	-0.521867	-0.481227	-0.438688	-0.394418	-0.348591	-0.301388	-0.252996	-0.203605	-0.153411	-0.102612	-0.0514074
0	-0.0542814	-0.108349	-0.161988	-0.214989	-0.26714	-0.318238	-0.36808	-0.416468	-0.463214	-0.508131	-0.551043	-0.59178	-0.630182	-0.666097	-0.699383	-0.729908	-0.757553	-0.782209	-0.803777	-0.822173	-0.837325	-0.849172	-0.857668	-0.862778	-0.864484	-0.862778	-0.857668	-0.849172	-0.837325	-0.822173	-0.803777	-0.782209	-0.757553	-0.729908	-0.699383	-0.666097	-0.630182	-0.59178	-0.551043	-0.508131	-0.463214	-0.416468	-0.36808	-0.318238	-0.26714	-0.214989	-0.161988	-0.108349	-0.0542814
0	-0.0567946	-0.113365	-0.169488	-0.224942	-0.279508	-0.332972	-0.385121	-0.43575	-0.48466	-0.531657	-0.576555	-0.619179	-0.659358	-0.696936	-0.731763	-0.763702	-0.792627	-0.818424	-0.840991	-0.860239	-0.876092	-0.888487	-0.897376	-0.902724	-0.904508	-0.902724	-0.897376	-0.888487	-0.876092	-0.860239	-0.840991	-0.818424	-0.792627	-0.763702	-0.731763	-0.696936	-0.659358	-0.619179	-0.576555	-0.531657	-0.48466	-0.43575	-0.385121	-0.332972	-0.279508	-0.224942	-0.169488	-0.113365	-0.0567946
0	-0.0589071	-0.117582	-0.175792	-0.233309	-0.289905	-0.345357	-0.399446	-0.451959	-0.502688	-0.551433	-0.598001	-0.64221	-0.683884	-0.72286	-0.758982	-0.792109	-0.82211	-0.848867	-0.872273	-0.892237	-0.90868	-0.921536	-0.930756	-0.936302	-0.938153	-0.936302	-0.930756	-0.921536	-0.90868	-0.892237	-0.872273	-0.848867	-0.82211	-0.792109	-0.758982	-0.72286	-0.683884	-0.64221	-0.598001	-0.551433	-0.502688	-0.451959	-0.399446	-0.345357	-0.289905	-0.233309	-0.175792	-0.117582	-0.0589071
0	-0.0605858	-0.120933	-0.180802	-0.239958	-0.298167	-0.355199	-0.410829	-0.464838	-0.517013	-0.567147	-0.615043	-0.660511	-0.703373	-0.743459	-0.780611	-0.814682	-0.845538	-0.873057	-0.89713	-0.917663	-0.934575	-0.947797	-0.95728	-0.962984	-0.964888	-0.962984	-0.95728	-0.947797	-0.934575	-0.917663	-0.89713	-0.873057	-0.845538	-0.814682	-0.780611	-0.743459	-0.703373	-0.660511	-0.615043	-0.567147	-0.517013	-0.464838	-0.410829	-0.355199	-0.298167	-0.239958	-0.180802	-0.120933	-0.0605858
0	-0.0618042	-0.123364	-0.184438	-0.244783	-0.304163	-0.362342	-0.419091	-0.474186	-0.52741	-0.578552	-0.627411	-0.673794	-0.717518	-0.75841	-0.796309	-0.831065	-0.862541	-0.890614	-0.915171	-0.936117	-0.953368	-0.966857	-0.97653	-0.982349	-0.984292	-0.982349	-0.97653	-0.966857	-0.953368	-0.936117	-0.915171	-0.890614	-0.862541	-0.831065	-0.796309	-0.75841	-0.717518	-0.673794	-0.627411	-0.578552	-0.52741	-0.474186	-0.419091	-0.362342	-0.304163	-0.244783	-0.184438	-0.123364	-0.0618042
0	-0.062543	-0.124839	-0.186643	-0.247709	-0.307799	-0.366673	-0.424101	-0.479854	-0.533714	-0.585468	-0.634911	-0.681848	-0.726095	-0.767475	-0.805827	-0.840999	-0.872852	-0.90126	-0.926111	-0.947307	-0.964764	-0.978414	-0.988203	-0.994092	-0.996057	-0.994092	-0.988203	-0.978414	-0.964764	-0.947307	-0.926111	-0.90126	-0.872852	-0.840999	-0.805827	-0.767475	-0.726095	-0.681848	-0.634911	-0.585468	-0.533714	-0.479854	-0.424101	-0.366673	-0.307799	-0.247709	-0.186643	-0.124839	-0.062543
0	-0.0627905	-0.125333	-0.187381	-0.24869	-0.309017	-0.368125	-0.425779	-0.481754	-0.535827	-0.587785	-0.637424	-0.684547	-0.728969	-0.770513	-0.809017	-0.844328	-0.876307	-0.904827	-0.929776	-0.951057	-0.968583	-0.982287	-0.992115	-0.998027	-1	-0.998027	-0.992115	-0.982287	-0.968583	-0.951057	-0.929776	-0.904827	-0.876307	-0.844328	-0.809017	-0.770513	-0.728969	-0.684547	-0.637424	-0.587785	-0.535827	-0.481754	-0.425779	-0.368125	-0.309017	-0.24869	-0.187381	-0.125333	-0.0627905
0	-0.062543	-0.124839	-0.186643	-0.247709	-0.307799	-0.366673	-0.424101	-0.479854	-0.533714	-0.585468	-0.634911	-0.681848	-0.726095	-0.767475	-0.805827	-0.840999	-0.872852	-0.90126	-0.926111	-0.947307	-0.964764	-0.978414	-0.988203	-0.994092	-0.996057	-0.994092	-0.988203	-0.978414	-0.964764	-0.947307	-0.926111	-0.90126	-0.872852	-0.840999	-0.805827	-0.767475	-0.726095	-0.681848	-0.634911	-0.585468	-0.533714	-0.479854	-0.424101	-0.366673	-0.307799	-0.247709	-0.186643	-0.124839	-0.062543
0	-0.0618042	-0.123364	-0.184438	-0.244783	-0.304163	-0.362342	-0.419091	-0.474186	-0.52741	-0.578552	-0.627411	-0.673794	-0.717518	-0.75841	-0.796309	-0.831065	-0.862541	-0.890614	-0.915171	-0.936117	-0.953368	-0.966857	-0.97653	-0.982349	-0.984292	-0.982349	-0.97653	-0.966857	-0.953368	-0.936117	-0.915171	-0.890614	-0.862541	-0.831065	-0.796309	-0.75841	-0.717518	-0.673794	-0.627411	-0.578552	-0.52741	-0.474186	-0.419091	-0.362342	-0.304163	-0.244783	-0.184438	-0.123364	-0.0618042
0	-0.0605858	-0.120933	-0.180802	-0.239958	-0.298167	-0.355199	-0.410829	-0.464838	-0.517013	-0.567147	-0.615043	-0.660511	-0.703373	-0.743459	-0.780611	-0.814682	-0.845538	-0.873057	-0.89713	-0.917663	-0.934575	-0.947797	-0.95728	-0.962984	-0.964888	-0.962984	-0.95728	-0.947797	-0.934575	-0.917663	-0.89713	-0.873057	-0.845538	-0.814682	-0.780611	-0.743459	-0.703373	-0.660511	-0.615043	-0.567147	-0.517013	-0.464838	-0.410829	-0.355199	-0.298167	-0.239958	-0.180802	-0.120933	-0.0605858
0	-0.0589071	-0.117582	-0.175792	-0.233309	-0.289905	-0.345357	-0.399446	-0.451959	-0.502688	-0.551433	-0.598001	-0.64221	-0.683884	-0.72286	-0.758982	-0.792109	-0.82211	-0.848867	-0.872273	-0.892237	-0.90868	-0.921536	-0.930756	-0.936302	-0.938153	-0.936302	-0.930756	-0.921536	-0.90868	-0.892237	-0.872273	-0.848867	-0.82211	-0.792109	-0.758982	-0.72286	-0.683884	-0.64221	-0.598001	-0.551433	-0.502688	-0.451959	-0.399446	-0.345357	-0.289905	-0.233309	-0.175792	-0.117582	-0.0589071
0	-0.0567946	-0.113365	-0.169488	-0.224942	-0.279508	-0.332972	-0.385121	-0.43575	-0.48466	-0.531657	-0.576555	-0.619179	-0.659358	-0.696936	-0.731763	-0.763702	-0.792627	-0.818424	-0.840991	-0.860239	-0.876092	-0.888487	-0.897376	-0.902724	-0.904508	-0.902724	-0.897376	-0.888487	-0.876092	-0.860239	-0.840991	-0.818424	-0.792627	-0.763702	-0.731763	-0.696936	-0.659358	-0.619179	-0.576555	-0.531657	-0.48466	-0.43575	-0.385121	-0.332972	-0.279508	-0.224942	-0.169488	-0.113365	-0.0567946
0	-0.0542814	-0.108349	-0.161988	-0.214989	-0.26714	-0.318238	-0.36808	-0.416468	-0.463214	-0.508131	-0.551043	-0.59178	-0.630182	-0.666097	-0.699383	-0.729908	-0.757553	-0.782209	-0.803777	-0.822173	-0.837325	-0.849172	-0.857668	-0.862778	-0.864484	-0.862778	-0.857668	-0.849172	-0.837325	-0.822173	-0.803777	-0.782209	-0.757553	-0.729908	-0.699383	-0.666097	-0.630182	-0.59178	-0.551043	-0.508131	-0.463214	-0.416468	-0.36808	-0.318238	-0.26714	-0.214989	-0.161988	-0.108349	-0.0542814
0	-0.0514074	-0.102612	-0.153411	-0.203605	-0.252996	-0.301388	-0.348591	-0.394418	-0.438688	-0.481227	-0.521867	-0.560447	-0.596815	-0.630828	-0.662352	-0.691261	-0.717443	-0.740793	-0.761219	-0.778641	-0.792991	-0.80421	-0.812256	-0.817096	-0.818712	-0.817096	-0.812256	-0.80421	-0.792991	-0.778641	-0.761219	-0.740793	-0.717443	-0.691261	-0.662352	-0.630828	-0.596815	-0.560447	-0.521867	-0.481227	-0.438688	-0.394418	-0.348591	-0.301388	-0.252996	-0.203605	-0.153411	-0.102612	-0.0514074
0	-0.0482177	-0.0962451	-0.143893	-0.190972	-0.237298	-0.282688	-0.326962	-0.369945	-0.411469	-0.451368	-0.489486	-0.525673	-0.559785	-0.591687	-0.621255	-0.648371	-0.672928	-0.694829	-0.713988	-0.730329	-0.743788	-0.754312	-0.761858	-0.766398	-0.767913	-0.766398	-0.761858	-0.754312	-0.743788	-0.730329	-0.713988	-0.694829	-0.672928	-0.648371	-0.621255	-0.591687	-0.559785	-0.525673	-0.489486	-0.451368	-0.411469	-0.369945	-0.326962	-0.282688	-0.237298	-0.190972	-0.143893	-0.0962451	-0.0482177
0	-0.0447627	-0.0893488	-0.133582	-0.177288	-0.220295	-0.262432	-0.303534	-0.343437	-0.381985	-0.419026	-0.454413	-0.488007	-0.519674	-0.549291	-0.57674	-0.601913	-0.62471	-0.645042	-0.662828	-0.677998	-0.690493	-0.700262	-0.707268	-0.711483	-0.71289	-0.711483	-0.707268	-0.700262	-0.690493	-0.677998	-0.662828	-0.645042	-0.62471	-0.601913	-0.57674	-0.549291	-0.519674	-0.488007	-0.454413	-0.419026	-0.381985	-0.343437	-0.303534	-0.262432	-0.220295	-0.177288	-0.133582	-0.0893488	-0.0447627
0	-0.0410969	-0.0820317	-0.122643	-0.16277	-0.202254	-0.240941	-0.278676	-0.315312	-0.350703	-0.38471	-0.417199	-0.448042	-0.477116	-0.504307	-0.529508	-0.55262	-0.57355	-0.592217	-0.608547	-0.622475	-0.633946	-0.642915	-0.649348	-0.653217	-0.654508	-0.653217	-0.649348	-0.642915	-0.633946	-0.622475	-0.608547	-0.592217	-0.57355	-0.55262	-0.529508	-0.504307	-0.477116	-0.448042	-0.417199	-0.38471	-0.350703	-0.315312	-0.278676	-0.240941	-0.202254	-0.16277	-0.122643	-0.0820317	-0.0410969
0	-0.0372781	-0.0744092	-0.111247	-0.147645	-0.183461	-0.218552	-0.252781	-0.286013	-0.318115	-0.348963	-0.378433	-0.406409	-0.432782	-0.457447	-0.480306	-0.50127	-0.520255	-0.537187	-0.552	-0.564633	-0.575039	-0.583175	-0.589009	-0.592519	-0.593691	-0.592519	-0.589009	-0.583175	-0.575039	-0.564633	-0.552	-0.537187	-0.520255	-0.50127	-0.480306	-0.457447	-0.432782	-0.406409	-0.378433	-0.348963	-0.318115	-0.286013	-0.252781	-0.218552	-0.183461	-0.147645	-0.111247	-0.0744092	-0.0372781
0	-0.0333666	-0.0666015	-0.0995735	-0.132153	-0.16421	-0.19562	-0.226257	-0.256002	-0.284736	-0.312346	-0.338724	-0.363765	-0.38737	-0.409447	-0.429908	-0.448672	-0.465665	-0.480821	-0.494079	-0.505387	-0.514701	-0.521983	-0.527205	-0.530347	-0.531395	-0.530347	-0.527205	-0.521983	-0.514701	-0.505387	-0.494079	-0.480821	-0.465665	-0.448672	-0.429908	-0.409447	-0.38737	-0.363765	-0.338724	-0.312346	-0.284736	-0.256002	-0.226257	-0.19562	-0.16421	-0.132153	-0.0995735	-0.0666015	-0.0333666
0	-0.0294239	-0.0587317	-0.0878078	-0.116537	-0.144807	-0.172505	-0.199522	-0.225752	-0.251091	-0.275439	-0.2987	-0.320782	-0.341598	-0.361066	-0.379109	-0.395656	-0.410641	-0.424006	-0.435698	-0.44567	-0.453883	-0.460304	-0.46491	-0.46768	-0.468605	-0.46768	-0.46491	-0.460304	-0.453883	-0.44567	-0.435698	-0.424006	-0.410641	-0.395656	-0.379109	-0.361066	-0.341598	-0.320782	-0.2987	-0.275439	-0.251091	-0.225752	-0.199522	-0.172505	-0.144807	-0.116537	-0.0878078	-0.0587317	-0.0294239
0	-0.0255124	-0.0509241	-0.0761348	-0.101045	-0.125556	-0.149572	-0.172998	-0.195741	-0.217711	-0.238823	-0.258991	-0.278138	-0.296187	-0.313067	-0.328711	-0.343058	-0.356052	-0.36764	-0.377777	-0.386423	-0.393544	-0.399112	-0.403105	-0.405508	-0.406309	-0.405508	-0.403105	-0.399112	-0.393544	-0.386423	-0.377777	-0.36764	-0.356052	-0.343058	-0.328711	-0.313067	-0.296187	-0.278138	-0.258991	-0.238823	-0.217711	-0.195741	-0.172998	-0.149572	-0.125556	-0.101045	-0.0761348	-0.0509241	-0.0255124
0	-0.0216936	-0.0433016	-0.0647387	-0.0859202	-0.106763	-0.127184	-0.147103	-0.166442	-0.185124	-0.203075	-0.220225	-0.236505	-0.251852	-0.266206	-0.279508	-0.291708	-0.302757	-0.31261	-0.32123	-0.328582	-0.334637	-0.339372	-0.342767	-0.34481	-0.345492	-0.34481	-0.342767	-0.339372	-0.334637	-0.328582	-0.32123	-0.31261	-0.302757	-0.291708	-0.279508	-0.266206	-0.251852	-0.236505	-0.220225	-0.203075	-0.185124	-0.166442	-0.147103	-0.127184	-0.106763	-0.0859202	-0.0647387	-0.0433016	-0.0216936
0	-0.0180278	-0.0359845	-0.0537991	-0.0714014	-0.088722	-0.105692	-0.122246	-0.138316	-0.153841	-0.168759	-0.183011	-0.196541	-0.209294	-0.221222	-0.232277	-0.242415	-0.251597	-0.259785	-0.266948	-0.273058	-0.27809	-0.282025	-0.284846	-0.286544	-0.28711	-0.286544	-0.284846	-0.282025	-0.27809	-0.273058	-0.266948	-0.259785	-0.251597	-0.242415	-0.232277	-0.221222	-0.209294	-0.196541	-0.183011	-0.168759	-0.153841	-0.138316	-0.122246	-0.105692	-0.088722	-0.0714014	-0.0537991	-0.0359845	-0.0180278
0	-0.0145728	-0.0290882	-0.0434887	-0.0577176	-0.0717187	-0.0854368	-0.0988177	-0.111809	-0.124358	-0.136417	-0.147938	-0.158874	-0.169184	-0.178826	-0.187762	-0.195957	-0.203379	-0.209998	-0.215789	-0.220727	-0.224795	-0.227976	-0.230257	-0.231629	-0.232087	-0.231629	-0.230257	-0.227976	-0.224795	-0.220727	-0.215789	-0.209998	-0.203379	-0.195957	-0.187762	-0.178826	-0.169184	-0.158874	-0.147938	-0.136417	-0.124358	-0.111809	-0.0988177	-0.0854368	-0.0717187	-0.0577176	-0.0434887	-0.0290882	-0.0145728
0	-0.0113832	-0.0227214	-0.03397	-0.0450845	-0.0560211	-0.0667366	-0.0771887	-0.0873362	-0.097139	-0.106558	-0.115557	-0.1241	-0.132153	-0.139685	-0.146665	-0.153067	-0.158864	-0.164034	-0.168557	-0.172415	-0.175593	-0.178077	-0.179858	-0.18093	-0.181288	-0.18093	-0.179858	-0.178077	-0.175593	-0.172415	-0.168557	-0.164034	-0.158864	-0.153067	-0.146665	-0.139685	-0.132153	-0.1241	-0.115557	-0.106558	-0.097139	-0.0873362	-0.0771887	-0.0667366	-0.0560211	-0.0450845	-0.03397	-0.0227214	-0.0113832
0	-0.0085091	-0.0169846	-0.0253931	-0.0337014	-0.0418767	-0.0498867	-0.0576998	-0.0652852	-0.0726129	-0.0796541	-0.0863809	-0.0927669	-0.0987867	-0.104417	-0.109634	-0.11442	-0.118753	-0.122618	-0.125999	-0.128883	-0.131258	-0.133115	-0.134447	-0.135248	-0.135516	-0.135248	-0.134447	-0.133115	-0.131258	-0.128883	-0.125999	-0.122618	-0.118753	-0.11442	-0.109634	-0.104417	-0.0987867	-0.0927669	-0.0863809	-0.0796541	-0.0726129	-0.0652852	-0.0576998	-0.0498867	-0.0418767	-0.0337014	-0.0253931	-0.0169846	-0.0085091
0	-0.00599596	-0.0119683	-0.0178933	-0.0237478	-0.0295085	-0.0351528	-0.0406583	-0.0460034	-0.0511669	-0.0561285	-0.0608686	-0.0653684	-0.0696103	-0.0735775	-0.0772542	-0.0806261	-0.0836798	-0.0864033	-0.0887858	-0.0908178	-0.0924915	-0.0938001	-0.0947385	-0.0953031	-0.0954915	-0.0953031	-0.0947385	-0.0938001	-0.0924915	-0.0908178	-0.0887858	-0.0864033	-0.0836798	-0.0806261	-0.0772542	-0.0735775	-0.0696103	-0.0653684	-0.0608686	-0.0561285	-0.0511669	-0.0460034	-0.0406583	-0.0351528	-0.0295085	-0.0237478	-0.0178933	-0.0119683	-0.00599596
0	-0.00388338	-0.00775144	-0.0115889	-0.0153806	-0.0191117	-0.0227673	-0.026333	-0.0297949	-0.0331391	-0.0363526	-0.0394225	-0.042337	-0.0450843	-0.0476537	-0.050035	-0.0522189	-0.0541966	-0.0559605	-0.0575036	-0.0588197	-0.0599036	-0.0607512	-0.061359	-0.0617246	-0.0618467	-0.0617246	-0.061359	-0.0607512	-0.0599036	-0.0588197	-0.0575036	-0.0559605	-0.0541966	-0.0522189	-0.050035	-0.0476537	-0.0450843	-0.042337	-0.0394225	-0.0363526	-0.0331391	-0.0297949	-0.026333	-0.0227673	-0.0191117	-0.0153806	-0.0115889	-0.00775144	-0.00388338
0	-0.00220469	-0.00440067	-0.00657929	-0.00873194	-0.0108501	-0.0129255	-0.0149499	-0.0169152	-0.0188138	-0.0206382	-0.0223811	-0.0240357	-0.0255954	-0.0270541	-0.028406	-0.0296458	-0.0307687	-0.0317701	-0.0326461	-0.0333933	-0.0340087	-0.0344898	-0.0348349	-0.0350425	-0.0351118	-0.0350425	-0.0348349	-0.0344898	-0.0340087	-0.0333933	-0.0326461	-0.0317701	-0.0307687	-0.0296458	-0.028406	-0.0270541	-0.0255954	-0.0240357	-0.0223811	-0.0206382	-0.0188138	-0.0169152	-0.0149499	-0.0129255	-0.0108501	-0.00873194	-0.00657929	-0.00440067	-0.00220469
0	-0.00098634	-0.00196879	-0.00294346	-0.00390653	-0.00485417	-0.00578265	-0.00668832	-0.00756759	-0.00841699	-0.00923318	-0.0100129	-0.0107532	-0.0114509	-0.0121035	-0.0127084	-0.0132631	-0.0137654	-0.0142134	-0.0146053	-0.0149396	-0.0152149	-0.0154302	-0.0155846	-0.0156774	-0.0157084	-0.0156774	-0.0155846	-0.0154302	-0.0152149	-0.0149396	-0.0146053	-0.0142134	-0.0137654	-0.0132631	-0.0127084	-0.0121035	-0.0114509	-0.0107532	-0.0100129	-0.00923318	-0.00841699	-0.00756759	-0.00668832	-0.00578265	-0.00485417	-0.00390653	-0.00294346	-0.00196879	-0.00098634
0	-0.000247561	-0.000494145	-0.000738779	-0.000980497	-0.00121835	-0.00145139	-0.0016787	-0.00189939	-0.00211258	-0.00231743	-0.00251314	-0.00269893	-0.00287407	-0.00303786	-0.00318967	-0.00332889	-0.00345497	-0.00356742	-0.00366578	-0.00374968	-0.00381878	-0.00387281	-0.00391156	-0.00393487	-0.00394265	-0.00393487	-0.00391156	-0.00387281	-0.00381878	-0.00374968	-0.00366578	-0.00356742	-0.00345497	-0.00332889	-0.00318967	-0.00303786	-0.00287407	-0.00269893	-0.00251314	-0.00231743	-0.00211258	-0.00189939	-0.0016787	-0.00145139	-0.00121835	-0.000980497	-0.000738779	-0.000494145	-0.000247561
0	-1.03923e-31	-2.07436e-31	-3.10131e-31	-4.11601e-31	-5.11447e-31	-6.09275e-31	-7.04698e-31	-7.9734e-31	-8.86835e-31	-9.7283e-31	-1.05499e-30	-1.13298e-30	-1.2065e-30	-1.27526e-30	-1.33899e-30	-1.39743e-30	-1.45036e-30	-1.49756e-30	-1.53885e-30	-1.57407e-30	-1.60308e-30	-1.62576e-30	-1.64203e-30	-1.65181e-30	-1.65508e-30	-1.65181e-30	-1.64203e-30	-1.62576e-30	-1.60308e-30	-1.57407e-30	-1.53885e-30	-1.49756e-30	-1.45036e-30	-1.39743e-30	-1.33899e-30	-1.27526e-30	-1.2065e-30	-1.13298e-30	-1.05499e-30	-9.7283e-31	-8.86835e-31	-7.9734e-31	-7.04698e-31	-6.09275e-31	-5.11447e-31	-4.11601e-31	-3.10131e-31	-2.07436e-31	-1.03923e-31
[truncated: 51 more columns]

## Sheet: S2
0	0	0	0	0	0	0	0	0	0	0	0	0	0	0	0	0	0	0	0	0	0	0	0	0	0	0	0	0	0	0	0	0	0	0	0	0	0	0	0	0	0	0	0	0	0	0	0	0	0
0.00394265	0.00393487	0.00391156	0.00387281	0.00381878	0.00374968	0.00366578	0.00356742	0.00345497	0.00332889	0.00318967	0.00303786	0.00287407	0.00269893	0.00251314	0.00231743	0.00211258	0.00189939	0.0016787	0.00145139	0.00121835	0.000980497	0.000738779	0.000494145	0.000247561	-8.71394e-19	-0.000247561	-0.000494145	-0.000738779	-0.000980497	-0.00121835	-0.00145139	-0.0016787	-0.00189939	-0.00211258	-0.00231743	-0.00251314	-0.00269893	-0.00287407	-0.00303786	-0.00318967	-0.00332889	-0.00345497	-0.00356742	-0.00366578	-0.00374968	-0.00381878	-0.00387281	-0.00391156	-0.00393487
0.0157084	0.0156774	0.0155846	0.0154302	0.0152149	0.0149396	0.0146053	0.0142134	0.0137654	0.0132631	0.0127084	0.0121035	0.0114509	0.0107532	0.0100129	0.00923318	0.00841699	0.00756759	0.00668832	0.00578265	0.00485417	0.00390653	0.00294346	0.00196879	0.00098634	-3.4787e-18	-0.00098634	-0.00196879	-0.00294346	-0.00390653	-0.00485417	-0.00578265	-0.00668832	-0.00756759	-0.00841699	-0.00923318	-0.0100129	-0.0107532	-0.0114509	-0.0121035	-0.0127084	-0.0132631	-0.0137654	-0.0142134	-0.0146053	-0.0149396	-0.0152149	-0.0154302	-0.0155846	-0.0156774
0.0351118	0.0350425	0.0348349	0.0344898	0.0340087	0.0333933	0.0326461	0.0317701	0.0307687	0.0296458	0.028406	0.0270541	0.0255954	0.0240357	0.0223811	0.0206382	0.0188138	0.0169152	0.0149499	0.0129255	0.0108501	0.00873194	0.00657929	0.00440067	0.00220469	-5.20088e-18	-0.00220469	-0.00440067	-0.00657929	-0.00873194	-0.0108501	-0.0129255	-0.0149499	-0.0169152	-0.0188138	-0.0206382	-0.0223811	-0.0240357	-0.0255954	-0.0270541	-0.028406	-0.0296458	-0.0307687	-0.0317701	-0.0326461	-0.0333933	-0.0340087	-0.0344898	-0.0348349	-0.0350425
0.0618467	0.0617246	0.061359	0.0607512	0.0599036	0.0588197	0.0575036	0.0559605	0.0541966	0.0522189	0.050035	0.0476537	0.0450843	0.042337	0.0394225	0.0363526	0.0331391	0.0297949	0.026333	0.0227673	0.0191117	0.0153806	0.0115889	0.00775144	0.00388338	-6.90253e-18	-0.00388338	-0.00775144	-0.0115889	-0.0153806	-0.0191117	-0.0227673	-0.026333	-0.0297949	-0.0331391	-0.0363526	-0.0394225	-0.042337	-0.0450843	-0.0476537	-0.050035	-0.0522189	-0.0541966	-0.0559605	-0.0575036	-0.0588197	-0.0599036	-0.0607512	-0.061359	-0.0617246
0.0954915	0.0953031	0.0947385	0.0938001	0.0924915	0.0908178	0.0887858	0.0864033	0.0836798	0.0806261	0.0772542	0.0735775	0.0696103	0.0653684	0.0608686	0.0561285	0.0511669	0.0460034	0.0406583	0.0351528	0.0295085	0.0237478	0.0178933	0.0119683	0.00599596	-1.71539e-17	-0.00599596	-0.0119683	-0.0178933	-0.0237478	-0.0295085	-0.0351528	-0.0406583	-0.0460034	-0.0511669	-0.0561285	-0.0608686	-0.0653684	-0.0696103	-0.0735775	-0.0772542	-0.0806261	-0.0836798	-0.0864033	-0.0887858	-0.0908178	-0.0924915	-0.0938001	-0.0947385	-0.0953031
0.135516	0.135248	0.134447	0.133115	0.131258	0.128883	0.125999	0.122618	0.118753	0.11442	0.109634	0.104417	0.0987867	0.0927669	0.0863809	0.0796541	0.0726129	0.0652852	0.0576998	0.0498867	0.0418767	0.0337014	0.0253931	0.0169846	0.0085091	-2.0435e-17	-0.0085091	-0.0169846	-0.0253931	-0.0337014	-0.0418767	-0.0498867	-0.0576998	-0.0652852	-0.0726129	-0.0796541	-0.0863809	-0.0927669	-0.0987867	-0.104417	-0.109634	-0.11442	-0.118753	-0.122618	-0.125999	-0.128883	-0.131258	-0.133115	-0.134447	-0.135248
0.181288	0.18093	0.179858	0.178077	0.175593	0.172415	0.168557	0.164034	0.158864	0.153067	0.146665	0.139685	0.132153	0.1241	0.115557	0.106558	0.097139	0.0873362	0.0771887	0.0667366	0.0560211	0.0450845	0.03397	0.0227214	0.0113832	-2.36355e-17	-0.0113832	-0.0227214	-0.03397	-0.0450845	-0.0560211	-0.0667366	-0.0771887	-0.0873362	-0.097139	-0.106558	-0.115557	-0.1241	-0.132153	-0.139685	-0.146665	-0.153067	-0.158864	-0.164034	-0.168557	-0.172415	-0.175593	-0.178077	-0.179858	-0.18093
0.232087	0.231629	0.230257	0.227976	0.224795	0.220727	0.215789	0.209998	0.203379	0.195957	0.187762	0.178826	0.169184	0.158874	0.147938	0.136417	0.124358	0.111809	0.0988177	0.0854368	0.0717187	0.0577176	0.0434887	0.0290882	0.0145728	-2.67427e-17	-0.0145728	-0.0290882	-0.0434887	-0.0577176	-0.0717187	-0.0854368	-0.0988177	-0.111809	-0.124358	-0.136417	-0.147938	-0.158874	-0.169184	-0.178826	-0.187762	-0.195957	-0.203379	-0.209998	-0.215789	-0.220727	-0.224795	-0.227976	-0.230257	-0.231629
0.28711	0.286544	0.284846	0.282025	0.27809	0.273058	0.266948	0.259785	0.251597	0.242415	0.232277	0.221222	0.209294	0.196541	0.183011	0.168759	0.153841	0.138316	0.122246	0.105692	0.088722	0.0714014	0.0537991	0.0359845	0.0180278	-5.94887e-17	-0.0180278	-0.0359845	-0.0537991	-0.0714014	-0.088722	-0.105692	-0.122246	-0.138316	-0.153841	-0.168759	-0.183011	-0.196541	-0.209294	-0.221222	-0.232277	-0.242415	-0.251597	-0.259785	-0.266948	-0.273058	-0.27809	-0.282025	-0.284846	-0.286544
0.345492	0.34481	0.342767	0.339372	0.334637	0.328582	0.32123	0.31261	0.302757	0.291708	0.279508	0.266206	0.251852	0.236505	0.220225	0.203075	0.185124	0.166442	0.147103	0.127184	0.106763	0.0859202	0.0647387	0.0433016	0.0216936	-6.52573e-17	-0.0216936	-0.0433016	-0.0647387	-0.0859202	-0.106763	-0.127184	-0.147103	-0.166442	-0.185124	-0.203075	-0.220225	-0.236505	-0.251852	-0.266206	-0.279508	-0.291708	-0.302757	-0.31261	-0.32123	-0.328582	-0.334637	-0.339372	-0.342767	-0.34481
0.406309	0.405508	0.403105	0.399112	0.393544	0.386423	0.377777	0.36764	0.356052	0.343058	0.328711	0.313067	0.296187	0.278138	0.258991	0.238823	0.217711	0.195741	0.172998	0.149572	0.125556	0.101045	0.0761348	0.0509241	0.0255124	-7.07683e-17	-0.0255124	-0.0509241	-0.0761348	-0.101045	-0.125556	-0.149572	-0.172998	-0.195741	-0.217711	-0.238823	-0.258991	-0.278138	-0.296187	-0.313067	-0.328711	-0.343058	-0.356052	-0.36764	-0.377777	-0.386423	-0.393544	-0.399112	-0.403105	-0.405508
0.468605	0.46768	0.46491	0.460304	0.453883	0.44567	0.435698	0.424006	0.410641	0.395656	0.379109	0.361066	0.341598	0.320782	0.2987	0.275439	0.251091	0.225752	0.199522	0.172505	0.144807	0.116537	0.0878078	0.0587317	0.0294239	-7.6e-17	-0.0294239	-0.0587317	-0.0878078	-0.116537	-0.144807	-0.172505	-0.199522	-0.225752	-0.251091	-0.275439	-0.2987	-0.320782	-0.341598	-0.361066	-0.379109	-0.395656	-0.410641	-0.424006	-0.435698	-0.44567	-0.453883	-0.460304	-0.46491	-0.46768
0.531395	0.530347	0.527205	0.521983	0.514701	0.505387	0.494079	0.480821	0.465665	0.448672	0.429908	0.409447	0.38737	0.363765	0.338724	0.312346	0.284736	0.256002	0.226257	0.19562	0.16421	0.132153	0.0995735	0.0666015	0.0333666	-8.09318e-17	-0.0333666	-0.0666015	-0.0995735	-0.132153	-0.16421	-0.19562	-0.226257	-0.256002	-0.284736	-0.312346	-0.338724	-0.363765	-0.38737	-0.409447	-0.429908	-0.448672	-0.465665	-0.480821	-0.494079	-0.505387	-0.514701	-0.521983	-0.527205	-0.530347
0.593691	0.592519	0.589009	0.583175	0.575039	0.564633	0.552	0.537187	0.520255	0.50127	0.480306	0.457447	0.432782	0.406409	0.378433	0.348963	0.318115	0.286013	0.252781	0.218552	0.183461	0.147645	0.111247	0.0744092	0.0372781	-8.55442e-17	-0.0372781	-0.0744092	-0.111247	-0.147645	-0.183461	-0.218552	-0.252781	-0.286013	-0.318115	-0.348963	-0.378433	-0.406409	-0.432782	-0.457447	-0.480306	-0.50127	-0.520255	-0.537187	-0.552	-0.564633	-0.575039	-0.583175	-0.589009	-0.592519
0.654508	0.653217	0.649348	0.642915	0.633946	0.622475	0.608547	0.592217	0.57355	0.55262	0.529508	0.504307	0.477116	0.448042	0.417199	0.38471	0.350703	0.315312	0.278676	0.240941	0.202254	0.16277	0.122643	0.0820317	0.0410969	-8.98189e-17	-0.0410969	-0.0820317	-0.122643	-0.16277	-0.202254	-0.240941	-0.278676	-0.315312	-0.350703	-0.38471	-0.417199	-0.448042	-0.477116	-0.504307	-0.529508	-0.55262	-0.57355	-0.592217	-0.608547	-0.622475	-0.633946	-0.642915	-0.649348	-0.653217
0.71289	0.711483	0.707268	0.700262	0.690493	0.677998	0.662828	0.645042	0.62471	0.601913	0.57674	0.549291	0.519674	0.488007	0.454413	0.419026	0.381985	0.343437	0.303534	0.262432	0.220295	0.177288	0.133582	0.0893488	0.0447627	-1.87478e-16	-0.0447627	-0.0893488	-0.133582	-0.177288	-0.220295	-0.262432	-0.303534	-0.343437	-0.381985	-0.419026	-0.454413	-0.488007	-0.519674	-0.549291	-0.57674	-0.601913	-0.62471	-0.645042	-0.662828	-0.677998	-0.690493	-0.700262	-0.707268	-0.711483
0.767913	0.766398	0.761858	0.754312	0.743788	0.730329	0.713988	0.694829	0.672928	0.648371	0.621255	0.591687	0.559785	0.525673	0.489486	0.451368	0.411469	0.369945	0.326962	0.282688	0.237298	0.190972	0.143893	0.0962451	0.0482177	-9.72896e-17	-0.0482177	-0.0962451	-0.143893	-0.190972	-0.237298	-0.282688	-0.326962	-0.369945	-0.411469	-0.451368	-0.489486	-0.525673	-0.559785	-0.591687	-0.621255	-0.648371	-0.672928	-0.694829	-0.713988	-0.730329	-0.743788	-0.754312	-0.761858	-0.766398
0.818712	0.817096	0.812256	0.80421	0.792991	0.778641	0.761219	0.740793	0.717443	0.691261	0.662352	0.630828	0.596815	0.560447	0.521867	0.481227	0.438688	0.394418	0.348591	0.301388	0.252996	0.203605	0.153411	0.102612	0.0514074	-1.00456e-16	-0.0514074	-0.102612	-0.153411	-0.203605	-0.252996	-0.301388	-0.348591	-0.394418	-0.438688	-0.481227	-0.521867	-0.560447	-0.596815	-0.630828	-0.662352	-0.691261	-0.717443	-0.740793	-0.761219	-0.778641	-0.792991	-0.80421	-0.812256	-0.817096
0.864484	0.862778	0.857668	0.849172	0.837325	0.822173	0.803777	0.782209	0.757553	0.729908	0.699383	0.666097	0.630182	0.59178	0.551043	0.508131	0.463214	0.416468	0.36808	0.318238	0.26714	0.214989	0.161988	0.108349	0.0542814	-1.03226e-16	-0.0542814	-0.108349	-0.161988	-0.214989	-0.26714	-0.318238	-0.36808	-0.416468	-0.463214	-0.508131	-0.551043	-0.59178	-0.630182	-0.666097	-0.699383	-0.729908	-0.757553	-0.782209	-0.803777	-0.822173	-0.837325	-0.849172	-0.857668	-0.862778
0.904508	0.902724	0.897376	0.888487	0.876092	0.860239	0.840991	0.818424	0.792627	0.763702	0.731763	0.696936	0.659358	0.619179	0.576555	0.531657	0.48466	0.43575	0.385121	0.332972	0.279508	0.224942	0.169488	0.113365	0.0567946	-1.05588e-16	-0.0567946	-0.113365	-0.169488	-0.224942	-0.279508	-0.332972	-0.385121	-0.43575	-0.48466	-0.531657	-0.576555	-0.619179	-0.659358	-0.696936	-0.731763	-0.763702	-0.792627	-0.818424	-0.840991	-0.860239	-0.876092	-0.888487	-0.897376	-0.902724
0.938153	0.936302	0.930756	0.921536	0.90868	0.892237	0.872273	0.848867	0.82211	0.792109	0.758982	0.72286	0.683884	0.64221	0.598001	0.551433	0.502688	0.451959	0.399446	0.345357	0.289905	0.233309	0.175792	0.117582	0.0589071	-2.15069e-16	-0.0589071	-0.117582	-0.175792	-0.233309	-0.289905	-0.345357	-0.399446	-0.451959	-0.502688	-0.551433	-0.598001	-0.64221	-0.683884	-0.72286	-0.758982	-0.792109	-0.82211	-0.848867	-0.872273	-0.892237	-0.90868	-0.921536	-0.930756	-0.936302
0.964888	0.962984	0.95728	0.947797	0.934575	0.917663	0.89713	0.873057	0.845538	0.814682	0.780611	0.743459	0.703373	0.660511	0.615043	0.567147	0.517013	0.464838	0.410829	0.355199	0.298167	0.239958	0.180802	0.120933	0.0605858	-1.09056e-16	-0.0605858	-0.120933	-0.180802	-0.239958	-0.298167	-0.355199	-0.410829	-0.464838	-0.517013	-0.567147	-0.615043	-0.660511	-0.703373	-0.743459	-0.780611	-0.814682	-0.845538	-0.873057	-0.89713	-0.917663	-0.934575	-0.947797	-0.95728	-0.962984
0.984292	0.982349	0.97653	0.966857	0.953368	0.936117	0.915171	0.890614	0.862541	0.831065	0.796309	0.75841	0.717518	0.673794	0.627411	0.578552	0.52741	0.474186	0.419091	0.362342	0.304163	0.244783	0.184438	0.123364	0.0618042	-2.20294e-16	-0.0618042	-0.123364	-0.184438	-0.244783	-0.304163	-0.362342	-0.419091	-0.474186	-0.52741	-0.578552	-0.627411	-0.673794	-0.717518	-0.75841	-0.796309	-0.831065	-0.862541	-0.890614	-0.915171	-0.936117	-0.953368	-0.966857	-0.97653	-0.982349
0.996057	0.994092	0.988203	0.978414	0.964764	0.947307	0.926111	0.90126	0.872852	0.840999	0.805827	0.767475	0.726095	0.681848	0.634911	0.585468	0.533714	0.479854	0.424101	0.366673	0.307799	0.247709	0.186643	0.124839	0.062543	-1.10803e-16	-0.062543	-0.124839	-0.186643	-0.247709	-0.307799	-0.366673	-0.424101	-0.479854	-0.533714	-0.585468	-0.634911	-0.681848	-0.726095	-0.767475	-0.805827	-0.840999	-0.872852	-0.90126	-0.926111	-0.947307	-0.964764	-0.978414	-0.988203	-0.994092
1	0.998027	0.992115	0.982287	0.968583	0.951057	0.929776	0.904827	0.876307	0.844328	0.809017	0.770513	0.728969	0.684547	0.637424	0.587785	0.535827	0.481754	0.425779	0.368125	0.309017	0.24869	0.187381	0.125333	0.0627905	-2.22045e-16	-0.0627905	-0.125333	-0.187381	-0.24869	-0.309017	-0.368125	-0.425779	-0.481754	-0.535827	-0.587785	-0.637424	-0.684547	-0.728969	-0.770513	-0.809017	-0.844328	-0.876307	-0.904827	-0.929776	-0.951057	-0.968583	-0.982287	-0.992115	-0.998027
0.996057	0.994092	0.988203	0.978414	0.964764	0.947307	0.926111	0.90126	0.872852	0.840999	0.805827	0.767475	0.726095	0.681848	0.634911	0.585468	0.533714	0.479854	0.424101	0.366673	0.307799	0.247709	0.186643	0.124839	0.062543	-1.10803e-16	-0.062543	-0.124839	-0.186643	-0.247709	-0.307799	-0.366673	-0.424101	-0.479854	-0.533714	-0.585468	-0.634911	-0.681848	-0.726095	-0.767475	-0.805827	-0.840999	-0.872852	-0.90126	-0.926111	-0.947307	-0.964764	-0.978414	-0.988203	-0.994092
0.984292	0.982349	0.97653	0.966857	0.953368	0.936117	0.915171	0.890614	0.862541	0.831065	0.796309	0.75841	0.717518	0.673794	0.627411	0.578552	0.52741	0.474186	0.419091	0.362342	0.304163	0.244783	0.184438	0.123364	0.0618042	-1.10147e-16	-0.0618042	-0.123364	-0.184438	-0.244783	-0.304163	-0.362342	-0.419091	-0.474186	-0.52741	-0.578552	-0.627411	-0.673794	-0.717518	-0.75841	-0.796309	-0.831065	-0.862541	-0.890614	-0.915171	-0.936117	-0.953368	-0.966857	-0.97653	-0.982349
0.964888	0.962984	0.95728	0.947797	0.934575	0.917663	0.89713	0.873057	0.845538	0.814682	0.780611	0.743459	0.703373	0.660511	0.615043	0.567147	0.517013	0.464838	0.410829	0.355199	0.298167	0.239958	0.180802	0.120933	0.0605858	-1.09056e-16	-0.0605858	-0.120933	-0.180802	-0.239958	-0.298167	-0.355199	-0.410829	-0.464838	-0.517013	-0.567147	-0.615043	-0.660511	-0.703373	-0.743459	-0.780611	-0.814682	-0.845538	-0.873057	-0.89713	-0.917663	-0.934575	-0.947797	-0.95728	-0.962984
0.938153	0.936302	0.930756	0.921536	0.90868	0.892237	0.872273	0.848867	0.82211	0.792109	0.758982	0.72286	0.683884	0.64221	0.598001	0.551433	0.502688	0.451959	0.399446	0.345357	0.289905	0.233309	0.175792	0.117582	0.0589071	-2.15069e-16	-0.0589071	-0.117582	-0.175792	-0.233309	-0.289905	-0.345357	-0.399446	-0.451959	-0.502688	-0.551433	-0.598001	-0.64221	-0.683884	-0.72286	-0.758982	-0.792109	-0.82211	-0.848867	-0.872273	-0.892237	-0.90868	-0.921536	-0.930756	-0.936302
0.904508	0.902724	0.897376	0.888487	0.876092	0.860239	0.840991	0.818424	0.792627	0.763702	0.731763	0.696936	0.659358	0.619179	0.576555	0.531657	0.48466	0.43575	0.385121	0.332972	0.279508	0.224942	0.169488	0.113365	0.0567946	-1.05588e-16	-0.0567946	-0.113365	-0.169488	-0.224942	-0.279508	-0.332972	-0.385121	-0.43575	-0.48466	-0.531657	-0.576555	-0.619179	-0.659358	-0.696936	-0.731763	-0.763702	-0.792627	-0.818424	-0.840991	-0.860239	-0.876092	-0.888487	-0.897376	-0.902724
0.864484	0.862778	0.857668	0.849172	0.837325	0.822173	0.803777	0.782209	0.757553	0.729908	0.699383	0.666097	0.630182	0.59178	0.551043	0.508131	0.463214	0.416468	0.36808	0.318238	0.26714	0.214989	0.161988	0.108349	0.0542814	-1.03226e-16	-0.0542814	-0.108349	-0.161988	-0.214989	-0.26714	-0.318238	-0.36808	-0.416468	-0.463214	-0.508131	-0.551043	-0.59178	-0.630182	-0.666097	-0.699383	-0.729908	-0.757553	-0.782209	-0.803777	-0.822173	-0.837325	-0.849172	-0.857668	-0.862778
0.818712	0.817096	0.812256	0.80421	0.792991	0.778641	0.761219	0.740793	0.717443	0.691261	0.662352	0.630828	0.596815	0.560447	0.521867	0.481227	0.438688	0.394418	0.348591	0.301388	0.252996	0.203605	0.153411	0.102612	0.0514074	-1.00456e-16	-0.0514074	-0.102612	-0.153411	-0.203605	-0.252996	-0.301388	-0.348591	-0.394418	-0.438688	-0.481227	-0.521867	-0.560447	-0.596815	-0.630828	-0.662352	-0.691261	-0.717443	-0.740793	-0.761219	-0.778641	-0.792991	-0.80421	-0.812256	-0.817096
0.767913	0.766398	0.761858	0.754312	0.743788	0.730329	0.713988	0.694829	0.672928	0.648371	0.621255	0.591687	0.559785	0.525673	0.489486	0.451368	0.411469	0.369945	0.326962	0.282688	0.237298	0.190972	0.143893	0.0962451	0.0482177	-1.94579e-16	-0.0482177	-0.0962451	-0.143893	-0.190972	-0.237298	-0.282688	-0.326962	-0.369945	-0.411469	-0.451368	-0.489486	-0.525673	-0.559785	-0.591687	-0.621255	-0.648371	-0.672928	-0.694829	-0.713988	-0.730329	-0.743788	-0.754312	-0.761858	-0.766398
0.71289	0.711483	0.707268	0.700262	0.690493	0.677998	0.662828	0.645042	0.62471	0.601913	0.57674	0.549291	0.519674	0.488007	0.454413	0.419026	0.381985	0.343437	0.303534	0.262432	0.220295	0.177288	0.133582	0.0893488	0.0447627	-9.37392e-17	-0.0447627	-0.0893488	-0.133582	-0.177288	-0.220295	-0.262432	-0.303534	-0.343437	-0.381985	-0.419026	-0.454413	-0.488007	-0.519674	-0.549291	-0.57674	-0.601913	-0.62471	-0.645042	-0.662828	-0.677998	-0.690493	-0.700262	-0.707268	-0.711483
0.654508	0.653217	0.649348	0.642915	0.633946	0.622475	0.608547	0.592217	0.57355	0.55262	0.529508	0.504307	0.477116	0.448042	0.417199	0.38471	0.350703	0.315312	0.278676	0.240941	0.202254	0.16277	0.122643	0.0820317	0.0410969	-8.98189e-17	-0.0410969	-0.0820317	-0.122643	-0.16277	-0.202254	-0.240941	-0.278676	-0.315312	-0.350703	-0.38471	-0.417199	-0.448042	-0.477116	-0.504307	-0.529508	-0.55262	-0.57355	-0.592217	-0.608547	-0.622475	-0.633946	-0.642915	-0.649348	-0.653217
0.593691	0.592519	0.589009	0.583175	0.575039	0.564633	0.552	0.537187	0.520255	0.50127	0.480306	0.457447	0.432782	0.406409	0.378433	0.348963	0.318115	0.286013	0.252781	0.218552	0.183461	0.147645	0.111247	0.0744092	0.0372781	-8.55442e-17	-0.0372781	-0.0744092	-0.111247	-0.147645	-0.183461	-0.218552	-0.252781	-0.286013	-0.318115	-0.348963	-0.378433	-0.406409	-0.432782	-0.457447	-0.480306	-0.50127	-0.520255	-0.537187	-0.552	-0.564633	-0.575039	-0.583175	-0.589009	-0.592519
0.531395	0.530347	0.527205	0.521983	0.514701	0.505387	0.494079	0.480821	0.465665	0.448672	0.429908	0.409447	0.38737	0.363765	0.338724	0.312346	0.284736	0.256002	0.226257	0.19562	0.16421	0.132153	0.0995735	0.0666015	0.0333666	-8.09318e-17	-0.0333666	-0.0666015	-0.0995735	-0.132153	-0.16421	-0.19562	-0.226257	-0.256002	-0.284736	-0.312346	-0.338724	-0.363765	-0.38737	-0.409447	-0.429908	-0.448672	-0.465665	-0.480821	-0.494079	-0.505387	-0.514701	-0.521983	-0.527205	-0.530347
0.468605	0.46768	0.46491	0.460304	0.453883	0.44567	0.435698	0.424006	0.410641	0.395656	0.379109	0.361066	0.341598	0.320782	0.2987	0.275439	0.251091	0.225752	0.199522	0.172505	0.144807	0.116537	0.0878078	0.0587317	0.0294239	-7.6e-17	-0.0294239	-0.0587317	-0.0878078	-0.116537	-0.144807	-0.172505	-0.199522	-0.225752	-0.251091	-0.275439	-0.2987	-0.320782	-0.341598	-0.361066	-0.379109	-0.395656	-0.410641	-0.424006	-0.435698	-0.44567	-0.453883	-0.460304	-0.46491	-0.46768
0.406309	0.405508	0.403105	0.399112	0.393544	0.386423	0.377777	0.36764	0.356052	0.343058	0.328711	0.313067	0.296187	0.278138	0.258991	0.238823	0.217711	0.195741	0.172998	0.149572	0.125556	0.101045	0.0761348	0.0509241	0.0255124	-7.07683e-17	-0.0255124	-0.0509241	-0.0761348	-0.101045	-0.125556	-0.149572	-0.172998	-0.195741	-0.217711	-0.238823	-0.258991	-0.278138	-0.296187	-0.313067	-0.328711	-0.343058	-0.356052	-0.36764	-0.377777	-0.386423	-0.393544	-0.399112	-0.403105	-0.405508
0.345492	0.34481	0.342767	0.339372	0.334637	0.328582	0.32123	0.31261	0.302757	0.291708	0.279508	0.266206	0.251852	0.236505	0.220225	0.203075	0.185124	0.166442	0.147103	0.127184	0.106763	0.0859202	0.0647387	0.0433016	0.0216936	-6.52573e-17	-0.0216936	-0.0433016	-0.0647387	-0.0859202	-0.106763	-0.127184	-0.147103	-0.166442	-0.185124	-0.203075	-0.220225	-0.236505	-0.251852	-0.266206	-0.279508	-0.291708	-0.302757	-0.31261	-0.32123	-0.328582	-0.334637	-0.339372	-0.342767	-0.34481
0.28711	0.286544	0.284846	0.282025	0.27809	0.273058	0.266948	0.259785	0.251597	0.242415	0.232277	0.221222	0.209294	0.196541	0.183011	0.168759	0.153841	0.138316	0.122246	0.105692	0.088722	0.0714014	0.0537991	0.0359845	0.0180278	-5.94887e-17	-0.0180278	-0.0359845	-0.0537991	-0.0714014	-0.088722	-0.105692	-0.122246	-0.138316	-0.153841	-0.168759	-0.183011	-0.196541	-0.209294	-0.221222	-0.232277	-0.242415	-0.251597	-0.259785	-0.266948	-0.273058	-0.27809	-0.282025	-0.284846	-0.286544
0.232087	0.231629	0.230257	0.227976	0.224795	0.220727	0.215789	0.209998	0.203379	0.195957	0.187762	0.178826	0.169184	0.158874	0.147938	0.136417	0.124358	0.111809	0.0988177	0.0854368	0.0717187	0.0577176	0.0434887	0.0290882	0.0145728	-2.67427e-17	-0.0145728	-0.0290882	-0.0434887	-0.0577176	-0.0717187	-0.0854368	-0.0988177	-0.111809	-0.124358	-0.136417	-0.147938	-0.158874	-0.169184	-0.178826	-0.187762	-0.195957	-0.203379	-0.209998	-0.215789	-0.220727	-0.224795	-0.227976	-0.230257	-0.231629
0.181288	0.18093	0.179858	0.178077	0.175593	0.172415	0.168557	0.164034	0.158864	0.153067	0.146665	0.139685	0.132153	0.1241	0.115557	0.106558	0.097139	0.0873362	0.0771887	0.0667366	0.0560211	0.0450845	0.03397	0.0227214	0.0113832	-2.36355e-17	-0.0113832	-0.0227214	-0.03397	-0.0450845	-0.0560211	-0.0667366	-0.0771887	-0.0873362	-0.097139	-0.106558	-0.115557	-0.1241	-0.132153	-0.139685	-0.146665	-0.153067	-0.158864	-0.164034	-0.168557	-0.172415	-0.175593	-0.178077	-0.179858	-0.18093
0.135516	0.135248	0.134447	0.133115	0.131258	0.128883	0.125999	0.122618	0.118753	0.11442	0.109634	0.104417	0.0987867	0.0927669	0.0863809	0.0796541	0.0726129	0.0652852	0.0576998	0.0498867	0.0418767	0.0337014	0.0253931	0.0169846	0.0085091	-2.0435e-17	-0.0085091	-0.0169846	-0.0253931	-0.0337014	-0.0418767	-0.0498867	-0.0576998	-0.0652852	-0.0726129	-0.0796541	-0.0863809	-0.0927669	-0.0987867	-0.104417	-0.109634	-0.11442	-0.118753	-0.122618	-0.125999	-0.128883	-0.131258	-0.133115	-0.134447	-0.135248
0.0954915	0.0953031	0.0947385	0.0938001	0.0924915	0.0908178	0.0887858	0.0864033	0.0836798	0.0806261	0.0772542	0.0735775	0.0696103	0.0653684	0.0608686	0.0561285	0.0511669	0.0460034	0.0406583	0.0351528	0.0295085	0.0237478	0.0178933	0.0119683	0.00599596	-1.71539e-17	-0.00599596	-0.0119683	-0.0178933	-0.0237478	-0.0295085	-0.0351528	-0.0406583	-0.0460034	-0.0511669	-0.0561285	-0.0608686	-0.0653684	-0.0696103	-0.0735775	-0.0772542	-0.0806261	-0.0836798	-0.0864033	-0.0887858	-0.0908178	-0.0924915	-0.0938001	-0.0947385	-0.0953031
0.0618467	0.0617246	0.061359	0.0607512	0.0599036	0.0588197	0.0575036	0.0559605	0.0541966	0.0522189	0.050035	0.0476537	0.0450843	0.042337	0.0394225	0.0363526	0.0331391	0.0297949	0.026333	0.0227673	0.0191117	0.0153806	0.0115889	0.00775144	0.00388338	-1.38051e-17	-0.00388338	-0.00775144	-0.0115889	-0.0153806	-0.0191117	-0.0227673	-0.026333	-0.0297949	-0.0331391	-0.0363526	-0.0394225	-0.042337	-0.0450843	-0.0476537	-0.050035	-0.0522189	-0.0541966	-0.0559605	-0.0575036	-0.0588197	-0.0599036	-0.0607512	-0.061359	-0.0617246
0.0351118	0.0350425	0.0348349	0.0344898	0.0340087	0.0333933	0.0326461	0.0317701	0.0307687	0.0296458	0.028406	0.0270541	0.0255954	0.0240357	0.0223811	0.0206382	0.0188138	0.0169152	0.0149499	0.0129255	0.0108501	0.00873194	0.00657929	0.00440067	0.00220469	-5.20088e-18	-0.00220469	-0.00440067	-0.00657929	-0.00873194	-0.0108501	-0.0129255	-0.0149499	-0.0169152	-0.0188138	-0.0206382	-0.0223811	-0.0240357	-0.0255954	-0.0270541	-0.028406	-0.0296458	-0.0307687	-0.0317701	-0.0326461	-0.0333933	-0.0340087	-0.0344898	-0.0348349	-0.0350425
0.0157084	0.0156774	0.0155846	0.0154302	0.0152149	0.0149396	0.0146053	0.0142134	0.0137654	0.0132631	0.0127084	0.0121035	0.0114509	0.0107532	0.0100129	0.00923318	0.00841699	0.00756759	0.00668832	0.00578265	0.00485417	0.00390653	0.00294346	0.00196879	0.00098634	-3.4787e-18	-0.00098634	-0.00196879	-0.00294346	-0.00390653	-0.00485417	-0.00578265	-0.00668832	-0.00756759	-0.00841699	-0.00923318	-0.0100129	-0.0107532	-0.0114509	-0.0121035	-0.0127084	-0.0132631	-0.0137654	-0.0142134	-0.0146053	-0.0149396	-0.0152149	-0.0154302	-0.0155846	-0.0156774
0.00394265	0.00393487	0.00391156	0.00387281	0.00381878	0.00374968	0.00366578	0.00356742	0.00345497	0.00332889	0.00318967	0.00303786	0.00287407	0.00269893	0.00251314	0.00231743	0.00211258	0.00189939	0.0016787	0.00145139	0.00121835	0.000980497	0.000738779	0.000494145	0.000247561	-8.71394e-19	-0.000247561	-0.000494145	-0.000738779	-0.000980497	-0.00121835	-0.00145139	-0.0016787	-0.00189939	-0.00211258	-0.00231743	-0.00251314	-0.00269893	-0.00287407	-0.00303786	-0.00318967	-0.00332889	-0.00345497	-0.00356742	-0.00366578	-0.00374968	-0.00381878	-0.00387281	-0.00391156	-0.00393487
1.03442e-31	1.03238e-31	1.02627e-31	1.0161e-31	1.00193e-31	9.83795e-32	9.61783e-32	9.35974e-32	9.06472e-32	8.73393e-32	8.36866e-32	7.97037e-32	7.54062e-32	7.08112e-32	6.59366e-32	6.08019e-32	5.54272e-32	4.98337e-32	4.40436e-32	3.80797e-32	3.19654e-32	2.57251e-32	1.93832e-32	1.29648e-32	6.4952e-33	-1.58573e-47	-6.4952e-33	-1.29648e-32	-1.93832e-32	-2.57251e-32	-3.19654e-32	-3.80797e-32	-4.40436e-32	-4.98337e-32	-5.54272e-32	-6.08019e-32	-6.59366e-32	-7.08112e-32	-7.54062e-32	-7.97037e-32	-8.36866e-32	-8.73393e-32	-9.06472e-32	-9.35974e-32	-9.61783e-32	-9.83795e-32	-1.00193e-31	-1.0161e-31	-1.02627e-31	-1.03238e-31
0.00394265	0.00393487	0.00391156	0.00387281	0.00381878	0.00374968	0.00366578	0.00356742	0.00345497	0.00332889	0.00318967	0.00303786	0.00287407	0.00269893	0.00251314	0.00231743	0.00211258	0.00189939	0.0016787	0.00145139	0.00121835	0.000980497	0.000738779	0.000494145	0.000247561	-8.71394e-19	-0.000247561	-0.000494145	-0.000738779	-0.000980497	-0.00121835	-0.00145139	-0.0016787	-0.00189939	-0.00211258	-0.00231743	-0.00251314	-0.00269893	-0.00287407	-0.00303786	-0.00318967	-0.00332889	-0.00345497	-0.00356742	-0.00366578	-0.00374968	-0.00381878	-0.00387281	-0.00391156	-0.00393487
0.0157084	0.0156774	0.0155846	0.0154302	0.0152149	0.0149396	0.0146053	0.0142134	0.0137654	0.0132631	0.0127084	0.0121035	0.0114509	0.0107532	0.0100129	0.00923318	0.00841699	0.00756759	0.00668832	0.00578265	0.00485417	0.00390653	0.00294346	0.00196879	0.00098634	0	-0.00098634	-0.00196879	-0.00294346	-0.00390653	-0.00485417	-0.00578265	-0.00668832	-0.00756759	-0.00841699	-0.00923318	-0.0100129	-0.0107532	-0.0114509	-0.0121035	-0.0127084	-0.0132631	-0.0137654	-0.0142134	-0.0146053	-0.0149396	-0.0152149	-0.0154302	-0.0155846	-0.0156774
0.0351118	0.0350425	0.0348349	0.0344898	0.0340087	0.0333933	0.0326461	0.0317701	0.0307687	0.0296458	0.028406	0.0270541	0.0255954	0.0240357	0.0223811	0.0206382	0.0188138	0.0169152	0.0149499	0.0129255	0.0108501	0.00873194	0.00657929	0.00440067	0.00220469	-5.20088e-18	-0.00220469	-0.00440067	-0.00657929	-0.00873194	-0.0108501	-0.0129255	-0.0149499	-0.0169152	-0.0188138	-0.0206382	-0.0223811	-0.0240357	-0.0255954	-0.0270541	-0.028406	-0.0296458	-0.0307687	-0.0317701	-0.0326461	-0.0333933	-0.0340087	-0.0344898	-0.0348349	-0.0350425
0.0618467	0.0617246	0.061359	0.0607512	0.0599036	0.0588197	0.0575036	0.0559605	0.0541966	0.0522189	0.050035	0.0476537	0.0450843	0.042337	0.0394225	0.0363526	0.0331391	0.0297949	0.026333	0.0227673	0.0191117	0.0153806	0.0115889	0.00775144	0.00388338	-6.90253e-18	-0.00388338	-0.00775144	-0.0115889	-0.0153806	-0.0191117	-0.0227673	-0.026333	-0.0297949	-0.0331391	-0.0363526	-0.0394225	-0.042337	-0.0450843	-0.0476537	-0.050035	-0.0522189	-0.0541966	-0.0559605	-0.0575036	-0.0588197	-0.0599036	-0.0607512	-0.061359	-0.0617246
0.0954915	0.0953031	0.0947385	0.0938001	0.0924915	0.0908178	0.0887858	0.0864033	0.0836798	0.0806261	0.0772542	0.0735775	0.0696103	0.0653684	0.0608686	0.0561285	0.0511669	0.0460034	0.0406583	0.0351528	0.0295085	0.0237478	0.0178933	0.0119683	0.00599596	-1.71539e-17	-0.00599596	-0.0119683	-0.0178933	-0.0237478	-0.0295085	-0.0351528	-0.0406583	-0.0460034	-0.0511669	-0.0561285	-0.0608686	-0.0653684	-0.0696103	-0.0735775	-0.0772542	-0.0806261	-0.0836798	-0.0864033	-0.0887858	-0.0908178	-0.0924915	-0.0938001	-0.0947385	-0.0953031
0.135516	0.135248	0.134447	0.133115	0.131258	0.128883	0.125999	0.122618	0.118753	0.11442	0.109634	0.104417	0.0987867	0.0927669	0.0863809	0.0796541	0.0726129	0.0652852	0.0576998	0.0498867	0.0418767	0.0337014	0.0253931	0.0169846	0.0085091	-2.0435e-17	-0.0085091	-0.0169846	-0.0253931	-0.0337014	-0.0418767	-0.0498867	-0.0576998	-0.0652852	-0.0726129	-0.0796541	-0.0863809	-0.0927669	-0.0987867	-0.104417	-0.109634	-0.11442	-0.118753	-0.122618	-0.125999	-0.128883	-0.131258	-0.133115	-0.134447	-0.135248
0.181288	0.18093	0.179858	0.178077	0.175593	0.172415	0.168557	0.164034	0.158864	0.153067	0.146665	0.139685	0.132153	0.1241	0.115557	0.106558	0.097139	0.0873362	0.0771887	0.0667366	0.0560211	0.0450845	0.03397	0.0227214	0.0113832	-2.36355e-17	-0.0113832	-0.0227214	-0.03397	-0.0450845	-0.0560211	-0.0667366	-0.0771887	-0.0873362	-0.097139	-0.106558	-0.115557	-0.1241	-0.132153	-0.139685	-0.146665	-0.153067	-0.158864	-0.164034	-0.168557	-0.172415	-0.175593	-0.178077	-0.179858	-0.18093
0.232087	0.231629	0.230257	0.227976	0.224795	0.220727	0.215789	0.209998	0.203379	0.195957	0.187762	0.178826	0.169184	0.158874	0.147938	0.136417	0.124358	0.111809	0.0988177	0.0854368	0.0717187	0.0577176	0.0434887	0.0290882	0.0145728	-5.34854e-17	-0.0145728	-0.0290882	-0.0434887	-0.0577176	-0.0717187	-0.0854368	-0.0988177	-0.111809	-0.124358	-0.136417	-0.147938	-0.158874	-0.169184	-0.178826	-0.187762	-0.195957	-0.203379	-0.209998	-0.215789	-0.220727	-0.224795	-0.227976	-0.230257	-0.231629
0.28711	0.286544	0.284846	0.282025	0.27809	0.273058	0.266948	0.259785	0.251597	0.242415	0.232277	0.221222	0.209294	0.196541	0.183011	0.168759	0.153841	0.138316	0.122246	0.105692	0.088722	0.0714014	0.0537991	0.0359845	0.0180278	-5.94887e-17	-0.0180278	-0.0359845	-0.0537991	-0.0714014	-0.088722	-0.105692	-0.122246	-0.138316	-0.153841	-0.168759	-0.183011	-0.196541	-0.209294	-0.221222	-0.232277	-0.242415	-0.251597	-0.259785	-0.266948	-0.273058	-0.27809	-0.282025	-0.284846	-0.286544
0.345492	0.34481	0.342767	0.339372	0.334637	0.328582	0.32123	0.31261	0.302757	0.291708	0.279508	0.266206	0.251852	0.236505	0.220225	0.203075	0.185124	0.166442	0.147103	0.127184	0.106763	0.0859202	0.0647387	0.0433016	0.0216936	-6.52573e-17	-0.0216936	-0.0433016	-0.0647387	-0.0859202	-0.106763	-0.127184	-0.147103	-0.166442	-0.185124	-0.203075	-0.220225	-0.236505	-0.251852	-0.266206	-0.279508	-0.291708	-0.302757	-0.31261	-0.32123	-0.328582	-0.334637	-0.339372	-0.342767	-0.34481
0.406309	0.405508	0.403105	0.399112	0.393544	0.386423	0.377777	0.36764	0.356052	0.343058	0.328711	0.313067	0.296187	0.278138	0.258991	0.238823	0.217711	0.195741	0.172998	0.149572	0.125556	0.101045	0.0761348	0.0509241	0.0255124	-7.07683e-17	-0.0255124	-0.0509241	-0.0761348	-0.101045	-0.125556	-0.149572	-0.172998	-0.195741	-0.217711	-0.238823	-0.258991	-0.278138	-0.296187	-0.313067	-0.328711	-0.343058	-0.356052	-0.36764	-0.377777	-0.386423	-0.393544	-0.399112	-0.403105	-0.405508
0.468605	0.46768	0.46491	0.460304	0.453883	0.44567	0.435698	0.424006	0.410641	0.395656	0.379109	0.361066	0.341598	0.320782	0.2987	0.275439	0.251091	0.225752	0.199522	0.172505	0.144807	0.116537	0.0878078	0.0587317	0.0294239	-7.6e-17	-0.0294239	-0.0587317	-0.0878078	-0.116537	-0.144807	-0.172505	-0.199522	-0.225752	-0.251091	-0.275439	-0.2987	-0.320782	-0.341598	-0.361066	-0.379109	-0.395656	-0.410641	-0.424006	-0.435698	-0.44567	-0.453883	-0.460304	-0.46491	-0.46768
0.531395	0.530347	0.527205	0.521983	0.514701	0.505387	0.494079	0.480821	0.465665	0.448672	0.429908	0.409447	0.38737	0.363765	0.338724	0.312346	0.284736	0.256002	0.226257	0.19562	0.16421	0.132153	0.0995735	0.0666015	0.0333666	-8.09318e-17	-0.0333666	-0.0666015	-0.0995735	-0.132153	-0.16421	-0.19562	-0.226257	-0.256002	-0.284736	-0.312346	-0.338724	-0.363765	-0.38737	-0.409447	-0.429908	-0.448672	-0.465665	-0.480821	-0.494079	-0.505387	-0.514701	-0.521983	-0.527205	-0.530347
0.593691	0.592519	0.589009	0.583175	0.575039	0.564633	0.552	0.537187	0.520255	0.50127	0.480306	0.457447	0.432782	0.406409	0.378433	0.348963	0.318115	0.286013	0.252781	0.218552	0.183461	0.147645	0.111247	0.0744092	0.0372781	-8.55442e-17	-0.0372781	-0.0744092	-0.111247	-0.147645	-0.183461	-0.218552	-0.252781	-0.286013	-0.318115	-0.348963	-0.378433	-0.406409	-0.432782	-0.457447	-0.480306	-0.50127	-0.520255	-0.537187	-0.552	-0.564633	-0.575039	-0.583175	-0.589009	-0.592519
0.654508	0.653217	0.649348	0.642915	0.633946	0.622475	0.608547	0.592217	0.57355	0.55262	0.529508	0.504307	0.477116	0.448042	0.417199	0.38471	0.350703	0.315312	0.278676	0.240941	0.202254	0.16277	0.122643	0.0820317	0.0410969	-8.98189e-17	-0.0410969	-0.0820317	-0.122643	-0.16277	-0.202254	-0.240941	-0.278676	-0.315312	-0.350703	-0.38471	-0.417199	-0.448042	-0.477116	-0.504307	-0.529508	-0.55262	-0.57355	-0.592217	-0.608547	-0.622475	-0.633946	-0.642915	-0.649348	-0.653217
0.71289	0.711483	0.707268	0.700262	0.690493	0.677998	0.662828	0.645042	0.62471	0.601913	0.57674	0.549291	0.519674	0.488007	0.454413	0.419026	0.381985	0.343437	0.303534	0.262432	0.220295	0.177288	0.133582	0.0893488	0.0447627	-9.37392e-17	-0.0447627	-0.0893488	-0.133582	-0.177288	-0.220295	-0.262432	-0.303534	-0.343437	-0.381985	-0.419026	-0.454413	-0.488007	-0.519674	-0.549291	-0.57674	-0.601913	-0.62471	-0.645042	-0.662828	-0.677998	-0.690493	-0.700262	-0.707268	-0.711483
0.767913	0.766398	0.761858	0.754312	0.743788	0.730329	0.713988	0.694829	0.672928	0.648371	0.621255	0.591687	0.559785	0.525673	0.489486	0.451368	0.411469	0.369945	0.326962	0.282688	0.237298	0.190972	0.143893	0.0962451	0.0482177	-9.72896e-17	-0.0482177	-0.0962451	-0.143893	-0.190972	-0.237298	-0.282688	-0.326962	-0.369945	-0.411469	-0.451368	-0.489486	-0.525673	-0.559785	-0.591687	-0.621255	-0.648371	-0.672928	-0.694829	-0.713988	-0.730329	-0.743788	-0.754312	-0.761858	-0.766398
0.818712	0.817096	0.812256	0.80421	0.792991	0.778641	0.761219	0.740793	0.717443	0.691261	0.662352	0.630828	0.596815	0.560447	0.521867	0.481227	0.438688	0.394418	0.348591	0.301388	0.252996	0.203605	0.153411	0.102612	0.0514074	-1.00456e-16	-0.0514074	-0.102612	-0.153411	-0.203605	-0.252996	-0.301388	-0.348591	-0.394418	-0.438688	-0.481227	-0.521867	-0.560447	-0.596815	-0.630828	-0.662352	-0.691261	-0.717443	-0.740793	-0.761219	-0.778641	-0.792991	-0.80421	-0.812256	-0.817096
0.864484	0.862778	0.857668	0.849172	0.837325	0.822173	0.803777	0.782209	0.757553	0.729908	0.699383	0.666097	0.630182	0.59178	0.551043	0.508131	0.463214	0.416468	0.36808	0.318238	0.26714	0.214989	0.161988	0.108349	0.0542814	-1.03226e-16	-0.0542814	-0.108349	-0.161988	-0.214989	-0.26714	-0.318238	-0.36808	-0.416468	-0.463214	-0.508131	-0.551043	-0.59178	-0.630182	-0.666097	-0.699383	-0.729908	-0.757553	-0.782209	-0.803777	-0.822173	-0.837325	-0.849172	-0.857668	-0.862778
0.904508	0.902724	0.897376	0.888487	0.876092	0.860239	0.840991	0.818424	0.792627	0.763702	0.731763	0.696936	0.659358	0.619179	0.576555	0.531657	0.48466	0.43575	0.385121	0.332972	0.279508	0.224942	0.169488	0.113365	0.0567946	-1.05588e-16	-0.0567946	-0.113365	-0.169488	-0.224942	-0.279508	-0.332972	-0.385121	-0.43575	-0.48466	-0.531657	-0.576555	-0.619179	-0.659358	-0.696936	-0.731763	-0.763702	-0.792627	-0.818424	-0.840991	-0.860239	-0.876092	-0.888487	-0.897376	-0.902724
0.938153	0.936302	0.930756	0.921536	0.90868	0.892237	0.872273	0.848867	0.82211	0.792109	0.758982	0.72286	0.683884	0.64221	0.598001	0.551433	0.502688	0.451959	0.399446	0.345357	0.289905	0.233309	0.175792	0.117582	0.0589071	-1.07534e-16	-0.0589071	-0.117582	-0.175792	-0.233309	-0.289905	-0.345357	-0.399446	-0.451959	-0.502688	-0.551433	-0.598001	-0.64221	-0.683884	-0.72286	-0.758982	-0.792109	-0.82211	-0.848867	-0.872273	-0.892237	-0.90868	-0.921536	-0.930756	-0.936302
0.964888	0.962984	0.95728	0.947797	0.934575	0.917663	0.89713	0.873057	0.845538	0.814682	0.780611	0.743459	0.703373	0.660511	0.615043	0.567147	0.517013	0.464838	0.410829	0.355199	0.298167	0.239958	0.180802	0.120933	0.0605858	-1.09056e-16	-0.0605858	-0.120933	-0.180802	-0.239958	-0.298167	-0.355199	-0.410829	-0.464838	-0.517013	-0.567147	-0.615043	-0.660511	-0.703373	-0.743459	-0.780611	-0.814682	-0.845538	-0.873057	-0.89713	-0.917663	-0.934575	-0.947797	-0.95728	-0.962984
0.984292	0.982349	0.97653	0.966857	0.953368	0.936117	0.915171	0.890614	0.862541	0.831065	0.796309	0.75841	0.717518	0.673794	0.627411	0.578552	0.52741	0.474186	0.419091	0.362342	0.304163	0.244783	0.184438	0.123364	0.0618042	-2.20294e-16	-0.0618042	-0.123364	-0.184438	-0.244783	-0.304163	-0.362342	-0.419091	-0.474186	-0.52741	-0.578552	-0.627411	-0.673794	-0.717518	-0.75841	-0.796309	-0.831065	-0.862541	-0.890614	-0.915171	-0.936117	-0.953368	-0.966857	-0.97653	-0.982349
0.996057	0.994092	0.988203	0.978414	0.964764	0.947307	0.926111	0.90126	0.872852	0.840999	0.805827	0.767475	0.726095	0.681848	0.634911	0.585468	0.533714	0.479854	0.424101	0.366673	0.307799	0.247709	0.186643	0.124839	0.062543	-1.10803e-16	-0.062543	-0.124839	-0.186643	-0.247709	-0.307799	-0.366673	-0.424101	-0.479854	-0.533714	-0.585468	-0.634911	-0.681848	-0.726095	-0.767475	-0.805827	-0.840999	-0.872852	-0.90126	-0.926111	-0.947307	-0.964764	-0.978414	-0.988203	-0.994092
1	0.998027	0.992115	0.982287	0.968583	0.951057	0.929776	0.904827	0.876307	0.844328	0.809017	0.770513	0.728969	0.684547	0.637424	0.587785	0.535827	0.481754	0.425779	0.368125	0.309017	0.24869	0.187381	0.125333	0.0627905	-2.22045e-16	-0.0627905	-0.125333	-0.187381	-0.24869	-0.309017	-0.368125	-0.425779	-0.481754	-0.535827	-0.587785	-0.637424	-0.684547	-0.728969	-0.770513	-0.809017	-0.844328	-0.876307	-0.904827	-0.929776	-0.951057	-0.968583	-0.982287	-0.992115	-0.998027
0.996057	0.994092	0.988203	0.978414	0.964764	0.947307	0.926111	0.90126	0.872852	0.840999	0.805827	0.767475	0.726095	0.681848	0.634911	0.585468	0.533714	0.479854	0.424101	0.366673	0.307799	0.247709	0.186643	0.124839	0.062543	-1.10803e-16	-0.062543	-0.124839	-0.186643	-0.247709	-0.307799	-0.366673	-0.424101	-0.479854	-0.533714	-0.585468	-0.634911	-0.681848	-0.726095	-0.767475	-0.805827	-0.840999	-0.872852	-0.90126	-0.926111	-0.947307	-0.964764	-0.978414	-0.988203	-0.994092
0.984292	0.982349	0.97653	0.966857	0.953368	0.936117	0.915171	0.890614	0.862541	0.831065	0.796309	0.75841	0.717518	0.673794	0.627411	0.578552	0.52741	0.474186	0.419091	0.362342	0.304163	0.244783	0.184438	0.123364	0.0618042	-2.20294e-16	-0.0618042	-0.123364	-0.184438	-0.244783	-0.304163	-0.362342	-0.419091	-0.474186	-0.52741	-0.578552	-0.627411	-0.673794	-0.717518	-0.75841	-0.796309	-0.831065	-0.862541	-0.890614	-0.915171	-0.936117	-0.953368	-0.966857	-0.97653	-0.982349
0.964888	0.962984	0.95728	0.947797	0.934575	0.917663	0.89713	0.873057	0.845538	0.814682	0.780611	0.743459	0.703373	0.660511	0.615043	0.567147	0.517013	0.464838	0.410829	0.355199	0.298167	0.239958	0.180802	0.120933	0.0605858	-1.09056e-16	-0.0605858	-0.120933	-0.180802	-0.239958	-0.298167	-0.355199	-0.410829	-0.464838	-0.517013	-0.567147	-0.615043	-0.660511	-0.703373	-0.743459	-0.780611	-0.814682	-0.845538	-0.873057	-0.89713	-0.917663	-0.934575	-0.947797	-0.95728	-0.962984
0.938153	0.936302	0.930756	0.921536	0.90868	0.892237	0.872273	0.848867	0.82211	0.792109	0.758982	0.72286	0.683884	0.64221	0.598001	0.551433	0.502688	0.451959	0.399446	0.345357	0.289905	0.233309	0.175792	0.117582	0.0589071	-2.15069e-16	-0.0589071	-0.117582	-0.175792	-0.233309	-0.289905	-0.345357	-0.399446	-0.451959	-0.502688	-0.551433	-0.598001	-0.64221	-0.683884	-0.72286	-0.758982	-0.792109	-0.82211	-0.848867	-0.872273	-0.892237	-0.90868	-0.921536	-0.930756	-0.936302
0.904508	0.902724	0.897376	0.888487	0.876092	0.860239	0.840991	0.818424	0.792627	0.763702	0.731763	0.696936	0.659358	0.619179	0.576555	0.531657	0.48466	0.43575	0.385121	0.332972	0.279508	0.224942	0.169488	0.113365	0.0567946	-1.05588e-16	-0.0567946	-0.113365	-0.169488	-0.224942	-0.279508	-0.332972	-0.385121	-0.43575	-0.48466	-0.531657	-0.576555	-0.619179	-0.659358	-0.696936	-0.731763	-0.763702	-0.792627	-0.818424	-0.840991	-0.860239	-0.876092	-0.888487	-0.897376	-0.902724
0.864484	0.862778	0.857668	0.849172	0.837325	0.822173	0.803777	0.782209	0.757553	0.729908	0.699383	0.666097	0.630182	0.59178	0.551043	0.508131	0.463214	0.416468	0.36808	0.318238	0.26714	0.214989	0.161988	0.108349	0.0542814	-1.03226e-16	-0.0542814	-0.108349	-0.161988	-0.214989	-0.26714	-0.318238	-0.36808	-0.416468	-0.463214	-0.508131	-0.551043	-0.59178	-0.630182	-0.666097	-0.699383	-0.729908	-0.757553	-0.782209	-0.803777	-0.822173	-0.837325	-0.849172	-0.857668	-0.862778
0.818712	0.817096	0.812256	0.80421	0.792991	0.778641	0.761219	0.740793	0.717443	0.691261	0.662352	0.630828	0.596815	0.560447	0.521867	0.481227	0.438688	0.394418	0.348591	0.301388	0.252996	0.203605	0.153411	0.102612	0.0514074	-1.00456e-16	-0.0514074	-0.102612	-0.153411	-0.203605	-0.252996	-0.301388	-0.348591	-0.394418	-0.438688	-0.481227	-0.521867	-0.560447	-0.596815	-0.630828	-0.662352	-0.691261	-0.717443	-0.740793	-0.761219	-0.778641	-0.792991	-0.80421	-0.812256	-0.817096
0.767913	0.766398	0.761858	0.754312	0.743788	0.730329	0.713988	0.694829	0.672928	0.648371	0.621255	0.591687	0.559785	0.525673	0.489486	0.451368	0.411469	0.369945	0.326962	0.282688	0.237298	0.190972	0.143893	0.0962451	0.0482177	-9.72896e-17	-0.0482177	-0.0962451	-0.143893	-0.190972	-0.237298	-0.282688	-0.326962	-0.369945	-0.411469	-0.451368	-0.489486	-0.525673	-0.559785	-0.591687	-0.621255	-0.648371	-0.672928	-0.694829	-0.713988	-0.730329	-0.743788	-0.754312	-0.761858	-0.766398
0.71289	0.711483	0.707268	0.700262	0.690493	0.677998	0.662828	0.645042	0.62471	0.601913	0.57674	0.549291	0.519674	0.488007	0.454413	0.419026	0.381985	0.343437	0.303534	0.262432	0.220295	0.177288	0.133582	0.0893488	0.0447627	-9.37392e-17	-0.0447627	-0.0893488	-0.133582	-0.177288	-0.220295	-0.262432	-0.303534	-0.343437	-0.381985	-0.419026	-0.454413	-0.488007	-0.519674	-0.549291	-0.57674	-0.601913	-0.62471	-0.645042	-0.662828	-0.677998	-0.690493	-0.700262	-0.707268	-0.711483
0.654508	0.653217	0.649348	0.642915	0.633946	0.622475	0.608547	0.592217	0.57355	0.55262	0.529508	0.504307	0.477116	0.448042	0.417199	0.38471	0.350703	0.315312	0.278676	0.240941	0.202254	0.16277	0.122643	0.0820317	0.0410969	-8.98189e-17	-0.0410969	-0.0820317	-0.122643	-0.16277	-0.202254	-0.240941	-0.278676	-0.315312	-0.350703	-0.38471	-0.417199	-0.448042	-0.477116	-0.504307	-0.529508	-0.55262	-0.57355	-0.592217	-0.608547	-0.622475	-0.633946	-0.642915	-0.649348	-0.653217
0.593691	0.592519	0.589009	0.583175	0.575039	0.564633	0.552	0.537187	0.520255	0.50127	0.480306	0.457447	0.432782	0.406409	0.378433	0.348963	0.318115	0.286013	0.252781	0.218552	0.183461	0.147645	0.111247	0.0744092	0.0372781	-8.55442e-17	-0.0372781	-0.0744092	-0.111247	-0.147645	-0.183461	-0.218552	-0.252781	-0.286013	-0.318115	-0.348963	-0.378433	-0.406409	-0.432782	-0.457447	-0.480306	-0.50127	-0.520255	-0.537187	-0.552	-0.564633	-0.575039	-0.583175	-0.589009	-0.592519
0.531395	0.530347	0.527205	0.521983	0.514701	0.505387	0.494079	0.480821	0.465665	0.448672	0.429908	0.409447	0.38737	0.363765	0.338724	0.312346	0.284736	0.256002	0.226257	0.19562	0.16421	0.132153	0.0995735	0.0666015	0.0333666	-8.09318e-17	-0.0333666	-0.0666015	-0.0995735	-0.132153	-0.16421	-0.19562	-0.226257	-0.256002	-0.284736	-0.312346	-0.338724	-0.363765	-0.38737	-0.409447	-0.429908	-0.448672	-0.465665	-0.480821	-0.494079	-0.505387	-0.514701	-0.521983	-0.527205	-0.530347
0.468605	0.46768	0.46491	0.460304	0.453883	0.44567	0.435698	0.424006	0.410641	0.395656	0.379109	0.361066	0.341598	0.320782	0.2987	0.275439	0.251091	0.225752	0.199522	0.172505	0.144807	0.116537	0.0878078	0.0587317	0.0294239	-7.6e-17	-0.0294239	-0.0587317	-0.0878078	-0.116537	-0.144807	-0.172505	-0.199522	-0.225752	-0.251091	-0.275439	-0.2987	-0.320782	-0.341598	-0.361066	-0.379109	-0.395656	-0.410641	-0.424006	-0.435698	-0.44567	-0.453883	-0.460304	-0.46491	-0.46768
0.406309	0.405508	0.403105	0.399112	0.393544	0.386423	0.377777	0.36764	0.356052	0.343058	0.328711	0.313067	0.296187	0.278138	0.258991	0.238823	0.217711	0.195741	0.172998	0.149572	0.125556	0.101045	0.0761348	0.0509241	0.0255124	-7.07683e-17	-0.0255124	-0.0509241	-0.0761348	-0.101045	-0.125556	-0.149572	-0.172998	-0.195741	-0.217711	-0.238823	-0.258991	-0.278138	-0.296187	-0.313067	-0.328711	-0.343058	-0.356052	-0.36764	-0.377777	-0.386423	-0.393544	-0.399112	-0.403105	-0.405508
0.345492	0.34481	0.342767	0.339372	0.334637	0.328582	0.32123	0.31261	0.302757	0.291708	0.279508	0.266206	0.251852	0.236505	0.220225	0.203075	0.185124	0.166442	0.147103	0.127184	0.106763	0.0859202	0.0647387	0.0433016	0.0216936	-6.52573e-17	-0.0216936	-0.0433016	-0.0647387	-0.0859202	-0.106763	-0.127184	-0.147103	-0.166442	-0.185124	-0.203075	-0.220225	-0.236505	-0.251852	-0.266206	-0.279508	-0.291708	-0.302757	-0.31261	-0.32123	-0.328582	-0.334637	-0.339372	-0.342767	-0.34481
0.28711	0.286544	0.284846	0.282025	0.27809	0.273058	0.266948	0.259785	0.251597	0.242415	0.232277	0.221222	0.209294	0.196541	0.183011	0.168759	0.153841	0.138316	0.122246	0.105692	0.088722	0.0714014	0.0537991	0.0359845	0.0180278	-5.94887e-17	-0.0180278	-0.0359845	-0.0537991	-0.0714014	-0.088722	-0.105692	-0.122246	-0.138316	-0.153841	-0.168759	-0.183011	-0.196541	-0.209294	-0.221222	-0.232277	-0.242415	-0.251597	-0.259785	-0.266948	-0.273058	-0.27809	-0.282025	-0.284846	-0.286544
0.232087	0.231629	0.230257	0.227976	0.224795	0.220727	0.215789	0.209998	0.203379	0.195957	0.187762	0.178826	0.169184	0.158874	0.147938	0.136417	0.124358	0.111809	0.0988177	0.0854368	0.0717187	0.0577176	0.0434887	0.0290882	0.0145728	-2.67427e-17	-0.0145728	-0.0290882	-0.0434887	-0.0577176	-0.0717187	-0.0854368	-0.0988177	-0.111809	-0.124358	-0.136417	-0.147938	-0.158874	-0.169184	-0.178826	-0.187762	-0.195957	-0.203379	-0.209998	-0.215789	-0.220727	-0.224795	-0.227976	-0.230257	-0.231629
0.181288	0.18093	0.179858	0.178077	0.175593	0.172415	0.168557	0.164034	0.158864	0.153067	0.146665	0.139685	0.132153	0.1241	0.115557	0.106558	0.097139	0.0873362	0.0771887	0.0667366	0.0560211	0.0450845	0.03397	0.0227214	0.0113832	-2.36355e-17	-0.0113832	-0.0227214	-0.03397	-0.0450845	-0.0560211	-0.0667366	-0.0771887	-0.0873362	-0.097139	-0.106558	-0.115557	-0.1241	-0.132153	-0.139685	-0.146665	-0.153067	-0.158864	-0.164034	-0.168557	-0.172415	-0.175593	-0.178077	-0.179858	-0.18093
0.135516	0.135248	0.134447	0.133115	0.131258	0.128883	0.125999	0.122618	0.118753	0.11442	0.109634	0.104417	0.0987867	0.0927669	0.0863809	0.0796541	0.0726129	0.0652852	0.0576998	0.0498867	0.0418767	0.0337014	0.0253931	0.0169846	0.0085091	-2.0435e-17	-0.0085091	-0.0169846	-0.0253931	-0.0337014	-0.0418767	-0.0498867	-0.0576998	-0.0652852	-0.0726129	-0.0796541	-0.0863809	-0.0927669	-0.0987867	-0.104417	-0.109634	-0.11442	-0.118753	-0.122618	-0.125999	-0.128883	-0.131258	-0.133115	-0.134447	-0.135248
0.0954915	0.0953031	0.0947385	0.0938001	0.0924915	0.0908178	0.0887858	0.0864033	0.0836798	0.0806261	0.0772542	0.0735775	0.0696103	0.0653684	0.0608686	0.0561285	0.0511669	0.0460034	0.0406583	0.0351528	0.0295085	0.0237478	0.0178933	0.0119683	0.00599596	-1.71539e-17	-0.00599596	-0.0119683	-0.0178933	-0.0237478	-0.0295085	-0.0351528	-0.0406583	-0.0460034	-0.0511669	-0.0561285	-0.0608686	-0.0653684	-0.0696103	-0.0735775	-0.0772542	-0.0806261	-0.0836798	-0.0864033	-0.0887858	-0.0908178	-0.0924915	-0.0938001	-0.0947385	-0.0953031
0.0618467	0.0617246	0.061359	0.0607512	0.0599036	0.0588197	0.0575036	0.0559605	0.0541966	0.0522189	0.050035	0.0476537	0.0450843	0.042337	0.0394225	0.0363526	0.0331391	0.0297949	0.026333	0.0227673	0.0191117	0.0153806	0.0115889	0.00775144	0.00388338	-1.38051e-17	-0.00388338	-0.00775144	-0.0115889	-0.0153806	-0.0191117	-0.0227673	-0.026333	-0.0297949	-0.0331391	-0.0363526	-0.0394225	-0.042337	-0.0450843	-0.0476537	-0.050035	-0.0522189	-0.0541966	-0.0559605	-0.0575036	-0.0588197	-0.0599036	-0.0607512	-0.061359	-0.0617246
0.0351118	0.0350425	0.0348349	0.0344898	0.0340087	0.0333933	0.0326461	0.0317701	0.0307687	0.0296458	0.028406	0.0270541	0.0255954	0.0240357	0.0223811	0.0206382	0.0188138	0.0169152	0.0149499	0.0129255	0.0108501	0.00873194	0.00657929	0.00440067	0.00220469	-1.04018e-17	-0.00220469	-0.00440067	-0.00657929	-0.00873194	-0.0108501	-0.0129255	-0.0149499	-0.0169152	-0.0188138	-0.0206382	-0.0223811	-0.0240357	-0.0255954	-0.0270541	-0.028406	-0.0296458	-0.0307687	-0.0317701	-0.0326461	-0.0333933	-0.0340087	-0.0344898	-0.0348349	-0.0350425
0.0157084	0.0156774	0.0155846	0.0154302	0.0152149	0.0149396	0.0146053	0.0142134	0.0137654	0.0132631	0.0127084	0.0121035	0.0114509	0.0107532	0.0100129	0.00923318	0.00841699	0.00756759	0.00668832	0.00578265	0.00485417	0.00390653	0.00294346	0.00196879	0.00098634	-3.4787e-18	-0.00098634	-0.00196879	-0.00294346	-0.00390653	-0.00485417	-0.00578265	-0.00668832	-0.00756759	-0.00841699	-0.00923318	-0.0100129	-0.0107532	-0.0114509	-0.0121035	-0.0127084	-0.0132631	-0.0137654	-0.0142134	-0.0146053	-0.0149396	-0.0152149	-0.0154302	-0.0155846	-0.0156774
0.00394265	0.00393487	0.00391156	0.00387281	0.00381878	0.00374968	0.00366578	0.00356742	0.00345497	0.00332889	0.00318967	0.00303786	0.00287407	0.00269893	0.00251314	0.00231743	0.00211258	0.00189939	0.0016787	0.00145139	0.00121835	0.000980497	0.000738779	0.000494145	0.000247561	-8.71394e-19	-0.000247561	-0.000494145	-0.000738779	-0.000980497	-0.00121835	-0.00145139	-0.0016787	-0.00189939	-0.00211258	-0.00231743	-0.00251314	-0.00269893	-0.00287407	-0.00303786	-0.00318967	-0.00332889	-0.00345497	-0.00356742	-0.00366578	-0.00374968	-0.00381878	-0.00387281	-0.00391156	-0.00393487
4.13769e-31	4.12953e-31	4.10507e-31	4.0644e-31	4.0077e-31	3.93518e-31	3.84713e-31	3.7439e-31	3.62589e-31	3.49357e-31	3.34746e-31	3.18815e-31	3.01625e-31	2.83245e-31	2.63747e-31	2.43208e-31	2.21709e-31	1.99335e-31	1.76174e-31	1.52319e-31	1.27862e-31	1.029e-31	7.75326e-32	5.18591e-32	2.59808e-32	-6.34293e-47	-2.59808e-32	-5.18591e-32	-7.75326e-32	-1.029e-31	-1.27862e-31	-1.52319e-31	-1.76174e-31	-1.99335e-31	-2.21709e-31	-2.43208e-31	-2.63747e-31	-2.83245e-31	-3.01625e-31	-3.18815e-31	-3.34746e-31	-3.49357e-31	-3.62589e-31	-3.7439e-31	-3.84713e-31	-3.93518e-31	-4.0077e-31	-4.0644e-31	-4.10507e-31	-4.12953e-31
0.00394265	0.00393487	0.00391156	0.00387281	0.00381878	0.00374968	0.00366578	0.00356742	0.00345497	0.00332889	0.00318967	0.00303786	0.00287407	0.00269893	0.00251314	0.00231743	0.00211258	0.00189939	0.0016787	0.00145139	0.00121835	0.000980497	0.000738779	0.000494145	0.000247561	-8.71394e-19	-0.000247561	-0.000494145	-0.000738779	-0.000980497	-0.00121835	-0.00145139	-0.0016787	-0.00189939	-0.00211258	-0.00231743	-0.00251314	-0.00269893	-0.00287407	-0.00303786	-0.00318967	-0.00332889	-0.00345497	-0.00356742	-0.00366578	-0.00374968	-0.00381878	-0.00387281	-0.00391156	-0.00393487
0.0157084	0.0156774	0.0155846	0.0154302	0.0152149	0.0149396	0.0146053	0.0142134	0.0137654	0.0132631	0.0127084	0.0121035	0.0114509	0.0107532	0.0100129	0.00923318	0.00841699	0.00756759	0.00668832	0.00578265	0.00485417	0.00390653	0.00294346	0.00196879	0.00098634	-3.4787e-18	-0.00098634	-0.00196879	-0.00294346	-0.00390653	-0.00485417	-0.00578265	-0.00668832	-0.00756759	-0.00841699	-0.00923318	-0.0100129	-0.0107532	-0.0114509	-0.0121035	-0.0127084	-0.0132631	-0.0137654	-0.0142134	-0.0146053	-0.0149396	-0.0152149	-0.0154302	-0.0155846	-0.0156774
0.0351118	0.0350425	0.0348349	0.0344898	0.0340087	0.0333933	0.0326461	0.0317701	0.0307687	0.0296458	0.028406	0.0270541	0.0255954	0.0240357	0.0223811	0.0206382	0.0188138	0.0169152	0.0149499	0.0129255	0.0108501	0.00873194	0.00657929	0.00440067	0.00220469	-5.20088e-18	-0.00220469	-0.00440067	-0.00657929	-0.00873194	-0.0108501	-0.0129255	-0.0149499	-0.0169152	-0.0188138	-0.0206382	-0.0223811	-0.0240357	-0.0255954	-0.0270541	-0.028406	-0.0296458	-0.0307687	-0.0317701	-0.0326461	-0.0333933	-0.0340087	-0.0344898	-0.0348349	-0.0350425
0.0618467	0.0617246	0.061359	0.0607512	0.0599036	0.0588197	0.0575036	0.0559605	0.0541966	0.0522189	0.050035	0.0476537	0.0450843	0.042337	0.0394225	0.0363526	0.0331391	0.0297949	0.026333	0.0227673	0.0191117	0.0153806	0.0115889	0.00775144	0.00388338	-6.90253e-18	-0.00388338	-0.00775144	-0.0115889	-0.0153806	-0.0191117	-0.0227673	-0.026333	-0.0297949	-0.0331391	-0.0363526	-0.0394225	-0.042337	-0.0450843	-0.0476537	-0.050035	-0.0522189	-0.0541966	-0.0559605	-0.0575036	-0.0588197	-0.0599036	-0.0607512	-0.061359	-0.0617246
0.0954915	0.0953031	0.0947385	0.0938001	0.0924915	0.0908178	0.0887858	0.0864033	0.0836798	0.0806261	0.0772542	0.0735775	0.0696103	0.0653684	0.0608686	0.0561285	0.0511669	0.0460034	0.0406583	0.0351528	0.0295085	0.0237478	0.0178933	0.0119683	0.00599596	-1.71539e-17	-0.00599596	-0.0119683	-0.0178933	-0.0237478	-0.0295085	-0.0351528	-0.0406583	-0.0460034	-0.0511669	-0.0561285	-0.0608686	-0.0653684	-0.0696103	-0.0735775	-0.0772542	-0.0806261	-0.0836798	-0.0864033	-0.0887858	-0.0908178	-0.0924915	-0.0938001	-0.0947385	-0.0953031
0.135516	0.135248	0.134447	0.133115	0.131258	0.128883	0.125999	0.122618	0.118753	0.11442	0.109634	0.104417	0.0987867	0.0927669	0.0863809	0.0796541	0.0726129	0.0652852	0.0576998	0.0498867	0.0418767	0.0337014	0.0253931	0.0169846	0.0085091	-2.0435e-17	-0.0085091	-0.0169846	-0.0253931	-0.0337014	-0.0418767	-0.0498867	-0.0576998	-0.0652852	-0.0726129	-0.0796541	-0.0863809	-0.0927669	-0.0987867	-0.104417	-0.109634	-0.11442	-0.118753	-0.122618	-0.125999	-0.128883	-0.131258	-0.133115	-0.134447	-0.135248
0.181288	0.18093	0.179858	0.178077	0.175593	0.172415	0.168557	0.164034	0.158864	0.153067	0.146665	0.139685	0.132153	0.1241	0.115557	0.106558	0.097139	0.0873362	0.0771887	0.0667366	0.0560211	0.0450845	0.03397	0.0227214	0.0113832	-2.36355e-17	-0.0113832	-0.0227214	-0.03397	-0.0450845	-0.0560211	-0.0667366	-0.0771887	-0.0873362	-0.097139	-0.106558	-0.115557	-0.1241	-0.132153	-0.139685	-0.146665	-0.153067	-0.158864	-0.164034	-0.168557	-0.172415	-0.175593	-0.178077	-0.179858	-0.18093
0.232087	0.231629	0.230257	0.227976	0.224795	0.220727	0.215789	0.209998	0.203379	0.195957	0.187762	0.178826	0.169184	0.158874	0.147938	0.136417	0.124358	0.111809	0.0988177	0.0854368	0.0717187	0.0577176	0.0434887	0.0290882	0.0145728	-2.67427e-17	-0.0145728	-0.0290882	-0.0434887	-0.0577176	-0.0717187	-0.0854368	-0.0988177	-0.111809	-0.124358	-0.136417	-0.147938	-0.158874	-0.169184	-0.178826	-0.187762	-0.195957	-0.203379	-0.209998	-0.215789	-0.220727	-0.224795	-0.227976	-0.230257	-0.231629
0.28711	0.286544	0.284846	0.282025	0.27809	0.273058	0.266948	0.259785	0.251597	0.242415	0.232277	0.221222	0.209294	0.196541	0.183011	0.168759	0.153841	0.138316	0.122246	0.105692	0.088722	0.0714014	0.0537991	0.0359845	0.0180278	-5.94887e-17	-0.0180278	-0.0359845	-0.0537991	-0.0714014	-0.088722	-0.105692	-0.122246	-0.138316	-0.153841	-0.168759	-0.183011	-0.196541	-0.209294	-0.221222	-0.232277	-0.242415	-0.251597	-0.259785	-0.266948	-0.273058	-0.27809	-0.282025	-0.284846	-0.286544
0.345492	0.34481	0.342767	0.339372	0.334637	0.328582	0.32123	0.31261	0.302757	0.291708	0.279508	0.266206	0.251852	0.236505	0.220225	0.203075	0.185124	0.166442	0.147103	0.127184	0.106763	0.0859202	0.0647387	0.0433016	0.0216936	-6.52573e-17	-0.0216936	-0.0433016	-0.0647387	-0.0859202	-0.106763	-0.127184	-0.147103	-0.166442	-0.185124	-0.203075	-0.220225	-0.236505	-0.251852	-0.266206	-0.279508	-0.291708	-0.302757	-0.31261	-0.32123	-0.328582	-0.334637	-0.339372	-0.342767	-0.34481
0.406309	0.405508	0.403105	0.399112	0.393544	0.386423	0.377777	0.36764	0.356052	0.343058	0.328711	0.313067	0.296187	0.278138	0.258991	0.238823	0.217711	0.195741	0.172998	0.149572	0.125556	0.101045	0.0761348	0.0509241	0.0255124	-7.07683e-17	-0.0255124	-0.0509241	-0.0761348	-0.101045	-0.125556	-0.149572	-0.172998	-0.195741	-0.217711	-0.238823	-0.258991	-0.278138	-0.296187	-0.313067	-0.328711	-0.343058	-0.356052	-0.36764	-0.377777	-0.386423	-0.393544	-0.399112	-0.403105	-0.405508
0.468605	0.46768	0.46491	0.460304	0.453883	0.44567	0.435698	0.424006	0.410641	0.395656	0.379109	0.361066	0.341598	0.320782	0.2987	0.275439	0.251091	0.225752	0.199522	0.172505	0.144807	0.116537	0.0878078	0.0587317	0.0294239	-7.6e-17	-0.0294239	-0.0587317	-0.0878078	-0.116537	-0.144807	-0.172505	-0.199522	-0.225752	-0.251091	-0.275439	-0.2987	-0.320782	-0.341598	-0.361066	-0.379109	-0.395656	-0.410641	-0.424006	-0.435698	-0.44567	-0.453883	-0.460304	-0.46491	-0.46768
0.531395	0.530347	0.527205	0.521983	0.514701	0.505387	0.494079	0.480821	0.465665	0.448672	0.429908	0.409447	0.38737	0.363765	0.338724	0.312346	0.284736	0.256002	0.226257	0.19562	0.16421	0.132153	0.0995735	0.0666015	0.0333666	-8.09318e-17	-0.0333666	-0.0666015	-0.0995735	-0.132153	-0.16421	-0.19562	-0.226257	-0.256002	-0.284736	-0.312346	-0.338724	-0.363765	-0.38737	-0.409447	-0.429908	-0.448672	-0.465665	-0.480821	-0.494079	-0.505387	-0.514701	-0.521983	-0.527205	-0.530347
0.593691	0.592519	0.589009	0.583175	0.575039	0.564633	0.552	0.537187	0.520255	0.50127	0.480306	0.457447	0.432782	0.406409	0.378433	0.348963	0.318115	0.286013	0.252781	0.218552	0.183461	0.147645	0.111247	0.0744092	0.0372781	-8.55442e-17	-0.0372781	-0.0744092	-0.111247	-0.147645	-0.183461	-0.218552	-0.252781	-0.286013	-0.318115	-0.348963	-0.378433	-0.406409	-0.432782	-0.457447	-0.480306	-0.50127	-0.520255	-0.537187	-0.552	-0.564633	-0.575039	-0.583175	-0.589009	-0.592519
0.654508	0.653217	0.649348	0.642915	0.633946	0.622475	0.608547	0.592217	0.57355	0.55262	0.529508	0.504307	0.477116	0.448042	0.417199	0.38471	0.350703	0.315312	0.278676	0.240941	0.202254	0.16277	0.122643	0.0820317	0.0410969	-8.98189e-17	-0.0410969	-0.0820317	-0.122643	-0.16277	-0.202254	-0.240941	-0.278676	-0.315312	-0.350703	-0.38471	-0.417199	-0.448042	-0.477116	-0.504307	-0.529508	-0.55262	-0.57355	-0.592217	-0.608547	-0.622475	-0.633946	-0.642915	-0.649348	-0.653217
0.71289	0.711483	0.707268	0.700262	0.690493	0.677998	0.662828	0.645042	0.62471	0.601913	0.57674	0.549291	0.519674	0.488007	0.454413	0.419026	0.381985	0.343437	0.303534	0.262432	0.220295	0.177288	0.133582	0.0893488	0.0447627	-1.87478e-16	-0.0447627	-0.0893488	-0.133582	-0.177288	-0.220295	-0.262432	-0.303534	-0.343437	-0.381985	-0.419026	-0.454413	-0.488007	-0.519674	-0.549291	-0.57674	-0.601913	-0.62471	-0.645042	-0.662828	-0.677998	-0.690493	-0.700262	-0.707268	-0.711483
0.767913	0.766398	0.761858	0.754312	0.743788	0.730329	0.713988	0.694829	0.672928	0.648371	0.621255	0.591687	0.559785	0.525673	0.489486	0.451368	0.411469	0.369945	0.326962	0.282688	0.237298	0.190972	0.143893	0.0962451	0.0482177	-9.72896e-17	-0.0482177	-0.0962451	-0.143893	-0.190972	-0.237298	-0.282688	-0.326962	-0.369945	-0.411469	-0.451368	-0.489486	-0.525673	-0.559785	-0.591687	-0.621255	-0.648371	-0.672928	-0.694829	-0.713988	-0.730329	-0.743788	-0.754312	-0.761858	-0.766398
0.818712	0.817096	0.812256	0.80421	0.792991	0.778641	0.761219	0.740793	0.717443	0.691261	0.662352	0.630828	0.596815	0.560447	0.521867	0.481227	0.438688	0.394418	0.348591	0.301388	0.252996	0.203605	0.153411	0.102612	0.0514074	-2.00912e-16	-0.0514074	-0.102612	-0.153411	-0.203605	-0.252996	-0.301388	-0.348591	-0.394418	-0.438688	-0.481227	-0.521867	-0.560447	-0.596815	-0.630828	-0.662352	-0.691261	-0.717443	-0.740793	-0.761219	-0.778641	-0.792991	-0.80421	-0.812256	-0.817096
0.864484	0.862778	0.857668	0.849172	0.837325	0.822173	0.803777	0.782209	0.757553	0.729908	0.699383	0.666097	0.630182	0.59178	0.551043	0.508131	0.463214	0.416468	0.36808	0.318238	0.26714	0.214989	0.161988	0.108349	0.0542814	-1.03226e-16	-0.0542814	-0.108349	-0.161988	-0.214989	-0.26714	-0.318238	-0.36808	-0.416468	-0.463214	-0.508131	-0.551043	-0.59178	-0.630182	-0.666097	-0.699383	-0.729908	-0.757553	-0.782209	-0.803777	-0.822173	-0.837325	-0.849172	-0.857668	-0.862778
0.904508	0.902724	0.897376	0.888487	0.876092	0.860239	0.840991	0.818424	0.792627	0.763702	0.731763	0.696936	0.659358	0.619179	0.576555	0.531657	0.48466	0.43575	0.385121	0.332972	0.279508	0.224942	0.169488	0.113365	0.0567946	-2.11177e-16	-0.0567946	-0.113365	-0.169488	-0.224942	-0.279508	-0.332972	-0.385121	-0.43575	-0.48466	-0.531657	-0.576555	-0.619179	-0.659358	-0.696936	-0.731763	-0.763702	-0.792627	-0.818424	-0.840991	-0.860239	-0.876092	-0.888487	-0.897376	-0.902724
0.938153	0.936302	0.930756	0.921536	0.90868	0.892237	0.872273	0.848867	0.82211	0.792109	0.758982	0.72286	0.683884	0.64221	0.598001	0.551433	0.502688	0.451959	0.399446	0.345357	0.289905	0.233309	0.175792	0.117582	0.0589071	-1.07534e-16	-0.0589071	-0.117582	-0.175792	-0.233309	-0.289905	-0.345357	-0.399446	-0.451959	-0.502688	-0.551433	-0.598001	-0.64221	-0.683884	-0.72286	-0.758982	-0.792109	-0.82211	-0.848867	-0.872273	-0.892237	-0.90868	-0.921536	-0.930756	-0.936302
0.964888	0.962984	0.95728	0.947797	0.934575	0.917663	0.89713	0.873057	0.845538	0.814682	0.780611	0.743459	0.703373	0.660511	0.615043	0.567147	0.517013	0.464838	0.410829	0.355199	0.298167	0.239958	0.180802	0.120933	0.0605858	-2.18112e-16	-0.0605858	-0.120933	-0.180802	-0.239958	-0.298167	-0.355199	-0.410829	-0.464838	-0.517013	-0.567147	-0.615043	-0.660511	-0.703373	-0.743459	-0.780611	-0.814682	-0.845538	-0.873057	-0.89713	-0.917663	-0.934575	-0.947797	-0.95728	-0.962984
0.984292	0.982349	0.97653	0.966857	0.953368	0.936117	0.915171	0.890614	0.862541	0.831065	0.796309	0.75841	0.717518	0.673794	0.627411	0.578552	0.52741	0.474186	0.419091	0.362342	0.304163	0.244783	0.184438	0.123364	0.0618042	-2.20294e-16	-0.0618042	-0.123364	-0.184438	-0.244783	-0.304163	-0.362342	-0.419091	-0.474186	-0.52741	-0.578552	-0.627411	-0.673794	-0.717518	-0.75841	-0.796309	-0.831065	-0.862541	-0.890614	-0.915171	-0.936117	-0.953368	-0.966857	-0.97653	-0.982349
0.996057	0.994092	0.988203	0.978414	0.964764	0.947307	0.926111	0.90126	0.872852	0.840999	0.805827	0.767475	0.726095	0.681848	0.634911	0.585468	0.533714	0.479854	0.424101	0.366673	0.307799	0.247709	0.186643	0.124839	0.062543	-1.10803e-16	-0.062543	-0.124839	-0.186643	-0.247709	-0.307799	-0.366673	-0.424101	-0.479854	-0.533714	-0.585468	-0.634911	-0.681848	-0.726095	-0.767475	-0.805827	-0.840999	-0.872852	-0.90126	-0.926111	-0.947307	-0.964764	-0.978414	-0.988203	-0.994092
1	0.998027	0.992115	0.982287	0.968583	0.951057	0.929776	0.904827	0.876307	0.844328	0.809017	0.770513	0.728969	0.684547	0.637424	0.587785	0.535827	0.481754	0.425779	0.368125	0.309017	0.24869	0.187381	0.125333	0.0627905	-2.22045e-16	-0.0627905	-0.125333	-0.187381	-0.24869	-0.309017	-0.368125	-0.425779	-0.481754	-0.535827	-0.587785	-0.637424	-0.684547	-0.728969	-0.770513	-0.809017	-0.844328	-0.876307	-0.904827	-0.929776	-0.951057	-0.968583	-0.982287	-0.992115	-0.998027
0.996057	0.994092	0.988203	0.978414	0.964764	0.947307	0.926111	0.90126	0.872852	0.840999	0.805827	0.767475	0.726095	0.681848	0.634911	0.585468	0.533714	0.479854	0.424101	0.366673	0.307799	0.247709	0.186643	0.124839	0.062543	-1.10803e-16	-0.062543	-0.124839	-0.186643	-0.247709	-0.307799	-0.366673	-0.424101	-0.479854	-0.533714	-0.585468	-0.634911	-0.681848	-0.726095	-0.767475	-0.805827	-0.840999	-0.872852	-0.90126	-0.926111	-0.947307	-0.964764	-0.978414	-0.988203	-0.994092
0.984292	0.982349	0.97653	0.966857	0.953368	0.936117	0.915171	0.890614	0.862541	0.831065	0.796309	0.75841	0.717518	0.673794	0.627411	0.578552	0.52741	0.474186	0.419091	0.362342	0.304163	0.244783	0.184438	0.123364	0.0618042	-1.10147e-16	-0.0618042	-0.123364	-0.184438	-0.244783	-0.304163	-0.362342	-0.419091	-0.474186	-0.52741	-0.578552	-0.627411	-0.673794	-0.717518	-0.75841	-0.796309	-0.831065	-0.862541	-0.890614	-0.915171	-0.936117	-0.953368	-0.966857	-0.97653	-0.982349
0.964888	0.962984	0.95728	0.947797	0.934575	0.917663	0.89713	0.873057	0.845538	0.814682	0.780611	0.743459	0.703373	0.660511	0.615043	0.567147	0.517013	0.464838	0.410829	0.355199	0.298167	0.239958	0.180802	0.120933	0.0605858	-1.09056e-16	-0.0605858	-0.120933	-0.180802	-0.239958	-0.298167	-0.355199	-0.410829	-0.464838	-0.517013	-0.567147	-0.615043	-0.660511	-0.703373	-0.743459	-0.780611	-0.814682	-0.845538	-0.873057	-0.89713	-0.917663	-0.934575	-0.947797	-0.95728	-0.962984
0.938153	0.936302	0.930756	0.921536	0.90868	0.892237	0.872273	0.848867	0.82211	0.792109	0.758982	0.72286	0.683884	0.64221	0.598001	0.551433	0.502688	0.451959	0.399446	0.345357	0.289905	0.233309	0.175792	0.117582	0.0589071	-2.15069e-16	-0.0589071	-0.117582	-0.175792	-0.233309	-0.289905	-0.345357	-0.399446	-0.451959	-0.502688	-0.551433	-0.598001	-0.64221	-0.683884	-0.72286	-0.758982	-0.792109	-0.82211	-0.848867	-0.872273	-0.892237	-0.90868	-0.921536	-0.930756	-0.936302
0.904508	0.902724	0.897376	0.888487	0.876092	0.860239	0.840991	0.818424	0.792627	0.763702	0.731763	0.696936	0.659358	0.619179	0.576555	0.531657	0.48466	0.43575	0.385121	0.332972	0.279508	0.224942	0.169488	0.113365	0.0567946	-1.05588e-16	-0.0567946	-0.113365	-0.169488	-0.224942	-0.279508	-0.332972	-0.385121	-0.43575	-0.48466	-0.531657	-0.576555	-0.619179	-0.659358	-0.696936	-0.731763	-0.763702	-0.792627	-0.818424	-0.840991	-0.860239	-0.876092	-0.888487	-0.897376	-0.902724
0.864484	0.862778	0.857668	0.849172	0.837325	0.822173	0.803777	0.782209	0.757553	0.729908	0.699383	0.666097	0.630182	0.59178	0.551043	0.508131	0.463214	0.416468	0.36808	0.318238	0.26714	0.214989	0.161988	0.108349	0.0542814	-1.03226e-16	-0.0542814	-0.108349	-0.161988	-0.214989	-0.26714	-0.318238	-0.36808	-0.416468	-0.463214	-0.508131	-0.551043	-0.59178	-0.630182	-0.666097	-0.699383	-0.729908	-0.757553	-0.782209	-0.803777	-0.822173	-0.837325	-0.849172	-0.857668	-0.862778
0.818712	0.817096	0.812256	0.80421	0.792991	0.778641	0.761219	0.740793	0.717443	0.691261	0.662352	0.630828	0.596815	0.560447	0.521867	0.481227	0.438688	0.394418	0.348591	0.301388	0.252996	0.203605	0.153411	0.102612	0.0514074	-1.00456e-16	-0.0514074	-0.102612	-0.153411	-0.203605	-0.252996	-0.301388	-0.348591	-0.394418	-0.438688	-0.481227	-0.521867	-0.560447	-0.596815	-0.630828	-0.662352	-0.691261	-0.717443	-0.740793	-0.761219	-0.778641	-0.792991	-0.80421	-0.812256	-0.817096
0.767913	0.766398	0.761858	0.754312	0.743788	0.730329	0.713988	0.694829	0.672928	0.648371	0.621255	0.591687	0.559785	0.525673	0.489486	0.451368	0.411469	0.369945	0.326962	0.282688	0.237298	0.190972	0.143893	0.0962451	0.0482177	-9.72896e-17	-0.0482177	-0.0962451	-0.143893	-0.190972	-0.237298	-0.282688	-0.326962	-0.369945	-0.411469	-0.451368	-0.489486	-0.525673	-0.559785	-0.591687	-0.621255	-0.648371	-0.672928	-0.694829	-0.713988	-0.730329	-0.743788	-0.754312	-0.761858	-0.766398
0.71289	0.711483	0.707268	0.700262	0.690493	0.677998	0.662828	0.645042	0.62471	0.601913	0.57674	0.549291	0.519674	0.488007	0.454413	0.419026	0.381985	0.343437	0.303534	0.262432	0.220295	0.177288	0.133582	0.0893488	0.0447627	-1.87478e-16	-0.0447627	-0.0893488	-0.133582	-0.177288	-0.220295	-0.262432	-0.303534	-0.343437	-0.381985	-0.419026	-0.454413	-0.488007	-0.519674	-0.549291	-0.57674	-0.601913	-0.62471	-0.645042	-0.662828	-0.677998	-0.690493	-0.700262	-0.707268	-0.711483
0.654508	0.653217	0.649348	0.642915	0.633946	0.622475	0.608547	0.592217	0.57355	0.55262	0.529508	0.504307	0.477116	0.448042	0.417199	0.38471	0.350703	0.315312	0.278676	0.240941	0.202254	0.16277	0.122643	0.0820317	0.0410969	-8.98189e-17	-0.0410969	-0.0820317	-0.122643	-0.16277	-0.202254	-0.240941	-0.278676	-0.315312	-0.350703	-0.38471	-0.417199	-0.448042	-0.477116	-0.504307	-0.529508	-0.55262	-0.57355	-0.592217	-0.608547	-0.622475	-0.633946	-0.642915	-0.649348	-0.653217
0.593691	0.592519	0.589009	0.583175	0.575039	0.564633	0.552	0.537187	0.520255	0.50127	0.480306	0.457447	0.432782	0.406409	0.378433	0.348963	0.318115	0.286013	0.252781	0.218552	0.183461	0.147645	0.111247	0.0744092	0.0372781	-1.71088e-16	-0.0372781	-0.0744092	-0.111247	-0.147645	-0.183461	-0.218552	-0.252781	-0.286013	-0.318115	-0.348963	-0.378433	-0.406409	-0.432782	-0.457447	-0.480306	-0.50127	-0.520255	-0.537187	-0.552	-0.564633	-0.575039	-0.583175	-0.589009	-0.592519
0.531395	0.530347	0.527205	0.521983	0.514701	0.505387	0.494079	0.480821	0.465665	0.448672	0.429908	0.409447	0.38737	0.363765	0.338724	0.312346	0.284736	0.256002	0.226257	0.19562	0.16421	0.132153	0.0995735	0.0666015	0.0333666	-8.09318e-17	-0.0333666	-0.0666015	-0.0995735	-0.132153	-0.16421	-0.19562	-0.226257	-0.256002	-0.284736	-0.312346	-0.338724	-0.363765	-0.38737	-0.409447	-0.429908	-0.448672	-0.465665	-0.480821	-0.494079	-0.505387	-0.514701	-0.521983	-0.527205	-0.530347
0.468605	0.46768	0.46491	0.460304	0.453883	0.44567	0.435698	0.424006	0.410641	0.395656	0.379109	0.361066	0.341598	0.320782	0.2987	0.275439	0.251091	0.225752	0.199522	0.172505	0.144807	0.116537	0.0878078	0.0587317	0.0294239	-7.6e-17	-0.0294239	-0.0587317	-0.0878078	-0.116537	-0.144807	-0.172505	-0.199522	-0.225752	-0.251091	-0.275439	-0.2987	-0.320782	-0.341598	-0.361066	-0.379109	-0.395656	-0.410641	-0.424006	-0.435698	-0.44567	-0.453883	-0.460304	-0.46491	-0.46768
0.406309	0.405508	0.403105	0.399112	0.393544	0.386423	0.377777	0.36764	0.356052	0.343058	0.328711	0.313067	0.296187	0.278138	0.258991	0.238823	0.217711	0.195741	0.172998	0.149572	0.125556	0.101045	0.0761348	0.0509241	0.0255124	-7.07683e-17	-0.0255124	-0.0509241	-0.0761348	-0.101045	-0.125556	-0.149572	-0.172998	-0.195741	-0.217711	-0.238823	-0.258991	-0.278138	-0.296187	-0.313067	-0.328711	-0.343058	-0.356052	-0.36764	-0.377777	-0.386423	-0.393544	-0.399112	-0.403105	-0.405508
0.345492	0.34481	0.342767	0.339372	0.334637	0.328582	0.32123	0.31261	0.302757	0.291708	0.279508	0.266206	0.251852	0.236505	0.220225	0.203075	0.185124	0.166442	0.147103	0.127184	0.106763	0.0859202	0.0647387	0.0433016	0.0216936	-6.52573e-17	-0.0216936	-0.0433016	-0.0647387	-0.0859202	-0.106763	-0.127184	-0.147103	-0.166442	-0.185124	-0.203075	-0.220225	-0.236505	-0.251852	-0.266206	-0.279508	-0.291708	-0.302757	-0.31261	-0.32123	-0.328582	-0.334637	-0.339372	-0.342767	-0.34481
0.28711	0.286544	0.284846	0.282025	0.27809	0.273058	0.266948	0.259785	0.251597	0.242415	0.232277	0.221222	0.209294	0.196541	0.183011	0.168759	0.153841	0.138316	0.122246	0.105692	0.088722	0.0714014	0.0537991	0.0359845	0.0180278	-5.94887e-17	-0.0180278	-0.0359845	-0.0537991	-0.0714014	-0.088722	-0.105692	-0.122246	-0.138316	-0.153841	-0.168759	-0.183011	-0.196541	-0.209294	-0.221222	-0.232277	-0.242415	-0.251597	-0.259785	-0.266948	-0.273058	-0.27809	-0.282025	-0.284846	-0.286544
0.232087	0.231629	0.230257	0.227976	0.224795	0.220727	0.215789	0.209998	0.203379	0.195957	0.187762	0.178826	0.169184	0.158874	0.147938	0.136417	0.124358	0.111809	0.0988177	0.0854368	0.0717187	0.0577176	0.0434887	0.0290882	0.0145728	-2.67427e-17	-0.0145728	-0.0290882	-0.0434887	-0.0577176	-0.0717187	-0.0854368	-0.0988177	-0.111809	-0.124358	-0.136417	-0.147938	-0.158874	-0.169184	-0.178826	-0.187762	-0.195957	-0.203379	-0.209998	-0.215789	-0.220727	-0.224795	-0.227976	-0.230257	-0.231629
0.181288	0.18093	0.179858	0.178077	0.175593	0.172415	0.168557	0.164034	0.158864	0.153067	0.146665	0.139685	0.132153	0.1241	0.115557	0.106558	0.097139	0.0873362	0.0771887	0.0667366	0.0560211	0.0450845	0.03397	0.0227214	0.0113832	-2.36355e-17	-0.0113832	-0.0227214	-0.03397	-0.0450845	-0.0560211	-0.0667366	-0.0771887	-0.0873362	-0.097139	-0.106558	-0.115557	-0.1241	-0.132153	-0.139685	-0.146665	-0.153067	-0.158864	-0.164034	-0.168557	-0.172415	-0.175593	-0.178077	-0.179858	-0.18093
0.135516	0.135248	0.134447	0.133115	0.131258	0.128883	0.125999	0.122618	0.118753	0.11442	0.109634	0.104417	0.0987867	0.0927669	0.0863809	0.0796541	0.0726129	0.0652852	0.0576998	0.0498867	0.0418767	0.0337014	0.0253931	0.0169846	0.0085091	-2.0435e-17	-0.0085091	-0.0169846	-0.0253931	-0.0337014	-0.0418767	-0.0498867	-0.0576998	-0.0652852	-0.0726129	-0.0796541	-0.0863809	-0.0927669	-0.0987867	-0.104417	-0.109634	-0.11442	-0.118753	-0.122618	-0.125999	-0.128883	-0.131258	-0.133115	-0.134447	-0.135248
0.0954915	0.0953031	0.0947385	0.0938001	0.0924915	0.0908178	0.0887858	0.0864033	0.0836798	0.0806261	0.0772542	0.0735775	0.0696103	0.0653684	0.0608686	0.0561285	0.0511669	0.0460034	0.0406583	0.0351528	0.0295085	0.0237478	0.0178933	0.0119683	0.00599596	-1.71539e-17	-0.00599596	-0.0119683	-0.0178933	-0.0237478	-0.0295085	-0.0351528	-0.0406583	-0.0460034	-0.0511669	-0.0561285	-0.0608686	-0.0653684	-0.0696103	-0.0735775	-0.0772542	-0.0806261	-0.0836798	-0.0864033	-0.0887858	-0.0908178	-0.0924915	-0.0938001	-0.0947385	-0.0953031
0.0618467	0.0617246	0.061359	0.0607512	0.0599036	0.0588197	0.0575036	0.0559605	0.0541966	0.0522189	0.050035	0.0476537	0.0450843	0.042337	0.0394225	0.0363526	0.0331391	0.0297949	0.026333	0.0227673	0.0191117	0.0153806	0.0115889	0.00775144	0.00388338	-6.90253e-18	-0.00388338	-0.00775144	-0.0115889	-0.0153806	-0.0191117	-0.0227673	-0.026333	-0.0297949	-0.0331391	-0.0363526	-0.0394225	-0.042337	-0.0450843	-0.0476537	-0.050035	-0.0522189	-0.0541966	-0.0559605	-0.0575036	-0.0588197	-0.0599036	-0.0607512	-0.061359	-0.0617246
0.0351118	0.0350425	0.0348349	0.0344898	0.0340087	0.0333933	0.0326461	0.0317701	0.0307687	0.0296458	0.028406	0.0270541	0.0255954	0.0240357	0.0223811	0.0206382	0.0188138	0.0169152	0.0149499	0.0129255	0.0108501	0.00873194	0.00657929	0.00440067	0.00220469	-5.20088e-18	-0.00220469	-0.00440067	-0.00657929	-0.00873194	-0.0108501	-0.0129255	-0.0149499	-0.0169152	-0.0188138	-0.0206382	-0.0223811	-0.0240357	-0.0255954	-0.0270541	-0.028406	-0.0296458	-0.0307687	-0.0317701	-0.0326461	-0.0333933	-0.0340087	-0.0344898	-0.0348349	-0.0350425
0.0157084	0.0156774	0.0155846	0.0154302	0.0152149	0.0149396	0.0146053	0.0142134	0.0137654	0.0132631	0.0127084	0.0121035	0.0114509	0.0107532	0.0100129	0.00923318	0.00841699	0.00756759	0.00668832	0.00578265	0.00485417	0.00390653	0.00294346	0.00196879	0.00098634	-3.4787e-18	-0.00098634	-0.00196879	-0.00294346	-0.00390653	-0.00485417	-0.00578265	-0.00668832	-0.00756759	-0.00841699	-0.00923318	-0.0100129	-0.0107532	-0.0114509	-0.0121035	-0.0127084	-0.0132631	-0.0137654	-0.0142134	-0.0146053	-0.0149396	-0.0152149	-0.0154302	-0.0155846	-0.0156774
0.00394265	0.00393487	0.00391156	0.00387281	0.00381878	0.00374968	0.00366578	0.00356742	0.00345497	0.00332889	0.00318967	0.00303786	0.00287407	0.00269893	0.00251314	0.00231743	0.00211258	0.00189939	0.0016787	0.00145139	0.00121835	0.000980497	0.000738779	0.000494145	0.000247561	-8.71394e-19	-0.000247561	-0.000494145	-0.000738779	-0.000980497	-0.00121835	-0.00145139	-0.0016787	-0.00189939	-0.00211258	-0.00231743	-0.00251314	-0.00269893	-0.00287407	-0.00303786	-0.00318967	-0.00332889	-0.00345497	-0.00356742	-0.00366578	-0.00374968	-0.00381878	-0.00387281	-0.00391156	-0.00393487
1.34978e-31	1.34712e-31	1.33914e-31	1.32588e-31	1.30738e-31	1.28372e-31	1.255e-31	1.22132e-31	1.18282e-31	1.13966e-31	1.092e-31	1.04003e-31	9.8395e-32	9.23991e-32	8.60385e-32	7.93383e-32	7.2325e-32	6.50263e-32	5.7471e-32	4.96889e-32	4.17106e-32	3.35678e-32	2.52924e-32	1.69173e-32	8.47536e-33	-1.81139e-47	-8.47536e-33	-1.69173e-32	-2.52924e-32	-3.35678e-32	-4.17106e-32	-4.96889e-32	-5.7471e-32	-6.50263e-32	-7.2325e-32	-7.93383e-32	-8.60385e-32	-9.23991e-32	-9.8395e-32	-1.04003e-31	-1.092e-31	-1.13966e-31	-1.18282e-31	-1.22132e-31	-1.255e-31	-1.28372e-31	-1.30738e-31	-1.32588e-31	-1.33914e-31	-1.34712e-31
0.00394265	0.00393487	0.00391156	0.00387281	0.00381878	0.00374968	0.00366578	0.00356742	0.00345497	0.00332889	0.00318967	0.00303786	0.00287407	0.00269893	0.00251314	0.00231743	0.00211258	0.00189939	0.0016787	0.00145139	0.00121835	0.000980497	0.000738779	0.000494145	0.000247561	-8.71394e-19	-0.000247561	-0.000494145	-0.000738779	-0.000980497	-0.00121835	-0.00145139	-0.0016787	-0.00189939	-0.00211258	-0.00231743	-0.00251314	-0.00269893	-0.00287407	-0.00303786	-0.00318967	-0.00332889	-0.00345497	-0.00356742	-0.00366578	-0.00374968	-0.00381878	-0.00387281	-0.00391156	-0.00393487
0.0157084	0.0156774	0.0155846	0.0154302	0.0152149	0.0149396	0.0146053	0.0142134	0.0137654	0.0132631	0.0127084	0.0121035	0.0114509	0.0107532	0.0100129	0.00923318	0.00841699	0.00756759	0.00668832	0.00578265	0.00485417	0.00390653	0.00294346	0.00196879	0.00098634	-3.4787e-18	-0.00098634	-0.00196879	-0.00294346	-0.00390653	-0.00485417	-0.00578265	-0.00668832	-0.00756759	-0.00841699	-0.00923318	-0.0100129	-0.0107532	-0.0114509	-0.0121035	-0.0127084	-0.0132631	-0.0137654	-0.0142134	-0.0146053	-0.0149396	-0.0152149	-0.0154302	-0.0155846	-0.0156774
0.0351118	0.0350425	0.0348349	0.0344898	0.0340087	0.0333933	0.0326461	0.0317701	0.0307687	0.0296458	0.028406	0.0270541	0.0255954	0.0240357	0.0223811	0.0206382	0.0188138	0.0169152	0.0149499	0.0129255	0.0108501	0.00873194	0.00657929	0.00440067	0.00220469	-5.20088e-18	-0.00220469	-0.00440067	-0.00657929	-0.00873194	-0.0108501	-0.0129255	-0.0149499	-0.0169152	-0.0188138	-0.0206382	-0.0223811	-0.0240357	-0.0255954	-0.0270541	-0.028406	-0.0296458	-0.0307687	-0.0317701	-0.0326461	-0.0333933	-0.0340087	-0.0344898	-0.0348349	-0.0350425
0.0618467	0.0617246	0.061359	0.0607512	0.0599036	0.0588197	0.0575036	0.0559605	0.0541966	0.0522189	0.050035	0.0476537	0.0450843	0.042337	0.0394225	0.0363526	0.0331391	0.0297949	0.026333	0.0227673	0.0191117	0.0153806	0.0115889	0.00775144	0.00388338	-1.38051e-17	-0.00388338	-0.00775144	-0.0115889	-0.0153806	-0.0191117	-0.0227673	-0.026333	-0.0297949	-0.0331391	-0.0363526	-0.0394225	-0.042337	-0.0450843	-0.0476537	-0.050035	-0.0522189	-0.0541966	-0.0559605	-0.0575036	-0.0588197	-0.0599036	-0.0607512	-0.061359	-0.0617246
0.0954915	0.0953031	0.0947385	0.0938001	0.0924915	0.0908178	0.0887858	0.0864033	0.0836798	0.0806261	0.0772542	0.0735775	0.0696103	0.0653684	0.0608686	0.0561285	0.0511669	0.0460034	0.0406583	0.0351528	0.0295085	0.0237478	0.0178933	0.0119683	0.00599596	-1.71539e-17	-0.00599596	-0.0119683	-0.0178933	-0.0237478	-0.0295085	-0.0351528	-0.0406583	-0.0460034	-0.0511669	-0.0561285	-0.0608686	-0.0653684	-0.0696103	-0.0735775	-0.0772542	-0.0806261	-0.0836798	-0.0864033	-0.0887858	-0.0908178	-0.0924915	-0.0938001	-0.0947385	-0.0953031
0.135516	0.135248	0.134447	0.133115	0.131258	0.128883	0.125999	0.122618	0.118753	0.11442	0.109634	0.104417	0.0987867	0.0927669	0.0863809	0.0796541	0.0726129	0.0652852	0.0576998	0.0498867	0.0418767	0.0337014	0.0253931	0.0169846	0.0085091	-2.0435e-17	-0.0085091	-0.0169846	-0.0253931	-0.0337014	-0.0418767	-0.0498867	-0.0576998	-0.0652852	-0.0726129	-0.0796541	-0.0863809	-0.0927669	-0.0987867	-0.104417	-0.109634	-0.11442	-0.118753	-0.122618	-0.125999	-0.128883	-0.131258	-0.133115	-0.134447	-0.135248
0.181288	0.18093	0.179858	0.178077	0.175593	0.172415	0.168557	0.164034	0.158864	0.153067	0.146665	0.139685	0.132153	0.1241	0.115557	0.106558	0.097139	0.0873362	0.0771887	0.0667366	0.0560211	0.0450845	0.03397	0.0227214	0.0113832	-2.36355e-17	-0.0113832	-0.0227214	-0.03397	-0.0450845	-0.0560211	-0.0667366	-0.0771887	-0.0873362	-0.097139	-0.106558	-0.115557	-0.1241	-0.132153	-0.139685	-0.146665	-0.153067	-0.158864	-0.164034	-0.168557	-0.172415	-0.175593	-0.178077	-0.179858	-0.18093
0.232087	0.231629	0.230257	0.227976	0.224795	0.220727	0.215789	0.209998	0.203379	0.195957	0.187762	0.178826	0.169184	0.158874	0.147938	0.136417	0.124358	0.111809	0.0988177	0.0854368	0.0717187	0.0577176	0.0434887	0.0290882	0.0145728	-5.34854e-17	-0.0145728	-0.0290882	-0.0434887	-0.0577176	-0.0717187	-0.0854368	-0.0988177	-0.111809	-0.124358	-0.136417	-0.147938	-0.158874	-0.169184	-0.178826	-0.187762	-0.195957	-0.203379	-0.209998	-0.215789	-0.220727	-0.224795	-0.227976	-0.230257	-0.231629
0.28711	0.286544	0.284846	0.282025	0.27809	0.273058	0.266948	0.259785	0.251597	0.242415	0.232277	0.221222	0.209294	0.196541	0.183011	0.168759	0.153841	0.138316	0.122246	0.105692	0.088722	0.0714014	0.0537991	0.0359845	0.0180278	-5.94887e-17	-0.0180278	-0.0359845	-0.0537991	-0.0714014	-0.088722	-0.105692	-0.122246	-0.138316	-0.153841	-0.168759	-0.183011	-0.196541	-0.209294	-0.221222	-0.232277	-0.242415	-0.251597	-0.259785	-0.266948	-0.273058	-0.27809	-0.282025	-0.284846	-0.286544
0.345492	0.34481	0.342767	0.339372	0.334637	0.328582	0.32123	0.31261	0.302757	0.291708	0.279508	0.266206	0.251852	0.236505	0.220225	0.203075	0.185124	0.166442	0.147103	0.127184	0.106763	0.0859202	0.0647387	0.0433016	0.0216936	-6.52573e-17	-0.0216936	-0.0433016	-0.0647387	-0.0859202	-0.106763	-0.127184	-0.147103	-0.166442	-0.185124	-0.203075	-0.220225	-0.236505	-0.251852	-0.266206	-0.279508	-0.291708	-0.302757	-0.31261	-0.32123	-0.328582	-0.334637	-0.339372	-0.342767	-0.34481
0.406309	0.405508	0.403105	0.399112	0.393544	0.386423	0.377777	0.36764	0.356052	0.343058	0.328711	0.313067	0.296187	0.278138	0.258991	0.238823	0.217711	0.195741	0.172998	0.149572	0.125556	0.101045	0.0761348	0.0509241	0.0255124	-7.07683e-17	-0.0255124	-0.0509241	-0.0761348	-0.101045	-0.125556	-0.149572	-0.172998	-0.195741	-0.217711	-0.238823	-0.258991	-0.278138	-0.296187	-0.313067	-0.328711	-0.343058	-0.356052	-0.36764	-0.377777	-0.386423	-0.393544	-0.399112	-0.403105	-0.405508
0.468605	0.46768	0.46491	0.460304	0.453883	0.44567	0.435698	0.424006	0.410641	0.395656	0.379109	0.361066	0.341598	0.320782	0.2987	0.275439	0.251091	0.225752	0.199522	0.172505	0.144807	0.116537	0.0878078	0.0587317	0.0294239	-7.6e-17	-0.0294239	-0.0587317	-0.0878078	-0.116537	-0.144807	-0.172505	-0.199522	-0.225752	-0.251091	-0.275439	-0.2987	-0.320782	-0.341598	-0.361066	-0.379109	-0.395656	-0.410641	-0.424006	-0.435698	-0.44567	-0.453883	-0.460304	-0.46491	-0.46768
0.531395	0.530347	0.527205	0.521983	0.514701	0.505387	0.494079	0.480821	0.465665	0.448672	0.429908	0.409447	0.38737	0.363765	0.338724	0.312346	0.284736	0.256002	0.226257	0.19562	0.16421	0.132153	0.0995735	0.0666015	0.0333666	-8.09318e-17	-0.0333666	-0.0666015	-0.0995735	-0.132153	-0.16421	-0.19562	-0.226257	-0.256002	-0.284736	-0.312346	-0.338724	-0.363765	-0.38737	-0.409447	-0.429908	-0.448672	-0.465665	-0.480821	-0.494079	-0.505387	-0.514701	-0.521983	-0.527205	-0.530347
0.593691	0.592519	0.589009	0.583175	0.575039	0.564633	0.552	0.537187	0.520255	0.50127	0.480306	0.457447	0.432782	0.406409	0.378433	0.348963	0.318115	0.286013	0.252781	0.218552	0.183461	0.147645	0.111247	0.0744092	0.0372781	-8.55442e-17	-0.0372781	-0.0744092	-0.111247	-0.147645	-0.183461	-0.218552	-0.252781	-0.286013	-0.318115	-0.348963	-0.378433	-0.406409	-0.432782	-0.457447	-0.480306	-0.50127	-0.520255	-0.537187	-0.552	-0.564633	-0.575039	-0.583175	-0.589009	-0.592519
0.654508	0.653217	0.649348	0.642915	0.633946	0.622475	0.608547	0.592217	0.57355	0.55262	0.529508	0.504307	0.477116	0.448042	0.417199	0.38471	0.350703	0.315312	0.278676	0.240941	0.202254	0.16277	0.122643	0.0820317	0.0410969	-8.98189e-17	-0.0410969	-0.0820317	-0.122643	-0.16277	-0.202254	-0.240941	-0.278676	-0.315312	-0.350703	-0.38471	-0.417199	-0.448042	-0.477116	-0.504307	-0.529508	-0.55262	-0.57355	-0.592217	-0.608547	-0.622475	-0.633946	-0.642915	-0.649348	-0.653217
0.71289	0.711483	0.707268	0.700262	0.690493	0.677998	0.662828	0.645042	0.62471	0.601913	0.57674	0.549291	0.519674	0.488007	0.454413	0.419026	0.381985	0.343437	0.303534	0.262432	0.220295	0.177288	0.133582	0.0893488	0.0447627	-9.37392e-17	-0.0447627	-0.0893488	-0.133582	-0.177288	-0.220295	-0.262432	-0.303534	-0.343437	-0.381985	-0.419026	-0.454413	-0.488007	-0.519674	-0.549291	-0.57674	-0.601913	-0.62471	-0.645042	-0.662828	-0.677998	-0.690493	-0.700262	-0.707268	-0.711483
0.767913	0.766398	0.761858	0.754312	0.743788	0.730329	0.713988	0.694829	0.672928	0.648371	0.621255	0.591687	0.559785	0.525673	0.489486	0.451368	0.411469	0.369945	0.326962	0.282688	0.237298	0.190972	0.143893	0.0962451	0.0482177	-9.72896e-17	-0.0482177	-0.0962451	-0.143893	-0.190972	-0.237298	-0.282688	-0.326962	-0.369945	-0.411469	-0.451368	-0.489486	-0.525673	-0.559785	-0.591687	-0.621255	-0.648371	-0.672928	-0.694829	-0.713988	-0.730329	-0.743788	-0.754312	-0.761858	-0.766398
0.818712	0.817096	0.812256	0.80421	0.792991	0.778641	0.761219	0.740793	0.717443	0.691261	0.662352	0.630828	0.596815	0.560447	0.521867	0.481227	0.438688	0.394418	0.348591	0.301388	0.252996	0.203605	0.153411	0.102612	0.0514074	-2.00912e-16	-0.0514074	-0.102612	-0.153411	-0.203605	-0.252996	-0.301388	-0.348591	-0.394418	-0.438688	-0.481227	-0.521867	-0.560447	-0.596815	-0.630828	-0.662352	-0.691261	-0.717443	-0.740793	-0.761219	-0.778641	-0.792991	-0.80421	-0.812256	-0.817096
0.864484	0.862778	0.857668	0.849172	0.837325	0.822173	0.803777	0.782209	0.757553	0.729908	0.699383	0.666097	0.630182	0.59178	0.551043	0.508131	0.463214	0.416468	0.36808	0.318238	0.26714	0.214989	0.161988	0.108349	0.0542814	-2.06452e-16	-0.0542814	-0.108349	-0.161988	-0.214989	-0.26714	-0.318238	-0.36808	-0.416468	-0.463214	-0.508131	-0.551043	-0.59178	-0.630182	-0.666097	-0.699383	-0.729908	-0.757553	-0.782209	-0.803777	-0.822173	-0.837325	-0.849172	-0.857668	-0.862778
0.904508	0.902724	0.897376	0.888487	0.876092	0.860239	0.840991	0.818424	0.792627	0.763702	0.731763	0.696936	0.659358	0.619179	0.576555	0.531657	0.48466	0.43575	0.385121	0.332972	0.279508	0.224942	0.169488	0.113365	0.0567946	-1.05588e-16	-0.0567946	-0.113365	-0.169488	-0.224942	-0.279508	-0.332972	-0.385121	-0.43575	-0.48466	-0.531657	-0.576555	-0.619179	-0.659358	-0.696936	-0.731763	-0.763702	-0.792627	-0.818424	-0.840991	-0.860239	-0.876092	-0.888487	-0.897376	-0.902724
0.938153	0.936302	0.930756	0.921536	0.90868	0.892237	0.872273	0.848867	0.82211	0.792109	0.758982	0.72286	0.683884	0.64221	0.598001	0.551433	0.502688	0.451959	0.399446	0.345357	0.289905	0.233309	0.175792	0.117582	0.0589071	-2.15069e-16	-0.0589071	-0.117582	-0.175792	-0.233309	-0.289905	-0.345357	-0.399446	-0.451959	-0.502688	-0.551433	-0.598001	-0.64221	-0.683884	-0.72286	-0.758982	-0.792109	-0.82211	-0.848867	-0.872273	-0.892237	-0.90868	-0.921536	-0.930756	-0.936302
0.964888	0.962984	0.95728	0.947797	0.934575	0.917663	0.89713	0.873057	0.845538	0.814682	0.780611	0.743459	0.703373	0.660511	0.615043	0.567147	0.517013	0.464838	0.410829	0.355199	0.298167	0.239958	0.180802	0.120933	0.0605858	-2.18112e-16	-0.0605858	-0.120933	-0.180802	-0.239958	-0.298167	-0.355199	-0.410829	-0.464838	-0.517013	-0.567147	-0.615043	-0.660511	-0.703373	-0.743459	-0.780611	-0.814682	-0.845538	-0.873057	-0.89713	-0.917663	-0.934575	-0.947797	-0.95728	-0.962984
0.984292	0.982349	0.97653	0.966857	0.953368	0.936117	0.915171	0.890614	0.862541	0.831065	0.796309	0.75841	0.717518	0.673794	0.627411	0.578552	0.52741	0.474186	0.419091	0.362342	0.304163	0.244783	0.184438	0.123364	0.0618042	-2.20294e-16	-0.0618042	-0.123364	-0.184438	-0.244783	-0.304163	-0.362342	-0.419091	-0.474186	-0.52741	-0.578552	-0.627411	-0.673794	-0.717518	-0.75841	-0.796309	-0.831065	-0.862541	-0.890614	-0.915171	-0.936117	-0.953368	-0.966857	-0.97653	-0.982349
0.996057	0.994092	0.988203	0.978414	0.964764	0.947307	0.926111	0.90126	0.872852	0.840999	0.805827	0.767475	0.726095	0.681848	0.634911	0.585468	0.533714	0.479854	0.424101	0.366673	0.307799	0.247709	0.186643	0.124839	0.062543	-1.10803e-16	-0.062543	-0.124839	-0.186643	-0.247709	-0.307799	-0.366673	-0.424101	-0.479854	-0.533714	-0.585468	-0.634911	-0.681848	-0.726095	-0.767475	-0.805827	-0.840999	-0.872852	-0.90126	-0.926111	-0.947307	-0.964764	-0.978414	-0.988203	-0.994092
1	0.998027	0.992115	0.982287	0.968583	0.951057	0.929776	0.904827	0.876307	0.844328	0.809017	0.770513	0.728969	0.684547	0.637424	0.587785	0.535827	0.481754	0.425779	0.368125	0.309017	0.24869	0.187381	0.125333	0.0627905	-2.22045e-16	-0.0627905	-0.125333	-0.187381	-0.24869	-0.309017	-0.368125	-0.425779	-0.481754	-0.535827	-0.587785	-0.637424	-0.684547	-0.728969	-0.770513	-0.809017	-0.844328	-0.876307	-0.904827	-0.929776	-0.951057	-0.968583	-0.982287	-0.992115	-0.998027
0.996057	0.994092	0.988203	0.978414	0.964764	0.947307	0.926111	0.90126	0.872852	0.840999	0.805827	0.767475	0.726095	0.681848	0.634911	0.585468	0.533714	0.479854	0.424101	0.366673	0.307799	0.247709	0.186643	0.124839	0.062543	-1.10803e-16	-0.062543	-0.124839	-0.186643	-0.247709	-0.307799	-0.366673	-0.424101	-0.479854	-0.533714	-0.585468	-0.634911	-0.681848	-0.726095	-0.767475	-0.805827	-0.840999	-0.872852	-0.90126	-0.926111	-0.947307	-0.964764	-0.978414	-0.988203	-0.994092
0.984292	0.982349	0.97653	0.966857	0.953368	0.936117	0.915171	0.890614	0.862541	0.831065	0.796309	0.75841	0.717518	0.673794	0.627411	0.578552	0.52741	0.474186	0.419091	0.362342	0.304163	0.244783	0.184438	0.123364	0.0618042	-1.10147e-16	-0.0618042	-0.123364	-0.184438	-0.244783	-0.304163	-0.362342	-0.419091	-0.474186	-0.52741	-0.578552	-0.627411	-0.673794	-0.717518	-0.75841	-0.796309	-0.831065	-0.862541	-0.890614	-0.915171	-0.936117	-0.953368	-0.966857	-0.97653	-0.982349
0.964888	0.962984	0.95728	0.947797	0.934575	0.917663	0.89713	0.873057	0.845538	0.814682	0.780611	0.743459	0.703373	0.660511	0.615043	0.567147	0.517013	0.464838	0.410829	0.355199	0.298167	0.239958	0.180802	0.120933	0.0605858	-1.09056e-16	-0.0605858	-0.120933	-0.180802	-0.239958	-0.298167	-0.355199	-0.410829	-0.464838	-0.517013	-0.567147	-0.615043	-0.660511	-0.703373	-0.743459	-0.780611	-0.814682	-0.845538	-0.873057	-0.89713	-0.917663	-0.934575	-0.947797	-0.95728	-0.962984
0.938153	0.936302	0.930756	0.921536	0.90868	0.892237	0.872273	0.848867	0.82211	0.792109	0.758982	0.72286	0.683884	0.64221	0.598001	0.551433	0.502688	0.451959	0.399446	0.345357	0.289905	0.233309	0.175792	0.117582	0.0589071	-1.07534e-16	-0.0589071	-0.117582	-0.175792	-0.233309	-0.289905	-0.345357	-0.399446	-0.451959	-0.502688	-0.551433	-0.598001	-0.64221	-0.683884	-0.72286	-0.758982	-0.792109	-0.82211	-0.848867	-0.872273	-0.892237	-0.90868	-0.921536	-0.930756	-0.936302
0.904508	0.902724	0.897376	0.888487	0.876092	0.860239	0.840991	0.818424	0.792627	0.763702	0.731763	0.696936	0.659358	0.619179	0.576555	0.531657	0.48466	0.43575	0.385121	0.332972	0.279508	0.224942	0.169488	0.113365	0.0567946	-1.05588e-16	-0.0567946	-0.113365	-0.169488	-0.224942	-0.279508	-0.332972	-0.385121	-0.43575	-0.48466	-0.531657	-0.576555	-0.619179	-0.659358	-0.696936	-0.731763	-0.763702	-0.792627	-0.818424	-0.840991	-0.860239	-0.876092	-0.888487	-0.897376	-0.902724
0.864484	0.862778	0.857668	0.849172	0.837325	0.822173	0.803777	0.782209	0.757553	0.729908	0.699383	0.666097	0.630182	0.59178	0.551043	0.508131	0.463214	0.416468	0.36808	0.318238	0.26714	0.214989	0.161988	0.108349	0.0542814	-1.03226e-16	-0.0542814	-0.108349	-0.161988	-0.214989	-0.26714	-0.318238	-0.36808	-0.416468	-0.463214	-0.508131	-0.551043	-0.59178	-0.630182	-0.666097	-0.699383	-0.729908	-0.757553	-0.782209	-0.803777	-0.822173	-0.837325	-0.849172	-0.857668	-0.862778
0.818712	0.817096	0.812256	0.80421	0.792991	0.778641	0.761219	0.740793	0.717443	0.691261	0.662352	0.630828	0.596815	0.560447	0.521867	0.481227	0.438688	0.394418	0.348591	0.301388	0.252996	0.203605	0.153411	0.102612	0.0514074	-1.00456e-16	-0.0514074	-0.102612	-0.153411	-0.203605	-0.252996	-0.301388	-0.348591	-0.394418	-0.438688	-0.481227	-0.521867	-0.560447	-0.596815	-0.630828	-0.662352	-0.691261	-0.717443	-0.740793	-0.761219	-0.778641	-0.792991	-0.80421	-0.812256	-0.817096
0.767913	0.766398	0.761858	0.754312	0.743788	0.730329	0.713988	0.694829	0.672928	0.648371	0.621255	0.591687	0.559785	0.525673	0.489486	0.451368	0.411469	0.369945	0.326962	0.282688	0.237298	0.190972	0.143893	0.0962451	0.0482177	-1.94579e-16	-0.0482177	-0.0962451	-0.143893	-0.190972	-0.237298	-0.282688	-0.326962	-0.369945	-0.411469	-0.451368	-0.489486	-0.525673	-0.559785	-0.591687	-0.621255	-0.648371	-0.672928	-0.694829	-0.713988	-0.730329	-0.743788	-0.754312	-0.761858	-0.766398
0.71289	0.711483	0.707268	0.700262	0.690493	0.677998	0.662828	0.645042	0.62471	0.601913	0.57674	0.549291	0.519674	0.488007	0.454413	0.419026	0.381985	0.343437	0.303534	0.262432	0.220295	0.177288	0.133582	0.0893488	0.0447627	-1.87478e-16	-0.0447627	-0.0893488	-0.133582	-0.177288	-0.220295	-0.262432	-0.303534	-0.343437	-0.381985	-0.419026	-0.454413	-0.488007	-0.519674	-0.549291	-0.57674	-0.601913	-0.62471	-0.645042	-0.662828	-0.677998	-0.690493	-0.700262	-0.707268	-0.711483
0.654508	0.653217	0.649348	0.642915	0.633946	0.622475	0.608547	0.592217	0.57355	0.55262	0.529508	0.504307	0.477116	0.448042	0.417199	0.38471	0.350703	0.315312	0.278676	0.240941	0.202254	0.16277	0.122643	0.0820317	0.0410969	-1.79638e-16	-0.0410969	-0.0820317	-0.122643	-0.16277	-0.202254	-0.240941	-0.278676	-0.315312	-0.350703	-0.38471	-0.417199	-0.448042	-0.477116	-0.504307	-0.529508	-0.55262	-0.57355	-0.592217	-0.608547	-0.622475	-0.633946	-0.642915	-0.649348	-0.653217
0.593691	0.592519	0.589009	0.583175	0.575039	0.564633	0.552	0.537187	0.520255	0.50127	0.480306	0.457447	0.432782	0.406409	0.378433	0.348963	0.318115	0.286013	0.252781	0.218552	0.183461	0.147645	0.111247	0.0744092	0.0372781	-1.71088e-16	-0.0372781	-0.0744092	-0.111247	-0.147645	-0.183461	-0.218552	-0.252781	-0.286013	-0.318115	-0.348963	-0.378433	-0.406409	-0.432782	-0.457447	-0.480306	-0.50127	-0.520255	-0.537187	-0.552	-0.564633	-0.575039	-0.583175	-0.589009	-0.592519
0.531395	0.530347	0.527205	0.521983	0.514701	0.505387	0.494079	0.480821	0.465665	0.448672	0.429908	0.409447	0.38737	0.363765	0.338724	0.312346	0.284736	0.256002	0.226257	0.19562	0.16421	0.132153	0.0995735	0.0666015	0.0333666	-8.09318e-17	-0.0333666	-0.0666015	-0.0995735	-0.132153	-0.16421	-0.19562	-0.226257	-0.256002	-0.284736	-0.312346	-0.338724	-0.363765	-0.38737	-0.409447	-0.429908	-0.448672	-0.465665	-0.480821	-0.494079	-0.505387	-0.514701	-0.521983	-0.527205	-0.530347
0.468605	0.46768	0.46491	0.460304	0.453883	0.44567	0.435698	0.424006	0.410641	0.395656	0.379109	0.361066	0.341598	0.320782	0.2987	0.275439	0.251091	0.225752	0.199522	0.172505	0.144807	0.116537	0.0878078	0.0587317	0.0294239	-7.6e-17	-0.0294239	-0.0587317	-0.0878078	-0.116537	-0.144807	-0.172505	-0.199522	-0.225752	-0.251091	-0.275439	-0.2987	-0.320782	-0.341598	-0.361066	-0.379109	-0.395656	-0.410641	-0.424006	-0.435698	-0.44567	-0.453883	-0.460304	-0.46491	-0.46768
0.406309	0.405508	0.403105	0.399112	0.393544	0.386423	0.377777	0.36764	0.356052	0.343058	0.328711	0.313067	0.296187	0.278138	0.258991	0.238823	0.217711	0.195741	0.172998	0.149572	0.125556	0.101045	0.0761348	0.0509241	0.0255124	-7.07683e-17	-0.0255124	-0.0509241	-0.0761348	-0.101045	-0.125556	-0.149572	-0.172998	-0.195741	-0.217711	-0.238823	-0.258991	-0.278138	-0.296187	-0.313067	-0.328711	-0.343058	-0.356052	-0.36764	-0.377777	-0.386423	-0.393544	-0.399112	-0.403105	-0.405508
0.345492	0.34481	0.342767	0.339372	0.334637	0.328582	0.32123	0.31261	0.302757	0.291708	0.279508	0.266206	0.251852	0.236505	0.220225	0.203075	0.185124	0.166442	0.147103	0.127184	0.106763	0.0859202	0.0647387	0.0433016	0.0216936	-6.52573e-17	-0.0216936	-0.0433016	-0.0647387	-0.0859202	-0.106763	-0.127184	-0.147103	-0.166442	-0.185124	-0.203075	-0.220225	-0.236505	-0.251852	-0.266206	-0.279508	-0.291708	-0.302757	-0.31261	-0.32123	-0.328582	-0.334637	-0.339372	-0.342767	-0.34481
0.28711	0.286544	0.284846	0.282025	0.27809	0.273058	0.266948	0.259785	0.251597	0.242415	0.232277	0.221222	0.209294	0.196541	0.183011	0.168759	0.153841	0.138316	0.122246	0.105692	0.088722	0.0714014	0.0537991	0.0359845	0.0180278	-5.94887e-17	-0.0180278	-0.0359845	-0.0537991	-0.0714014	-0.088722	-0.105692	-0.122246	-0.138316	-0.153841	-0.168759	-0.183011	-0.196541	-0.209294	-0.221222	-0.232277	-0.242415	-0.251597	-0.259785	-0.266948	-0.273058	-0.27809	-0.282025	-0.284846	-0.286544
0.232087	0.231629	0.230257	0.227976	0.224795	0.220727	0.215789	0.209998	0.203379	0.195957	0.187762	0.178826	0.169184	0.158874	0.147938	0.136417	0.124358	0.111809	0.0988177	0.0854368	0.0717187	0.0577176	0.0434887	0.0290882	0.0145728	-2.67427e-17	-0.0145728	-0.0290882	-0.0434887	-0.0577176	-0.0717187	-0.0854368	-0.0988177	-0.111809	-0.124358	-0.136417	-0.147938	-0.158874	-0.169184	-0.178826	-0.187762	-0.195957	-0.203379	-0.209998	-0.215789	-0.220727	-0.224795	-0.227976	-0.230257	-0.231629
0.181288	0.18093	0.179858	0.178077	0.175593	0.172415	0.168557	0.164034	0.158864	0.153067	0.146665	0.139685	0.132153	0.1241	0.115557	0.106558	0.097139	0.0873362	0.0771887	0.0667366	0.0560211	0.0450845	0.03397	0.0227214	0.0113832	-2.36355e-17	-0.0113832	-0.0227214	-0.03397	-0.0450845	-0.0560211	-0.0667366	-0.0771887	-0.0873362	-0.097139	-0.106558	-0.115557	-0.1241	-0.132153	-0.139685	-0.146665	-0.153067	-0.158864	-0.164034	-0.168557	-0.172415	-0.175593	-0.178077	-0.179858	-0.18093
0.135516	0.135248	0.134447	0.133115	0.131258	0.128883	0.125999	0.122618	0.118753	0.11442	0.109634	0.104417	0.0987867	0.0927669	0.0863809	0.0796541	0.0726129	0.0652852	0.0576998	0.0498867	0.0418767	0.0337014	0.0253931	0.0169846	0.0085091	-2.0435e-17	-0.0085091	-0.0169846	-0.0253931	-0.0337014	-0.0418767	-0.0498867	-0.0576998	-0.0652852	-0.0726129	-0.0796541	-0.0863809	-0.0927669	-0.0987867	-0.104417	-0.109634	-0.11442	-0.118753	-0.122618	-0.125999	-0.128883	-0.131258	-0.133115	-0.134447	-0.135248
0.0954915	0.0953031	0.0947385	0.0938001	0.0924915	0.0908178	0.0887858	0.0864033	0.0836798	0.0806261	0.0772542	0.0735775	0.0696103	0.0653684	0.0608686	0.0561285	0.0511669	0.0460034	0.0406583	0.0351528	0.0295085	0.0237478	0.0178933	0.0119683	0.00599596	-1.71539e-17	-0.00599596	-0.0119683	-0.0178933	-0.0237478	-0.0295085	-0.0351528	-0.0406583	-0.0460034	-0.0511669	-0.0561285	-0.0608686	-0.0653684	-0.0696103	-0.0735775	-0.0772542	-0.0806261	-0.0836798	-0.0864033	-0.0887858	-0.0908178	-0.0924915	-0.0938001	-0.0947385	-0.0953031
0.0618467	0.0617246	0.061359	0.0607512	0.0599036	0.0588197	0.0575036	0.0559605	0.0541966	0.0522189	0.050035	0.0476537	0.0450843	0.042337	0.0394225	0.0363526	0.0331391	0.0297949	0.026333	0.0227673	0.0191117	0.0153806	0.0115889	0.00775144	0.00388338	-6.90253e-18	-0.00388338	-0.00775144	-0.0115889	-0.0153806	-0.0191117	-0.0227673	-0.026333	-0.0297949	-0.0331391	-0.0363526	-0.0394225	-0.042337	-0.0450843	-0.0476537	-0.050035	-0.0522189	-0.0541966	-0.0559605	-0.0575036	-0.0588197	-0.0599036	-0.0607512	-0.061359	-0.0617246
0.0351118	0.0350425	0.0348349	0.0344898	0.0340087	0.0333933	0.0326461	0.0317701	0.0307687	0.0296458	0.028406	0.0270541	0.0255954	0.0240357	0.0223811	0.0206382	0.0188138	0.0169152	0.0149499	0.0129255	0.0108501	0.00873194	0.00657929	0.00440067	0.00220469	-5.20088e-18	-0.00220469	-0.00440067	-0.00657929	-0.00873194	-0.0108501	-0.0129255	-0.0149499	-0.0169152	-0.0188138	-0.0206382	-0.0223811	-0.0240357	-0.0255954	-0.0270541	-0.028406	-0.0296458	-0.0307687	-0.0317701	-0.0326461	-0.0333933	-0.0340087	-0.0344898	-0.0348349	-0.0350425
0.0157084	0.0156774	0.0155846	0.0154302	0.0152149	0.0149396	0.0146053	0.0142134	0.0137654	0.0132631	0.0127084	0.0121035	0.0114509	0.0107532	0.0100129	0.00923318	0.00841699	0.00756759	0.00668832	0.00578265	0.00485417	0.00390653	0.00294346	0.00196879	0.00098634	-3.4787e-18	-0.00098634	-0.00196879	-0.00294346	-0.00390653	-0.00485417	-0.00578265	-0.00668832	-0.00756759	-0.00841699	-0.00923318	-0.0100129	-0.0107532	-0.0114509	-0.0121035	-0.0127084	-0.0132631	-0.0137654	-0.0142134	-0.0146053	-0.0149396	-0.0152149	-0.0154302	-0.0155846	-0.0156774
0.00394265	0.00393487	0.00391156	0.00387281	0.00381878	0.00374968	0.00366578	0.00356742	0.00345497	0.00332889	0.00318967	0.00303786	0.00287407	0.00269893	0.00251314	0.00231743	0.00211258	0.00189939	0.0016787	0.00145139	0.00121835	0.000980497	0.000738779	0.000494145	0.000247561	-8.71394e-19	-0.000247561	-0.000494145	-0.000738779	-0.000980497	-0.00121835	-0.00145139	-0.0016787	-0.00189939	-0.00211258	-0.00231743	-0.00251314	-0.00269893	-0.00287407	-0.00303786	-0.00318967	-0.00332889	-0.00345497	-0.00356742	-0.00366578	-0.00374968	-0.00381878	-0.00387281	-0.00391156	-0.00393487
1.65508e-30	1.65181e-30	1.64203e-30	1.62576e-30	1.60308e-30	1.57407e-30	1.53885e-30	1.49756e-30	1.45036e-30	1.39743e-30	1.33899e-30	1.27526e-30	1.2065e-30	1.13298e-30	1.05499e-30	9.7283e-31	8.86835e-31	7.9734e-31	7.04698e-31	6.09275e-31	5.11447e-31	4.11601e-31	3.10131e-31	2.07436e-31	1.03923e-31	-2.53717e-46	-1.03923e-31	-2.07436e-31	-3.10131e-31	-4.11601e-31	-5.11447e-31	-6.09275e-31	-7.04698e-31	-7.9734e-31	-8.86835e-31	-9.7283e-31	-1.05499e-30	-1.13298e-30	-1.2065e-30	-1.27526e-30	-1.33899e-30	-1.39743e-30	-1.45036e-30	-1.49756e-30	-1.53885e-30	-1.57407e-30	-1.60308e-30	-1.62576e-30	-1.64203e-30	-1.65181e-30
[truncated: 51 more columns]

## Sheet: S3
0	0	0	0	0	0	0	0	0	0	0	0	0	0	0	0	0	0	0	0	0	0	0	0	0	0	0	0	0	0	0	0	0	0	0	0	0	0	0	0	0	0	0	0	0	0	0	0	0	0
0	0	0	0	0	0	0	0	0	0	0	0	0	0	0	0	0	0	0	0	0	0	0	0	0	0	0	0	0	0	0	0	0	0	0	0	0	0	0	0	0	0	0	0	0	0	0	0	0	0
0	0	0	0	0	0	0	0	0	0	0	0	0	0	0	0	0	0	0	0	0	0	0	0	0	0	0	0	0	0	0	0	0	0	0	0	0	0	0	0	0	0	0	0	0	0	0	0	0	0
0	0	0	0	0	0	0	0	0	0	0	0	0	0	0	0	0	0	0	0	0	0	0	0	0	0	0	0	0	0	0	0	0	0	0	0	0	0	0	0	0	0	0	0	0	0	0	0	0	0
0	0	0	0	0	0	0	0	0	0	0	0	0	0	0	0	0	0	0	0	0	0	0	0	0	0	0	0	0	0	0	0	0	0	0	0	0	0	0	0	0	0	0	0	0	0	0	0	0	0
0	0	0	0	0	0	0	0	0	0	0	0	0	0	0	0	0	0	0	0	0	0	0	0	0	0	0	0	0	0	0	0	0	0	0	0	0	0	0	0	0	0	0	0	0	0	0	0	0	0
0	0	0	0	0	0	0	0	0	0	0	0	0	0	0	0	0	0	0	0	0	0	0	0	0	0	0	0	0	0	0	0	0	0	0	0	0	0	0	0	0	0	0	0	0	0	0	0	0	0
0	0	0	0	0	0	0	0	0	0	0	0	0	0	0	0	0	0	0	0	0	0	0	0	0	0	0	0	0	0	0	0	0	0	0	0	0	0	0	0	0	0	0	0	0	0	0	0	0	0
0	0	0	0	0	0	0	0	0	0	0	0	0	0	0	0	0	0	0	0	0	0	0	0	0	0	0	0	0	0	0	0	0	0	0	0	0	0	0	0	0	0	0	0	0	0	0	0	0	0
0	0	0	0	0	0	0	0	0	0	0	0	0	0	0	0	0	0	0	0	0	0	0	0	0	0	0	0	0	0	0	0	0	0	0	0	0	0	0	0	0	0	0	0	0	0	0	0	0	0
0	0	0	0	0	0	0	0	0	0	0	0	0	0	0	0	0	0	0	0	0	0	0	0	0	0	0	0	0	0	0	0	0	0	0	0	0	0	0	0	0	0	0	0	0	0	0	0	0	0
0	0	0	0	0	0	0	0	0	0	0	0	0	0	0	0	0	0	0	0	0	0	0	0	0	0	0	0	0	0	0	0	0	0	0	0	0	0	0	0	0	0	0	0	0	0	0	0	0	0
0	0	0	0	0	0	0	0	0	0	0	0	0	0	0	0	0	0	0	0	0	0	0	0	0	0	0	0	0	0	0	0	0	0	0	0	0	0	0	0	0	0	0	0	0	0	0	0	0	0
0	0	0	0	0	0	0	0	0	0	0	0	0	0	0	0	0	0	0	0	0	0	0	0	0	0	0	0	0	0	0	0	0	0	0	0	0	0	0	0	0	0	0	0	0	0	0	0	0	0
0	0	0	0	0	0	0	0	0	0	0	0	0	0	0	0	0	0	0	0	0	0	0	0	0	0	0	0	0	0	0	0	0	0	0	0	0	0	0	0	0	0	0	0	0	0	0	0	0	0
0	0	0	0	0	0	0	0	0	0	0	0	0	0	0	0	0	0	0	0	0	0	0	0	0	0	0	0	0	0	0	0	0	0	0	0	0	0	0	0	0	0	0	0	0	0	0	0	0	0
0	0	0	0	0	0	0	0	0	0	0	0	0	0	0	0	0	0	0	0	0	0	0	0	0	0	0	0	0	0	0	0	0	0	0	0	0	0	0	0	0	0	0	0	0	0	0	0	0	0
0	0	0	0	0	0	0	0	0	0	0	0	0	0	0	0	0	0	0	0	0	0	0	0	0	0	0	0	0	0	0	0	0	0	0	0	0	0	0	0	0	0	0	0	0	0	0	0	0	0
0	0	0	0	0	0	0	0	0	0	0	0	0	0	0	0	0	0	0	0	0	0	0	0	0	0	0	0	0	0	0	0	0	0	0	0	0	0	0	0	0	0	0	0	0	0	0	0	0	0
0	0	0	0	0	0	0	0	0	0	0	0	0	0	0	0	0	0	0	0	0	0	0	0	0	0	0	0	0	0	0	0	0	0	0	0	0	0	0	0	0	0	0	0	0	0	0	0	0	0
0	0	0	0	0	0	0	0	0	0	0	0	0	0	0	0	0	0	0	0	0	0	0	0	0	0	0	0	0	0	0	0	0	0	0	0	0	0	0	0	0	0	0	0	0	0	0	0	0	0
0	0	0	0	0	0	0	0	0	0	0	0	0	0	0	0	0	0	0	0	0	0	0	0	0	0	0	0	0	0	0	0	0	0	0	0	0	0	0	0	0	0	0	0	0	0	0	0	0	0
0	0	0	0	0	0	0	0	0	0	0	0	0	0	0	0	0	0	0	0	0	0	0	0	0	0	0	0	0	0	0	0	0	0	0	0	0	0	0	0	0	0	0	0	0	0	0	0	0	0
0	0	0	0	0	0	0	0	0	0	0	0	0	0	0	0	0	0	0	0	0	0	0	0	0	0	0	0	0	0	0	0	0	0	0	0	0	0	0	0	0	0	0	0	0	0	0	0	0	0
0	0	0	0	0	0	0	0	0	0	0	0	0	0	0	0	0	0	0	0	0	0	0	0	0	0	0	0	0	0	0	0	0	0	0	0	0	0	0	0	0	0	0	0	0	0	0	0	0	0
0	0	0	0	0	0	0	0	0	0	0	0	0	0	0	0	0	0	0	0	0	0	0	0	0	0	0	0	0	0	0	0	0	0	0	0	0	0	0	0	0	0	0	0	0	0	0	0	0	0
0	0	0	0	0	0	0	0	0	0	0	0	0	0	0	0	0	0	0	0	0	0	0	0	0	0	0	0	0	0	0	0	0	0	0	0	0	0	0	0	0	0	0	0	0	0	0	0	0	0
0	0	0	0	0	0	0	0	0	0	0	0	0	0	0	0	0	0	0	0	0	0	0	0	0	0	0	0	0	0	0	0	0	0	0	0	0	0	0	0	0	0	0	0	0	0	0	0	0	0
0	0	0	0	0	0	0	0	0	0	0	0	0	0	0	0	0	0	0	0	0	0	0	0	0	0	0	0	0	0	0	0	0	0	0	0	0	0	0	0	0	0	0	0	0	0	0	0	0	0
0	0	0	0	0	0	0	0	0	0	0	0	0	0	0	0	0	0	0	0	0	0	0	0	0	0	0	0	0	0	0	0	0	0	0	0	0	0	0	0	0	0	0	0	0	0	0	0	0	0
0	0	0	0	0	0	0	0	0	0	0	0	0	0	0	0	0	0	0	0	0	0	0	0	0	0	0	0	0	0	0	0	0	0	0	0	0	0	0	0	0	0	0	0	0	0	0	0	0	0
0	0	0	0	0	0	0	0	0	0	0	0	0	0	0	0	0	0	0	0	0	0	0	0	0	0	0	0	0	0	0	0	0	0	0	0	0	0	0	0	0	0	0	0	0	0	0	0	0	0
0	0	0	0	0	0	0	0	0	0	0	0	0	0	0	0	0	0	0	0	0	0	0	0	0	0	0	0	0	0	0	0	0	0	0	0	0	0	0	0	0	0	0	0	0	0	0	0	0	0
0	0	0	0	0	0	0	0	0	0	0	0	0	0	0	0	0	0	0	0	0	0	0	0	0	0	0	0	0	0	0	0	0	0	0	0	0	0	0	0	0	0	0	0	0	0	0	0	0	0
0	0	0	0	0	0	0	0	0	0	0	0	0	0	0	0	0	0	0	0	0	0	0	0	0	0	0	0	0	0	0	0	0	0	0	0	0	0	0	0	0	0	0	0	0	0	0	0	0	0
0	0	0	0	0	0	0	0	0	0	0	0	0	0	0	0	0	0	0	0	0	0	0	0	0	0	0	0	0	0	0	0	0	0	0	0	0	0	0	0	0	0	0	0	0	0	0	0	0	0
0	0	0	0	0	0	0	0	0	0	0	0	0	0	0	0	0	0	0	0	0	0	0	0	0	0	0	0	0	0	0	0	0	0	0	0	0	0	0	0	0	0	0	0	0	0	0	0	0	0
0	0	0	0	0	0	0	0	0	0	0	0	0	0	0	0	0	0	0	0	0	0	0	0	0	0	0	0	0	0	0	0	0	0	0	0	0	0	0	0	0	0	0	0	0	0	0	0	0	0
0	0	0	0	0	0	0	0	0	0	0	0	0	0	0	0	0	0	0	0	0	0	0	0	0	0	0	0	0	0	0	0	0	0	0	0	0	0	0	0	0	0	0	0	0	0	0	0	0	0
0	0	0	0	0	0	0	0	0	0	0	0	0	0	0	0	0	0	0	0	0	0	0	0	0	0	0	0	0	0	0	0	0	0	0	0	0	0	0	0	0	0	0	0	0	0	0	0	0	0
0	0	0	0	0	0	0	0	0	0	0	0	0	0	0	0	0	0	0	0	0	0	0	0	0	0	0	0	0	0	0	0	0	0	0	0	0	0	0	0	0	0	0	0	0	0	0	0	0	0
0	0	0	0	0	0	0	0	0	0	0	0	0	0	0	0	0	0	0	0	0	0	0	0	0	0	0	0	0	0	0	0	0	0	0	0	0	0	0	0	0	0	0	0	0	0	0	0	0	0
0	0	0	0	0	0	0	0	0	0	0	0	0	0	0	0	0	0	0	0	0	0	0	0	0	0	0	0	0	0	0	0	0	0	0	0	0	0	0	0	0	0	0	0	0	0	0	0	0	0
0	0	0	0	0	0	0	0	0	0	0	0	0	0	0	0	0	0	0	0	0	0	0	0	0	0	0	0	0	0	0	0	0	0	0	0	0	0	0	0	0	0	0	0	0	0	0	0	0	0
0	0	0	0	0	0	0	0	0	0	0	0	0	0	0	0	0	0	0	0	0	0	0	0	0	0	0	0	0	0	0	0	0	0	0	0	0	0	0	0	0	0	0	0	0	0	0	0	0	0
0	0	0	0	0	0	0	0	0	0	0	0	0	0	0	0	0	0	0	0	0	0	0	0	0	0	0	0	0	0	0	0	0	0	0	0	0	0	0	0	0	0	0	0	0	0	0	0	0	0
0	0	0	0	0	0	0	0	0	0	0	0	0	0	0	0	0	0	0	0	0	0	0	0	0	0	0	0	0	0	0	0	0	0	0	0	0	0	0	0	0	0	0	0	0	0	0	0	0	0
0	0	0	0	0	0	0	0	0	0	0	0	0	0	0	0	0	0	0	0	0	0	0	0	0	0	0	0	0	0	0	0	0	0	0	0	0	0	0	0	0	0	0	0	0	0	0	0	0	0
0	0	0	0	0	0	0	0	0	0	0	0	0	0	0	0	0	0	0	0	0	0	0	0	0	0	0	0	0	0	0	0	0	0	0	0	0	0	0	0	0	0	0	0	0	0	0	0	0	0
0	0	0	0	0	0	0	0	0	0	0	0	0	0	0	0	0	0	0	0	0	0	0	0	0	0	0	0	0	0	0	0	0	0	0	0	0	0	0	0	0	0	0	0	0	0	0	0	0	0
0	0	0	0	0	0	0	0	0	0	0	0	0	0	0	0	0	0	0	0	0	0	0	0	0	0	0	0	0	0	0	0	0	0	0	0	0	0	0	0	0	0	0	0	0	0	0	0	0	0
0	0	0	0	0	0	0	0	0	0	0	0	0	0	0	0	0	0	0	0	0	0	0	0	0	0	0	0	0	0	0	0	0	0	0	0	0	0	0	0	0	0	0	0	0	0	0	0	0	0
0	0	0	0	0	0	0	0	0	0	0	0	0	0	0	0	0	0	0	0	0	0	0	0	0	0	0	0	0	0	0	0	0	0	0	0	0	0	0	0	0	0	0	0	0	0	0	0	0	0
0	0	0	0	0	0	0	0	0	0	0	0	0	0	0	0	0	0	0	0	0	0	0	0	0	0	0	0	0	0	0	0	0	0	0	0	0	0	0	0	0	0	0	0	0	0	0	0	0	0
0	0	0	0	0	0	0	0	0	0	0	0	0	0	0	0	0	0	0	0	0	0	0	0	0	0	0	0	0	0	0	0	0	0	0	0	0	0	0	0	0	0	0	0	0	0	0	0	0	0
0	0	0	0	0	0	0	0	0	0	0	0	0	0	0	0	0	0	0	0	0	0	0	0	0	0	0	0	0	0	0	0	0	0	0	0	0	0	0	0	0	0	0	0	0	0	0	0	0	0
0	0	0	0	0	0	0	0	0	0	0	0	0	0	0	0	0	0	0	0	0	0	0	0	0	0	0	0	0	0	0	0	0	0	0	0	0	0	0	0	0	0	0	0	0	0	0	0	0	0
0	0	0	0	0	0	0	0	0	0	0	0	0	0	0	0	0	0	0	0	0	0	0	0	0	0	0	0	0	0	0	0	0	0	0	0	0	0	0	0	0	0	0	0	0	0	0	0	0	0
0	0	0	0	0	0	0	0	0	0	0	0	0	0	0	0	0	0	0	0	0	0	0	0	0	0	0	0	0	0	0	0	0	0	0	0	0	0	0	0	0	0	0	0	0	0	0	0	0	0
0	0	0	0	0	0	0	0	0	0	0	0	0	0	0	0	0	0	0	0	0	0	0	0	0	0	0	0	0	0	0	0	0	0	0	0	0	0	0	0	0	0	0	0	0	0	0	0	0	0
0	0	0	0	0	0	0	0	0	0	0	0	0	0	0	0	0	0	0	0	0	0	0	0	0	0	0	0	0	0	0	0	0	0	0	0	0	0	0	0	0	0	0	0	0	0	0	0	0	0
0	0	0	0	0	0	0	0	0	0	0	0	0	0	0	0	0	0	0	0	0	0	0	0	0	0	0	0	0	0	0	0	0	0	0	0	0	0	0	0	0	0	0	0	0	0	0	0	0	0
0	0	0	0	0	0	0	0	0	0	0	0	0	0	0	0	0	0	0	0	0	0	0	0	0	0	0	0	0	0	0	0	0	0	0	0	0	0	0	0	0	0	0	0	0	0	0	0	0	0
0	0	0	0	0	0	0	0	0	0	0	0	0	0	0	0	0	0	0	0	0	0	0	0	0	0	0	0	0	0	0	0	0	0	0	0	0	0	0	0	0	0	0	0	0	0	0	0	0	0
0	0	0	0	0	0	0	0	0	0	0	0	0	0	0	0	0	0	0	0	0	0	0	0	0	0	0	0	0	0	0	0	0	0	0	0	0	0	0	0	0	0	0	0	0	0	0	0	0	0
0	0	0	0	0	0	0	0	0	0	0	0	0	0	0	0	0	0	0	0	0	0	0	0	0	0	0	0	0	0	0	0	0	0	0	0	0	0	0	0	0	0	0	0	0	0	0	0	0	0
0	0	0	0	0	0	0	0	0	0	0	0	0	0	0	0	0	0	0	0	0	0	0	0	0	0	0	0	0	0	0	0	0	0	0	0	0	0	0	0	0	0	0	0	0	0	0	0	0	0
0	0	0	0	0	0	0	0	0	0	0	0	0	0	0	0	0	0	0	0	0	0	0	0	0	0	0	0	0	0	0	0	0	0	0	0	0	0	0	0	0	0	0	0	0	0	0	0	0	0
0	0	0	0	0	0	0	0	0	0	0	0	0	0	0	0	0	0	0	0	0	0	0	0	0	0	0	0	0	0	0	0	0	0	0	0	0	0	0	0	0	0	0	0	0	0	0	0	0	0
0	0	0	0	0	0	0	0	0	0	0	0	0	0	0	0	0	0	0	0	0	0	0	0	0	0	0	0	0	0	0	0	0	0	0	0	0	0	0	0	0	0	0	0	0	0	0	0	0	0
0	0	0	0	0	0	0	0	0	0	0	0	0	0	0	0	0	0	0	0	0	0	0	0	0	0	0	0	0	0	0	0	0	0	0	0	0	0	0	0	0	0	0	0	0	0	0	0	0	0
0	0	0	0	0	0	0	0	0	0	0	0	0	0	0	0	0	0	0	0	0	0	0	0	0	0	0	0	0	0	0	0	0	0	0	0	0	0	0	0	0	0	0	0	0	0	0	0	0	0
0	0	0	0	0	0	0	0	0	0	0	0	0	0	0	0	0	0	0	0	0	0	0	0	0	0	0	0	0	0	0	0	0	0	0	0	0	0	0	0	0	0	0	0	0	0	0	0	0	0
0	0	0	0	0	0	0	0	0	0	0	0	0	0	0	0	0	0	0	0	0	0	0	0	0	0	0	0	0	0	0	0	0	0	0	0	0	0	0	0	0	0	0	0	0	0	0	0	0	0
0	0	0	0	0	0	0	0	0	0	0	0	0	0	0	0	0	0	0	0	0	0	0	0	0	0	0	0	0	0	0	0	0	0	0	0	0	0	0	0	0	0	0	0	0	0	0	0	0	0
0	0	0	0	0	0	0	0	0	0	0	0	0	0	0	0	0	0	0	0	0	0	0	0	0	0	0	0	0	0	0	0	0	0	0	0	0	0	0	0	0	0	0	0	0	0	0	0	0	0
0	0	0	0	0	0	0	0	0	0	0	0	0	0	0	0	0	0	0	0	0	0	0	0	0	0	0	0	0	0	0	0	0	0	0	0	0	0	0	0	0	0	0	0	0	0	0	0	0	0
0	0	0	0	0	0	0	0	0	0	0	0	0	0	0	0	0	0	0	0	0	0	0	0	0	0	0	0	0	0	0	0	0	0	0	0	0	0	0	0	0	0	0	0	0	0	0	0	0	0
0	0	0	0	0	0	0	0	0	0	0	0	0	0	0	0	0	0	0	0	0	0	0	0	0	0	0	0	0	0	0	0	0	0	0	0	0	0	0	0	0	0	0	0	0	0	0	0	0	0
0	0	0	0	0	0	0	0	0	0	0	0	0	0	0	0	0	0	0	0	0	0	0	0	0	0	0	0	0	0	0	0	0	0	0	0	0	0	0	0	0	0	0	0	0	0	0	0	0	0
0	0	0	0	0	0	0	0	0	0	0	0	0	0	0	0	0	0	0	0	0	0	0	0	0	0	0	0	0	0	0	0	0	0	0	0	0	0	0	0	0	0	0	0	0	0	0	0	0	0
0	0	0	0	0	0	0	0	0	0	0	0	0	0	0	0	0	0	0	0	0	0	0	0	0	0	0	0	0	0	0	0	0	0	0	0	0	0	0	0	0	0	0	0	0	0	0	0	0	0
0	0	0	0	0	0	0	0	0	0	0	0	0	0	0	0	0	0	0	0	0	0	0	0	0	0	0	0	0	0	0	0	0	0	0	0	0	0	0	0	0	0	0	0	0	0	0	0	0	0
0	0	0	0	0	0	0	0	0	0	0	0	0	0	0	0	0	0	0	0	0	0	0	0	0	0	0	0	0	0	0	0	0	0	0	0	0	0	0	0	0	0	0	0	0	0	0	0	0	0
0	0	0	0	0	0	0	0	0	0	0	0	0	0	0	0	0	0	0	0	0	0	0	0	0	0	0	0	0	0	0	0	0	0	0	0	0	0	0	0	0	0	0	0	0	0	0	0	0	0
0	0	0	0	0	0	0	0	0	0	0	0	0	0	0	0	0	0	0	0	0	0	0	0	0	0	0	0	0	0	0	0	0	0	0	0	0	0	0	0	0	0	0	0	0	0	0	0	0	0
0	0	0	0	0	0	0	0	0	0	0	0	0	0	0	0	0	0	0	0	0	0	0	0	0	0	0	0	0	0	0	0	0	0	0	0	0	0	0	0	0	0	0	0	0	0	0	0	0	0
0	0	0	0	0	0	0	0	0	0	0	0	0	0	0	0	0	0	0	0	0	0	0	0	0	0	0	0	0	0	0	0	0	0	0	0	0	0	0	0	0	0	0	0	0	0	0	0	0	0
0	0	0	0	0	0	0	0	0	0	0	0	0	0	0	0	0	0	0	0	0	0	0	0	0	0	0	0	0	0	0	0	0	0	0	0	0	0	0	0	0	0	0	0	0	0	0	0	0	0
0	0	0	0	0	0	0	0	0	0	0	0	0	0	0	0	0	0	0	0	0	0	0	0	0	0	0	0	0	0	0	0	0	0	0	0	0	0	0	0	0	0	0	0	0	0	0	0	0	0
0	0	0	0	0	0	0	0	0	0	0	0	0	0	0	0	0	0	0	0	0	0	0	0	0	0	0	0	0	0	0	0	0	0	0	0	0	0	0	0	0	0	0	0	0	0	0	0	0	0
0	0	0	0	0	0	0	0	0	0	0	0	0	0	0	0	0	0	0	0	0	0	0	0	0	0	0	0	0	0	0	0	0	0	0	0	0	0	0	0	0	0	0	0	0	0	0	0	0	0
0	0	0	0	0	0	0	0	0	0	0	0	0	0	0	0	0	0	0	0	0	0	0	0	0	0	0	0	0	0	0	0	0	0	0	0	0	0	0	0	0	0	0	0	0	0	0	0	0	0
0	0	0	0	0	0	0	0	0	0	0	0	0	0	0	0	0	0	0	0	0	0	0	0	0	0	0	0	0	0	0	0	0	0	0	0	0	0	0	0	0	0	0	0	0	0	0	0	0	0
0	0	0	0	0	0	0	0	0	0	0	0	0	0	0	0	0	0	0	0	0	0	0	0	0	0	0	0	0	0	0	0	0	0	0	0	0	0	0	0	0	0	0	0	0	0	0	0	0	0
0	0	0	0	0	0	0	0	0	0	0	0	0	0	0	0	0	0	0	0	0	0	0	0	0	0	0	0	0	0	0	0	0	0	0	0	0	0	0	0	0	0	0	0	0	0	0	0	0	0
0	0	0	0	0	0	0	0	0	0	0	0	0	0	0	0	0	0	0	0	0	0	0	0	0	0	0	0	0	0	0	0	0	0	0	0	0	0	0	0	0	0	0	0	0	0	0	0	0	0
0	0	0	0	0	0	0	0	0	0	0	0	0	0	0	0	0	0	0	0	0	0	0	0	0	0	0	0	0	0	0	0	0	0	0	0	0	0	0	0	0	0	0	0	0	0	0	0	0	0
0	0	0	0	0	0	0	0	0	0	0	0	0	0	0	0	0	0	0	0	0	0	0	0	0	0	0	0	0	0	0	0	0	0	0	0	0	0	0	0	0	0	0	0	0	0	0	0	0	0
0	0	0	0	0	0	0	0	0	0	0	0	0	0	0	0	0	0	0	0	0	0	0	0	0	0	0	0	0	0	0	0	0	0	0	0	0	0	0	0	0	0	0	0	0	0	0	0	0	0
0	0	0	0	0	0	0	0	0	0	0	0	0	0	0	0	0	0	0	0	0	0	0	0	0	0	0	0	0	0	0	0	0	0	0	0	0	0	0	0	0	0	0	0	0	0	0	0	0	0
0	0	0	0	0	0	0	0	0	0	0	0	0	0	0	0	0	0	0	0	0	0	0	0	0	0	0	0	0	0	0	0	0	0	0	0	0	0	0	0	0	0	0	0	0	0	0	0	0	0
0	0	0	0	0	0	0	0	0	0	0	0	0	0	0	0	0	0	0	0	0	0	0	0	0	0	0	0	0	0	0	0	0	0	0	0	0	0	0	0	0	0	0	0	0	0	0	0	0	0
0	0	0	0	0	0	0	0	0	0	0	0	0	0	0	0	0	0	0	0	0	0	0	0	0	0	0	0	0	0	0	0	0	0	0	0	0	0	0	0	0	0	0	0	0	0	0	0	0	0
0	0	0	0	0	0	0	0	0	0	0	0	0	0	0	0	0	0	0	0	0	0	0	0	0	0	0	0	0	0	0	0	0	0	0	0	0	0	0	0	0	0	0	0	0	0	0	0	0	0
0	0	0	0	0	0	0	0	0	0	0	0	0	0	0	0	0	0	0	0	0	0	0	0	0	0	0	0	0	0	0	0	0	0	0	0	0	0	0	0	0	0	0	0	0	0	0	0	0	0
0	0	0	0	0	0	0	0	0	0	0	0	0	0	0	0	0	0	0	0	0	0	0	0	0	0	0	0	0	0	0	0	0	0	0	0	0	0	0	0	0	0	0	0	0	0	0	0	0	0
0	0	0	0	0	0	0	0	0	0	0	0	0	0	0	0	0	0	0	0	0	0	0	0	0	0	0	0	0	0	0	0	0	0	0	0	0	0	0	0	0	0	0	0	0	0	0	0	0	0
0	0	0	0	0	0	0	0	0	0	0	0	0	0	0	0	0	0	0	0	0	0	0	0	0	0	0	0	0	0	0	0	0	0	0	0	0	0	0	0	0	0	0	0	0	0	0	0	0	0
0	0	0	0	0	0	0	0	0	0	0	0	0	0	0	0	0	0	0	0	0	0	0	0	0	0	0	0	0	0	0	0	0	0	0	0	0	0	0	0	0	0	0	0	0	0	0	0	0	0
0	0	0	0	0	0	0	0	0	0	0	0	0	0	0	0	0	0	0	0	0	0	0	0	0	0	0	0	0	0	0	0	0	0	0	0	0	0	0	0	0	0	0	0	0	0	0	0	0	0
0	0	0	0	0	0	0	0	0	0	0	0	0	0	0	0	0	0	0	0	0	0	0	0	0	0	0	0	0	0	0	0	0	0	0	0	0	0	0	0	0	0	0	0	0	0	0	0	0	0
0	0	0	0	0	0	0	0	0	0	0	0	0	0	0	0	0	0	0	0	0	0	0	0	0	0	0	0	0	0	0	0	0	0	0	0	0	0	0	0	0	0	0	0	0	0	0	0	0	0
0	0	0	0	0	0	0	0	0	0	0	0	0	0	0	0	0	0	0	0	0	0	0	0	0	0	0	0	0	0	0	0	0	0	0	0	0	0	0	0	0	0	0	0	0	0	0	0	0	0
0	0	0	0	0	0	0	0	0	0	0	0	0	0	0	0	0	0	0	0	0	0	0	0	0	0	0	0	0	0	0	0	0	0	0	0	0	0	0	0	0	0	0	0	0	0	0	0	0	0
0	0	0	0	0	0	0	0	0	0	0	0	0	0	0	0	0	0	0	0	0	0	0	0	0	0	0	0	0	0	0	0	0	0	0	0	0	0	0	0	0	0	0	0	0	0	0	0	0	0
0	0	0	0	0	0	0	0	0	0	0	0	0	0	0	0	0	0	0	0	0	0	0	0	0	0	0	0	0	0	0	0	0	0	0	0	0	0	0	0	0	0	0	0	0	0	0	0	0	0
0	0	0	0	0	0	0	0	0	0	0	0	0	0	0	0	0	0	0	0	0	0	0	0	0	0	0	0	0	0	0	0	0	0	0	0	0	0	0	0	0	0	0	0	0	0	0	0	0	0
0	0	0	0	0	0	0	0	0	0	0	0	0	0	0	0	0	0	0	0	0	0	0	0	0	0	0	0	0	0	0	0	0	0	0	0	0	0	0	0	0	0	0	0	0	0	0	0	0	0
0	0	0	0	0	0	0	0	0	0	0	0	0	0	0	0	0	0	0	0	0	0	0	0	0	0	0	0	0	0	0	0	0	0	0	0	0	0	0	0	0	0	0	0	0	0	0	0	0	0
0	0	0	0	0	0	0	0	0	0	0	0	0	0	0	0	0	0	0	0	0	0	0	0	0	0	0	0	0	0	0	0	0	0	0	0	0	0	0	0	0	0	0	0	0	0	0	0	0	0
0	0	0	0	0	0	0	0	0	0	0	0	0	0	0	0	0	0	0	0	0	0	0	0	0	0	0	0	0	0	0	0	0	0	0	0	0	0	0	0	0	0	0	0	0	0	0	0	0	0
0	0	0	0	0	0	0	0	0	0	0	0	0	0	0	0	0	0	0	0	0	0	0	0	0	0	0	0	0	0	0	0	0	0	0	0	0	0	0	0	0	0	0	0	0	0	0	0	0	0
0	0	0	0	0	0	0	0	0	0	0	0	0	0	0	0	0	0	0	0	0	0	0	0	0	0	0	0	0	0	0	0	0	0	0	0	0	0	0	0	0	0	0	0	0	0	0	0	0	0
0	0	0	0	0	0	0	0	0	0	0	0	0	0	0	0	0	0	0	0	0	0	0	0	0	0	0	0	0	0	0	0	0	0	0	0	0	0	0	0	0	0	0	0	0	0	0	0	0	0
0	0	0	0	0	0	0	0	0	0	0	0	0	0	0	0	0	0	0	0	0	0	0	0	0	0	0	0	0	0	0	0	0	0	0	0	0	0	0	0	0	0	0	0	0	0	0	0	0	0
0	0	0	0	0	0	0	0	0	0	0	0	0	0	0	0	0	0	0	0	0	0	0	0	0	0	0	0	0	0	0	0	0	0	0	0	0	0	0	0	0	0	0	0	0	0	0	0	0	0
0	0	0	0	0	0	0	0	0	0	0	0	0	0	0	0	0	0	0	0	0	0	0	0	0	0	0	0	0	0	0	0	0	0	0	0	0	0	0	0	0	0	0	0	0	0	0	0	0	0
0	0	0	0	0	0	0	0	0	0	0	0	0	0	0	0	0	0	0	0	0	0	0	0	0	0	0	0	0	0	0	0	0	0	0	0	0	0	0	0	0	0	0	0	0	0	0	0	0	0
0	0	0	0	0	0	0	0	0	0	0	0	0	0	0	0	0	0	0	0	0	0	0	0	0	0	0	0	0	0	0	0	0	0	0	0	0	0	0	0	0	0	0	0	0	0	0	0	0	0
0	0	0	0	0	0	0	0	0	0	0	0	0	0	0	0	0	0	0	0	0	0	0	0	0	0	0	0	0	0	0	0	0	0	0	0	0	0	0	0	0	0	0	0	0	0	0	0	0	0
0	0	0	0	0	0	0	0	0	0	0	0	0	0	0	0	0	0	0	0	0	0	0	0	0	0	0	0	0	0	0	0	0	0	0	0	0	0	0	0	0	0	0	0	0	0	0	0	0	0
0	0	0	0	0	0	0	0	0	0	0	0	0	0	0	0	0	0	0	0	0	0	0	0	0	0	0	0	0	0	0	0	0	0	0	0	0	0	0	0	0	0	0	0	0	0	0	0	0	0
0	0	0	0	0	0	0	0	0	0	0	0	0	0	0	0	0	0	0	0	0	0	0	0	0	0	0	0	0	0	0	0	0	0	0	0	0	0	0	0	0	0	0	0	0	0	0	0	0	0
0	0	0	0	0	0	0	0	0	0	0	0	0	0	0	0	0	0	0	0	0	0	0	0	0	0	0	0	0	0	0	0	0	0	0	0	0	0	0	0	0	0	0	0	0	0	0	0	0	0
0	0	0	0	0	0	0	0	0	0	0	0	0	0	0	0	0	0	0	0	0	0	0	0	0	0	0	0	0	0	0	0	0	0	0	0	0	0	0	0	0	0	0	0	0	0	0	0	0	0
0	0	0	0	0	0	0	0	0	0	0	0	0	0	0	0	0	0	0	0	0	0	0	0	0	0	0	0	0	0	0	0	0	0	0	0	0	0	0	0	0	0	0	0	0	0	0	0	0	0
0	0	0	0	0	0	0	0	0	0	0	0	0	0	0	0	0	0	0	0	0	0	0	0	0	0	0	0	0	0	0	0	0	0	0	0	0	0	0	0	0	0	0	0	0	0	0	0	0	0
0	0	0	0	0	0	0	0	0	0	0	0	0	0	0	0	0	0	0	0	0	0	0	0	0	0	0	0	0	0	0	0	0	0	0	0	0	0	0	0	0	0	0	0	0	0	0	0	0	0
0	0	0	0	0	0	0	0	0	0	0	0	0	0	0	0	0	0	0	0	0	0	0	0	0	0	0	0	0	0	0	0	0	0	0	0	0	0	0	0	0	0	0	0	0	0	0	0	0	0
0	0	0	0	0	0	0	0	0	0	0	0	0	0	0	0	0	0	0	0	0	0	0	0	0	0	0	0	0	0	0	0	0	0	0	0	0	0	0	0	0	0	0	0	0	0	0	0	0	0
0	0	0	0	0	0	0	0	0	0	0	0	0	0	0	0	0	0	0	0	0	0	0	0	0	0	0	0	0	0	0	0	0	0	0	0	0	0	0	0	0	0	0	0	0	0	0	0	0	0
0	0	0	0	0	0	0	0	0	0	0	0	0	0	0	0	0	0	0	0	0	0	0	0	0	0	0	0	0	0	0	0	0	0	0	0	0	0	0	0	0	0	0	0	0	0	0	0	0	0
0	0	0	0	0	0	0	0	0	0	0	0	0	0	0	0	0	0	0	0	0	0	0	0	0	0	0	0	0	0	0	0	0	0	0	0	0	0	0	0	0	0	0	0	0	0	0	0	0	0
0	0	0	0	0	0	0	0	0	0	0	0	0	0	0	0	0	0	0	0	0	0	0	0	0	0	0	0	0	0	0	0	0	0	0	0	0	0	0	0	0	0	0	0	0	0	0	0	0	0
0	0	0	0	0	0	0	0	0	0	0	0	0	0	0	0	0	0	0	0	0	0	0	0	0	0	0	0	0	0	0	0	0	0	0	0	0	0	0	0	0	0	0	0	0	0	0	0	0	0
0	0	0	0	0	0	0	0	0	0	0	0	0	0	0	0	0	0	0	0	0	0	0	0	0	0	0	0	0	0	0	0	0	0	0	0	0	0	0	0	0	0	0	0	0	0	0	0	0	0
0	0	0	0	0	0	0	0	0	0	0	0	0	0	0	0	0	0	0	0	0	0	0	0	0	0	0	0	0	0	0	0	0	0	0	0	0	0	0	0	0	0	0	0	0	0	0	0	0	0
0	0	0	0	0	0	0	0	0	0	0	0	0	0	0	0	0	0	0	0	0	0	0	0	0	0	0	0	0	0	0	0	0	0	0	0	0	0	0	0	0	0	0	0	0	0	0	0	0	0
0	0	0	0	0	0	0	0	0	0	0	0	0	0	0	0	0	0	0	0	0	0	0	0	0	0	0	0	0	0	0	0	0	0	0	0	0	0	0	0	0	0	0	0	0	0	0	0	0	0
0	0	0	0	0	0	0	0	0	0	0	0	0	0	0	0	0	0	0	0	0	0	0	0	0	0	0	0	0	0	0	0	0	0	0	0	0	0	0	0	0	0	0	0	0	0	0	0	0	0
0	0	0	0	0	0	0	0	0	0	0	0	0	0	0	0	0	0	0	0	0	0	0	0	0	0	0	0	0	0	0	0	0	0	0	0	0	0	0	0	0	0	0	0	0	0	0	0	0	0
0	0	0	0	0	0	0	0	0	0	0	0	0	0	0	0	0	0	0	0	0	0	0	0	0	0	0	0	0	0	0	0	0	0	0	0	0	0	0	0	0	0	0	0	0	0	0	0	0	0
0	0	0	0	0	0	0	0	0	0	0	0	0	0	0	0	0	0	0	0	0	0	0	0	0	0	0	0	0	0	0	0	0	0	0	0	0	0	0	0	0	0	0	0	0	0	0	0	0	0
0	0	0	0	0	0	0	0	0	0	0	0	0	0	0	0	0	0	0	0	0	0	0	0	0	0	0	0	0	0	0	0	0	0	0	0	0	0	0	0	0	0	0	0	0	0	0	0	0	0
0	0	0	0	0	0	0	0	0	0	0	0	0	0	0	0	0	0	0	0	0	0	0	0	0	0	0	0	0	0	0	0	0	0	0	0	0	0	0	0	0	0	0	0	0	0	0	0	0	0
0	0	0	0	0	0	0	0	0	0	0	0	0	0	0	0	0	0	0	0	0	0	0	0	0	0	0	0	0	0	0	0	0	0	0	0	0	0	0	0	0	0	0	0	0	0	0	0	0	0
0	0	0	0	0	0	0	0	0	0	0	0	0	0	0	0	0	0	0	0	0	0	0	0	0	0	0	0	0	0	0	0	0	0	0	0	0	0	0	0	0	0	0	0	0	0	0	0	0	0
0	0	0	0	0	0	0	0	0	0	0	0	0	0	0	0	0	0	0	0	0	0	0	0	0	0	0	0	0	0	0	0	0	0	0	0	0	0	0	0	0	0	0	0	0	0	0	0	0	0
0	0	0	0	0	0	0	0	0	0	0	0	0	0	0	0	0	0	0	0	0	0	0	0	0	0	0	0	0	0	0	0	0	0	0	0	0	0	0	0	0	0	0	0	0	0	0	0	0	0
0	0	0	0	0	0	0	0	0	0	0	0	0	0	0	0	0	0	0	0	0	0	0	0	0	0	0	0	0	0	0	0	0	0	0	0	0	0	0	0	0	0	0	0	0	0	0	0	0	0
0	0	0	0	0	0	0	0	0	0	0	0	0	0	0	0	0	0	0	0	0	0	0	0	0	0	0	0	0	0	0	0	0	0	0	0	0	0	0	0	0	0	0	0	0	0	0	0	0	0
0	0	0	0	0	0	0	0	0	0	0	0	0	0	0	0	0	0	0	0	0	0	0	0	0	0	0	0	0	0	0	0	0	0	0	0	0	0	0	0	0	0	0	0	0	0	0	0	0	0
0	0	0	0	0	0	0	0	0	0	0	0	0	0	0	0	0	0	0	0	0	0	0	0	0	0	0	0	0	0	0	0	0	0	0	0	0	0	0	0	0	0	0	0	0	0	0	0	0	0
0	0	0	0	0	0	0	0	0	0	0	0	0	0	0	0	0	0	0	0	0	0	0	0	0	0	0	0	0	0	0	0	0	0	0	0	0	0	0	0	0	0	0	0	0	0	0	0	0	0
0	0	0	0	0	0	0	0	0	0	0	0	0	0	0	0	0	0	0	0	0	0	0	0	0	0	0	0	0	0	0	0	0	0	0	0	0	0	0	0	0	0	0	0	0	0	0	0	0	0
0	0	0	0	0	0	0	0	0	0	0	0	0	0	0	0	0	0	0	0	0	0	0	0	0	0	0	0	0	0	0	0	0	0	0	0	0	0	0	0	0	0	0	0	0	0	0	0	0	0
0	0	0	0	0	0	0	0	0	0	0	0	0	0	0	0	0	0	0	0	0	0	0	0	0	0	0	0	0	0	0	0	0	0	0	0	0	0	0	0	0	0	0	0	0	0	0	0	0	0
0	0	0	0	0	0	0	0	0	0	0	0	0	0	0	0	0	0	0	0	0	0	0	0	0	0	0	0	0	0	0	0	0	0	0	0	0	0	0	0	0	0	0	0	0	0	0	0	0	0
0	0	0	0	0	0	0	0	0	0	0	0	0	0	0	0	0	0	0	0	0	0	0	0	0	0	0	0	0	0	0	0	0	0	0	0	0	0	0	0	0	0	0	0	0	0	0	0	0	0
0	0	0	0	0	0	0	0	0	0	0	0	0	0	0	0	0	0	0	0	0	0	0	0	0	0	0	0	0	0	0	0	0	0	0	0	0	0	0	0	0	0	0	0	0	0	0	0	0	0
0	0	0	0	0	0	0	0	0	0	0	0	0	0	0	0	0	0	0	0	0	0	0	0	0	0	0	0	0	0	0	0	0	0	0	0	0	0	0	0	0	0	0	0	0	0	0	0	0	0
0	0	0	0	0	0	0	0	0	0	0	0	0	0	0	0	0	0	0	0	0	0	0	0	0	0	0	0	0	0	0	0	0	0	0	0	0	0	0	0	0	0	0	0	0	0	0	0	0	0
0	0	0	0	0	0	0	0	0	0	0	0	0	0	0	0	0	0	0	0	0	0	0	0	0	0	0	0	0	0	0	0	0	0	0	0	0	0	0	0	0	0	0	0	0	0	0	0	0	0
0	0	0	0	0	0	0	0	0	0	0	0	0	0	0	0	0	0	0	0	0	0	0	0	0	0	0	0	0	0	0	0	0	0	0	0	0	0	0	0	0	0	0	0	0	0	0	0	0	0
0	0	0	0	0	0	0	0	0	0	0	0	0	0	0	0	0	0	0	0	0	0	0	0	0	0	0	0	0	0	0	0	0	0	0	0	0	0	0	0	0	0	0	0	0	0	0	0	0	0
0	0	0	0	0	0	0	0	0	0	0	0	0	0	0	0	0	0	0	0	0	0	0	0	0	0	0	0	0	0	0	0	0	0	0	0	0	0	0	0	0	0	0	0	0	0	0	0	0	0
0	0	0	0	0	0	0	0	0	0	0	0	0	0	0	0	0	0	0	0	0	0	0	0	0	0	0	0	0	0	0	0	0	0	0	0	0	0	0	0	0	0	0	0	0	0	0	0	0	0
0	0	0	0	0	0	0	0	0	0	0	0	0	0	0	0	0	0	0	0	0	0	0	0	0	0	0	0	0	0	0	0	0	0	0	0	0	0	0	0	0	0	0	0	0	0	0	0	0	0
0	0	0	0	0	0	0	0	0	0	0	0	0	0	0	0	0	0	0	0	0	0	0	0	0	0	0	0	0	0	0	0	0	0	0	0	0	0	0	0	0	0	0	0	0	0	0	0	0	0
0	0	0	0	0	0	0	0	0	0	0	0	0	0	0	0	0	0	0	0	0	0	0	0	0	0	0	0	0	0	0	0	0	0	0	0	0	0	0	0	0	0	0	0	0	0	0	0	0	0
0	0	0	0	0	0	0	0	0	0	0	0	0	0	0	0	0	0	0	0	0	0	0	0	0	0	0	0	0	0	0	0	0	0	0	0	0	0	0	0	0	0	0	0	0	0	0	0	0	0
0	0	0	0	0	0	0	0	0	0	0	0	0	0	0	0	0	0	0	0	0	0	0	0	0	0	0	0	0	0	0	0	0	0	0	0	0	0	0	0	0	0	0	0	0	0	0	0	0	0
0	0	0	0	0	0	0	0	0	0	0	0	0	0	0	0	0	0	0	0	0	0	0	0	0	0	0	0	0	0	0	0	0	0	0	0	0	0	0	0	0	0	0	0	0	0	0	0	0	0
0	0	0	0	0	0	0	0	0	0	0	0	0	0	0	0	0	0	0	0	0	0	0	0	0	0	0	0	0	0	0	0	0	0	0	0	0	0	0	0	0	0	0	0	0	0	0	0	0	0
0	0	0	0	0	0	0	0	0	0	0	0	0	0	0	0	0	0	0	0	0	0	0	0	0	0	0	0	0	0	0	0	0	0	0	0	0	0	0	0	0	0	0	0	0	0	0	0	0	0
0	0	0	0	0	0	0	0	0	0	0	0	0	0	0	0	0	0	0	0	0	0	0	0	0	0	0	0	0	0	0	0	0	0	0	0	0	0	0	0	0	0	0	0	0	0	0	0	0	0
0	0	0	0	0	0	0	0	0	0	0	0	0	0	0	0	0	0	0	0	0	0	0	0	0	0	0	0	0	0	0	0	0	0	0	0	0	0	0	0	0	0	0	0	0	0	0	0	0	0
0	0	0	0	0	0	0	0	0	0	0	0	0	0	0	0	0	0	0	0	0	0	0	0	0	0	0	0	0	0	0	0	0	0	0	0	0	0	0	0	0	0	0	0	0	0	0	0	0	0
0	0	0	0	0	0	0	0	0	0	0	0	0	0	0	0	0	0	0	0	0	0	0	0	0	0	0	0	0	0	0	0	0	0	0	0	0	0	0	0	0	0	0	0	0	0	0	0	0	0
0	0	0	0	0	0	0	0	0	0	0	0	0	0	0	0	0	0	0	0	0	0	0	0	0	0	0	0	0	0	0	0	0	0	0	0	0	0	0	0	0	0	0	0	0	0	0	0	0	0
0	0	0	0	0	0	0	0	0	0	0	0	0	0	0	0	0	0	0	0	0	0	0	0	0	0	0	0	0	0	0	0	0	0	0	0	0	0	0	0	0	0	0	0	0	0	0	0	0	0
0	0	0	0	0	0	0	0	0	0	0	0	0	0	0	0	0	0	0	0	0	0	0	0	0	0	0	0	0	0	0	0	0	0	0	0	0	0	0	0	0	0	0	0	0	0	0	0	0	0
0	0	0	0	0	0	0	0	0	0	0	0	0	0	0	0	0	0	0	0	0	0	0	0	0	0	0	0	0	0	0	0	0	0	0	0	0	0	0	0	0	0	0	0	0	0	0	0	0	0
0	0	0	0	0	0	0	0	0	0	0	0	0	0	0	0	0	0	0	0	0	0	0	0	0	0	0	0	0	0	0	0	0	0	0	0	0	0	0	0	0	0	0	0	0	0	0	0	0	0
0	0	0	0	0	0	0	0	0	0	0	0	0	0	0	0	0	0	0	0	0	0	0	0	0	0	0	0	0	0	0	0	0	0	0	0	0	0	0	0	0	0	0	0	0	0	0	0	0	0
0	0	0	0	0	0	0	0	0	0	0	0	0	0	0	0	0	0	0	0	0	0	0	0	0	0	0	0	0	0	0	0	0	0	0	0	0	0	0	0	0	0	0	0	0	0	0	0	0	0
0	0	0	0	0	0	0	0	0	0	0	0	0	0	0	0	0	0	0	0	0	0	0	0	0	0	0	0	0	0	0	0	0	0	0	0	0	0	0	0	0	0	0	0	0	0	0	0	0	0
0	0	0	0	0	0	0	0	0	0	0	0	0	0	0	0	0	0	0	0	0	0	0	0	0	0	0	0	0	0	0	0	0	0	0	0	0	0	0	0	0	0	0	0	0	0	0	0	0	0
0	0	0	0	0	0	0	0	0	0	0	0	0	0	0	0	0	0	0	0	0	0	0	0	0	0	0	0	0	0	0	0	0	0	0	0	0	0	0	0	0	0	0	0	0	0	0	0	0	0
0	0	0	0	0	0	0	0	0	0	0	0	0	0	0	0	0	0	0	0	0	0	0	0	0	0	0	0	0	0	0	0	0	0	0	0	0	0	0	0	0	0	0	0	0	0	0	0	0	0
[truncated: 51 more columns]
