# Supplementary material for: Dirac equation for photons in a fibre: Origin of polarisation
Source: Heliyon. 2024 Mar 21;10(7):e28367. doi: 10.1016/j.heliyon.2024.e28367 (PMC11004707; doi:10.1016/j.heliyon.2024.e28367)
Supplement: MMC 3 — Data1 corresponds to the numerical data of calculated Stokes parameters for Fig. 3. Stokes parameters of S0, S1, S2, and S3, are shown in the corresponding worksheets. S3 against S1 and S2 are shown in Fig. 3 (A). S0 against S1 and S2 are shown in Fig. 3 (B). [file mmc3.xls]

## Sheet: S0
0.81	0.81	0.81	0.81	0.81	0.81	0.81	0.81	0.81	0.81	0.81	0.81	0.81	0.81	0.81	0.81	0.81	0.81	0.81	0.81	0.81	0.81	0.81	0.81	0.81	0.81	0.81	0.81	0.81	0.81	0.81	0.81	0.81	0.81	0.81	0.81	0.81	0.81	0.81	0.81	0.81	0.81	0.81	0.81	0.81	0.81	0.81	0.81	0.81	0.81
0.818031	0.818031	0.818031	0.818031	0.818031	0.818031	0.818031	0.818031	0.818031	0.818031	0.818031	0.818031	0.818031	0.818031	0.818031	0.818031	0.818031	0.818031	0.818031	0.818031	0.818031	0.818031	0.818031	0.818031	0.818031	0.818031	0.818031	0.818031	0.818031	0.818031	0.818031	0.818031	0.818031	0.818031	0.818031	0.818031	0.818031	0.818031	0.818031	0.818031	0.818031	0.818031	0.818031	0.818031	0.818031	0.818031	0.818031	0.818031	0.818031	0.818031
0.826109	0.826109	0.826109	0.826109	0.826109	0.826109	0.826109	0.826109	0.826109	0.826109	0.826109	0.826109	0.826109	0.826109	0.826109	0.826109	0.826109	0.826109	0.826109	0.826109	0.826109	0.826109	0.826109	0.826109	0.826109	0.826109	0.826109	0.826109	0.826109	0.826109	0.826109	0.826109	0.826109	0.826109	0.826109	0.826109	0.826109	0.826109	0.826109	0.826109	0.826109	0.826109	0.826109	0.826109	0.826109	0.826109	0.826109	0.826109	0.826109	0.826109
0.834201	0.834201	0.834201	0.834201	0.834201	0.834201	0.834201	0.834201	0.834201	0.834201	0.834201	0.834201	0.834201	0.834201	0.834201	0.834201	0.834201	0.834201	0.834201	0.834201	0.834201	0.834201	0.834201	0.834201	0.834201	0.834201	0.834201	0.834201	0.834201	0.834201	0.834201	0.834201	0.834201	0.834201	0.834201	0.834201	0.834201	0.834201	0.834201	0.834201	0.834201	0.834201	0.834201	0.834201	0.834201	0.834201	0.834201	0.834201	0.834201	0.834201
0.842272	0.842272	0.842272	0.842272	0.842272	0.842272	0.842272	0.842272	0.842272	0.842272	0.842272	0.842272	0.842272	0.842272	0.842272	0.842272	0.842272	0.842272	0.842272	0.842272	0.842272	0.842272	0.842272	0.842272	0.842272	0.842272	0.842272	0.842272	0.842272	0.842272	0.842272	0.842272	0.842272	0.842272	0.842272	0.842272	0.842272	0.842272	0.842272	0.842272	0.842272	0.842272	0.842272	0.842272	0.842272	0.842272	0.842272	0.842272	0.842272	0.842272
0.850286	0.850286	0.850286	0.850286	0.850286	0.850286	0.850286	0.850286	0.850286	0.850286	0.850286	0.850286	0.850286	0.850286	0.850286	0.850286	0.850286	0.850286	0.850286	0.850286	0.850286	0.850286	0.850286	0.850286	0.850286	0.850286	0.850286	0.850286	0.850286	0.850286	0.850286	0.850286	0.850286	0.850286	0.850286	0.850286	0.850286	0.850286	0.850286	0.850286	0.850286	0.850286	0.850286	0.850286	0.850286	0.850286	0.850286	0.850286	0.850286	0.850286
0.85821	0.85821	0.85821	0.85821	0.85821	0.85821	0.85821	0.85821	0.85821	0.85821	0.85821	0.85821	0.85821	0.85821	0.85821	0.85821	0.85821	0.85821	0.85821	0.85821	0.85821	0.85821	0.85821	0.85821	0.85821	0.85821	0.85821	0.85821	0.85821	0.85821	0.85821	0.85821	0.85821	0.85821	0.85821	0.85821	0.85821	0.85821	0.85821	0.85821	0.85821	0.85821	0.85821	0.85821	0.85821	0.85821	0.85821	0.85821	0.85821	0.85821
0.866006	0.866006	0.866006	0.866006	0.866006	0.866006	0.866006	0.866006	0.866006	0.866006	0.866006	0.866006	0.866006	0.866006	0.866006	0.866006	0.866006	0.866006	0.866006	0.866006	0.866006	0.866006	0.866006	0.866006	0.866006	0.866006	0.866006	0.866006	0.866006	0.866006	0.866006	0.866006	0.866006	0.866006	0.866006	0.866006	0.866006	0.866006	0.866006	0.866006	0.866006	0.866006	0.866006	0.866006	0.866006	0.866006	0.866006	0.866006	0.866006	0.866006
0.873638	0.873638	0.873638	0.873638	0.873638	0.873638	0.873638	0.873638	0.873638	0.873638	0.873638	0.873638	0.873638	0.873638	0.873638	0.873638	0.873638	0.873638	0.873638	0.873638	0.873638	0.873638	0.873638	0.873638	0.873638	0.873638	0.873638	0.873638	0.873638	0.873638	0.873638	0.873638	0.873638	0.873638	0.873638	0.873638	0.873638	0.873638	0.873638	0.873638	0.873638	0.873638	0.873638	0.873638	0.873638	0.873638	0.873638	0.873638	0.873638	0.873638
0.881071	0.881071	0.881071	0.881071	0.881071	0.881071	0.881071	0.881071	0.881071	0.881071	0.881071	0.881071	0.881071	0.881071	0.881071	0.881071	0.881071	0.881071	0.881071	0.881071	0.881071	0.881071	0.881071	0.881071	0.881071	0.881071	0.881071	0.881071	0.881071	0.881071	0.881071	0.881071	0.881071	0.881071	0.881071	0.881071	0.881071	0.881071	0.881071	0.881071	0.881071	0.881071	0.881071	0.881071	0.881071	0.881071	0.881071	0.881071	0.881071	0.881071
0.888268	0.888268	0.888268	0.888268	0.888268	0.888268	0.888268	0.888268	0.888268	0.888268	0.888268	0.888268	0.888268	0.888268	0.888268	0.888268	0.888268	0.888268	0.888268	0.888268	0.888268	0.888268	0.888268	0.888268	0.888268	0.888268	0.888268	0.888268	0.888268	0.888268	0.888268	0.888268	0.888268	0.888268	0.888268	0.888268	0.888268	0.888268	0.888268	0.888268	0.888268	0.888268	0.888268	0.888268	0.888268	0.888268	0.888268	0.888268	0.888268	0.888268
0.895194	0.895194	0.895194	0.895194	0.895194	0.895194	0.895194	0.895194	0.895194	0.895194	0.895194	0.895194	0.895194	0.895194	0.895194	0.895194	0.895194	0.895194	0.895194	0.895194	0.895194	0.895194	0.895194	0.895194	0.895194	0.895194	0.895194	0.895194	0.895194	0.895194	0.895194	0.895194	0.895194	0.895194	0.895194	0.895194	0.895194	0.895194	0.895194	0.895194	0.895194	0.895194	0.895194	0.895194	0.895194	0.895194	0.895194	0.895194	0.895194	0.895194
0.901815	0.901815	0.901815	0.901815	0.901815	0.901815	0.901815	0.901815	0.901815	0.901815	0.901815	0.901815	0.901815	0.901815	0.901815	0.901815	0.901815	0.901815	0.901815	0.901815	0.901815	0.901815	0.901815	0.901815	0.901815	0.901815	0.901815	0.901815	0.901815	0.901815	0.901815	0.901815	0.901815	0.901815	0.901815	0.901815	0.901815	0.901815	0.901815	0.901815	0.901815	0.901815	0.901815	0.901815	0.901815	0.901815	0.901815	0.901815	0.901815	0.901815
0.908097	0.908097	0.908097	0.908097	0.908097	0.908097	0.908097	0.908097	0.908097	0.908097	0.908097	0.908097	0.908097	0.908097	0.908097	0.908097	0.908097	0.908097	0.908097	0.908097	0.908097	0.908097	0.908097	0.908097	0.908097	0.908097	0.908097	0.908097	0.908097	0.908097	0.908097	0.908097	0.908097	0.908097	0.908097	0.908097	0.908097	0.908097	0.908097	0.908097	0.908097	0.908097	0.908097	0.908097	0.908097	0.908097	0.908097	0.908097	0.908097	0.908097
0.914007	0.914007	0.914007	0.914007	0.914007	0.914007	0.914007	0.914007	0.914007	0.914007	0.914007	0.914007	0.914007	0.914007	0.914007	0.914007	0.914007	0.914007	0.914007	0.914007	0.914007	0.914007	0.914007	0.914007	0.914007	0.914007	0.914007	0.914007	0.914007	0.914007	0.914007	0.914007	0.914007	0.914007	0.914007	0.914007	0.914007	0.914007	0.914007	0.914007	0.914007	0.914007	0.914007	0.914007	0.914007	0.914007	0.914007	0.914007	0.914007	0.914007
0.919516	0.919516	0.919516	0.919516	0.919516	0.919516	0.919516	0.919516	0.919516	0.919516	0.919516	0.919516	0.919516	0.919516	0.919516	0.919516	0.919516	0.919516	0.919516	0.919516	0.919516	0.919516	0.919516	0.919516	0.919516	0.919516	0.919516	0.919516	0.919516	0.919516	0.919516	0.919516	0.919516	0.919516	0.919516	0.919516	0.919516	0.919516	0.919516	0.919516	0.919516	0.919516	0.919516	0.919516	0.919516	0.919516	0.919516	0.919516	0.919516	0.919516
0.924594	0.924594	0.924594	0.924594	0.924594	0.924594	0.924594	0.924594	0.924594	0.924594	0.924594	0.924594	0.924594	0.924594	0.924594	0.924594	0.924594	0.924594	0.924594	0.924594	0.924594	0.924594	0.924594	0.924594	0.924594	0.924594	0.924594	0.924594	0.924594	0.924594	0.924594	0.924594	0.924594	0.924594	0.924594	0.924594	0.924594	0.924594	0.924594	0.924594	0.924594	0.924594	0.924594	0.924594	0.924594	0.924594	0.924594	0.924594	0.924594	0.924594
0.929215	0.929215	0.929215	0.929215	0.929215	0.929215	0.929215	0.929215	0.929215	0.929215	0.929215	0.929215	0.929215	0.929215	0.929215	0.929215	0.929215	0.929215	0.929215	0.929215	0.929215	0.929215	0.929215	0.929215	0.929215	0.929215	0.929215	0.929215	0.929215	0.929215	0.929215	0.929215	0.929215	0.929215	0.929215	0.929215	0.929215	0.929215	0.929215	0.929215	0.929215	0.929215	0.929215	0.929215	0.929215	0.929215	0.929215	0.929215	0.929215	0.929215
0.933353	0.933353	0.933353	0.933353	0.933353	0.933353	0.933353	0.933353	0.933353	0.933353	0.933353	0.933353	0.933353	0.933353	0.933353	0.933353	0.933353	0.933353	0.933353	0.933353	0.933353	0.933353	0.933353	0.933353	0.933353	0.933353	0.933353	0.933353	0.933353	0.933353	0.933353	0.933353	0.933353	0.933353	0.933353	0.933353	0.933353	0.933353	0.933353	0.933353	0.933353	0.933353	0.933353	0.933353	0.933353	0.933353	0.933353	0.933353	0.933353	0.933353
0.936986	0.936986	0.936986	0.936986	0.936986	0.936986	0.936986	0.936986	0.936986	0.936986	0.936986	0.936986	0.936986	0.936986	0.936986	0.936986	0.936986	0.936986	0.936986	0.936986	0.936986	0.936986	0.936986	0.936986	0.936986	0.936986	0.936986	0.936986	0.936986	0.936986	0.936986	0.936986	0.936986	0.936986	0.936986	0.936986	0.936986	0.936986	0.936986	0.936986	0.936986	0.936986	0.936986	0.936986	0.936986	0.936986	0.936986	0.936986	0.936986	0.936986
0.940095	0.940095	0.940095	0.940095	0.940095	0.940095	0.940095	0.940095	0.940095	0.940095	0.940095	0.940095	0.940095	0.940095	0.940095	0.940095	0.940095	0.940095	0.940095	0.940095	0.940095	0.940095	0.940095	0.940095	0.940095	0.940095	0.940095	0.940095	0.940095	0.940095	0.940095	0.940095	0.940095	0.940095	0.940095	0.940095	0.940095	0.940095	0.940095	0.940095	0.940095	0.940095	0.940095	0.940095	0.940095	0.940095	0.940095	0.940095	0.940095	0.940095
0.942662	0.942662	0.942662	0.942662	0.942662	0.942662	0.942662	0.942662	0.942662	0.942662	0.942662	0.942662	0.942662	0.942662	0.942662	0.942662	0.942662	0.942662	0.942662	0.942662	0.942662	0.942662	0.942662	0.942662	0.942662	0.942662	0.942662	0.942662	0.942662	0.942662	0.942662	0.942662	0.942662	0.942662	0.942662	0.942662	0.942662	0.942662	0.942662	0.942662	0.942662	0.942662	0.942662	0.942662	0.942662	0.942662	0.942662	0.942662	0.942662	0.942662
0.944674	0.944674	0.944674	0.944674	0.944674	0.944674	0.944674	0.944674	0.944674	0.944674	0.944674	0.944674	0.944674	0.944674	0.944674	0.944674	0.944674	0.944674	0.944674	0.944674	0.944674	0.944674	0.944674	0.944674	0.944674	0.944674	0.944674	0.944674	0.944674	0.944674	0.944674	0.944674	0.944674	0.944674	0.944674	0.944674	0.944674	0.944674	0.944674	0.944674	0.944674	0.944674	0.944674	0.944674	0.944674	0.944674	0.944674	0.944674	0.944674	0.944674
0.946119	0.946119	0.946119	0.946119	0.946119	0.946119	0.946119	0.946119	0.946119	0.946119	0.946119	0.946119	0.946119	0.946119	0.946119	0.946119	0.946119	0.946119	0.946119	0.946119	0.946119	0.946119	0.946119	0.946119	0.946119	0.946119	0.946119	0.946119	0.946119	0.946119	0.946119	0.946119	0.946119	0.946119	0.946119	0.946119	0.946119	0.946119	0.946119	0.946119	0.946119	0.946119	0.946119	0.946119	0.946119	0.946119	0.946119	0.946119	0.946119	0.946119
0.946989	0.946989	0.946989	0.946989	0.946989	0.946989	0.946989	0.946989	0.946989	0.946989	0.946989	0.946989	0.946989	0.946989	0.946989	0.946989	0.946989	0.946989	0.946989	0.946989	0.946989	0.946989	0.946989	0.946989	0.946989	0.946989	0.946989	0.946989	0.946989	0.946989	0.946989	0.946989	0.946989	0.946989	0.946989	0.946989	0.946989	0.946989	0.946989	0.946989	0.946989	0.946989	0.946989	0.946989	0.946989	0.946989	0.946989	0.946989	0.946989	0.946989
0.947279	0.947279	0.947279	0.947279	0.947279	0.947279	0.947279	0.947279	0.947279	0.947279	0.947279	0.947279	0.947279	0.947279	0.947279	0.947279	0.947279	0.947279	0.947279	0.947279	0.947279	0.947279	0.947279	0.947279	0.947279	0.947279	0.947279	0.947279	0.947279	0.947279	0.947279	0.947279	0.947279	0.947279	0.947279	0.947279	0.947279	0.947279	0.947279	0.947279	0.947279	0.947279	0.947279	0.947279	0.947279	0.947279	0.947279	0.947279	0.947279	0.947279
0.946989	0.946989	0.946989	0.946989	0.946989	0.946989	0.946989	0.946989	0.946989	0.946989	0.946989	0.946989	0.946989	0.946989	0.946989	0.946989	0.946989	0.946989	0.946989	0.946989	0.946989	0.946989	0.946989	0.946989	0.946989	0.946989	0.946989	0.946989	0.946989	0.946989	0.946989	0.946989	0.946989	0.946989	0.946989	0.946989	0.946989	0.946989	0.946989	0.946989	0.946989	0.946989	0.946989	0.946989	0.946989	0.946989	0.946989	0.946989	0.946989	0.946989
0.946119	0.946119	0.946119	0.946119	0.946119	0.946119	0.946119	0.946119	0.946119	0.946119	0.946119	0.946119	0.946119	0.946119	0.946119	0.946119	0.946119	0.946119	0.946119	0.946119	0.946119	0.946119	0.946119	0.946119	0.946119	0.946119	0.946119	0.946119	0.946119	0.946119	0.946119	0.946119	0.946119	0.946119	0.946119	0.946119	0.946119	0.946119	0.946119	0.946119	0.946119	0.946119	0.946119	0.946119	0.946119	0.946119	0.946119	0.946119	0.946119	0.946119
0.944674	0.944674	0.944674	0.944674	0.944674	0.944674	0.944674	0.944674	0.944674	0.944674	0.944674	0.944674	0.944674	0.944674	0.944674	0.944674	0.944674	0.944674	0.944674	0.944674	0.944674	0.944674	0.944674	0.944674	0.944674	0.944674	0.944674	0.944674	0.944674	0.944674	0.944674	0.944674	0.944674	0.944674	0.944674	0.944674	0.944674	0.944674	0.944674	0.944674	0.944674	0.944674	0.944674	0.944674	0.944674	0.944674	0.944674	0.944674	0.944674	0.944674
0.942662	0.942662	0.942662	0.942662	0.942662	0.942662	0.942662	0.942662	0.942662	0.942662	0.942662	0.942662	0.942662	0.942662	0.942662	0.942662	0.942662	0.942662	0.942662	0.942662	0.942662	0.942662	0.942662	0.942662	0.942662	0.942662	0.942662	0.942662	0.942662	0.942662	0.942662	0.942662	0.942662	0.942662	0.942662	0.942662	0.942662	0.942662	0.942662	0.942662	0.942662	0.942662	0.942662	0.942662	0.942662	0.942662	0.942662	0.942662	0.942662	0.942662
0.940095	0.940095	0.940095	0.940095	0.940095	0.940095	0.940095	0.940095	0.940095	0.940095	0.940095	0.940095	0.940095	0.940095	0.940095	0.940095	0.940095	0.940095	0.940095	0.940095	0.940095	0.940095	0.940095	0.940095	0.940095	0.940095	0.940095	0.940095	0.940095	0.940095	0.940095	0.940095	0.940095	0.940095	0.940095	0.940095	0.940095	0.940095	0.940095	0.940095	0.940095	0.940095	0.940095	0.940095	0.940095	0.940095	0.940095	0.940095	0.940095	0.940095
0.936986	0.936986	0.936986	0.936986	0.936986	0.936986	0.936986	0.936986	0.936986	0.936986	0.936986	0.936986	0.936986	0.936986	0.936986	0.936986	0.936986	0.936986	0.936986	0.936986	0.936986	0.936986	0.936986	0.936986	0.936986	0.936986	0.936986	0.936986	0.936986	0.936986	0.936986	0.936986	0.936986	0.936986	0.936986	0.936986	0.936986	0.936986	0.936986	0.936986	0.936986	0.936986	0.936986	0.936986	0.936986	0.936986	0.936986	0.936986	0.936986	0.936986
0.933353	0.933353	0.933353	0.933353	0.933353	0.933353	0.933353	0.933353	0.933353	0.933353	0.933353	0.933353	0.933353	0.933353	0.933353	0.933353	0.933353	0.933353	0.933353	0.933353	0.933353	0.933353	0.933353	0.933353	0.933353	0.933353	0.933353	0.933353	0.933353	0.933353	0.933353	0.933353	0.933353	0.933353	0.933353	0.933353	0.933353	0.933353	0.933353	0.933353	0.933353	0.933353	0.933353	0.933353	0.933353	0.933353	0.933353	0.933353	0.933353	0.933353
0.929215	0.929215	0.929215	0.929215	0.929215	0.929215	0.929215	0.929215	0.929215	0.929215	0.929215	0.929215	0.929215	0.929215	0.929215	0.929215	0.929215	0.929215	0.929215	0.929215	0.929215	0.929215	0.929215	0.929215	0.929215	0.929215	0.929215	0.929215	0.929215	0.929215	0.929215	0.929215	0.929215	0.929215	0.929215	0.929215	0.929215	0.929215	0.929215	0.929215	0.929215	0.929215	0.929215	0.929215	0.929215	0.929215	0.929215	0.929215	0.929215	0.929215
0.924594	0.924594	0.924594	0.924594	0.924594	0.924594	0.924594	0.924594	0.924594	0.924594	0.924594	0.924594	0.924594	0.924594	0.924594	0.924594	0.924594	0.924594	0.924594	0.924594	0.924594	0.924594	0.924594	0.924594	0.924594	0.924594	0.924594	0.924594	0.924594	0.924594	0.924594	0.924594	0.924594	0.924594	0.924594	0.924594	0.924594	0.924594	0.924594	0.924594	0.924594	0.924594	0.924594	0.924594	0.924594	0.924594	0.924594	0.924594	0.924594	0.924594
0.919516	0.919516	0.919516	0.919516	0.919516	0.919516	0.919516	0.919516	0.919516	0.919516	0.919516	0.919516	0.919516	0.919516	0.919516	0.919516	0.919516	0.919516	0.919516	0.919516	0.919516	0.919516	0.919516	0.919516	0.919516	0.919516	0.919516	0.919516	0.919516	0.919516	0.919516	0.919516	0.919516	0.919516	0.919516	0.919516	0.919516	0.919516	0.919516	0.919516	0.919516	0.919516	0.919516	0.919516	0.919516	0.919516	0.919516	0.919516	0.919516	0.919516
0.914007	0.914007	0.914007	0.914007	0.914007	0.914007	0.914007	0.914007	0.914007	0.914007	0.914007	0.914007	0.914007	0.914007	0.914007	0.914007	0.914007	0.914007	0.914007	0.914007	0.914007	0.914007	0.914007	0.914007	0.914007	0.914007	0.914007	0.914007	0.914007	0.914007	0.914007	0.914007	0.914007	0.914007	0.914007	0.914007	0.914007	0.914007	0.914007	0.914007	0.914007	0.914007	0.914007	0.914007	0.914007	0.914007	0.914007	0.914007	0.914007	0.914007
0.908097	0.908097	0.908097	0.908097	0.908097	0.908097	0.908097	0.908097	0.908097	0.908097	0.908097	0.908097	0.908097	0.908097	0.908097	0.908097	0.908097	0.908097	0.908097	0.908097	0.908097	0.908097	0.908097	0.908097	0.908097	0.908097	0.908097	0.908097	0.908097	0.908097	0.908097	0.908097	0.908097	0.908097	0.908097	0.908097	0.908097	0.908097	0.908097	0.908097	0.908097	0.908097	0.908097	0.908097	0.908097	0.908097	0.908097	0.908097	0.908097	0.908097
0.901815	0.901815	0.901815	0.901815	0.901815	0.901815	0.901815	0.901815	0.901815	0.901815	0.901815	0.901815	0.901815	0.901815	0.901815	0.901815	0.901815	0.901815	0.901815	0.901815	0.901815	0.901815	0.901815	0.901815	0.901815	0.901815	0.901815	0.901815	0.901815	0.901815	0.901815	0.901815	0.901815	0.901815	0.901815	0.901815	0.901815	0.901815	0.901815	0.901815	0.901815	0.901815	0.901815	0.901815	0.901815	0.901815	0.901815	0.901815	0.901815	0.901815
0.895194	0.895194	0.895194	0.895194	0.895194	0.895194	0.895194	0.895194	0.895194	0.895194	0.895194	0.895194	0.895194	0.895194	0.895194	0.895194	0.895194	0.895194	0.895194	0.895194	0.895194	0.895194	0.895194	0.895194	0.895194	0.895194	0.895194	0.895194	0.895194	0.895194	0.895194	0.895194	0.895194	0.895194	0.895194	0.895194	0.895194	0.895194	0.895194	0.895194	0.895194	0.895194	0.895194	0.895194	0.895194	0.895194	0.895194	0.895194	0.895194	0.895194
0.888268	0.888268	0.888268	0.888268	0.888268	0.888268	0.888268	0.888268	0.888268	0.888268	0.888268	0.888268	0.888268	0.888268	0.888268	0.888268	0.888268	0.888268	0.888268	0.888268	0.888268	0.888268	0.888268	0.888268	0.888268	0.888268	0.888268	0.888268	0.888268	0.888268	0.888268	0.888268	0.888268	0.888268	0.888268	0.888268	0.888268	0.888268	0.888268	0.888268	0.888268	0.888268	0.888268	0.888268	0.888268	0.888268	0.888268	0.888268	0.888268	0.888268
0.881071	0.881071	0.881071	0.881071	0.881071	0.881071	0.881071	0.881071	0.881071	0.881071	0.881071	0.881071	0.881071	0.881071	0.881071	0.881071	0.881071	0.881071	0.881071	0.881071	0.881071	0.881071	0.881071	0.881071	0.881071	0.881071	0.881071	0.881071	0.881071	0.881071	0.881071	0.881071	0.881071	0.881071	0.881071	0.881071	0.881071	0.881071	0.881071	0.881071	0.881071	0.881071	0.881071	0.881071	0.881071	0.881071	0.881071	0.881071	0.881071	0.881071
0.873638	0.873638	0.873638	0.873638	0.873638	0.873638	0.873638	0.873638	0.873638	0.873638	0.873638	0.873638	0.873638	0.873638	0.873638	0.873638	0.873638	0.873638	0.873638	0.873638	0.873638	0.873638	0.873638	0.873638	0.873638	0.873638	0.873638	0.873638	0.873638	0.873638	0.873638	0.873638	0.873638	0.873638	0.873638	0.873638	0.873638	0.873638	0.873638	0.873638	0.873638	0.873638	0.873638	0.873638	0.873638	0.873638	0.873638	0.873638	0.873638	0.873638
0.866006	0.866006	0.866006	0.866006	0.866006	0.866006	0.866006	0.866006	0.866006	0.866006	0.866006	0.866006	0.866006	0.866006	0.866006	0.866006	0.866006	0.866006	0.866006	0.866006	0.866006	0.866006	0.866006	0.866006	0.866006	0.866006	0.866006	0.866006	0.866006	0.866006	0.866006	0.866006	0.866006	0.866006	0.866006	0.866006	0.866006	0.866006	0.866006	0.866006	0.866006	0.866006	0.866006	0.866006	0.866006	0.866006	0.866006	0.866006	0.866006	0.866006
0.85821	0.85821	0.85821	0.85821	0.85821	0.85821	0.85821	0.85821	0.85821	0.85821	0.85821	0.85821	0.85821	0.85821	0.85821	0.85821	0.85821	0.85821	0.85821	0.85821	0.85821	0.85821	0.85821	0.85821	0.85821	0.85821	0.85821	0.85821	0.85821	0.85821	0.85821	0.85821	0.85821	0.85821	0.85821	0.85821	0.85821	0.85821	0.85821	0.85821	0.85821	0.85821	0.85821	0.85821	0.85821	0.85821	0.85821	0.85821	0.85821	0.85821
0.850286	0.850286	0.850286	0.850286	0.850286	0.850286	0.850286	0.850286	0.850286	0.850286	0.850286	0.850286	0.850286	0.850286	0.850286	0.850286	0.850286	0.850286	0.850286	0.850286	0.850286	0.850286	0.850286	0.850286	0.850286	0.850286	0.850286	0.850286	0.850286	0.850286	0.850286	0.850286	0.850286	0.850286	0.850286	0.850286	0.850286	0.850286	0.850286	0.850286	0.850286	0.850286	0.850286	0.850286	0.850286	0.850286	0.850286	0.850286	0.850286	0.850286
0.842272	0.842272	0.842272	0.842272	0.842272	0.842272	0.842272	0.842272	0.842272	0.842272	0.842272	0.842272	0.842272	0.842272	0.842272	0.842272	0.842272	0.842272	0.842272	0.842272	0.842272	0.842272	0.842272	0.842272	0.842272	0.842272	0.842272	0.842272	0.842272	0.842272	0.842272	0.842272	0.842272	0.842272	0.842272	0.842272	0.842272	0.842272	0.842272	0.842272	0.842272	0.842272	0.842272	0.842272	0.842272	0.842272	0.842272	0.842272	0.842272	0.842272
0.834201	0.834201	0.834201	0.834201	0.834201	0.834201	0.834201	0.834201	0.834201	0.834201	0.834201	0.834201	0.834201	0.834201	0.834201	0.834201	0.834201	0.834201	0.834201	0.834201	0.834201	0.834201	0.834201	0.834201	0.834201	0.834201	0.834201	0.834201	0.834201	0.834201	0.834201	0.834201	0.834201	0.834201	0.834201	0.834201	0.834201	0.834201	0.834201	0.834201	0.834201	0.834201	0.834201	0.834201	0.834201	0.834201	0.834201	0.834201	0.834201	0.834201
0.826109	0.826109	0.826109	0.826109	0.826109	0.826109	0.826109	0.826109	0.826109	0.826109	0.826109	0.826109	0.826109	0.826109	0.826109	0.826109	0.826109	0.826109	0.826109	0.826109	0.826109	0.826109	0.826109	0.826109	0.826109	0.826109	0.826109	0.826109	0.826109	0.826109	0.826109	0.826109	0.826109	0.826109	0.826109	0.826109	0.826109	0.826109	0.826109	0.826109	0.826109	0.826109	0.826109	0.826109	0.826109	0.826109	0.826109	0.826109	0.826109	0.826109
0.818031	0.818031	0.818031	0.818031	0.818031	0.818031	0.818031	0.818031	0.818031	0.818031	0.818031	0.818031	0.818031	0.818031	0.818031	0.818031	0.818031	0.818031	0.818031	0.818031	0.818031	0.818031	0.818031	0.818031	0.818031	0.818031	0.818031	0.818031	0.818031	0.818031	0.818031	0.818031	0.818031	0.818031	0.818031	0.818031	0.818031	0.818031	0.818031	0.818031	0.818031	0.818031	0.818031	0.818031	0.818031	0.818031	0.818031	0.818031	0.818031	0.818031
0.81	0.81	0.81	0.81	0.81	0.81	0.81	0.81	0.81	0.81	0.81	0.81	0.81	0.81	0.81	0.81	0.81	0.81	0.81	0.81	0.81	0.81	0.81	0.81	0.81	0.81	0.81	0.81	0.81	0.81	0.81	0.81	0.81	0.81	0.81	0.81	0.81	0.81	0.81	0.81	0.81	0.81	0.81	0.81	0.81	0.81	0.81	0.81	0.81	0.81
0.802047	0.802047	0.802047	0.802047	0.802047	0.802047	0.802047	0.802047	0.802047	0.802047	0.802047	0.802047	0.802047	0.802047	0.802047	0.802047	0.802047	0.802047	0.802047	0.802047	0.802047	0.802047	0.802047	0.802047	0.802047	0.802047	0.802047	0.802047	0.802047	0.802047	0.802047	0.802047	0.802047	0.802047	0.802047	0.802047	0.802047	0.802047	0.802047	0.802047	0.802047	0.802047	0.802047	0.802047	0.802047	0.802047	0.802047	0.802047	0.802047	0.802047
0.794205	0.794205	0.794205	0.794205	0.794205	0.794205	0.794205	0.794205	0.794205	0.794205	0.794205	0.794205	0.794205	0.794205	0.794205	0.794205	0.794205	0.794205	0.794205	0.794205	0.794205	0.794205	0.794205	0.794205	0.794205	0.794205	0.794205	0.794205	0.794205	0.794205	0.794205	0.794205	0.794205	0.794205	0.794205	0.794205	0.794205	0.794205	0.794205	0.794205	0.794205	0.794205	0.794205	0.794205	0.794205	0.794205	0.794205	0.794205	0.794205	0.794205
0.786501	0.786501	0.786501	0.786501	0.786501	0.786501	0.786501	0.786501	0.786501	0.786501	0.786501	0.786501	0.786501	0.786501	0.786501	0.786501	0.786501	0.786501	0.786501	0.786501	0.786501	0.786501	0.786501	0.786501	0.786501	0.786501	0.786501	0.786501	0.786501	0.786501	0.786501	0.786501	0.786501	0.786501	0.786501	0.786501	0.786501	0.786501	0.786501	0.786501	0.786501	0.786501	0.786501	0.786501	0.786501	0.786501	0.786501	0.786501	0.786501	0.786501
0.778965	0.778965	0.778965	0.778965	0.778965	0.778965	0.778965	0.778965	0.778965	0.778965	0.778965	0.778965	0.778965	0.778965	0.778965	0.778965	0.778965	0.778965	0.778965	0.778965	0.778965	0.778965	0.778965	0.778965	0.778965	0.778965	0.778965	0.778965	0.778965	0.778965	0.778965	0.778965	0.778965	0.778965	0.778965	0.778965	0.778965	0.778965	0.778965	0.778965	0.778965	0.778965	0.778965	0.778965	0.778965	0.778965	0.778965	0.778965	0.778965	0.778965
0.771623	0.771623	0.771623	0.771623	0.771623	0.771623	0.771623	0.771623	0.771623	0.771623	0.771623	0.771623	0.771623	0.771623	0.771623	0.771623	0.771623	0.771623	0.771623	0.771623	0.771623	0.771623	0.771623	0.771623	0.771623	0.771623	0.771623	0.771623	0.771623	0.771623	0.771623	0.771623	0.771623	0.771623	0.771623	0.771623	0.771623	0.771623	0.771623	0.771623	0.771623	0.771623	0.771623	0.771623	0.771623	0.771623	0.771623	0.771623	0.771623	0.771623
0.764501	0.764501	0.764501	0.764501	0.764501	0.764501	0.764501	0.764501	0.764501	0.764501	0.764501	0.764501	0.764501	0.764501	0.764501	0.764501	0.764501	0.764501	0.764501	0.764501	0.764501	0.764501	0.764501	0.764501	0.764501	0.764501	0.764501	0.764501	0.764501	0.764501	0.764501	0.764501	0.764501	0.764501	0.764501	0.764501	0.764501	0.764501	0.764501	0.764501	0.764501	0.764501	0.764501	0.764501	0.764501	0.764501	0.764501	0.764501	0.764501	0.764501
0.75762	0.75762	0.75762	0.75762	0.75762	0.75762	0.75762	0.75762	0.75762	0.75762	0.75762	0.75762	0.75762	0.75762	0.75762	0.75762	0.75762	0.75762	0.75762	0.75762	0.75762	0.75762	0.75762	0.75762	0.75762	0.75762	0.75762	0.75762	0.75762	0.75762	0.75762	0.75762	0.75762	0.75762	0.75762	0.75762	0.75762	0.75762	0.75762	0.75762	0.75762	0.75762	0.75762	0.75762	0.75762	0.75762	0.75762	0.75762	0.75762	0.75762
0.751004	0.751004	0.751004	0.751004	0.751004	0.751004	0.751004	0.751004	0.751004	0.751004	0.751004	0.751004	0.751004	0.751004	0.751004	0.751004	0.751004	0.751004	0.751004	0.751004	0.751004	0.751004	0.751004	0.751004	0.751004	0.751004	0.751004	0.751004	0.751004	0.751004	0.751004	0.751004	0.751004	0.751004	0.751004	0.751004	0.751004	0.751004	0.751004	0.751004	0.751004	0.751004	0.751004	0.751004	0.751004	0.751004	0.751004	0.751004	0.751004	0.751004
0.744671	0.744671	0.744671	0.744671	0.744671	0.744671	0.744671	0.744671	0.744671	0.744671	0.744671	0.744671	0.744671	0.744671	0.744671	0.744671	0.744671	0.744671	0.744671	0.744671	0.744671	0.744671	0.744671	0.744671	0.744671	0.744671	0.744671	0.744671	0.744671	0.744671	0.744671	0.744671	0.744671	0.744671	0.744671	0.744671	0.744671	0.744671	0.744671	0.744671	0.744671	0.744671	0.744671	0.744671	0.744671	0.744671	0.744671	0.744671	0.744671	0.744671
0.738642	0.738642	0.738642	0.738642	0.738642	0.738642	0.738642	0.738642	0.738642	0.738642	0.738642	0.738642	0.738642	0.738642	0.738642	0.738642	0.738642	0.738642	0.738642	0.738642	0.738642	0.738642	0.738642	0.738642	0.738642	0.738642	0.738642	0.738642	0.738642	0.738642	0.738642	0.738642	0.738642	0.738642	0.738642	0.738642	0.738642	0.738642	0.738642	0.738642	0.738642	0.738642	0.738642	0.738642	0.738642	0.738642	0.738642	0.738642	0.738642	0.738642
0.732932	0.732932	0.732932	0.732932	0.732932	0.732932	0.732932	0.732932	0.732932	0.732932	0.732932	0.732932	0.732932	0.732932	0.732932	0.732932	0.732932	0.732932	0.732932	0.732932	0.732932	0.732932	0.732932	0.732932	0.732932	0.732932	0.732932	0.732932	0.732932	0.732932	0.732932	0.732932	0.732932	0.732932	0.732932	0.732932	0.732932	0.732932	0.732932	0.732932	0.732932	0.732932	0.732932	0.732932	0.732932	0.732932	0.732932	0.732932	0.732932	0.732932
0.727557	0.727557	0.727557	0.727557	0.727557	0.727557	0.727557	0.727557	0.727557	0.727557	0.727557	0.727557	0.727557	0.727557	0.727557	0.727557	0.727557	0.727557	0.727557	0.727557	0.727557	0.727557	0.727557	0.727557	0.727557	0.727557	0.727557	0.727557	0.727557	0.727557	0.727557	0.727557	0.727557	0.727557	0.727557	0.727557	0.727557	0.727557	0.727557	0.727557	0.727557	0.727557	0.727557	0.727557	0.727557	0.727557	0.727557	0.727557	0.727557	0.727557
0.722531	0.722531	0.722531	0.722531	0.722531	0.722531	0.722531	0.722531	0.722531	0.722531	0.722531	0.722531	0.722531	0.722531	0.722531	0.722531	0.722531	0.722531	0.722531	0.722531	0.722531	0.722531	0.722531	0.722531	0.722531	0.722531	0.722531	0.722531	0.722531	0.722531	0.722531	0.722531	0.722531	0.722531	0.722531	0.722531	0.722531	0.722531	0.722531	0.722531	0.722531	0.722531	0.722531	0.722531	0.722531	0.722531	0.722531	0.722531	0.722531	0.722531
0.717867	0.717867	0.717867	0.717867	0.717867	0.717867	0.717867	0.717867	0.717867	0.717867	0.717867	0.717867	0.717867	0.717867	0.717867	0.717867	0.717867	0.717867	0.717867	0.717867	0.717867	0.717867	0.717867	0.717867	0.717867	0.717867	0.717867	0.717867	0.717867	0.717867	0.717867	0.717867	0.717867	0.717867	0.717867	0.717867	0.717867	0.717867	0.717867	0.717867	0.717867	0.717867	0.717867	0.717867	0.717867	0.717867	0.717867	0.717867	0.717867	0.717867
0.713574	0.713574	0.713574	0.713574	0.713574	0.713574	0.713574	0.713574	0.713574	0.713574	0.713574	0.713574	0.713574	0.713574	0.713574	0.713574	0.713574	0.713574	0.713574	0.713574	0.713574	0.713574	0.713574	0.713574	0.713574	0.713574	0.713574	0.713574	0.713574	0.713574	0.713574	0.713574	0.713574	0.713574	0.713574	0.713574	0.713574	0.713574	0.713574	0.713574	0.713574	0.713574	0.713574	0.713574	0.713574	0.713574	0.713574	0.713574	0.713574	0.713574
0.709663	0.709663	0.709663	0.709663	0.709663	0.709663	0.709663	0.709663	0.709663	0.709663	0.709663	0.709663	0.709663	0.709663	0.709663	0.709663	0.709663	0.709663	0.709663	0.709663	0.709663	0.709663	0.709663	0.709663	0.709663	0.709663	0.709663	0.709663	0.709663	0.709663	0.709663	0.709663	0.709663	0.709663	0.709663	0.709663	0.709663	0.709663	0.709663	0.709663	0.709663	0.709663	0.709663	0.709663	0.709663	0.709663	0.709663	0.709663	0.709663	0.709663
0.706144	0.706144	0.706144	0.706144	0.706144	0.706144	0.706144	0.706144	0.706144	0.706144	0.706144	0.706144	0.706144	0.706144	0.706144	0.706144	0.706144	0.706144	0.706144	0.706144	0.706144	0.706144	0.706144	0.706144	0.706144	0.706144	0.706144	0.706144	0.706144	0.706144	0.706144	0.706144	0.706144	0.706144	0.706144	0.706144	0.706144	0.706144	0.706144	0.706144	0.706144	0.706144	0.706144	0.706144	0.706144	0.706144	0.706144	0.706144	0.706144	0.706144
0.703021	0.703021	0.703021	0.703021	0.703021	0.703021	0.703021	0.703021	0.703021	0.703021	0.703021	0.703021	0.703021	0.703021	0.703021	0.703021	0.703021	0.703021	0.703021	0.703021	0.703021	0.703021	0.703021	0.703021	0.703021	0.703021	0.703021	0.703021	0.703021	0.703021	0.703021	0.703021	0.703021	0.703021	0.703021	0.703021	0.703021	0.703021	0.703021	0.703021	0.703021	0.703021	0.703021	0.703021	0.703021	0.703021	0.703021	0.703021	0.703021	0.703021
0.700304	0.700304	0.700304	0.700304	0.700304	0.700304	0.700304	0.700304	0.700304	0.700304	0.700304	0.700304	0.700304	0.700304	0.700304	0.700304	0.700304	0.700304	0.700304	0.700304	0.700304	0.700304	0.700304	0.700304	0.700304	0.700304	0.700304	0.700304	0.700304	0.700304	0.700304	0.700304	0.700304	0.700304	0.700304	0.700304	0.700304	0.700304	0.700304	0.700304	0.700304	0.700304	0.700304	0.700304	0.700304	0.700304	0.700304	0.700304	0.700304	0.700304
0.697995	0.697995	0.697995	0.697995	0.697995	0.697995	0.697995	0.697995	0.697995	0.697995	0.697995	0.697995	0.697995	0.697995	0.697995	0.697995	0.697995	0.697995	0.697995	0.697995	0.697995	0.697995	0.697995	0.697995	0.697995	0.697995	0.697995	0.697995	0.697995	0.697995	0.697995	0.697995	0.697995	0.697995	0.697995	0.697995	0.697995	0.697995	0.697995	0.697995	0.697995	0.697995	0.697995	0.697995	0.697995	0.697995	0.697995	0.697995	0.697995	0.697995
0.696101	0.696101	0.696101	0.696101	0.696101	0.696101	0.696101	0.696101	0.696101	0.696101	0.696101	0.696101	0.696101	0.696101	0.696101	0.696101	0.696101	0.696101	0.696101	0.696101	0.696101	0.696101	0.696101	0.696101	0.696101	0.696101	0.696101	0.696101	0.696101	0.696101	0.696101	0.696101	0.696101	0.696101	0.696101	0.696101	0.696101	0.696101	0.696101	0.696101	0.696101	0.696101	0.696101	0.696101	0.696101	0.696101	0.696101	0.696101	0.696101	0.696101
0.694624	0.694624	0.694624	0.694624	0.694624	0.694624	0.694624	0.694624	0.694624	0.694624	0.694624	0.694624	0.694624	0.694624	0.694624	0.694624	0.694624	0.694624	0.694624	0.694624	0.694624	0.694624	0.694624	0.694624	0.694624	0.694624	0.694624	0.694624	0.694624	0.694624	0.694624	0.694624	0.694624	0.694624	0.694624	0.694624	0.694624	0.694624	0.694624	0.694624	0.694624	0.694624	0.694624	0.694624	0.694624	0.694624	0.694624	0.694624	0.694624	0.694624
0.693567	0.693567	0.693567	0.693567	0.693567	0.693567	0.693567	0.693567	0.693567	0.693567	0.693567	0.693567	0.693567	0.693567	0.693567	0.693567	0.693567	0.693567	0.693567	0.693567	0.693567	0.693567	0.693567	0.693567	0.693567	0.693567	0.693567	0.693567	0.693567	0.693567	0.693567	0.693567	0.693567	0.693567	0.693567	0.693567	0.693567	0.693567	0.693567	0.693567	0.693567	0.693567	0.693567	0.693567	0.693567	0.693567	0.693567	0.693567	0.693567	0.693567
0.692933	0.692933	0.692933	0.692933	0.692933	0.692933	0.692933	0.692933	0.692933	0.692933	0.692933	0.692933	0.692933	0.692933	0.692933	0.692933	0.692933	0.692933	0.692933	0.692933	0.692933	0.692933	0.692933	0.692933	0.692933	0.692933	0.692933	0.692933	0.692933	0.692933	0.692933	0.692933	0.692933	0.692933	0.692933	0.692933	0.692933	0.692933	0.692933	0.692933	0.692933	0.692933	0.692933	0.692933	0.692933	0.692933	0.692933	0.692933	0.692933	0.692933
0.692721	0.692721	0.692721	0.692721	0.692721	0.692721	0.692721	0.692721	0.692721	0.692721	0.692721	0.692721	0.692721	0.692721	0.692721	0.692721	0.692721	0.692721	0.692721	0.692721	0.692721	0.692721	0.692721	0.692721	0.692721	0.692721	0.692721	0.692721	0.692721	0.692721	0.692721	0.692721	0.692721	0.692721	0.692721	0.692721	0.692721	0.692721	0.692721	0.692721	0.692721	0.692721	0.692721	0.692721	0.692721	0.692721	0.692721	0.692721	0.692721	0.692721
0.692933	0.692933	0.692933	0.692933	0.692933	0.692933	0.692933	0.692933	0.692933	0.692933	0.692933	0.692933	0.692933	0.692933	0.692933	0.692933	0.692933	0.692933	0.692933	0.692933	0.692933	0.692933	0.692933	0.692933	0.692933	0.692933	0.692933	0.692933	0.692933	0.692933	0.692933	0.692933	0.692933	0.692933	0.692933	0.692933	0.692933	0.692933	0.692933	0.692933	0.692933	0.692933	0.692933	0.692933	0.692933	0.692933	0.692933	0.692933	0.692933	0.692933
0.693567	0.693567	0.693567	0.693567	0.693567	0.693567	0.693567	0.693567	0.693567	0.693567	0.693567	0.693567	0.693567	0.693567	0.693567	0.693567	0.693567	0.693567	0.693567	0.693567	0.693567	0.693567	0.693567	0.693567	0.693567	0.693567	0.693567	0.693567	0.693567	0.693567	0.693567	0.693567	0.693567	0.693567	0.693567	0.693567	0.693567	0.693567	0.693567	0.693567	0.693567	0.693567	0.693567	0.693567	0.693567	0.693567	0.693567	0.693567	0.693567	0.693567
0.694624	0.694624	0.694624	0.694624	0.694624	0.694624	0.694624	0.694624	0.694624	0.694624	0.694624	0.694624	0.694624	0.694624	0.694624	0.694624	0.694624	0.694624	0.694624	0.694624	0.694624	0.694624	0.694624	0.694624	0.694624	0.694624	0.694624	0.694624	0.694624	0.694624	0.694624	0.694624	0.694624	0.694624	0.694624	0.694624	0.694624	0.694624	0.694624	0.694624	0.694624	0.694624	0.694624	0.694624	0.694624	0.694624	0.694624	0.694624	0.694624	0.694624
0.696101	0.696101	0.696101	0.696101	0.696101	0.696101	0.696101	0.696101	0.696101	0.696101	0.696101	0.696101	0.696101	0.696101	0.696101	0.696101	0.696101	0.696101	0.696101	0.696101	0.696101	0.696101	0.696101	0.696101	0.696101	0.696101	0.696101	0.696101	0.696101	0.696101	0.696101	0.696101	0.696101	0.696101	0.696101	0.696101	0.696101	0.696101	0.696101	0.696101	0.696101	0.696101	0.696101	0.696101	0.696101	0.696101	0.696101	0.696101	0.696101	0.696101
0.697995	0.697995	0.697995	0.697995	0.697995	0.697995	0.697995	0.697995	0.697995	0.697995	0.697995	0.697995	0.697995	0.697995	0.697995	0.697995	0.697995	0.697995	0.697995	0.697995	0.697995	0.697995	0.697995	0.697995	0.697995	0.697995	0.697995	0.697995	0.697995	0.697995	0.697995	0.697995	0.697995	0.697995	0.697995	0.697995	0.697995	0.697995	0.697995	0.697995	0.697995	0.697995	0.697995	0.697995	0.697995	0.697995	0.697995	0.697995	0.697995	0.697995
0.700304	0.700304	0.700304	0.700304	0.700304	0.700304	0.700304	0.700304	0.700304	0.700304	0.700304	0.700304	0.700304	0.700304	0.700304	0.700304	0.700304	0.700304	0.700304	0.700304	0.700304	0.700304	0.700304	0.700304	0.700304	0.700304	0.700304	0.700304	0.700304	0.700304	0.700304	0.700304	0.700304	0.700304	0.700304	0.700304	0.700304	0.700304	0.700304	0.700304	0.700304	0.700304	0.700304	0.700304	0.700304	0.700304	0.700304	0.700304	0.700304	0.700304
0.703021	0.703021	0.703021	0.703021	0.703021	0.703021	0.703021	0.703021	0.703021	0.703021	0.703021	0.703021	0.703021	0.703021	0.703021	0.703021	0.703021	0.703021	0.703021	0.703021	0.703021	0.703021	0.703021	0.703021	0.703021	0.703021	0.703021	0.703021	0.703021	0.703021	0.703021	0.703021	0.703021	0.703021	0.703021	0.703021	0.703021	0.703021	0.703021	0.703021	0.703021	0.703021	0.703021	0.703021	0.703021	0.703021	0.703021	0.703021	0.703021	0.703021
0.706144	0.706144	0.706144	0.706144	0.706144	0.706144	0.706144	0.706144	0.706144	0.706144	0.706144	0.706144	0.706144	0.706144	0.706144	0.706144	0.706144	0.706144	0.706144	0.706144	0.706144	0.706144	0.706144	0.706144	0.706144	0.706144	0.706144	0.706144	0.706144	0.706144	0.706144	0.706144	0.706144	0.706144	0.706144	0.706144	0.706144	0.706144	0.706144	0.706144	0.706144	0.706144	0.706144	0.706144	0.706144	0.706144	0.706144	0.706144	0.706144	0.706144
0.709663	0.709663	0.709663	0.709663	0.709663	0.709663	0.709663	0.709663	0.709663	0.709663	0.709663	0.709663	0.709663	0.709663	0.709663	0.709663	0.709663	0.709663	0.709663	0.709663	0.709663	0.709663	0.709663	0.709663	0.709663	0.709663	0.709663	0.709663	0.709663	0.709663	0.709663	0.709663	0.709663	0.709663	0.709663	0.709663	0.709663	0.709663	0.709663	0.709663	0.709663	0.709663	0.709663	0.709663	0.709663	0.709663	0.709663	0.709663	0.709663	0.709663
0.713574	0.713574	0.713574	0.713574	0.713574	0.713574	0.713574	0.713574	0.713574	0.713574	0.713574	0.713574	0.713574	0.713574	0.713574	0.713574	0.713574	0.713574	0.713574	0.713574	0.713574	0.713574	0.713574	0.713574	0.713574	0.713574	0.713574	0.713574	0.713574	0.713574	0.713574	0.713574	0.713574	0.713574	0.713574	0.713574	0.713574	0.713574	0.713574	0.713574	0.713574	0.713574	0.713574	0.713574	0.713574	0.713574	0.713574	0.713574	0.713574	0.713574
0.717867	0.717867	0.717867	0.717867	0.717867	0.717867	0.717867	0.717867	0.717867	0.717867	0.717867	0.717867	0.717867	0.717867	0.717867	0.717867	0.717867	0.717867	0.717867	0.717867	0.717867	0.717867	0.717867	0.717867	0.717867	0.717867	0.717867	0.717867	0.717867	0.717867	0.717867	0.717867	0.717867	0.717867	0.717867	0.717867	0.717867	0.717867	0.717867	0.717867	0.717867	0.717867	0.717867	0.717867	0.717867	0.717867	0.717867	0.717867	0.717867	0.717867
0.722531	0.722531	0.722531	0.722531	0.722531	0.722531	0.722531	0.722531	0.722531	0.722531	0.722531	0.722531	0.722531	0.722531	0.722531	0.722531	0.722531	0.722531	0.722531	0.722531	0.722531	0.722531	0.722531	0.722531	0.722531	0.722531	0.722531	0.722531	0.722531	0.722531	0.722531	0.722531	0.722531	0.722531	0.722531	0.722531	0.722531	0.722531	0.722531	0.722531	0.722531	0.722531	0.722531	0.722531	0.722531	0.722531	0.722531	0.722531	0.722531	0.722531
0.727557	0.727557	0.727557	0.727557	0.727557	0.727557	0.727557	0.727557	0.727557	0.727557	0.727557	0.727557	0.727557	0.727557	0.727557	0.727557	0.727557	0.727557	0.727557	0.727557	0.727557	0.727557	0.727557	0.727557	0.727557	0.727557	0.727557	0.727557	0.727557	0.727557	0.727557	0.727557	0.727557	0.727557	0.727557	0.727557	0.727557	0.727557	0.727557	0.727557	0.727557	0.727557	0.727557	0.727557	0.727557	0.727557	0.727557	0.727557	0.727557	0.727557
0.732932	0.732932	0.732932	0.732932	0.732932	0.732932	0.732932	0.732932	0.732932	0.732932	0.732932	0.732932	0.732932	0.732932	0.732932	0.732932	0.732932	0.732932	0.732932	0.732932	0.732932	0.732932	0.732932	0.732932	0.732932	0.732932	0.732932	0.732932	0.732932	0.732932	0.732932	0.732932	0.732932	0.732932	0.732932	0.732932	0.732932	0.732932	0.732932	0.732932	0.732932	0.732932	0.732932	0.732932	0.732932	0.732932	0.732932	0.732932	0.732932	0.732932
0.738642	0.738642	0.738642	0.738642	0.738642	0.738642	0.738642	0.738642	0.738642	0.738642	0.738642	0.738642	0.738642	0.738642	0.738642	0.738642	0.738642	0.738642	0.738642	0.738642	0.738642	0.738642	0.738642	0.738642	0.738642	0.738642	0.738642	0.738642	0.738642	0.738642	0.738642	0.738642	0.738642	0.738642	0.738642	0.738642	0.738642	0.738642	0.738642	0.738642	0.738642	0.738642	0.738642	0.738642	0.738642	0.738642	0.738642	0.738642	0.738642	0.738642
0.744671	0.744671	0.744671	0.744671	0.744671	0.744671	0.744671	0.744671	0.744671	0.744671	0.744671	0.744671	0.744671	0.744671	0.744671	0.744671	0.744671	0.744671	0.744671	0.744671	0.744671	0.744671	0.744671	0.744671	0.744671	0.744671	0.744671	0.744671	0.744671	0.744671	0.744671	0.744671	0.744671	0.744671	0.744671	0.744671	0.744671	0.744671	0.744671	0.744671	0.744671	0.744671	0.744671	0.744671	0.744671	0.744671	0.744671	0.744671	0.744671	0.744671
0.751004	0.751004	0.751004	0.751004	0.751004	0.751004	0.751004	0.751004	0.751004	0.751004	0.751004	0.751004	0.751004	0.751004	0.751004	0.751004	0.751004	0.751004	0.751004	0.751004	0.751004	0.751004	0.751004	0.751004	0.751004	0.751004	0.751004	0.751004	0.751004	0.751004	0.751004	0.751004	0.751004	0.751004	0.751004	0.751004	0.751004	0.751004	0.751004	0.751004	0.751004	0.751004	0.751004	0.751004	0.751004	0.751004	0.751004	0.751004	0.751004	0.751004
0.75762	0.75762	0.75762	0.75762	0.75762	0.75762	0.75762	0.75762	0.75762	0.75762	0.75762	0.75762	0.75762	0.75762	0.75762	0.75762	0.75762	0.75762	0.75762	0.75762	0.75762	0.75762	0.75762	0.75762	0.75762	0.75762	0.75762	0.75762	0.75762	0.75762	0.75762	0.75762	0.75762	0.75762	0.75762	0.75762	0.75762	0.75762	0.75762	0.75762	0.75762	0.75762	0.75762	0.75762	0.75762	0.75762	0.75762	0.75762	0.75762	0.75762
0.764501	0.764501	0.764501	0.764501	0.764501	0.764501	0.764501	0.764501	0.764501	0.764501	0.764501	0.764501	0.764501	0.764501	0.764501	0.764501	0.764501	0.764501	0.764501	0.764501	0.764501	0.764501	0.764501	0.764501	0.764501	0.764501	0.764501	0.764501	0.764501	0.764501	0.764501	0.764501	0.764501	0.764501	0.764501	0.764501	0.764501	0.764501	0.764501	0.764501	0.764501	0.764501	0.764501	0.764501	0.764501	0.764501	0.764501	0.764501	0.764501	0.764501
0.771623	0.771623	0.771623	0.771623	0.771623	0.771623	0.771623	0.771623	0.771623	0.771623	0.771623	0.771623	0.771623	0.771623	0.771623	0.771623	0.771623	0.771623	0.771623	0.771623	0.771623	0.771623	0.771623	0.771623	0.771623	0.771623	0.771623	0.771623	0.771623	0.771623	0.771623	0.771623	0.771623	0.771623	0.771623	0.771623	0.771623	0.771623	0.771623	0.771623	0.771623	0.771623	0.771623	0.771623	0.771623	0.771623	0.771623	0.771623	0.771623	0.771623
0.778965	0.778965	0.778965	0.778965	0.778965	0.778965	0.778965	0.778965	0.778965	0.778965	0.778965	0.778965	0.778965	0.778965	0.778965	0.778965	0.778965	0.778965	0.778965	0.778965	0.778965	0.778965	0.778965	0.778965	0.778965	0.778965	0.778965	0.778965	0.778965	0.778965	0.778965	0.778965	0.778965	0.778965	0.778965	0.778965	0.778965	0.778965	0.778965	0.778965	0.778965	0.778965	0.778965	0.778965	0.778965	0.778965	0.778965	0.778965	0.778965	0.778965
0.786501	0.786501	0.786501	0.786501	0.786501	0.786501	0.786501	0.786501	0.786501	0.786501	0.786501	0.786501	0.786501	0.786501	0.786501	0.786501	0.786501	0.786501	0.786501	0.786501	0.786501	0.786501	0.786501	0.786501	0.786501	0.786501	0.786501	0.786501	0.786501	0.786501	0.786501	0.786501	0.786501	0.786501	0.786501	0.786501	0.786501	0.786501	0.786501	0.786501	0.786501	0.786501	0.786501	0.786501	0.786501	0.786501	0.786501	0.786501	0.786501	0.786501
0.794205	0.794205	0.794205	0.794205	0.794205	0.794205	0.794205	0.794205	0.794205	0.794205	0.794205	0.794205	0.794205	0.794205	0.794205	0.794205	0.794205	0.794205	0.794205	0.794205	0.794205	0.794205	0.794205	0.794205	0.794205	0.794205	0.794205	0.794205	0.794205	0.794205	0.794205	0.794205	0.794205	0.794205	0.794205	0.794205	0.794205	0.794205	0.794205	0.794205	0.794205	0.794205	0.794205	0.794205	0.794205	0.794205	0.794205	0.794205	0.794205	0.794205
0.802047	0.802047	0.802047	0.802047	0.802047	0.802047	0.802047	0.802047	0.802047	0.802047	0.802047	0.802047	0.802047	0.802047	0.802047	0.802047	0.802047	0.802047	0.802047	0.802047	0.802047	0.802047	0.802047	0.802047	0.802047	0.802047	0.802047	0.802047	0.802047	0.802047	0.802047	0.802047	0.802047	0.802047	0.802047	0.802047	0.802047	0.802047	0.802047	0.802047	0.802047	0.802047	0.802047	0.802047	0.802047	0.802047	0.802047	0.802047	0.802047	0.802047
0.81	0.81	0.81	0.81	0.81	0.81	0.81	0.81	0.81	0.81	0.81	0.81	0.81	0.81	0.81	0.81	0.81	0.81	0.81	0.81	0.81	0.81	0.81	0.81	0.81	0.81	0.81	0.81	0.81	0.81	0.81	0.81	0.81	0.81	0.81	0.81	0.81	0.81	0.81	0.81	0.81	0.81	0.81	0.81	0.81	0.81	0.81	0.81	0.81	0.81
0.818031	0.818031	0.818031	0.818031	0.818031	0.818031	0.818031	0.818031	0.818031	0.818031	0.818031	0.818031	0.818031	0.818031	0.818031	0.818031	0.818031	0.818031	0.818031	0.818031	0.818031	0.818031	0.818031	0.818031	0.818031	0.818031	0.818031	0.818031	0.818031	0.818031	0.818031	0.818031	0.818031	0.818031	0.818031	0.818031	0.818031	0.818031	0.818031	0.818031	0.818031	0.818031	0.818031	0.818031	0.818031	0.818031	0.818031	0.818031	0.818031	0.818031
0.826109	0.826109	0.826109	0.826109	0.826109	0.826109	0.826109	0.826109	0.826109	0.826109	0.826109	0.826109	0.826109	0.826109	0.826109	0.826109	0.826109	0.826109	0.826109	0.826109	0.826109	0.826109	0.826109	0.826109	0.826109	0.826109	0.826109	0.826109	0.826109	0.826109	0.826109	0.826109	0.826109	0.826109	0.826109	0.826109	0.826109	0.826109	0.826109	0.826109	0.826109	0.826109	0.826109	0.826109	0.826109	0.826109	0.826109	0.826109	0.826109	0.826109
0.834201	0.834201	0.834201	0.834201	0.834201	0.834201	0.834201	0.834201	0.834201	0.834201	0.834201	0.834201	0.834201	0.834201	0.834201	0.834201	0.834201	0.834201	0.834201	0.834201	0.834201	0.834201	0.834201	0.834201	0.834201	0.834201	0.834201	0.834201	0.834201	0.834201	0.834201	0.834201	0.834201	0.834201	0.834201	0.834201	0.834201	0.834201	0.834201	0.834201	0.834201	0.834201	0.834201	0.834201	0.834201	0.834201	0.834201	0.834201	0.834201	0.834201
0.842272	0.842272	0.842272	0.842272	0.842272	0.842272	0.842272	0.842272	0.842272	0.842272	0.842272	0.842272	0.842272	0.842272	0.842272	0.842272	0.842272	0.842272	0.842272	0.842272	0.842272	0.842272	0.842272	0.842272	0.842272	0.842272	0.842272	0.842272	0.842272	0.842272	0.842272	0.842272	0.842272	0.842272	0.842272	0.842272	0.842272	0.842272	0.842272	0.842272	0.842272	0.842272	0.842272	0.842272	0.842272	0.842272	0.842272	0.842272	0.842272	0.842272
0.850286	0.850286	0.850286	0.850286	0.850286	0.850286	0.850286	0.850286	0.850286	0.850286	0.850286	0.850286	0.850286	0.850286	0.850286	0.850286	0.850286	0.850286	0.850286	0.850286	0.850286	0.850286	0.850286	0.850286	0.850286	0.850286	0.850286	0.850286	0.850286	0.850286	0.850286	0.850286	0.850286	0.850286	0.850286	0.850286	0.850286	0.850286	0.850286	0.850286	0.850286	0.850286	0.850286	0.850286	0.850286	0.850286	0.850286	0.850286	0.850286	0.850286
0.85821	0.85821	0.85821	0.85821	0.85821	0.85821	0.85821	0.85821	0.85821	0.85821	0.85821	0.85821	0.85821	0.85821	0.85821	0.85821	0.85821	0.85821	0.85821	0.85821	0.85821	0.85821	0.85821	0.85821	0.85821	0.85821	0.85821	0.85821	0.85821	0.85821	0.85821	0.85821	0.85821	0.85821	0.85821	0.85821	0.85821	0.85821	0.85821	0.85821	0.85821	0.85821	0.85821	0.85821	0.85821	0.85821	0.85821	0.85821	0.85821	0.85821
0.866006	0.866006	0.866006	0.866006	0.866006	0.866006	0.866006	0.866006	0.866006	0.866006	0.866006	0.866006	0.866006	0.866006	0.866006	0.866006	0.866006	0.866006	0.866006	0.866006	0.866006	0.866006	0.866006	0.866006	0.866006	0.866006	0.866006	0.866006	0.866006	0.866006	0.866006	0.866006	0.866006	0.866006	0.866006	0.866006	0.866006	0.866006	0.866006	0.866006	0.866006	0.866006	0.866006	0.866006	0.866006	0.866006	0.866006	0.866006	0.866006	0.866006
0.873638	0.873638	0.873638	0.873638	0.873638	0.873638	0.873638	0.873638	0.873638	0.873638	0.873638	0.873638	0.873638	0.873638	0.873638	0.873638	0.873638	0.873638	0.873638	0.873638	0.873638	0.873638	0.873638	0.873638	0.873638	0.873638	0.873638	0.873638	0.873638	0.873638	0.873638	0.873638	0.873638	0.873638	0.873638	0.873638	0.873638	0.873638	0.873638	0.873638	0.873638	0.873638	0.873638	0.873638	0.873638	0.873638	0.873638	0.873638	0.873638	0.873638
0.881071	0.881071	0.881071	0.881071	0.881071	0.881071	0.881071	0.881071	0.881071	0.881071	0.881071	0.881071	0.881071	0.881071	0.881071	0.881071	0.881071	0.881071	0.881071	0.881071	0.881071	0.881071	0.881071	0.881071	0.881071	0.881071	0.881071	0.881071	0.881071	0.881071	0.881071	0.881071	0.881071	0.881071	0.881071	0.881071	0.881071	0.881071	0.881071	0.881071	0.881071	0.881071	0.881071	0.881071	0.881071	0.881071	0.881071	0.881071	0.881071	0.881071
0.888268	0.888268	0.888268	0.888268	0.888268	0.888268	0.888268	0.888268	0.888268	0.888268	0.888268	0.888268	0.888268	0.888268	0.888268	0.888268	0.888268	0.888268	0.888268	0.888268	0.888268	0.888268	0.888268	0.888268	0.888268	0.888268	0.888268	0.888268	0.888268	0.888268	0.888268	0.888268	0.888268	0.888268	0.888268	0.888268	0.888268	0.888268	0.888268	0.888268	0.888268	0.888268	0.888268	0.888268	0.888268	0.888268	0.888268	0.888268	0.888268	0.888268
0.895194	0.895194	0.895194	0.895194	0.895194	0.895194	0.895194	0.895194	0.895194	0.895194	0.895194	0.895194	0.895194	0.895194	0.895194	0.895194	0.895194	0.895194	0.895194	0.895194	0.895194	0.895194	0.895194	0.895194	0.895194	0.895194	0.895194	0.895194	0.895194	0.895194	0.895194	0.895194	0.895194	0.895194	0.895194	0.895194	0.895194	0.895194	0.895194	0.895194	0.895194	0.895194	0.895194	0.895194	0.895194	0.895194	0.895194	0.895194	0.895194	0.895194
0.901815	0.901815	0.901815	0.901815	0.901815	0.901815	0.901815	0.901815	0.901815	0.901815	0.901815	0.901815	0.901815	0.901815	0.901815	0.901815	0.901815	0.901815	0.901815	0.901815	0.901815	0.901815	0.901815	0.901815	0.901815	0.901815	0.901815	0.901815	0.901815	0.901815	0.901815	0.901815	0.901815	0.901815	0.901815	0.901815	0.901815	0.901815	0.901815	0.901815	0.901815	0.901815	0.901815	0.901815	0.901815	0.901815	0.901815	0.901815	0.901815	0.901815
0.908097	0.908097	0.908097	0.908097	0.908097	0.908097	0.908097	0.908097	0.908097	0.908097	0.908097	0.908097	0.908097	0.908097	0.908097	0.908097	0.908097	0.908097	0.908097	0.908097	0.908097	0.908097	0.908097	0.908097	0.908097	0.908097	0.908097	0.908097	0.908097	0.908097	0.908097	0.908097	0.908097	0.908097	0.908097	0.908097	0.908097	0.908097	0.908097	0.908097	0.908097	0.908097	0.908097	0.908097	0.908097	0.908097	0.908097	0.908097	0.908097	0.908097
0.914007	0.914007	0.914007	0.914007	0.914007	0.914007	0.914007	0.914007	0.914007	0.914007	0.914007	0.914007	0.914007	0.914007	0.914007	0.914007	0.914007	0.914007	0.914007	0.914007	0.914007	0.914007	0.914007	0.914007	0.914007	0.914007	0.914007	0.914007	0.914007	0.914007	0.914007	0.914007	0.914007	0.914007	0.914007	0.914007	0.914007	0.914007	0.914007	0.914007	0.914007	0.914007	0.914007	0.914007	0.914007	0.914007	0.914007	0.914007	0.914007	0.914007
0.919516	0.919516	0.919516	0.919516	0.919516	0.919516	0.919516	0.919516	0.919516	0.919516	0.919516	0.919516	0.919516	0.919516	0.919516	0.919516	0.919516	0.919516	0.919516	0.919516	0.919516	0.919516	0.919516	0.919516	0.919516	0.919516	0.919516	0.919516	0.919516	0.919516	0.919516	0.919516	0.919516	0.919516	0.919516	0.919516	0.919516	0.919516	0.919516	0.919516	0.919516	0.919516	0.919516	0.919516	0.919516	0.919516	0.919516	0.919516	0.919516	0.919516
0.924594	0.924594	0.924594	0.924594	0.924594	0.924594	0.924594	0.924594	0.924594	0.924594	0.924594	0.924594	0.924594	0.924594	0.924594	0.924594	0.924594	0.924594	0.924594	0.924594	0.924594	0.924594	0.924594	0.924594	0.924594	0.924594	0.924594	0.924594	0.924594	0.924594	0.924594	0.924594	0.924594	0.924594	0.924594	0.924594	0.924594	0.924594	0.924594	0.924594	0.924594	0.924594	0.924594	0.924594	0.924594	0.924594	0.924594	0.924594	0.924594	0.924594
0.929215	0.929215	0.929215	0.929215	0.929215	0.929215	0.929215	0.929215	0.929215	0.929215	0.929215	0.929215	0.929215	0.929215	0.929215	0.929215	0.929215	0.929215	0.929215	0.929215	0.929215	0.929215	0.929215	0.929215	0.929215	0.929215	0.929215	0.929215	0.929215	0.929215	0.929215	0.929215	0.929215	0.929215	0.929215	0.929215	0.929215	0.929215	0.929215	0.929215	0.929215	0.929215	0.929215	0.929215	0.929215	0.929215	0.929215	0.929215	0.929215	0.929215
0.933353	0.933353	0.933353	0.933353	0.933353	0.933353	0.933353	0.933353	0.933353	0.933353	0.933353	0.933353	0.933353	0.933353	0.933353	0.933353	0.933353	0.933353	0.933353	0.933353	0.933353	0.933353	0.933353	0.933353	0.933353	0.933353	0.933353	0.933353	0.933353	0.933353	0.933353	0.933353	0.933353	0.933353	0.933353	0.933353	0.933353	0.933353	0.933353	0.933353	0.933353	0.933353	0.933353	0.933353	0.933353	0.933353	0.933353	0.933353	0.933353	0.933353
0.936986	0.936986	0.936986	0.936986	0.936986	0.936986	0.936986	0.936986	0.936986	0.936986	0.936986	0.936986	0.936986	0.936986	0.936986	0.936986	0.936986	0.936986	0.936986	0.936986	0.936986	0.936986	0.936986	0.936986	0.936986	0.936986	0.936986	0.936986	0.936986	0.936986	0.936986	0.936986	0.936986	0.936986	0.936986	0.936986	0.936986	0.936986	0.936986	0.936986	0.936986	0.936986	0.936986	0.936986	0.936986	0.936986	0.936986	0.936986	0.936986	0.936986
0.940095	0.940095	0.940095	0.940095	0.940095	0.940095	0.940095	0.940095	0.940095	0.940095	0.940095	0.940095	0.940095	0.940095	0.940095	0.940095	0.940095	0.940095	0.940095	0.940095	0.940095	0.940095	0.940095	0.940095	0.940095	0.940095	0.940095	0.940095	0.940095	0.940095	0.940095	0.940095	0.940095	0.940095	0.940095	0.940095	0.940095	0.940095	0.940095	0.940095	0.940095	0.940095	0.940095	0.940095	0.940095	0.940095	0.940095	0.940095	0.940095	0.940095
0.942662	0.942662	0.942662	0.942662	0.942662	0.942662	0.942662	0.942662	0.942662	0.942662	0.942662	0.942662	0.942662	0.942662	0.942662	0.942662	0.942662	0.942662	0.942662	0.942662	0.942662	0.942662	0.942662	0.942662	0.942662	0.942662	0.942662	0.942662	0.942662	0.942662	0.942662	0.942662	0.942662	0.942662	0.942662	0.942662	0.942662	0.942662	0.942662	0.942662	0.942662	0.942662	0.942662	0.942662	0.942662	0.942662	0.942662	0.942662	0.942662	0.942662
0.944674	0.944674	0.944674	0.944674	0.944674	0.944674	0.944674	0.944674	0.944674	0.944674	0.944674	0.944674	0.944674	0.944674	0.944674	0.944674	0.944674	0.944674	0.944674	0.944674	0.944674	0.944674	0.944674	0.944674	0.944674	0.944674	0.944674	0.944674	0.944674	0.944674	0.944674	0.944674	0.944674	0.944674	0.944674	0.944674	0.944674	0.944674	0.944674	0.944674	0.944674	0.944674	0.944674	0.944674	0.944674	0.944674	0.944674	0.944674	0.944674	0.944674
0.946119	0.946119	0.946119	0.946119	0.946119	0.946119	0.946119	0.946119	0.946119	0.946119	0.946119	0.946119	0.946119	0.946119	0.946119	0.946119	0.946119	0.946119	0.946119	0.946119	0.946119	0.946119	0.946119	0.946119	0.946119	0.946119	0.946119	0.946119	0.946119	0.946119	0.946119	0.946119	0.946119	0.946119	0.946119	0.946119	0.946119	0.946119	0.946119	0.946119	0.946119	0.946119	0.946119	0.946119	0.946119	0.946119	0.946119	0.946119	0.946119	0.946119
0.946989	0.946989	0.946989	0.946989	0.946989	0.946989	0.946989	0.946989	0.946989	0.946989	0.946989	0.946989	0.946989	0.946989	0.946989	0.946989	0.946989	0.946989	0.946989	0.946989	0.946989	0.946989	0.946989	0.946989	0.946989	0.946989	0.946989	0.946989	0.946989	0.946989	0.946989	0.946989	0.946989	0.946989	0.946989	0.946989	0.946989	0.946989	0.946989	0.946989	0.946989	0.946989	0.946989	0.946989	0.946989	0.946989	0.946989	0.946989	0.946989	0.946989
0.947279	0.947279	0.947279	0.947279	0.947279	0.947279	0.947279	0.947279	0.947279	0.947279	0.947279	0.947279	0.947279	0.947279	0.947279	0.947279	0.947279	0.947279	0.947279	0.947279	0.947279	0.947279	0.947279	0.947279	0.947279	0.947279	0.947279	0.947279	0.947279	0.947279	0.947279	0.947279	0.947279	0.947279	0.947279	0.947279	0.947279	0.947279	0.947279	0.947279	0.947279	0.947279	0.947279	0.947279	0.947279	0.947279	0.947279	0.947279	0.947279	0.947279
0.946989	0.946989	0.946989	0.946989	0.946989	0.946989	0.946989	0.946989	0.946989	0.946989	0.946989	0.946989	0.946989	0.946989	0.946989	0.946989	0.946989	0.946989	0.946989	0.946989	0.946989	0.946989	0.946989	0.946989	0.946989	0.946989	0.946989	0.946989	0.946989	0.946989	0.946989	0.946989	0.946989	0.946989	0.946989	0.946989	0.946989	0.946989	0.946989	0.946989	0.946989	0.946989	0.946989	0.946989	0.946989	0.946989	0.946989	0.946989	0.946989	0.946989
0.946119	0.946119	0.946119	0.946119	0.946119	0.946119	0.946119	0.946119	0.946119	0.946119	0.946119	0.946119	0.946119	0.946119	0.946119	0.946119	0.946119	0.946119	0.946119	0.946119	0.946119	0.946119	0.946119	0.946119	0.946119	0.946119	0.946119	0.946119	0.946119	0.946119	0.946119	0.946119	0.946119	0.946119	0.946119	0.946119	0.946119	0.946119	0.946119	0.946119	0.946119	0.946119	0.946119	0.946119	0.946119	0.946119	0.946119	0.946119	0.946119	0.946119
0.944674	0.944674	0.944674	0.944674	0.944674	0.944674	0.944674	0.944674	0.944674	0.944674	0.944674	0.944674	0.944674	0.944674	0.944674	0.944674	0.944674	0.944674	0.944674	0.944674	0.944674	0.944674	0.944674	0.944674	0.944674	0.944674	0.944674	0.944674	0.944674	0.944674	0.944674	0.944674	0.944674	0.944674	0.944674	0.944674	0.944674	0.944674	0.944674	0.944674	0.944674	0.944674	0.944674	0.944674	0.944674	0.944674	0.944674	0.944674	0.944674	0.944674
0.942662	0.942662	0.942662	0.942662	0.942662	0.942662	0.942662	0.942662	0.942662	0.942662	0.942662	0.942662	0.942662	0.942662	0.942662	0.942662	0.942662	0.942662	0.942662	0.942662	0.942662	0.942662	0.942662	0.942662	0.942662	0.942662	0.942662	0.942662	0.942662	0.942662	0.942662	0.942662	0.942662	0.942662	0.942662	0.942662	0.942662	0.942662	0.942662	0.942662	0.942662	0.942662	0.942662	0.942662	0.942662	0.942662	0.942662	0.942662	0.942662	0.942662
0.940095	0.940095	0.940095	0.940095	0.940095	0.940095	0.940095	0.940095	0.940095	0.940095	0.940095	0.940095	0.940095	0.940095	0.940095	0.940095	0.940095	0.940095	0.940095	0.940095	0.940095	0.940095	0.940095	0.940095	0.940095	0.940095	0.940095	0.940095	0.940095	0.940095	0.940095	0.940095	0.940095	0.940095	0.940095	0.940095	0.940095	0.940095	0.940095	0.940095	0.940095	0.940095	0.940095	0.940095	0.940095	0.940095	0.940095	0.940095	0.940095	0.940095
0.936986	0.936986	0.936986	0.936986	0.936986	0.936986	0.936986	0.936986	0.936986	0.936986	0.936986	0.936986	0.936986	0.936986	0.936986	0.936986	0.936986	0.936986	0.936986	0.936986	0.936986	0.936986	0.936986	0.936986	0.936986	0.936986	0.936986	0.936986	0.936986	0.936986	0.936986	0.936986	0.936986	0.936986	0.936986	0.936986	0.936986	0.936986	0.936986	0.936986	0.936986	0.936986	0.936986	0.936986	0.936986	0.936986	0.936986	0.936986	0.936986	0.936986
0.933353	0.933353	0.933353	0.933353	0.933353	0.933353	0.933353	0.933353	0.933353	0.933353	0.933353	0.933353	0.933353	0.933353	0.933353	0.933353	0.933353	0.933353	0.933353	0.933353	0.933353	0.933353	0.933353	0.933353	0.933353	0.933353	0.933353	0.933353	0.933353	0.933353	0.933353	0.933353	0.933353	0.933353	0.933353	0.933353	0.933353	0.933353	0.933353	0.933353	0.933353	0.933353	0.933353	0.933353	0.933353	0.933353	0.933353	0.933353	0.933353	0.933353
0.929215	0.929215	0.929215	0.929215	0.929215	0.929215	0.929215	0.929215	0.929215	0.929215	0.929215	0.929215	0.929215	0.929215	0.929215	0.929215	0.929215	0.929215	0.929215	0.929215	0.929215	0.929215	0.929215	0.929215	0.929215	0.929215	0.929215	0.929215	0.929215	0.929215	0.929215	0.929215	0.929215	0.929215	0.929215	0.929215	0.929215	0.929215	0.929215	0.929215	0.929215	0.929215	0.929215	0.929215	0.929215	0.929215	0.929215	0.929215	0.929215	0.929215
0.924594	0.924594	0.924594	0.924594	0.924594	0.924594	0.924594	0.924594	0.924594	0.924594	0.924594	0.924594	0.924594	0.924594	0.924594	0.924594	0.924594	0.924594	0.924594	0.924594	0.924594	0.924594	0.924594	0.924594	0.924594	0.924594	0.924594	0.924594	0.924594	0.924594	0.924594	0.924594	0.924594	0.924594	0.924594	0.924594	0.924594	0.924594	0.924594	0.924594	0.924594	0.924594	0.924594	0.924594	0.924594	0.924594	0.924594	0.924594	0.924594	0.924594
0.919516	0.919516	0.919516	0.919516	0.919516	0.919516	0.919516	0.919516	0.919516	0.919516	0.919516	0.919516	0.919516	0.919516	0.919516	0.919516	0.919516	0.919516	0.919516	0.919516	0.919516	0.919516	0.919516	0.919516	0.919516	0.919516	0.919516	0.919516	0.919516	0.919516	0.919516	0.919516	0.919516	0.919516	0.919516	0.919516	0.919516	0.919516	0.919516	0.919516	0.919516	0.919516	0.919516	0.919516	0.919516	0.919516	0.919516	0.919516	0.919516	0.919516
0.914007	0.914007	0.914007	0.914007	0.914007	0.914007	0.914007	0.914007	0.914007	0.914007	0.914007	0.914007	0.914007	0.914007	0.914007	0.914007	0.914007	0.914007	0.914007	0.914007	0.914007	0.914007	0.914007	0.914007	0.914007	0.914007	0.914007	0.914007	0.914007	0.914007	0.914007	0.914007	0.914007	0.914007	0.914007	0.914007	0.914007	0.914007	0.914007	0.914007	0.914007	0.914007	0.914007	0.914007	0.914007	0.914007	0.914007	0.914007	0.914007	0.914007
0.908097	0.908097	0.908097	0.908097	0.908097	0.908097	0.908097	0.908097	0.908097	0.908097	0.908097	0.908097	0.908097	0.908097	0.908097	0.908097	0.908097	0.908097	0.908097	0.908097	0.908097	0.908097	0.908097	0.908097	0.908097	0.908097	0.908097	0.908097	0.908097	0.908097	0.908097	0.908097	0.908097	0.908097	0.908097	0.908097	0.908097	0.908097	0.908097	0.908097	0.908097	0.908097	0.908097	0.908097	0.908097	0.908097	0.908097	0.908097	0.908097	0.908097
0.901815	0.901815	0.901815	0.901815	0.901815	0.901815	0.901815	0.901815	0.901815	0.901815	0.901815	0.901815	0.901815	0.901815	0.901815	0.901815	0.901815	0.901815	0.901815	0.901815	0.901815	0.901815	0.901815	0.901815	0.901815	0.901815	0.901815	0.901815	0.901815	0.901815	0.901815	0.901815	0.901815	0.901815	0.901815	0.901815	0.901815	0.901815	0.901815	0.901815	0.901815	0.901815	0.901815	0.901815	0.901815	0.901815	0.901815	0.901815	0.901815	0.901815
0.895194	0.895194	0.895194	0.895194	0.895194	0.895194	0.895194	0.895194	0.895194	0.895194	0.895194	0.895194	0.895194	0.895194	0.895194	0.895194	0.895194	0.895194	0.895194	0.895194	0.895194	0.895194	0.895194	0.895194	0.895194	0.895194	0.895194	0.895194	0.895194	0.895194	0.895194	0.895194	0.895194	0.895194	0.895194	0.895194	0.895194	0.895194	0.895194	0.895194	0.895194	0.895194	0.895194	0.895194	0.895194	0.895194	0.895194	0.895194	0.895194	0.895194
0.888268	0.888268	0.888268	0.888268	0.888268	0.888268	0.888268	0.888268	0.888268	0.888268	0.888268	0.888268	0.888268	0.888268	0.888268	0.888268	0.888268	0.888268	0.888268	0.888268	0.888268	0.888268	0.888268	0.888268	0.888268	0.888268	0.888268	0.888268	0.888268	0.888268	0.888268	0.888268	0.888268	0.888268	0.888268	0.888268	0.888268	0.888268	0.888268	0.888268	0.888268	0.888268	0.888268	0.888268	0.888268	0.888268	0.888268	0.888268	0.888268	0.888268
0.881071	0.881071	0.881071	0.881071	0.881071	0.881071	0.881071	0.881071	0.881071	0.881071	0.881071	0.881071	0.881071	0.881071	0.881071	0.881071	0.881071	0.881071	0.881071	0.881071	0.881071	0.881071	0.881071	0.881071	0.881071	0.881071	0.881071	0.881071	0.881071	0.881071	0.881071	0.881071	0.881071	0.881071	0.881071	0.881071	0.881071	0.881071	0.881071	0.881071	0.881071	0.881071	0.881071	0.881071	0.881071	0.881071	0.881071	0.881071	0.881071	0.881071
0.873638	0.873638	0.873638	0.873638	0.873638	0.873638	0.873638	0.873638	0.873638	0.873638	0.873638	0.873638	0.873638	0.873638	0.873638	0.873638	0.873638	0.873638	0.873638	0.873638	0.873638	0.873638	0.873638	0.873638	0.873638	0.873638	0.873638	0.873638	0.873638	0.873638	0.873638	0.873638	0.873638	0.873638	0.873638	0.873638	0.873638	0.873638	0.873638	0.873638	0.873638	0.873638	0.873638	0.873638	0.873638	0.873638	0.873638	0.873638	0.873638	0.873638
0.866006	0.866006	0.866006	0.866006	0.866006	0.866006	0.866006	0.866006	0.866006	0.866006	0.866006	0.866006	0.866006	0.866006	0.866006	0.866006	0.866006	0.866006	0.866006	0.866006	0.866006	0.866006	0.866006	0.866006	0.866006	0.866006	0.866006	0.866006	0.866006	0.866006	0.866006	0.866006	0.866006	0.866006	0.866006	0.866006	0.866006	0.866006	0.866006	0.866006	0.866006	0.866006	0.866006	0.866006	0.866006	0.866006	0.866006	0.866006	0.866006	0.866006
0.85821	0.85821	0.85821	0.85821	0.85821	0.85821	0.85821	0.85821	0.85821	0.85821	0.85821	0.85821	0.85821	0.85821	0.85821	0.85821	0.85821	0.85821	0.85821	0.85821	0.85821	0.85821	0.85821	0.85821	0.85821	0.85821	0.85821	0.85821	0.85821	0.85821	0.85821	0.85821	0.85821	0.85821	0.85821	0.85821	0.85821	0.85821	0.85821	0.85821	0.85821	0.85821	0.85821	0.85821	0.85821	0.85821	0.85821	0.85821	0.85821	0.85821
0.850286	0.850286	0.850286	0.850286	0.850286	0.850286	0.850286	0.850286	0.850286	0.850286	0.850286	0.850286	0.850286	0.850286	0.850286	0.850286	0.850286	0.850286	0.850286	0.850286	0.850286	0.850286	0.850286	0.850286	0.850286	0.850286	0.850286	0.850286	0.850286	0.850286	0.850286	0.850286	0.850286	0.850286	0.850286	0.850286	0.850286	0.850286	0.850286	0.850286	0.850286	0.850286	0.850286	0.850286	0.850286	0.850286	0.850286	0.850286	0.850286	0.850286
0.842272	0.842272	0.842272	0.842272	0.842272	0.842272	0.842272	0.842272	0.842272	0.842272	0.842272	0.842272	0.842272	0.842272	0.842272	0.842272	0.842272	0.842272	0.842272	0.842272	0.842272	0.842272	0.842272	0.842272	0.842272	0.842272	0.842272	0.842272	0.842272	0.842272	0.842272	0.842272	0.842272	0.842272	0.842272	0.842272	0.842272	0.842272	0.842272	0.842272	0.842272	0.842272	0.842272	0.842272	0.842272	0.842272	0.842272	0.842272	0.842272	0.842272
0.834201	0.834201	0.834201	0.834201	0.834201	0.834201	0.834201	0.834201	0.834201	0.834201	0.834201	0.834201	0.834201	0.834201	0.834201	0.834201	0.834201	0.834201	0.834201	0.834201	0.834201	0.834201	0.834201	0.834201	0.834201	0.834201	0.834201	0.834201	0.834201	0.834201	0.834201	0.834201	0.834201	0.834201	0.834201	0.834201	0.834201	0.834201	0.834201	0.834201	0.834201	0.834201	0.834201	0.834201	0.834201	0.834201	0.834201	0.834201	0.834201	0.834201
0.826109	0.826109	0.826109	0.826109	0.826109	0.826109	0.826109	0.826109	0.826109	0.826109	0.826109	0.826109	0.826109	0.826109	0.826109	0.826109	0.826109	0.826109	0.826109	0.826109	0.826109	0.826109	0.826109	0.826109	0.826109	0.826109	0.826109	0.826109	0.826109	0.826109	0.826109	0.826109	0.826109	0.826109	0.826109	0.826109	0.826109	0.826109	0.826109	0.826109	0.826109	0.826109	0.826109	0.826109	0.826109	0.826109	0.826109	0.826109	0.826109	0.826109
0.818031	0.818031	0.818031	0.818031	0.818031	0.818031	0.818031	0.818031	0.818031	0.818031	0.818031	0.818031	0.818031	0.818031	0.818031	0.818031	0.818031	0.818031	0.818031	0.818031	0.818031	0.818031	0.818031	0.818031	0.818031	0.818031	0.818031	0.818031	0.818031	0.818031	0.818031	0.818031	0.818031	0.818031	0.818031	0.818031	0.818031	0.818031	0.818031	0.818031	0.818031	0.818031	0.818031	0.818031	0.818031	0.818031	0.818031	0.818031	0.818031	0.818031
0.81	0.81	0.81	0.81	0.81	0.81	0.81	0.81	0.81	0.81	0.81	0.81	0.81	0.81	0.81	0.81	0.81	0.81	0.81	0.81	0.81	0.81	0.81	0.81	0.81	0.81	0.81	0.81	0.81	0.81	0.81	0.81	0.81	0.81	0.81	0.81	0.81	0.81	0.81	0.81	0.81	0.81	0.81	0.81	0.81	0.81	0.81	0.81	0.81	0.81
0.802047	0.802047	0.802047	0.802047	0.802047	0.802047	0.802047	0.802047	0.802047	0.802047	0.802047	0.802047	0.802047	0.802047	0.802047	0.802047	0.802047	0.802047	0.802047	0.802047	0.802047	0.802047	0.802047	0.802047	0.802047	0.802047	0.802047	0.802047	0.802047	0.802047	0.802047	0.802047	0.802047	0.802047	0.802047	0.802047	0.802047	0.802047	0.802047	0.802047	0.802047	0.802047	0.802047	0.802047	0.802047	0.802047	0.802047	0.802047	0.802047	0.802047
0.794205	0.794205	0.794205	0.794205	0.794205	0.794205	0.794205	0.794205	0.794205	0.794205	0.794205	0.794205	0.794205	0.794205	0.794205	0.794205	0.794205	0.794205	0.794205	0.794205	0.794205	0.794205	0.794205	0.794205	0.794205	0.794205	0.794205	0.794205	0.794205	0.794205	0.794205	0.794205	0.794205	0.794205	0.794205	0.794205	0.794205	0.794205	0.794205	0.794205	0.794205	0.794205	0.794205	0.794205	0.794205	0.794205	0.794205	0.794205	0.794205	0.794205
0.786501	0.786501	0.786501	0.786501	0.786501	0.786501	0.786501	0.786501	0.786501	0.786501	0.786501	0.786501	0.786501	0.786501	0.786501	0.786501	0.786501	0.786501	0.786501	0.786501	0.786501	0.786501	0.786501	0.786501	0.786501	0.786501	0.786501	0.786501	0.786501	0.786501	0.786501	0.786501	0.786501	0.786501	0.786501	0.786501	0.786501	0.786501	0.786501	0.786501	0.786501	0.786501	0.786501	0.786501	0.786501	0.786501	0.786501	0.786501	0.786501	0.786501
0.778965	0.778965	0.778965	0.778965	0.778965	0.778965	0.778965	0.778965	0.778965	0.778965	0.778965	0.778965	0.778965	0.778965	0.778965	0.778965	0.778965	0.778965	0.778965	0.778965	0.778965	0.778965	0.778965	0.778965	0.778965	0.778965	0.778965	0.778965	0.778965	0.778965	0.778965	0.778965	0.778965	0.778965	0.778965	0.778965	0.778965	0.778965	0.778965	0.778965	0.778965	0.778965	0.778965	0.778965	0.778965	0.778965	0.778965	0.778965	0.778965	0.778965
0.771623	0.771623	0.771623	0.771623	0.771623	0.771623	0.771623	0.771623	0.771623	0.771623	0.771623	0.771623	0.771623	0.771623	0.771623	0.771623	0.771623	0.771623	0.771623	0.771623	0.771623	0.771623	0.771623	0.771623	0.771623	0.771623	0.771623	0.771623	0.771623	0.771623	0.771623	0.771623	0.771623	0.771623	0.771623	0.771623	0.771623	0.771623	0.771623	0.771623	0.771623	0.771623	0.771623	0.771623	0.771623	0.771623	0.771623	0.771623	0.771623	0.771623
0.764501	0.764501	0.764501	0.764501	0.764501	0.764501	0.764501	0.764501	0.764501	0.764501	0.764501	0.764501	0.764501	0.764501	0.764501	0.764501	0.764501	0.764501	0.764501	0.764501	0.764501	0.764501	0.764501	0.764501	0.764501	0.764501	0.764501	0.764501	0.764501	0.764501	0.764501	0.764501	0.764501	0.764501	0.764501	0.764501	0.764501	0.764501	0.764501	0.764501	0.764501	0.764501	0.764501	0.764501	0.764501	0.764501	0.764501	0.764501	0.764501	0.764501
0.75762	0.75762	0.75762	0.75762	0.75762	0.75762	0.75762	0.75762	0.75762	0.75762	0.75762	0.75762	0.75762	0.75762	0.75762	0.75762	0.75762	0.75762	0.75762	0.75762	0.75762	0.75762	0.75762	0.75762	0.75762	0.75762	0.75762	0.75762	0.75762	0.75762	0.75762	0.75762	0.75762	0.75762	0.75762	0.75762	0.75762	0.75762	0.75762	0.75762	0.75762	0.75762	0.75762	0.75762	0.75762	0.75762	0.75762	0.75762	0.75762	0.75762
0.751004	0.751004	0.751004	0.751004	0.751004	0.751004	0.751004	0.751004	0.751004	0.751004	0.751004	0.751004	0.751004	0.751004	0.751004	0.751004	0.751004	0.751004	0.751004	0.751004	0.751004	0.751004	0.751004	0.751004	0.751004	0.751004	0.751004	0.751004	0.751004	0.751004	0.751004	0.751004	0.751004	0.751004	0.751004	0.751004	0.751004	0.751004	0.751004	0.751004	0.751004	0.751004	0.751004	0.751004	0.751004	0.751004	0.751004	0.751004	0.751004	0.751004
0.744671	0.744671	0.744671	0.744671	0.744671	0.744671	0.744671	0.744671	0.744671	0.744671	0.744671	0.744671	0.744671	0.744671	0.744671	0.744671	0.744671	0.744671	0.744671	0.744671	0.744671	0.744671	0.744671	0.744671	0.744671	0.744671	0.744671	0.744671	0.744671	0.744671	0.744671	0.744671	0.744671	0.744671	0.744671	0.744671	0.744671	0.744671	0.744671	0.744671	0.744671	0.744671	0.744671	0.744671	0.744671	0.744671	0.744671	0.744671	0.744671	0.744671
0.738642	0.738642	0.738642	0.738642	0.738642	0.738642	0.738642	0.738642	0.738642	0.738642	0.738642	0.738642	0.738642	0.738642	0.738642	0.738642	0.738642	0.738642	0.738642	0.738642	0.738642	0.738642	0.738642	0.738642	0.738642	0.738642	0.738642	0.738642	0.738642	0.738642	0.738642	0.738642	0.738642	0.738642	0.738642	0.738642	0.738642	0.738642	0.738642	0.738642	0.738642	0.738642	0.738642	0.738642	0.738642	0.738642	0.738642	0.738642	0.738642	0.738642
0.732932	0.732932	0.732932	0.732932	0.732932	0.732932	0.732932	0.732932	0.732932	0.732932	0.732932	0.732932	0.732932	0.732932	0.732932	0.732932	0.732932	0.732932	0.732932	0.732932	0.732932	0.732932	0.732932	0.732932	0.732932	0.732932	0.732932	0.732932	0.732932	0.732932	0.732932	0.732932	0.732932	0.732932	0.732932	0.732932	0.732932	0.732932	0.732932	0.732932	0.732932	0.732932	0.732932	0.732932	0.732932	0.732932	0.732932	0.732932	0.732932	0.732932
0.727557	0.727557	0.727557	0.727557	0.727557	0.727557	0.727557	0.727557	0.727557	0.727557	0.727557	0.727557	0.727557	0.727557	0.727557	0.727557	0.727557	0.727557	0.727557	0.727557	0.727557	0.727557	0.727557	0.727557	0.727557	0.727557	0.727557	0.727557	0.727557	0.727557	0.727557	0.727557	0.727557	0.727557	0.727557	0.727557	0.727557	0.727557	0.727557	0.727557	0.727557	0.727557	0.727557	0.727557	0.727557	0.727557	0.727557	0.727557	0.727557	0.727557
0.722531	0.722531	0.722531	0.722531	0.722531	0.722531	0.722531	0.722531	0.722531	0.722531	0.722531	0.722531	0.722531	0.722531	0.722531	0.722531	0.722531	0.722531	0.722531	0.722531	0.722531	0.722531	0.722531	0.722531	0.722531	0.722531	0.722531	0.722531	0.722531	0.722531	0.722531	0.722531	0.722531	0.722531	0.722531	0.722531	0.722531	0.722531	0.722531	0.722531	0.722531	0.722531	0.722531	0.722531	0.722531	0.722531	0.722531	0.722531	0.722531	0.722531
0.717867	0.717867	0.717867	0.717867	0.717867	0.717867	0.717867	0.717867	0.717867	0.717867	0.717867	0.717867	0.717867	0.717867	0.717867	0.717867	0.717867	0.717867	0.717867	0.717867	0.717867	0.717867	0.717867	0.717867	0.717867	0.717867	0.717867	0.717867	0.717867	0.717867	0.717867	0.717867	0.717867	0.717867	0.717867	0.717867	0.717867	0.717867	0.717867	0.717867	0.717867	0.717867	0.717867	0.717867	0.717867	0.717867	0.717867	0.717867	0.717867	0.717867
0.713574	0.713574	0.713574	0.713574	0.713574	0.713574	0.713574	0.713574	0.713574	0.713574	0.713574	0.713574	0.713574	0.713574	0.713574	0.713574	0.713574	0.713574	0.713574	0.713574	0.713574	0.713574	0.713574	0.713574	0.713574	0.713574	0.713574	0.713574	0.713574	0.713574	0.713574	0.713574	0.713574	0.713574	0.713574	0.713574	0.713574	0.713574	0.713574	0.713574	0.713574	0.713574	0.713574	0.713574	0.713574	0.713574	0.713574	0.713574	0.713574	0.713574
0.709663	0.709663	0.709663	0.709663	0.709663	0.709663	0.709663	0.709663	0.709663	0.709663	0.709663	0.709663	0.709663	0.709663	0.709663	0.709663	0.709663	0.709663	0.709663	0.709663	0.709663	0.709663	0.709663	0.709663	0.709663	0.709663	0.709663	0.709663	0.709663	0.709663	0.709663	0.709663	0.709663	0.709663	0.709663	0.709663	0.709663	0.709663	0.709663	0.709663	0.709663	0.709663	0.709663	0.709663	0.709663	0.709663	0.709663	0.709663	0.709663	0.709663
0.706144	0.706144	0.706144	0.706144	0.706144	0.706144	0.706144	0.706144	0.706144	0.706144	0.706144	0.706144	0.706144	0.706144	0.706144	0.706144	0.706144	0.706144	0.706144	0.706144	0.706144	0.706144	0.706144	0.706144	0.706144	0.706144	0.706144	0.706144	0.706144	0.706144	0.706144	0.706144	0.706144	0.706144	0.706144	0.706144	0.706144	0.706144	0.706144	0.706144	0.706144	0.706144	0.706144	0.706144	0.706144	0.706144	0.706144	0.706144	0.706144	0.706144
0.703021	0.703021	0.703021	0.703021	0.703021	0.703021	0.703021	0.703021	0.703021	0.703021	0.703021	0.703021	0.703021	0.703021	0.703021	0.703021	0.703021	0.703021	0.703021	0.703021	0.703021	0.703021	0.703021	0.703021	0.703021	0.703021	0.703021	0.703021	0.703021	0.703021	0.703021	0.703021	0.703021	0.703021	0.703021	0.703021	0.703021	0.703021	0.703021	0.703021	0.703021	0.703021	0.703021	0.703021	0.703021	0.703021	0.703021	0.703021	0.703021	0.703021
0.700304	0.700304	0.700304	0.700304	0.700304	0.700304	0.700304	0.700304	0.700304	0.700304	0.700304	0.700304	0.700304	0.700304	0.700304	0.700304	0.700304	0.700304	0.700304	0.700304	0.700304	0.700304	0.700304	0.700304	0.700304	0.700304	0.700304	0.700304	0.700304	0.700304	0.700304	0.700304	0.700304	0.700304	0.700304	0.700304	0.700304	0.700304	0.700304	0.700304	0.700304	0.700304	0.700304	0.700304	0.700304	0.700304	0.700304	0.700304	0.700304	0.700304
0.697995	0.697995	0.697995	0.697995	0.697995	0.697995	0.697995	0.697995	0.697995	0.697995	0.697995	0.697995	0.697995	0.697995	0.697995	0.697995	0.697995	0.697995	0.697995	0.697995	0.697995	0.697995	0.697995	0.697995	0.697995	0.697995	0.697995	0.697995	0.697995	0.697995	0.697995	0.697995	0.697995	0.697995	0.697995	0.697995	0.697995	0.697995	0.697995	0.697995	0.697995	0.697995	0.697995	0.697995	0.697995	0.697995	0.697995	0.697995	0.697995	0.697995
0.696101	0.696101	0.696101	0.696101	0.696101	0.696101	0.696101	0.696101	0.696101	0.696101	0.696101	0.696101	0.696101	0.696101	0.696101	0.696101	0.696101	0.696101	0.696101	0.696101	0.696101	0.696101	0.696101	0.696101	0.696101	0.696101	0.696101	0.696101	0.696101	0.696101	0.696101	0.696101	0.696101	0.696101	0.696101	0.696101	0.696101	0.696101	0.696101	0.696101	0.696101	0.696101	0.696101	0.696101	0.696101	0.696101	0.696101	0.696101	0.696101	0.696101
0.694624	0.694624	0.694624	0.694624	0.694624	0.694624	0.694624	0.694624	0.694624	0.694624	0.694624	0.694624	0.694624	0.694624	0.694624	0.694624	0.694624	0.694624	0.694624	0.694624	0.694624	0.694624	0.694624	0.694624	0.694624	0.694624	0.694624	0.694624	0.694624	0.694624	0.694624	0.694624	0.694624	0.694624	0.694624	0.694624	0.694624	0.694624	0.694624	0.694624	0.694624	0.694624	0.694624	0.694624	0.694624	0.694624	0.694624	0.694624	0.694624	0.694624
0.693567	0.693567	0.693567	0.693567	0.693567	0.693567	0.693567	0.693567	0.693567	0.693567	0.693567	0.693567	0.693567	0.693567	0.693567	0.693567	0.693567	0.693567	0.693567	0.693567	0.693567	0.693567	0.693567	0.693567	0.693567	0.693567	0.693567	0.693567	0.693567	0.693567	0.693567	0.693567	0.693567	0.693567	0.693567	0.693567	0.693567	0.693567	0.693567	0.693567	0.693567	0.693567	0.693567	0.693567	0.693567	0.693567	0.693567	0.693567	0.693567	0.693567
0.692933	0.692933	0.692933	0.692933	0.692933	0.692933	0.692933	0.692933	0.692933	0.692933	0.692933	0.692933	0.692933	0.692933	0.692933	0.692933	0.692933	0.692933	0.692933	0.692933	0.692933	0.692933	0.692933	0.692933	0.692933	0.692933	0.692933	0.692933	0.692933	0.692933	0.692933	0.692933	0.692933	0.692933	0.692933	0.692933	0.692933	0.692933	0.692933	0.692933	0.692933	0.692933	0.692933	0.692933	0.692933	0.692933	0.692933	0.692933	0.692933	0.692933
0.692721	0.692721	0.692721	0.692721	0.692721	0.692721	0.692721	0.692721	0.692721	0.692721	0.692721	0.692721	0.692721	0.692721	0.692721	0.692721	0.692721	0.692721	0.692721	0.692721	0.692721	0.692721	0.692721	0.692721	0.692721	0.692721	0.692721	0.692721	0.692721	0.692721	0.692721	0.692721	0.692721	0.692721	0.692721	0.692721	0.692721	0.692721	0.692721	0.692721	0.692721	0.692721	0.692721	0.692721	0.692721	0.692721	0.692721	0.692721	0.692721	0.692721
0.692933	0.692933	0.692933	0.692933	0.692933	0.692933	0.692933	0.692933	0.692933	0.692933	0.692933	0.692933	0.692933	0.692933	0.692933	0.692933	0.692933	0.692933	0.692933	0.692933	0.692933	0.692933	0.692933	0.692933	0.692933	0.692933	0.692933	0.692933	0.692933	0.692933	0.692933	0.692933	0.692933	0.692933	0.692933	0.692933	0.692933	0.692933	0.692933	0.692933	0.692933	0.692933	0.692933	0.692933	0.692933	0.692933	0.692933	0.692933	0.692933	0.692933
0.693567	0.693567	0.693567	0.693567	0.693567	0.693567	0.693567	0.693567	0.693567	0.693567	0.693567	0.693567	0.693567	0.693567	0.693567	0.693567	0.693567	0.693567	0.693567	0.693567	0.693567	0.693567	0.693567	0.693567	0.693567	0.693567	0.693567	0.693567	0.693567	0.693567	0.693567	0.693567	0.693567	0.693567	0.693567	0.693567	0.693567	0.693567	0.693567	0.693567	0.693567	0.693567	0.693567	0.693567	0.693567	0.693567	0.693567	0.693567	0.693567	0.693567
0.694624	0.694624	0.694624	0.694624	0.694624	0.694624	0.694624	0.694624	0.694624	0.694624	0.694624	0.694624	0.694624	0.694624	0.694624	0.694624	0.694624	0.694624	0.694624	0.694624	0.694624	0.694624	0.694624	0.694624	0.694624	0.694624	0.694624	0.694624	0.694624	0.694624	0.694624	0.694624	0.694624	0.694624	0.694624	0.694624	0.694624	0.694624	0.694624	0.694624	0.694624	0.694624	0.694624	0.694624	0.694624	0.694624	0.694624	0.694624	0.694624	0.694624
0.696101	0.696101	0.696101	0.696101	0.696101	0.696101	0.696101	0.696101	0.696101	0.696101	0.696101	0.696101	0.696101	0.696101	0.696101	0.696101	0.696101	0.696101	0.696101	0.696101	0.696101	0.696101	0.696101	0.696101	0.696101	0.696101	0.696101	0.696101	0.696101	0.696101	0.696101	0.696101	0.696101	0.696101	0.696101	0.696101	0.696101	0.696101	0.696101	0.696101	0.696101	0.696101	0.696101	0.696101	0.696101	0.696101	0.696101	0.696101	0.696101	0.696101
0.697995	0.697995	0.697995	0.697995	0.697995	0.697995	0.697995	0.697995	0.697995	0.697995	0.697995	0.697995	0.697995	0.697995	0.697995	0.697995	0.697995	0.697995	0.697995	0.697995	0.697995	0.697995	0.697995	0.697995	0.697995	0.697995	0.697995	0.697995	0.697995	0.697995	0.697995	0.697995	0.697995	0.697995	0.697995	0.697995	0.697995	0.697995	0.697995	0.697995	0.697995	0.697995	0.697995	0.697995	0.697995	0.697995	0.697995	0.697995	0.697995	0.697995
0.700304	0.700304	0.700304	0.700304	0.700304	0.700304	0.700304	0.700304	0.700304	0.700304	0.700304	0.700304	0.700304	0.700304	0.700304	0.700304	0.700304	0.700304	0.700304	0.700304	0.700304	0.700304	0.700304	0.700304	0.700304	0.700304	0.700304	0.700304	0.700304	0.700304	0.700304	0.700304	0.700304	0.700304	0.700304	0.700304	0.700304	0.700304	0.700304	0.700304	0.700304	0.700304	0.700304	0.700304	0.700304	0.700304	0.700304	0.700304	0.700304	0.700304
0.703021	0.703021	0.703021	0.703021	0.703021	0.703021	0.703021	0.703021	0.703021	0.703021	0.703021	0.703021	0.703021	0.703021	0.703021	0.703021	0.703021	0.703021	0.703021	0.703021	0.703021	0.703021	0.703021	0.703021	0.703021	0.703021	0.703021	0.703021	0.703021	0.703021	0.703021	0.703021	0.703021	0.703021	0.703021	0.703021	0.703021	0.703021	0.703021	0.703021	0.703021	0.703021	0.703021	0.703021	0.703021	0.703021	0.703021	0.703021	0.703021	0.703021
0.706144	0.706144	0.706144	0.706144	0.706144	0.706144	0.706144	0.706144	0.706144	0.706144	0.706144	0.706144	0.706144	0.706144	0.706144	0.706144	0.706144	0.706144	0.706144	0.706144	0.706144	0.706144	0.706144	0.706144	0.706144	0.706144	0.706144	0.706144	0.706144	0.706144	0.706144	0.706144	0.706144	0.706144	0.706144	0.706144	0.706144	0.706144	0.706144	0.706144	0.706144	0.706144	0.706144	0.706144	0.706144	0.706144	0.706144	0.706144	0.706144	0.706144
0.709663	0.709663	0.709663	0.709663	0.709663	0.709663	0.709663	0.709663	0.709663	0.709663	0.709663	0.709663	0.709663	0.709663	0.709663	0.709663	0.709663	0.709663	0.709663	0.709663	0.709663	0.709663	0.709663	0.709663	0.709663	0.709663	0.709663	0.709663	0.709663	0.709663	0.709663	0.709663	0.709663	0.709663	0.709663	0.709663	0.709663	0.709663	0.709663	0.709663	0.709663	0.709663	0.709663	0.709663	0.709663	0.709663	0.709663	0.709663	0.709663	0.709663
0.713574	0.713574	0.713574	0.713574	0.713574	0.713574	0.713574	0.713574	0.713574	0.713574	0.713574	0.713574	0.713574	0.713574	0.713574	0.713574	0.713574	0.713574	0.713574	0.713574	0.713574	0.713574	0.713574	0.713574	0.713574	0.713574	0.713574	0.713574	0.713574	0.713574	0.713574	0.713574	0.713574	0.713574	0.713574	0.713574	0.713574	0.713574	0.713574	0.713574	0.713574	0.713574	0.713574	0.713574	0.713574	0.713574	0.713574	0.713574	0.713574	0.713574
0.717867	0.717867	0.717867	0.717867	0.717867	0.717867	0.717867	0.717867	0.717867	0.717867	0.717867	0.717867	0.717867	0.717867	0.717867	0.717867	0.717867	0.717867	0.717867	0.717867	0.717867	0.717867	0.717867	0.717867	0.717867	0.717867	0.717867	0.717867	0.717867	0.717867	0.717867	0.717867	0.717867	0.717867	0.717867	0.717867	0.717867	0.717867	0.717867	0.717867	0.717867	0.717867	0.717867	0.717867	0.717867	0.717867	0.717867	0.717867	0.717867	0.717867
0.722531	0.722531	0.722531	0.722531	0.722531	0.722531	0.722531	0.722531	0.722531	0.722531	0.722531	0.722531	0.722531	0.722531	0.722531	0.722531	0.722531	0.722531	0.722531	0.722531	0.722531	0.722531	0.722531	0.722531	0.722531	0.722531	0.722531	0.722531	0.722531	0.722531	0.722531	0.722531	0.722531	0.722531	0.722531	0.722531	0.722531	0.722531	0.722531	0.722531	0.722531	0.722531	0.722531	0.722531	0.722531	0.722531	0.722531	0.722531	0.722531	0.722531
0.727557	0.727557	0.727557	0.727557	0.727557	0.727557	0.727557	0.727557	0.727557	0.727557	0.727557	0.727557	0.727557	0.727557	0.727557	0.727557	0.727557	0.727557	0.727557	0.727557	0.727557	0.727557	0.727557	0.727557	0.727557	0.727557	0.727557	0.727557	0.727557	0.727557	0.727557	0.727557	0.727557	0.727557	0.727557	0.727557	0.727557	0.727557	0.727557	0.727557	0.727557	0.727557	0.727557	0.727557	0.727557	0.727557	0.727557	0.727557	0.727557	0.727557
0.732932	0.732932	0.732932	0.732932	0.732932	0.732932	0.732932	0.732932	0.732932	0.732932	0.732932	0.732932	0.732932	0.732932	0.732932	0.732932	0.732932	0.732932	0.732932	0.732932	0.732932	0.732932	0.732932	0.732932	0.732932	0.732932	0.732932	0.732932	0.732932	0.732932	0.732932	0.732932	0.732932	0.732932	0.732932	0.732932	0.732932	0.732932	0.732932	0.732932	0.732932	0.732932	0.732932	0.732932	0.732932	0.732932	0.732932	0.732932	0.732932	0.732932
0.738642	0.738642	0.738642	0.738642	0.738642	0.738642	0.738642	0.738642	0.738642	0.738642	0.738642	0.738642	0.738642	0.738642	0.738642	0.738642	0.738642	0.738642	0.738642	0.738642	0.738642	0.738642	0.738642	0.738642	0.738642	0.738642	0.738642	0.738642	0.738642	0.738642	0.738642	0.738642	0.738642	0.738642	0.738642	0.738642	0.738642	0.738642	0.738642	0.738642	0.738642	0.738642	0.738642	0.738642	0.738642	0.738642	0.738642	0.738642	0.738642	0.738642
0.744671	0.744671	0.744671	0.744671	0.744671	0.744671	0.744671	0.744671	0.744671	0.744671	0.744671	0.744671	0.744671	0.744671	0.744671	0.744671	0.744671	0.744671	0.744671	0.744671	0.744671	0.744671	0.744671	0.744671	0.744671	0.744671	0.744671	0.744671	0.744671	0.744671	0.744671	0.744671	0.744671	0.744671	0.744671	0.744671	0.744671	0.744671	0.744671	0.744671	0.744671	0.744671	0.744671	0.744671	0.744671	0.744671	0.744671	0.744671	0.744671	0.744671
0.751004	0.751004	0.751004	0.751004	0.751004	0.751004	0.751004	0.751004	0.751004	0.751004	0.751004	0.751004	0.751004	0.751004	0.751004	0.751004	0.751004	0.751004	0.751004	0.751004	0.751004	0.751004	0.751004	0.751004	0.751004	0.751004	0.751004	0.751004	0.751004	0.751004	0.751004	0.751004	0.751004	0.751004	0.751004	0.751004	0.751004	0.751004	0.751004	0.751004	0.751004	0.751004	0.751004	0.751004	0.751004	0.751004	0.751004	0.751004	0.751004	0.751004
0.75762	0.75762	0.75762	0.75762	0.75762	0.75762	0.75762	0.75762	0.75762	0.75762	0.75762	0.75762	0.75762	0.75762	0.75762	0.75762	0.75762	0.75762	0.75762	0.75762	0.75762	0.75762	0.75762	0.75762	0.75762	0.75762	0.75762	0.75762	0.75762	0.75762	0.75762	0.75762	0.75762	0.75762	0.75762	0.75762	0.75762	0.75762	0.75762	0.75762	0.75762	0.75762	0.75762	0.75762	0.75762	0.75762	0.75762	0.75762	0.75762	0.75762
0.764501	0.764501	0.764501	0.764501	0.764501	0.764501	0.764501	0.764501	0.764501	0.764501	0.764501	0.764501	0.764501	0.764501	0.764501	0.764501	0.764501	0.764501	0.764501	0.764501	0.764501	0.764501	0.764501	0.764501	0.764501	0.764501	0.764501	0.764501	0.764501	0.764501	0.764501	0.764501	0.764501	0.764501	0.764501	0.764501	0.764501	0.764501	0.764501	0.764501	0.764501	0.764501	0.764501	0.764501	0.764501	0.764501	0.764501	0.764501	0.764501	0.764501
0.771623	0.771623	0.771623	0.771623	0.771623	0.771623	0.771623	0.771623	0.771623	0.771623	0.771623	0.771623	0.771623	0.771623	0.771623	0.771623	0.771623	0.771623	0.771623	0.771623	0.771623	0.771623	0.771623	0.771623	0.771623	0.771623	0.771623	0.771623	0.771623	0.771623	0.771623	0.771623	0.771623	0.771623	0.771623	0.771623	0.771623	0.771623	0.771623	0.771623	0.771623	0.771623	0.771623	0.771623	0.771623	0.771623	0.771623	0.771623	0.771623	0.771623
0.778965	0.778965	0.778965	0.778965	0.778965	0.778965	0.778965	0.778965	0.778965	0.778965	0.778965	0.778965	0.778965	0.778965	0.778965	0.778965	0.778965	0.778965	0.778965	0.778965	0.778965	0.778965	0.778965	0.778965	0.778965	0.778965	0.778965	0.778965	0.778965	0.778965	0.778965	0.778965	0.778965	0.778965	0.778965	0.778965	0.778965	0.778965	0.778965	0.778965	0.778965	0.778965	0.778965	0.778965	0.778965	0.778965	0.778965	0.778965	0.778965	0.778965
0.786501	0.786501	0.786501	0.786501	0.786501	0.786501	0.786501	0.786501	0.786501	0.786501	0.786501	0.786501	0.786501	0.786501	0.786501	0.786501	0.786501	0.786501	0.786501	0.786501	0.786501	0.786501	0.786501	0.786501	0.786501	0.786501	0.786501	0.786501	0.786501	0.786501	0.786501	0.786501	0.786501	0.786501	0.786501	0.786501	0.786501	0.786501	0.786501	0.786501	0.786501	0.786501	0.786501	0.786501	0.786501	0.786501	0.786501	0.786501	0.786501	0.786501
0.794205	0.794205	0.794205	0.794205	0.794205	0.794205	0.794205	0.794205	0.794205	0.794205	0.794205	0.794205	0.794205	0.794205	0.794205	0.794205	0.794205	0.794205	0.794205	0.794205	0.794205	0.794205	0.794205	0.794205	0.794205	0.794205	0.794205	0.794205	0.794205	0.794205	0.794205	0.794205	0.794205	0.794205	0.794205	0.794205	0.794205	0.794205	0.794205	0.794205	0.794205	0.794205	0.794205	0.794205	0.794205	0.794205	0.794205	0.794205	0.794205	0.794205
0.802047	0.802047	0.802047	0.802047	0.802047	0.802047	0.802047	0.802047	0.802047	0.802047	0.802047	0.802047	0.802047	0.802047	0.802047	0.802047	0.802047	0.802047	0.802047	0.802047	0.802047	0.802047	0.802047	0.802047	0.802047	0.802047	0.802047	0.802047	0.802047	0.802047	0.802047	0.802047	0.802047	0.802047	0.802047	0.802047	0.802047	0.802047	0.802047	0.802047	0.802047	0.802047	0.802047	0.802047	0.802047	0.802047	0.802047	0.802047	0.802047	0.802047
0.81	0.81	0.81	0.81	0.81	0.81	0.81	0.81	0.81	0.81	0.81	0.81	0.81	0.81	0.81	0.81	0.81	0.81	0.81	0.81	0.81	0.81	0.81	0.81	0.81	0.81	0.81	0.81	0.81	0.81	0.81	0.81	0.81	0.81	0.81	0.81	0.81	0.81	0.81	0.81	0.81	0.81	0.81	0.81	0.81	0.81	0.81	0.81	0.81	0.81
[truncated: 51 more columns]

## Sheet: S1
0	0	0	-8.32667e-17	-2.77556e-17	-2.77556e-17	-5.55112e-17	-2.77556e-17	-2.77556e-17	-5.55112e-17	-8.32667e-17	-2.77556e-16	-2.22045e-16	-1.11022e-16	-1.11022e-16	-1.66533e-16	-5.55112e-17	-1.66533e-16	-2.77556e-16	-2.77556e-16	-2.77556e-16	-2.77556e-16	-1.66533e-16	-1.11022e-16	-2.77556e-16	0	-2.77556e-16	-1.11022e-16	-1.11022e-16	-2.77556e-16	-2.77556e-16	-2.77556e-16	-1.66533e-16	-1.66533e-16	-1.11022e-16	-2.77556e-16	-2.22045e-16	-1.66533e-16	-2.77556e-16	-1.11022e-16	-2.77556e-17	-5.55112e-17	-5.55112e-17	-1.66533e-16	-2.77556e-17	-2.77556e-17	-2.77556e-17	0	-2.77556e-17	0
0	-0.000504293	-0.0010066	-0.00150493	-0.00199732	-0.00248183	-0.00295654	-0.00341958	-0.00386913	-0.00430342	-0.00472071	-0.00511938	-0.00549784	-0.00585461	-0.00618827	-0.0064975	-0.0067811	-0.00703793	-0.00726699	-0.00746736	-0.00763827	-0.00777904	-0.0078891	-0.00796803	-0.00801551	-0.00803135	-0.00801551	-0.00796803	-0.0078891	-0.00777904	-0.00763827	-0.00746736	-0.00726699	-0.00703793	-0.0067811	-0.0064975	-0.00618827	-0.00585461	-0.00549784	-0.00511938	-0.00472071	-0.00430342	-0.00386913	-0.00341958	-0.00295654	-0.00248183	-0.00199732	-0.00150493	-0.0010066	-0.000504293
0	-0.00101152	-0.00201904	-0.0030186	-0.00400624	-0.00497808	-0.00593027	-0.00685905	-0.00776076	-0.00863185	-0.00946887	-0.0102685	-0.0110276	-0.0117432	-0.0124125	-0.0130328	-0.0136016	-0.0141168	-0.0145762	-0.0149781	-0.015321	-0.0156033	-0.0158241	-0.0159824	-0.0160776	-0.0161094	-0.0160776	-0.0159824	-0.0158241	-0.0156033	-0.015321	-0.0149781	-0.0145762	-0.0141168	-0.0136016	-0.0130328	-0.0124125	-0.0117432	-0.0110276	-0.0102685	-0.00946887	-0.00863185	-0.00776076	-0.00685905	-0.00593027	-0.00497808	-0.00400624	-0.0030186	-0.00201904	-0.00101152
0	-0.00151958	-0.00303317	-0.00453479	-0.00601851	-0.00747848	-0.00890893	-0.0103042	-0.0116589	-0.0129675	-0.0142249	-0.0154262	-0.0165666	-0.0176417	-0.0186471	-0.0195789	-0.0204335	-0.0212074	-0.0218976	-0.0225014	-0.0230164	-0.0234406	-0.0237722	-0.02401	-0.0241531	-0.0242009	-0.0241531	-0.02401	-0.0237722	-0.0234406	-0.0230164	-0.0225014	-0.0218976	-0.0212074	-0.0204335	-0.0195789	-0.0186471	-0.0176417	-0.0165666	-0.0154262	-0.0142249	-0.0129675	-0.0116589	-0.0103042	-0.00890893	-0.00747848	-0.00601851	-0.00453479	-0.00303317	-0.00151958
0	-0.00202635	-0.00404469	-0.00604708	-0.0080256	-0.00997245	-0.0118799	-0.0137405	-0.0155469	-0.0172919	-0.0189687	-0.0205706	-0.0220914	-0.0235249	-0.0248656	-0.0261082	-0.0272477	-0.0282797	-0.0292001	-0.0300053	-0.030692	-0.0312577	-0.0316999	-0.0320171	-0.0322078	-0.0322715	-0.0322078	-0.0320171	-0.0316999	-0.0312577	-0.030692	-0.0300053	-0.0292001	-0.0282797	-0.0272477	-0.0261082	-0.0248656	-0.0235249	-0.0220914	-0.0205706	-0.0189687	-0.0172919	-0.0155469	-0.0137405	-0.0118799	-0.00997245	-0.0080256	-0.00604708	-0.00404469	-0.00202635
0	-0.0025296	-0.00504922	-0.00754891	-0.0100188	-0.0124492	-0.0148304	-0.0171531	-0.0194081	-0.0215865	-0.0236797	-0.0256795	-0.0275779	-0.0293675	-0.0310412	-0.0325923	-0.0340149	-0.0353032	-0.0364522	-0.0374573	-0.0383146	-0.0390207	-0.0395728	-0.0399687	-0.0402069	-0.0402864	-0.0402069	-0.0399687	-0.0395728	-0.0390207	-0.0383146	-0.0374573	-0.0364522	-0.0353032	-0.0340149	-0.0325923	-0.0310412	-0.0293675	-0.0275779	-0.0256795	-0.0236797	-0.0215865	-0.0194081	-0.0171531	-0.0148304	-0.0124492	-0.0100188	-0.00754891	-0.00504922	-0.0025296
0	-0.00302712	-0.00604229	-0.00903361	-0.0119893	-0.0148976	-0.0177472	-0.0205267	-0.0232252	-0.0258321	-0.028337	-0.0307301	-0.0330019	-0.0351434	-0.0371463	-0.0390025	-0.0407048	-0.0422465	-0.0436215	-0.0448243	-0.0458502	-0.0466952	-0.0473558	-0.0478296	-0.0481146	-0.0482098	-0.0481146	-0.0478296	-0.0473558	-0.0466952	-0.0458502	-0.0448243	-0.0436215	-0.0422465	-0.0407048	-0.0390025	-0.0371463	-0.0351434	-0.0330019	-0.0307301	-0.028337	-0.0258321	-0.0232252	-0.0205267	-0.0177472	-0.0148976	-0.0119893	-0.00903361	-0.00604229	-0.00302712
0	-0.00351663	-0.00701938	-0.0104944	-0.0139281	-0.0173067	-0.0206171	-0.0238461	-0.026981	-0.0300094	-0.0329193	-0.0356994	-0.0383386	-0.0408264	-0.0431532	-0.0453096	-0.0472872	-0.0490782	-0.0506755	-0.0520728	-0.0532646	-0.0542462	-0.0550137	-0.0555641	-0.0558952	-0.0560057	-0.0558952	-0.0555641	-0.0550137	-0.0542462	-0.0532646	-0.0520728	-0.0506755	-0.0490782	-0.0472872	-0.0453096	-0.0431532	-0.0408264	-0.0383386	-0.0356994	-0.0329193	-0.0300094	-0.026981	-0.0238461	-0.0206171	-0.0173067	-0.0139281	-0.0104944	-0.00701938	-0.00351663
0	-0.00399587	-0.00797597	-0.0119246	-0.0158262	-0.0196653	-0.0234267	-0.0270958	-0.0306579	-0.034099	-0.0374055	-0.0405645	-0.0435633	-0.0463902	-0.049034	-0.0514843	-0.0537314	-0.0557665	-0.0575815	-0.0591692	-0.0605234	-0.0616388	-0.0625109	-0.0631363	-0.0635125	-0.0636381	-0.0635125	-0.0631363	-0.0625109	-0.0616388	-0.0605234	-0.0591692	-0.0575815	-0.0557665	-0.0537314	-0.0514843	-0.049034	-0.0463902	-0.0435633	-0.0405645	-0.0374055	-0.034099	-0.0306579	-0.0270958	-0.0234267	-0.0196653	-0.0158262	-0.0119246	-0.00797597	-0.00399587
0	-0.00446257	-0.00890752	-0.0133173	-0.0176746	-0.0219621	-0.0261629	-0.0302604	-0.0342386	-0.0380816	-0.0417743	-0.0453022	-0.0486513	-0.0518083	-0.0547609	-0.0574974	-0.060007	-0.0622797	-0.0643067	-0.0660799	-0.0675923	-0.0688379	-0.0698119	-0.0705103	-0.0709305	-0.0710707	-0.0709305	-0.0705103	-0.0698119	-0.0688379	-0.0675923	-0.0660799	-0.0643067	-0.0622797	-0.060007	-0.0574974	-0.0547609	-0.0518083	-0.0486513	-0.0453022	-0.0417743	-0.0380816	-0.0342386	-0.0302604	-0.0261629	-0.0219621	-0.0176746	-0.0133173	-0.00890752	-0.00446257
0	-0.00491447	-0.00980955	-0.0146659	-0.0194644	-0.0241861	-0.0288123	-0.0333248	-0.0377058	-0.041938	-0.0460046	-0.0498898	-0.053578	-0.0570547	-0.0603063	-0.06332	-0.0660837	-0.0685866	-0.0708188	-0.0727715	-0.0744371	-0.0758088	-0.0768814	-0.0776506	-0.0781133	-0.0782678	-0.0781133	-0.0776506	-0.0768814	-0.0758088	-0.0744371	-0.0727715	-0.0708188	-0.0685866	-0.0660837	-0.06332	-0.0603063	-0.0570547	-0.053578	-0.0498898	-0.0460046	-0.041938	-0.0377058	-0.0333248	-0.0288123	-0.0241861	-0.0194644	-0.0146659	-0.00980955	-0.00491447
0	-0.00534937	-0.0106776	-0.0159637	-0.0211869	-0.0263264	-0.031362	-0.0362738	-0.0410425	-0.0456492	-0.0500757	-0.0543046	-0.0583193	-0.0621037	-0.065643	-0.0689233	-0.0719316	-0.074656	-0.0770858	-0.0792113	-0.0810242	-0.0825174	-0.0836849	-0.0845221	-0.0850258	-0.0851939	-0.0850258	-0.0845221	-0.0836849	-0.0825174	-0.0810242	-0.0792113	-0.0770858	-0.074656	-0.0719316	-0.0689233	-0.065643	-0.0621037	-0.0583193	-0.0543046	-0.0500757	-0.0456492	-0.0410425	-0.0362738	-0.031362	-0.0263264	-0.0211869	-0.0159637	-0.0106776	-0.00534937
0	-0.00576509	-0.0115074	-0.0172044	-0.0228334	-0.0283723	-0.0337992	-0.0390928	-0.0442321	-0.0491968	-0.0539673	-0.0585249	-0.0628515	-0.06693	-0.0707444	-0.0742796	-0.0775217	-0.0804578	-0.0830764	-0.0853671	-0.0873209	-0.0889301	-0.0901884	-0.0910907	-0.0916335	-0.0918147	-0.0916335	-0.0910907	-0.0901884	-0.0889301	-0.0873209	-0.0853671	-0.0830764	-0.0804578	-0.0775217	-0.0742796	-0.0707444	-0.06693	-0.0628515	-0.0585249	-0.0539673	-0.0491968	-0.0442321	-0.0390928	-0.0337992	-0.0283723	-0.0228334	-0.0172044	-0.0115074	-0.00576509
0	-0.00615953	-0.0122948	-0.0183815	-0.0243956	-0.0303135	-0.0361117	-0.0417675	-0.0472584	-0.0525627	-0.0576597	-0.0625291	-0.0671517	-0.0715093	-0.0755847	-0.0793617	-0.0828256	-0.0859626	-0.0887604	-0.0912078	-0.0932953	-0.0950146	-0.096359	-0.097323	-0.0979029	-0.0980965	-0.0979029	-0.097323	-0.096359	-0.0950146	-0.0932953	-0.0912078	-0.0887604	-0.0859626	-0.0828256	-0.0793617	-0.0755847	-0.0715093	-0.0671517	-0.0625291	-0.0576597	-0.0525627	-0.0472584	-0.0417675	-0.0361117	-0.0303135	-0.0243956	-0.0183815	-0.0122948	-0.00615953
0	-0.00653067	-0.0130356	-0.019489	-0.0258655	-0.03214	-0.0382876	-0.0442841	-0.0501059	-0.0557299	-0.0611339	-0.0662967	-0.0711978	-0.075818	-0.0801389	-0.0841436	-0.0878162	-0.0911422	-0.0941086	-0.0967035	-0.0989168	-0.10074	-0.102165	-0.103187	-0.103802	-0.104007	-0.103802	-0.103187	-0.102165	-0.10074	-0.0989168	-0.0967035	-0.0941086	-0.0911422	-0.0878162	-0.0841436	-0.0801389	-0.075818	-0.0711978	-0.0662967	-0.0611339	-0.0557299	-0.0501059	-0.0442841	-0.0382876	-0.03214	-0.0258655	-0.019489	-0.0130356	-0.00653067
0	-0.00687658	-0.013726	-0.0205213	-0.0272356	-0.0338423	-0.0403156	-0.0466297	-0.0527598	-0.0586817	-0.064372	-0.0698082	-0.074969	-0.0798338	-0.0843836	-0.0886004	-0.0924675	-0.0959697	-0.0990932	-0.101826	-0.104156	-0.106075	-0.107576	-0.108653	-0.1093	-0.109516	-0.1093	-0.108653	-0.107576	-0.106075	-0.104156	-0.101826	-0.0990932	-0.0959697	-0.0924675	-0.0886004	-0.0843836	-0.0798338	-0.074969	-0.0698082	-0.064372	-0.0586817	-0.0527598	-0.0466297	-0.0403156	-0.0338423	-0.0272356	-0.0205213	-0.013726	-0.00687658
0	-0.00719544	-0.0143625	-0.0214728	-0.0284984	-0.0354116	-0.042185	-0.0487919	-0.0552062	-0.0614027	-0.0673568	-0.0730452	-0.0784452	-0.0835356	-0.0882964	-0.0927087	-0.0967552	-0.10042	-0.103688	-0.106547	-0.108986	-0.110994	-0.112565	-0.113691	-0.114368	-0.114594	-0.114368	-0.113691	-0.112565	-0.110994	-0.108986	-0.106547	-0.103688	-0.10042	-0.0967552	-0.0927087	-0.0882964	-0.0835356	-0.0784452	-0.0730452	-0.0673568	-0.0614027	-0.0552062	-0.0487919	-0.042185	-0.0354116	-0.0284984	-0.0214728	-0.0143625	-0.00719544
0	-0.00748556	-0.0149416	-0.0223386	-0.0296475	-0.0368394	-0.0438859	-0.0507592	-0.0574322	-0.0638785	-0.0700727	-0.0759904	-0.0816081	-0.0869038	-0.0918566	-0.0964468	-0.100656	-0.104469	-0.107869	-0.110843	-0.11338	-0.115469	-0.117103	-0.118275	-0.11898	-0.119215	-0.11898	-0.118275	-0.117103	-0.115469	-0.11338	-0.110843	-0.107869	-0.104469	-0.100656	-0.0964468	-0.0918566	-0.0869038	-0.0816081	-0.0759904	-0.0700727	-0.0638785	-0.0574322	-0.0507592	-0.0438859	-0.0368394	-0.0296475	-0.0223386	-0.0149416	-0.00748556
0	-0.00774539	-0.0154602	-0.023114	-0.0306766	-0.0381181	-0.0454092	-0.0525211	-0.0594257	-0.0660957	-0.072505	-0.078628	-0.0844408	-0.0899203	-0.095045	-0.0997945	-0.10415	-0.108095	-0.111613	-0.114691	-0.117315	-0.119477	-0.121168	-0.12238	-0.123109	-0.123353	-0.123109	-0.12238	-0.121168	-0.119477	-0.117315	-0.114691	-0.111613	-0.108095	-0.10415	-0.0997945	-0.095045	-0.0899203	-0.0844408	-0.078628	-0.072505	-0.0660957	-0.0594257	-0.0525211	-0.0454092	-0.0381181	-0.0306766	-0.023114	-0.0154602	-0.00774539
0	-0.00797352	-0.0159156	-0.0237948	-0.0315802	-0.0392409	-0.0467467	-0.054068	-0.061176	-0.0680425	-0.0746405	-0.080944	-0.0869279	-0.0925689	-0.0978444	-0.102734	-0.107218	-0.111279	-0.1149	-0.118069	-0.120771	-0.122997	-0.124737	-0.125985	-0.126735	-0.126986	-0.126735	-0.125985	-0.124737	-0.122997	-0.120771	-0.118069	-0.1149	-0.111279	-0.107218	-0.102734	-0.0978444	-0.0925689	-0.0869279	-0.080944	-0.0746405	-0.0680425	-0.061176	-0.054068	-0.0467467	-0.0392409	-0.0315802	-0.0237948	-0.0159156	-0.00797352
0	-0.00816872	-0.0163052	-0.0243773	-0.0323533	-0.0402015	-0.0478911	-0.0553917	-0.0626737	-0.0697083	-0.0764678	-0.0829256	-0.089056	-0.094835	-0.10024	-0.105249	-0.109843	-0.114003	-0.117713	-0.120959	-0.123728	-0.126008	-0.12779	-0.129069	-0.129838	-0.130095	-0.129838	-0.129069	-0.12779	-0.126008	-0.123728	-0.120959	-0.117713	-0.114003	-0.109843	-0.105249	-0.10024	-0.094835	-0.089056	-0.0829256	-0.0764678	-0.0697083	-0.0626737	-0.0553917	-0.0478911	-0.0402015	-0.0323533	-0.0243773	-0.0163052	-0.00816872
0	-0.00832992	-0.016627	-0.0248584	-0.0329917	-0.0409948	-0.0488362	-0.0564848	-0.0639104	-0.0710839	-0.0779768	-0.084562	-0.0908134	-0.0967065	-0.102218	-0.107326	-0.11201	-0.116253	-0.120036	-0.123346	-0.126169	-0.128494	-0.130312	-0.131616	-0.1324	-0.132662	-0.1324	-0.131616	-0.130312	-0.128494	-0.126169	-0.123346	-0.120036	-0.116253	-0.11201	-0.107326	-0.102218	-0.0967065	-0.0908134	-0.084562	-0.0779768	-0.0710839	-0.0639104	-0.0564848	-0.0488362	-0.0409948	-0.0329917	-0.0248584	-0.016627	-0.00832992
0	-0.00845623	-0.0168791	-0.0252353	-0.033492	-0.0416164	-0.0495767	-0.0573412	-0.0648795	-0.0721617	-0.0791592	-0.0858442	-0.0921904	-0.0981729	-0.103768	-0.108953	-0.113709	-0.118015	-0.121856	-0.125216	-0.128082	-0.130443	-0.132288	-0.133612	-0.134408	-0.134674	-0.134408	-0.133612	-0.132288	-0.130443	-0.128082	-0.125216	-0.121856	-0.118015	-0.113709	-0.108953	-0.103768	-0.0981729	-0.0921904	-0.0858442	-0.0791592	-0.0721617	-0.0648795	-0.0573412	-0.0495767	-0.0416164	-0.033492	-0.0252353	-0.0168791	-0.00845623
0	-0.00854695	-0.0170602	-0.0255061	-0.0338513	-0.0420629	-0.0501086	-0.0579564	-0.0655756	-0.0729359	-0.0800084	-0.0867652	-0.0931795	-0.0992261	-0.104881	-0.110122	-0.114929	-0.119282	-0.123164	-0.12656	-0.129456	-0.131842	-0.133707	-0.135045	-0.13585	-0.136119	-0.13585	-0.135045	-0.133707	-0.131842	-0.129456	-0.12656	-0.123164	-0.119282	-0.114929	-0.110122	-0.104881	-0.0992261	-0.0931795	-0.0867652	-0.0800084	-0.0729359	-0.0655756	-0.0579564	-0.0501086	-0.0420629	-0.0338513	-0.0255061	-0.0170602	-0.00854695
0	-0.00860159	-0.0171692	-0.0256691	-0.0340677	-0.0423318	-0.0504289	-0.0583269	-0.0659948	-0.0734022	-0.0805199	-0.0873198	-0.0937752	-0.0998604	-0.105552	-0.110826	-0.115663	-0.120044	-0.123951	-0.127369	-0.130284	-0.132685	-0.134562	-0.135908	-0.136718	-0.136989	-0.136718	-0.135908	-0.134562	-0.132685	-0.130284	-0.127369	-0.123951	-0.120044	-0.115663	-0.110826	-0.105552	-0.0998604	-0.0937752	-0.0873198	-0.0805199	-0.0734022	-0.0659948	-0.0583269	-0.0504289	-0.0423318	-0.0340677	-0.0256691	-0.0171692	-0.00860159
0	-0.00861983	-0.0172056	-0.0257236	-0.03414	-0.0424216	-0.0505359	-0.0584506	-0.0661348	-0.0735579	-0.0806907	-0.0875051	-0.0939741	-0.100072	-0.105775	-0.111061	-0.115909	-0.120299	-0.124214	-0.127639	-0.13056	-0.132966	-0.134848	-0.136197	-0.137008	-0.137279	-0.137008	-0.136197	-0.134848	-0.132966	-0.13056	-0.127639	-0.124214	-0.120299	-0.115909	-0.111061	-0.105775	-0.100072	-0.0939741	-0.0875051	-0.0806907	-0.0735579	-0.0661348	-0.0584506	-0.0505359	-0.0424216	-0.03414	-0.0257236	-0.0172056	-0.00861983
0	-0.00860159	-0.0171692	-0.0256691	-0.0340677	-0.0423318	-0.0504289	-0.0583269	-0.0659948	-0.0734022	-0.0805199	-0.0873198	-0.0937752	-0.0998604	-0.105552	-0.110826	-0.115663	-0.120044	-0.123951	-0.127369	-0.130284	-0.132685	-0.134562	-0.135908	-0.136718	-0.136989	-0.136718	-0.135908	-0.134562	-0.132685	-0.130284	-0.127369	-0.123951	-0.120044	-0.115663	-0.110826	-0.105552	-0.0998604	-0.0937752	-0.0873198	-0.0805199	-0.0734022	-0.0659948	-0.0583269	-0.0504289	-0.0423318	-0.0340677	-0.0256691	-0.0171692	-0.00860159
0	-0.00854695	-0.0170602	-0.0255061	-0.0338513	-0.0420629	-0.0501086	-0.0579564	-0.0655756	-0.0729359	-0.0800084	-0.0867652	-0.0931795	-0.0992261	-0.104881	-0.110122	-0.114929	-0.119282	-0.123164	-0.12656	-0.129456	-0.131842	-0.133707	-0.135045	-0.13585	-0.136119	-0.13585	-0.135045	-0.133707	-0.131842	-0.129456	-0.12656	-0.123164	-0.119282	-0.114929	-0.110122	-0.104881	-0.0992261	-0.0931795	-0.0867652	-0.0800084	-0.0729359	-0.0655756	-0.0579564	-0.0501086	-0.0420629	-0.0338513	-0.0255061	-0.0170602	-0.00854695
0	-0.00845623	-0.0168791	-0.0252353	-0.033492	-0.0416164	-0.0495767	-0.0573412	-0.0648795	-0.0721617	-0.0791592	-0.0858442	-0.0921904	-0.0981729	-0.103768	-0.108953	-0.113709	-0.118015	-0.121856	-0.125216	-0.128082	-0.130443	-0.132288	-0.133612	-0.134408	-0.134674	-0.134408	-0.133612	-0.132288	-0.130443	-0.128082	-0.125216	-0.121856	-0.118015	-0.113709	-0.108953	-0.103768	-0.0981729	-0.0921904	-0.0858442	-0.0791592	-0.0721617	-0.0648795	-0.0573412	-0.0495767	-0.0416164	-0.033492	-0.0252353	-0.0168791	-0.00845623
0	-0.00832992	-0.016627	-0.0248584	-0.0329917	-0.0409948	-0.0488362	-0.0564848	-0.0639104	-0.0710839	-0.0779768	-0.084562	-0.0908134	-0.0967065	-0.102218	-0.107326	-0.11201	-0.116253	-0.120036	-0.123346	-0.126169	-0.128494	-0.130312	-0.131616	-0.1324	-0.132662	-0.1324	-0.131616	-0.130312	-0.128494	-0.126169	-0.123346	-0.120036	-0.116253	-0.11201	-0.107326	-0.102218	-0.0967065	-0.0908134	-0.084562	-0.0779768	-0.0710839	-0.0639104	-0.0564848	-0.0488362	-0.0409948	-0.0329917	-0.0248584	-0.016627	-0.00832992
0	-0.00816872	-0.0163052	-0.0243773	-0.0323533	-0.0402015	-0.0478911	-0.0553917	-0.0626737	-0.0697083	-0.0764678	-0.0829256	-0.089056	-0.094835	-0.10024	-0.105249	-0.109843	-0.114003	-0.117713	-0.120959	-0.123728	-0.126008	-0.12779	-0.129069	-0.129838	-0.130095	-0.129838	-0.129069	-0.12779	-0.126008	-0.123728	-0.120959	-0.117713	-0.114003	-0.109843	-0.105249	-0.10024	-0.094835	-0.089056	-0.0829256	-0.0764678	-0.0697083	-0.0626737	-0.0553917	-0.0478911	-0.0402015	-0.0323533	-0.0243773	-0.0163052	-0.00816872
0	-0.00797352	-0.0159156	-0.0237948	-0.0315802	-0.0392409	-0.0467467	-0.054068	-0.061176	-0.0680425	-0.0746405	-0.080944	-0.0869279	-0.0925689	-0.0978444	-0.102734	-0.107218	-0.111279	-0.1149	-0.118069	-0.120771	-0.122997	-0.124737	-0.125985	-0.126735	-0.126986	-0.126735	-0.125985	-0.124737	-0.122997	-0.120771	-0.118069	-0.1149	-0.111279	-0.107218	-0.102734	-0.0978444	-0.0925689	-0.0869279	-0.080944	-0.0746405	-0.0680425	-0.061176	-0.054068	-0.0467467	-0.0392409	-0.0315802	-0.0237948	-0.0159156	-0.00797352
0	-0.00774539	-0.0154602	-0.023114	-0.0306766	-0.0381181	-0.0454092	-0.0525211	-0.0594257	-0.0660957	-0.072505	-0.078628	-0.0844408	-0.0899203	-0.095045	-0.0997945	-0.10415	-0.108095	-0.111613	-0.114691	-0.117315	-0.119477	-0.121168	-0.12238	-0.123109	-0.123353	-0.123109	-0.12238	-0.121168	-0.119477	-0.117315	-0.114691	-0.111613	-0.108095	-0.10415	-0.0997945	-0.095045	-0.0899203	-0.0844408	-0.078628	-0.072505	-0.0660957	-0.0594257	-0.0525211	-0.0454092	-0.0381181	-0.0306766	-0.023114	-0.0154602	-0.00774539
0	-0.00748556	-0.0149416	-0.0223386	-0.0296475	-0.0368394	-0.0438859	-0.0507592	-0.0574322	-0.0638785	-0.0700727	-0.0759904	-0.0816081	-0.0869038	-0.0918566	-0.0964468	-0.100656	-0.104469	-0.107869	-0.110843	-0.11338	-0.115469	-0.117103	-0.118275	-0.11898	-0.119215	-0.11898	-0.118275	-0.117103	-0.115469	-0.11338	-0.110843	-0.107869	-0.104469	-0.100656	-0.0964468	-0.0918566	-0.0869038	-0.0816081	-0.0759904	-0.0700727	-0.0638785	-0.0574322	-0.0507592	-0.0438859	-0.0368394	-0.0296475	-0.0223386	-0.0149416	-0.00748556
0	-0.00719544	-0.0143625	-0.0214728	-0.0284984	-0.0354116	-0.042185	-0.0487919	-0.0552062	-0.0614027	-0.0673568	-0.0730452	-0.0784452	-0.0835356	-0.0882964	-0.0927087	-0.0967552	-0.10042	-0.103688	-0.106547	-0.108986	-0.110994	-0.112565	-0.113691	-0.114368	-0.114594	-0.114368	-0.113691	-0.112565	-0.110994	-0.108986	-0.106547	-0.103688	-0.10042	-0.0967552	-0.0927087	-0.0882964	-0.0835356	-0.0784452	-0.0730452	-0.0673568	-0.0614027	-0.0552062	-0.0487919	-0.042185	-0.0354116	-0.0284984	-0.0214728	-0.0143625	-0.00719544
0	-0.00687658	-0.013726	-0.0205213	-0.0272356	-0.0338423	-0.0403156	-0.0466297	-0.0527598	-0.0586817	-0.064372	-0.0698082	-0.074969	-0.0798338	-0.0843836	-0.0886004	-0.0924675	-0.0959697	-0.0990932	-0.101826	-0.104156	-0.106075	-0.107576	-0.108653	-0.1093	-0.109516	-0.1093	-0.108653	-0.107576	-0.106075	-0.104156	-0.101826	-0.0990932	-0.0959697	-0.0924675	-0.0886004	-0.0843836	-0.0798338	-0.074969	-0.0698082	-0.064372	-0.0586817	-0.0527598	-0.0466297	-0.0403156	-0.0338423	-0.0272356	-0.0205213	-0.013726	-0.00687658
0	-0.00653067	-0.0130356	-0.019489	-0.0258655	-0.03214	-0.0382876	-0.0442841	-0.0501059	-0.0557299	-0.0611339	-0.0662967	-0.0711978	-0.075818	-0.0801389	-0.0841436	-0.0878162	-0.0911422	-0.0941086	-0.0967035	-0.0989168	-0.10074	-0.102165	-0.103187	-0.103802	-0.104007	-0.103802	-0.103187	-0.102165	-0.10074	-0.0989168	-0.0967035	-0.0941086	-0.0911422	-0.0878162	-0.0841436	-0.0801389	-0.075818	-0.0711978	-0.0662967	-0.0611339	-0.0557299	-0.0501059	-0.0442841	-0.0382876	-0.03214	-0.0258655	-0.019489	-0.0130356	-0.00653067
0	-0.00615953	-0.0122948	-0.0183815	-0.0243956	-0.0303135	-0.0361117	-0.0417675	-0.0472584	-0.0525627	-0.0576597	-0.0625291	-0.0671517	-0.0715093	-0.0755847	-0.0793617	-0.0828256	-0.0859626	-0.0887604	-0.0912078	-0.0932953	-0.0950146	-0.096359	-0.097323	-0.0979029	-0.0980965	-0.0979029	-0.097323	-0.096359	-0.0950146	-0.0932953	-0.0912078	-0.0887604	-0.0859626	-0.0828256	-0.0793617	-0.0755847	-0.0715093	-0.0671517	-0.0625291	-0.0576597	-0.0525627	-0.0472584	-0.0417675	-0.0361117	-0.0303135	-0.0243956	-0.0183815	-0.0122948	-0.00615953
0	-0.00576509	-0.0115074	-0.0172044	-0.0228334	-0.0283723	-0.0337992	-0.0390928	-0.0442321	-0.0491968	-0.0539673	-0.0585249	-0.0628515	-0.06693	-0.0707444	-0.0742796	-0.0775217	-0.0804578	-0.0830764	-0.0853671	-0.0873209	-0.0889301	-0.0901884	-0.0910907	-0.0916335	-0.0918147	-0.0916335	-0.0910907	-0.0901884	-0.0889301	-0.0873209	-0.0853671	-0.0830764	-0.0804578	-0.0775217	-0.0742796	-0.0707444	-0.06693	-0.0628515	-0.0585249	-0.0539673	-0.0491968	-0.0442321	-0.0390928	-0.0337992	-0.0283723	-0.0228334	-0.0172044	-0.0115074	-0.00576509
0	-0.00534937	-0.0106776	-0.0159637	-0.0211869	-0.0263264	-0.031362	-0.0362738	-0.0410425	-0.0456492	-0.0500757	-0.0543046	-0.0583193	-0.0621037	-0.065643	-0.0689233	-0.0719316	-0.074656	-0.0770858	-0.0792113	-0.0810242	-0.0825174	-0.0836849	-0.0845221	-0.0850258	-0.0851939	-0.0850258	-0.0845221	-0.0836849	-0.0825174	-0.0810242	-0.0792113	-0.0770858	-0.074656	-0.0719316	-0.0689233	-0.065643	-0.0621037	-0.0583193	-0.0543046	-0.0500757	-0.0456492	-0.0410425	-0.0362738	-0.031362	-0.0263264	-0.0211869	-0.0159637	-0.0106776	-0.00534937
0	-0.00491447	-0.00980955	-0.0146659	-0.0194644	-0.0241861	-0.0288123	-0.0333248	-0.0377058	-0.041938	-0.0460046	-0.0498898	-0.053578	-0.0570547	-0.0603063	-0.06332	-0.0660837	-0.0685866	-0.0708188	-0.0727715	-0.0744371	-0.0758088	-0.0768814	-0.0776506	-0.0781133	-0.0782678	-0.0781133	-0.0776506	-0.0768814	-0.0758088	-0.0744371	-0.0727715	-0.0708188	-0.0685866	-0.0660837	-0.06332	-0.0603063	-0.0570547	-0.053578	-0.0498898	-0.0460046	-0.041938	-0.0377058	-0.0333248	-0.0288123	-0.0241861	-0.0194644	-0.0146659	-0.00980955	-0.00491447
0	-0.00446257	-0.00890752	-0.0133173	-0.0176746	-0.0219621	-0.0261629	-0.0302604	-0.0342386	-0.0380816	-0.0417743	-0.0453022	-0.0486513	-0.0518083	-0.0547609	-0.0574974	-0.060007	-0.0622797	-0.0643067	-0.0660799	-0.0675923	-0.0688379	-0.0698119	-0.0705103	-0.0709305	-0.0710707	-0.0709305	-0.0705103	-0.0698119	-0.0688379	-0.0675923	-0.0660799	-0.0643067	-0.0622797	-0.060007	-0.0574974	-0.0547609	-0.0518083	-0.0486513	-0.0453022	-0.0417743	-0.0380816	-0.0342386	-0.0302604	-0.0261629	-0.0219621	-0.0176746	-0.0133173	-0.00890752	-0.00446257
0	-0.00399587	-0.00797597	-0.0119246	-0.0158262	-0.0196653	-0.0234267	-0.0270958	-0.0306579	-0.034099	-0.0374055	-0.0405645	-0.0435633	-0.0463902	-0.049034	-0.0514843	-0.0537314	-0.0557665	-0.0575815	-0.0591692	-0.0605234	-0.0616388	-0.0625109	-0.0631363	-0.0635125	-0.0636381	-0.0635125	-0.0631363	-0.0625109	-0.0616388	-0.0605234	-0.0591692	-0.0575815	-0.0557665	-0.0537314	-0.0514843	-0.049034	-0.0463902	-0.0435633	-0.0405645	-0.0374055	-0.034099	-0.0306579	-0.0270958	-0.0234267	-0.0196653	-0.0158262	-0.0119246	-0.00797597	-0.00399587
0	-0.00351663	-0.00701938	-0.0104944	-0.0139281	-0.0173067	-0.0206171	-0.0238461	-0.026981	-0.0300094	-0.0329193	-0.0356994	-0.0383386	-0.0408264	-0.0431532	-0.0453096	-0.0472872	-0.0490782	-0.0506755	-0.0520728	-0.0532646	-0.0542462	-0.0550137	-0.0555641	-0.0558952	-0.0560057	-0.0558952	-0.0555641	-0.0550137	-0.0542462	-0.0532646	-0.0520728	-0.0506755	-0.0490782	-0.0472872	-0.0453096	-0.0431532	-0.0408264	-0.0383386	-0.0356994	-0.0329193	-0.0300094	-0.026981	-0.0238461	-0.0206171	-0.0173067	-0.0139281	-0.0104944	-0.00701938	-0.00351663
0	-0.00302712	-0.00604229	-0.00903361	-0.0119893	-0.0148976	-0.0177472	-0.0205267	-0.0232252	-0.0258321	-0.028337	-0.0307301	-0.0330019	-0.0351434	-0.0371463	-0.0390025	-0.0407048	-0.0422465	-0.0436215	-0.0448243	-0.0458502	-0.0466952	-0.0473558	-0.0478296	-0.0481146	-0.0482098	-0.0481146	-0.0478296	-0.0473558	-0.0466952	-0.0458502	-0.0448243	-0.0436215	-0.0422465	-0.0407048	-0.0390025	-0.0371463	-0.0351434	-0.0330019	-0.0307301	-0.028337	-0.0258321	-0.0232252	-0.0205267	-0.0177472	-0.0148976	-0.0119893	-0.00903361	-0.00604229	-0.00302712
0	-0.0025296	-0.00504922	-0.00754891	-0.0100188	-0.0124492	-0.0148304	-0.0171531	-0.0194081	-0.0215865	-0.0236797	-0.0256795	-0.0275779	-0.0293675	-0.0310412	-0.0325923	-0.0340149	-0.0353032	-0.0364522	-0.0374573	-0.0383146	-0.0390207	-0.0395728	-0.0399687	-0.0402069	-0.0402864	-0.0402069	-0.0399687	-0.0395728	-0.0390207	-0.0383146	-0.0374573	-0.0364522	-0.0353032	-0.0340149	-0.0325923	-0.0310412	-0.0293675	-0.0275779	-0.0256795	-0.0236797	-0.0215865	-0.0194081	-0.0171531	-0.0148304	-0.0124492	-0.0100188	-0.00754891	-0.00504922	-0.0025296
0	-0.00202635	-0.00404469	-0.00604708	-0.0080256	-0.00997245	-0.0118799	-0.0137405	-0.0155469	-0.0172919	-0.0189687	-0.0205706	-0.0220914	-0.0235249	-0.0248656	-0.0261082	-0.0272477	-0.0282797	-0.0292001	-0.0300053	-0.030692	-0.0312577	-0.0316999	-0.0320171	-0.0322078	-0.0322715	-0.0322078	-0.0320171	-0.0316999	-0.0312577	-0.030692	-0.0300053	-0.0292001	-0.0282797	-0.0272477	-0.0261082	-0.0248656	-0.0235249	-0.0220914	-0.0205706	-0.0189687	-0.0172919	-0.0155469	-0.0137405	-0.0118799	-0.00997245	-0.0080256	-0.00604708	-0.00404469	-0.00202635
0	-0.00151958	-0.00303317	-0.00453479	-0.00601851	-0.00747848	-0.00890893	-0.0103042	-0.0116589	-0.0129675	-0.0142249	-0.0154262	-0.0165666	-0.0176417	-0.0186471	-0.0195789	-0.0204335	-0.0212074	-0.0218976	-0.0225014	-0.0230164	-0.0234406	-0.0237722	-0.02401	-0.0241531	-0.0242009	-0.0241531	-0.02401	-0.0237722	-0.0234406	-0.0230164	-0.0225014	-0.0218976	-0.0212074	-0.0204335	-0.0195789	-0.0186471	-0.0176417	-0.0165666	-0.0154262	-0.0142249	-0.0129675	-0.0116589	-0.0103042	-0.00890893	-0.00747848	-0.00601851	-0.00453479	-0.00303317	-0.00151958
0	-0.00101152	-0.00201904	-0.0030186	-0.00400624	-0.00497808	-0.00593027	-0.00685905	-0.00776076	-0.00863185	-0.00946887	-0.0102685	-0.0110276	-0.0117432	-0.0124125	-0.0130328	-0.0136016	-0.0141168	-0.0145762	-0.0149781	-0.015321	-0.0156033	-0.0158241	-0.0159824	-0.0160776	-0.0161094	-0.0160776	-0.0159824	-0.0158241	-0.0156033	-0.015321	-0.0149781	-0.0145762	-0.0141168	-0.0136016	-0.0130328	-0.0124125	-0.0117432	-0.0110276	-0.0102685	-0.00946887	-0.00863185	-0.00776076	-0.00685905	-0.00593027	-0.00497808	-0.00400624	-0.0030186	-0.00201904	-0.00101152
0	-0.000504293	-0.0010066	-0.00150493	-0.00199732	-0.00248183	-0.00295654	-0.00341958	-0.00386913	-0.00430342	-0.00472071	-0.00511938	-0.00549784	-0.00585461	-0.00618827	-0.0064975	-0.0067811	-0.00703793	-0.00726699	-0.00746736	-0.00763827	-0.00777904	-0.0078891	-0.00796803	-0.00801551	-0.00803135	-0.00801551	-0.00796803	-0.0078891	-0.00777904	-0.00763827	-0.00746736	-0.00726699	-0.00703793	-0.0067811	-0.0064975	-0.00618827	-0.00585461	-0.00549784	-0.00511938	-0.00472071	-0.00430342	-0.00386913	-0.00341958	-0.00295654	-0.00248183	-0.00199732	-0.00150493	-0.0010066	-0.000504293
0	0	0	-8.32667e-17	-2.77556e-17	-2.77556e-17	-5.55112e-17	-2.77556e-17	-2.77556e-17	-5.55112e-17	-8.32667e-17	-2.77556e-16	-2.22045e-16	-1.11022e-16	-1.11022e-16	-1.66533e-16	-5.55112e-17	-1.66533e-16	-2.77556e-16	-2.77556e-16	-2.77556e-16	-2.77556e-16	-1.66533e-16	-1.11022e-16	-2.77556e-16	0	-2.77556e-16	-1.11022e-16	-1.11022e-16	-2.77556e-16	-2.77556e-16	-2.77556e-16	-1.66533e-16	-1.66533e-16	-1.11022e-16	-2.77556e-16	-2.22045e-16	-1.66533e-16	-2.77556e-16	-1.11022e-16	-2.77556e-17	-5.55112e-17	-5.55112e-17	-1.66533e-16	-2.77556e-17	-2.77556e-17	-2.77556e-17	0	-2.77556e-17	0
0	0.000499342	0.000996713	0.00149015	0.00197771	0.00245746	0.00292751	0.00338601	0.00383115	0.00426116	0.00467436	0.00506912	0.00544386	0.00579712	0.00612751	0.00643371	0.00671452	0.00696883	0.00719564	0.00739405	0.00756328	0.00770266	0.00781164	0.00788979	0.00793681	0.0079525	0.00793681	0.00788979	0.00781164	0.00770266	0.00756328	0.00739405	0.00719564	0.00696883	0.00671452	0.00643371	0.00612751	0.00579712	0.00544386	0.00506912	0.00467436	0.00426116	0.00383115	0.00338601	0.00292751	0.00245746	0.00197771	0.00149015	0.000996713	0.000499342
0	0.000991791	0.00197967	0.00295973	0.00392811	0.004881	0.00581461	0.00672528	0.00760941	0.00846351	0.0092842	0.0100683	0.0108126	0.0115142	0.0121704	0.0127786	0.0133364	0.0138415	0.014292	0.014686	0.0150222	0.015299	0.0155155	0.0156707	0.0157641	0.0157952	0.0157641	0.0156707	0.0155155	0.015299	0.0150222	0.014686	0.014292	0.0138415	0.0133364	0.0127786	0.0121704	0.0115142	0.0108126	0.0100683	0.0092842	0.00846351	0.00760941	0.00672528	0.00581461	0.004881	0.00392811	0.00295973	0.00197967	0.000991791
0	0.00147549	0.00294516	0.0044032	0.00584387	0.00726148	0.00865042	0.0100052	0.0113206	0.0125912	0.0138121	0.0149786	0.0160859	0.0171298	0.018106	0.0190108	0.0198405	0.020592	0.0212622	0.0218485	0.0223485	0.0227604	0.0230824	0.0233133	0.0234523	0.0234986	0.0234523	0.0233133	0.0230824	0.0227604	0.0223485	0.0218485	0.0212622	0.020592	0.0198405	0.0190108	0.018106	0.0171298	0.0160859	0.0149786	0.0138121	0.0125912	0.0113206	0.0100052	0.00865042	0.00726148	0.00584387	0.0044032	0.00294516	0.00147549
0	0.00194868	0.00388967	0.0058153	0.00771799	0.00959022	0.0114246	0.0132139	0.014951	0.0166292	0.0182417	0.0197822	0.0212446	0.0226232	0.0239126	0.0251075	0.0262034	0.0271958	0.0280809	0.0288552	0.0295156	0.0300596	0.0304849	0.0307899	0.0309733	0.0310346	0.0309733	0.0307899	0.0304849	0.0300596	0.0295156	0.0288552	0.0280809	0.0271958	0.0262034	0.0251075	0.0239126	0.0226232	0.0212446	0.0197822	0.0182417	0.0166292	0.014951	0.0132139	0.0114246	0.00959022	0.00771799	0.0058153	0.00388967	0.00194868
0	0.00240968	0.00480985	0.00719104	0.00954385	0.011859	0.0141273	0.0163399	0.018488	0.0205632	0.0225572	0.0244621	0.0262705	0.0279753	0.0295696	0.0310473	0.0324024	0.0336296	0.0347241	0.0356816	0.0364982	0.0371709	0.0376968	0.0380739	0.0383008	0.0383765	0.0383008	0.0380739	0.0376968	0.0371709	0.0364982	0.0356816	0.0347241	0.0336296	0.0324024	0.0310473	0.0295696	0.0279753	0.0262705	0.0244621	0.0225572	0.0205632	0.018488	0.0163399	0.0141273	0.011859	0.00954385	0.00719104	0.00480985	0.00240968
0	0.00285693	0.00570259	0.00852575	0.0113153	0.0140601	0.0167495	0.0193727	0.0219195	0.0243798	0.0267439	0.0290024	0.0311465	0.0331677	0.0350579	0.0368098	0.0384165	0.0398715	0.0411691	0.0423043	0.0432725	0.04407	0.0446935	0.0451407	0.0454097	0.0454994	0.0454097	0.0451407	0.0446935	0.04407	0.0432725	0.0423043	0.0411691	0.0398715	0.0384165	0.0368098	0.0350579	0.0331677	0.0311465	0.0290024	0.0267439	0.0243798	0.0219195	0.0193727	0.0167495	0.0140601	0.0113153	0.00852575	0.00570259	0.00285693
0	0.00328897	0.00656495	0.00981503	0.0130264	0.0161863	0.0192824	0.0223023	0.0252342	0.0280666	0.0307882	0.0333883	0.0358566	0.0381834	0.0403595	0.0423763	0.0442259	0.0459009	0.0473948	0.0487017	0.0498163	0.0507344	0.0514522	0.0519669	0.0522766	0.05238	0.0522766	0.0519669	0.0514522	0.0507344	0.0498163	0.0487017	0.0473948	0.0459009	0.0442259	0.0423763	0.0403595	0.0381834	0.0358566	0.0333883	0.0307882	0.0280666	0.0252342	0.0223023	0.0192824	0.0161863	0.0130264	0.00981503	0.00656495	0.00328897
0	0.00370441	0.00739421	0.0110548	0.0146718	0.0182309	0.021718	0.0251194	0.0284217	0.0316118	0.0346772	0.0376057	0.0403858	0.0430065	0.0454575	0.0477291	0.0498123	0.0516989	0.0533815	0.0548534	0.0561089	0.0571429	0.0579514	0.0585312	0.05888	0.0589964	0.05888	0.0585312	0.0579514	0.0571429	0.0561089	0.0548534	0.0533815	0.0516989	0.0498123	0.0477291	0.0454575	0.0430065	0.0403858	0.0376057	0.0346772	0.0316118	0.0284217	0.0251194	0.021718	0.0182309	0.0146718	0.0110548	0.00739421	0.00370441
0	0.00410201	0.00818783	0.0122413	0.0162465	0.0201876	0.024049	0.0278155	0.0314723	0.0350048	0.0383991	0.041642	0.0447204	0.0476224	0.0503365	0.0528519	0.0551587	0.0572478	0.059111	0.0607409	0.0621311	0.0632761	0.0641714	0.0648134	0.0651996	0.0653285	0.0651996	0.0648134	0.0641714	0.0632761	0.0621311	0.0607409	0.059111	0.0572478	0.0551587	0.0528519	0.0503365	0.0476224	0.0447204	0.041642	0.0383991	0.0350048	0.0314723	0.0278155	0.024049	0.0201876	0.0162465	0.0122413	0.00818783	0.00410201
0	0.0044806	0.00894352	0.0133711	0.017746	0.0220508	0.0262686	0.0303827	0.0343769	0.0382355	0.0419431	0.0454853	0.0488479	0.0520177	0.0549822	0.0577298	0.0602495	0.0625314	0.0645666	0.0663469	0.0678654	0.0691161	0.070094	0.0707953	0.0712171	0.0713579	0.0712171	0.0707953	0.070094	0.0691161	0.0678654	0.0663469	0.0645666	0.0625314	0.0602495	0.0577298	0.0549822	0.0520177	0.0488479	0.0454853	0.0419431	0.0382355	0.0343769	0.0303827	0.0262686	0.0220508	0.017746	0.0133711	0.00894352	0.0044806
0	0.00483912	0.00965915	0.0144411	0.019166	0.0238152	0.0283705	0.0328138	0.0371277	0.041295	0.0452993	0.0491248	0.0527565	0.05618	0.0593817	0.0623491	0.0650704	0.067535	0.069733	0.0716558	0.0732958	0.0746465	0.0757027	0.07646	0.0769157	0.0770677	0.0769157	0.07646	0.0757027	0.0746465	0.0732958	0.0716558	0.069733	0.067535	0.0650704	0.0623491	0.0593817	0.05618	0.0527565	0.0491248	0.0452993	0.041295	0.0371277	0.0328138	0.0283705	0.0238152	0.019166	0.0144411	0.00965915	0.00483912
0	0.00517661	0.0103328	0.0154482	0.0205026	0.0254762	0.0303491	0.0351023	0.039717	0.0441749	0.0484585	0.0525509	0.0564358	0.0600981	0.0635231	0.0666974	0.0696086	0.072245	0.0745963	0.0766532	0.0784075	0.0798525	0.0809823	0.0817925	0.0822799	0.0824426	0.0822799	0.0817925	0.0809823	0.0798525	0.0784075	0.0766532	0.0745963	0.072245	0.0696086	0.0666974	0.0635231	0.0600981	0.0564358	0.0525509	0.0484585	0.0441749	0.039717	0.0351023	0.0303491	0.0254762	0.0205026	0.0154482	0.0103328	0.00517661
0	0.0054922	0.0109627	0.01639	0.0217526	0.0270293	0.0321993	0.0372423	0.0421383	0.046868	0.0514128	0.0557546	0.0598764	0.0637619	0.0673957	0.0707636	0.0738522	0.0766493	0.079144	0.0813263	0.0831876	0.0847206	0.0859193	0.0867789	0.087296	0.0874686	0.087296	0.0867789	0.0859193	0.0847206	0.0831876	0.0813263	0.079144	0.0766493	0.0738522	0.0707636	0.0673957	0.0637619	0.0598764	0.0557546	0.0514128	0.046868	0.0421383	0.0372423	0.0321993	0.0270293	0.0217526	0.01639	0.0109627	0.0054922
0	0.00578511	0.0115474	0.0172641	0.0229126	0.0284708	0.0339166	0.0392285	0.0443856	0.0493676	0.0541547	0.0587281	0.0630697	0.0671624	0.07099	0.0745375	0.0777908	0.0807371	0.0833648	0.0856635	0.0876241	0.0892389	0.0905015	0.0914069	0.0919516	0.0921334	0.0919516	0.0914069	0.0905015	0.0892389	0.0876241	0.0856635	0.0833648	0.0807371	0.0777908	0.0745375	0.07099	0.0671624	0.0630697	0.0587281	0.0541547	0.0493676	0.0443856	0.0392285	0.0339166	0.0284708	0.0229126	0.0172641	0.0115474	0.00578511
0	0.00605464	0.0120854	0.0180684	0.0239802	0.0297973	0.0354968	0.0410562	0.0464536	0.0516676	0.0566778	0.0614642	0.0660081	0.0702915	0.0742975	0.0780102	0.0814151	0.0844987	0.0872488	0.0896546	0.0917065	0.0933966	0.094718	0.0956656	0.0962357	0.096426	0.0962357	0.0956656	0.094718	0.0933966	0.0917065	0.0896546	0.0872488	0.0844987	0.0814151	0.0780102	0.0742975	0.0702915	0.0660081	0.0614642	0.0566778	0.0516676	0.0464536	0.0410562	0.0354968	0.0297973	0.0239802	0.0180684	0.0120854	0.00605464
0	0.00630018	0.0125755	0.0188012	0.0249527	0.0310057	0.0369363	0.0427212	0.0483375	0.053763	0.0589763	0.0639569	0.0686851	0.0731422	0.0773106	0.0811739	0.0847169	0.0879255	0.0907872	0.0932905	0.0954257	0.0971842	0.0985593	0.0995453	0.100139	0.100337	0.100139	0.0995453	0.0985593	0.0971842	0.0954257	0.0932905	0.0907872	0.0879255	0.0847169	0.0811739	0.0773106	0.0731422	0.0686851	0.0639569	0.0589763	0.053763	0.0483375	0.0427212	0.0369363	0.0310057	0.0249527	0.0188012	0.0125755	0.00630018
0	0.0065212	0.0130167	0.0194608	0.0258281	0.0320934	0.0382321	0.0442199	0.0500332	0.0556491	0.0610453	0.0662006	0.0710947	0.0757081	0.0800228	0.0840217	0.0876889	0.0910101	0.0939722	0.0965633	0.0987734	0.100594	0.102017	0.103038	0.103652	0.103856	0.103652	0.103038	0.102017	0.100594	0.0987734	0.0965633	0.0939722	0.0910101	0.0876889	0.0840217	0.0800228	0.0757081	0.0710947	0.0662006	0.0610453	0.0556491	0.0500332	0.0442199	0.0382321	0.0320934	0.0258281	0.0194608	0.0130167	0.0065212
0	0.00671724	0.013408	0.0200458	0.0266045	0.0330582	0.0393814	0.0455493	0.0515373	0.057322	0.0628804	0.0681907	0.0732319	0.077984	0.0824284	0.0865475	0.090325	0.093746	0.0967971	0.0994662	0.101743	0.103618	0.105084	0.106135	0.106767	0.106979	0.106767	0.106135	0.105084	0.103618	0.101743	0.0994662	0.0967971	0.093746	0.090325	0.0865475	0.0824284	0.077984	0.0732319	0.0681907	0.0628804	0.057322	0.0515373	0.0455493	0.0393814	0.0330582	0.0266045	0.0200458	0.013408	0.00671724
0	0.00688789	0.0137486	0.0205551	0.0272804	0.033898	0.0403819	0.0467064	0.0528466	0.0587783	0.0644779	0.0699231	0.0750923	0.0799652	0.0845225	0.0887462	0.0926197	0.0961277	0.0992563	0.101993	0.104327	0.10625	0.107753	0.108831	0.10948	0.109696	0.10948	0.108831	0.107753	0.10625	0.104327	0.101993	0.0992563	0.0961277	0.0926197	0.0887462	0.0845225	0.0799652	0.0750923	0.0699231	0.0644779	0.0587783	0.0528466	0.0467064	0.0403819	0.033898	0.0272804	0.0205551	0.0137486	0.00688789
0	0.00703283	0.0140379	0.0209876	0.0278544	0.0346113	0.0412317	0.0476893	0.0539587	0.0600151	0.0658347	0.0713944	0.0766725	0.0816479	0.0863011	0.0906137	0.0945687	0.0981504	0.101345	0.104139	0.106523	0.108486	0.110021	0.111121	0.111784	0.112005	0.111784	0.111121	0.110021	0.108486	0.106523	0.104139	0.101345	0.0981504	0.0945687	0.0906137	0.0863011	0.0816479	0.0766725	0.0713944	0.0658347	0.0600151	0.0539587	0.0476893	0.0412317	0.0346113	0.0278544	0.0209876	0.0140379	0.00703283
0	0.00715178	0.0142753	0.0213425	0.0283255	0.0351967	0.041929	0.0484958	0.0548713	0.0610301	0.0669481	0.0726019	0.0779692	0.0830288	0.0877607	0.0921462	0.0961681	0.0998104	0.103059	0.105901	0.108324	0.110321	0.111882	0.113001	0.113674	0.113899	0.113674	0.113001	0.111882	0.110321	0.108324	0.105901	0.103059	0.0998104	0.0961681	0.0921462	0.0877607	0.0830288	0.0779692	0.0726019	0.0669481	0.0610301	0.0548713	0.0484958	0.041929	0.0351967	0.0283255	0.0213425	0.0142753	0.00715178
0	0.00724451	0.0144604	0.0216193	0.0286928	0.0356531	0.0424727	0.0491247	0.0555828	0.0618215	0.0678162	0.0735433	0.0789802	0.0841054	0.0888986	0.093341	0.0974151	0.101105	0.104395	0.107274	0.109729	0.111751	0.113332	0.114466	0.115148	0.115376	0.115148	0.114466	0.113332	0.111751	0.109729	0.107274	0.104395	0.101105	0.0974151	0.093341	0.0888986	0.0841054	0.0789802	0.0735433	0.0678162	0.0618215	0.0555828	0.0491247	0.0424727	0.0356531	0.0286928	0.0216193	0.0144604	0.00724451
0	0.00731087	0.0145929	0.0218173	0.0289556	0.0359797	0.0428617	0.0495746	0.0560919	0.0623877	0.0684374	0.074217	0.0797036	0.0848758	0.0897129	0.094196	0.0983074	0.102031	0.105351	0.108256	0.110734	0.112775	0.11437	0.115515	0.116203	0.116433	0.116203	0.115515	0.11437	0.112775	0.110734	0.108256	0.105351	0.102031	0.0983074	0.094196	0.0897129	0.0848758	0.0797036	0.074217	0.0684374	0.0623877	0.0560919	0.0495746	0.0428617	0.0359797	0.0289556	0.0218173	0.0145929	0.00731087
0	0.00735073	0.0146724	0.0219363	0.0291135	0.0361758	0.0430954	0.0498449	0.0563977	0.0627279	0.0688105	0.0746216	0.0801382	0.0853385	0.0902021	0.0947096	0.0988434	0.102587	0.105926	0.108847	0.111338	0.11339	0.114994	0.116144	0.116836	0.117067	0.116836	0.116144	0.114994	0.11339	0.111338	0.108847	0.105926	0.102587	0.0988434	0.0947096	0.0902021	0.0853385	0.0801382	0.0746216	0.0688105	0.0627279	0.0563977	0.0498449	0.0430954	0.0361758	0.0291135	0.0219363	0.0146724	0.00735073
0	0.00736402	0.014699	0.0219759	0.0291662	0.0362413	0.0431734	0.0499351	0.0564997	0.0628413	0.068935	0.0747566	0.0802832	0.0854929	0.0903652	0.0948809	0.0990221	0.102773	0.106117	0.109043	0.111539	0.113595	0.115202	0.116354	0.117048	0.117279	0.117048	0.116354	0.115202	0.113595	0.111539	0.109043	0.106117	0.102773	0.0990221	0.0948809	0.0903652	0.0854929	0.0802832	0.0747566	0.068935	0.0628413	0.0564997	0.0499351	0.0431734	0.0362413	0.0291662	0.0219759	0.014699	0.00736402
0	0.00735073	0.0146724	0.0219363	0.0291135	0.0361758	0.0430954	0.0498449	0.0563977	0.0627279	0.0688105	0.0746216	0.0801382	0.0853385	0.0902021	0.0947096	0.0988434	0.102587	0.105926	0.108847	0.111338	0.11339	0.114994	0.116144	0.116836	0.117067	0.116836	0.116144	0.114994	0.11339	0.111338	0.108847	0.105926	0.102587	0.0988434	0.0947096	0.0902021	0.0853385	0.0801382	0.0746216	0.0688105	0.0627279	0.0563977	0.0498449	0.0430954	0.0361758	0.0291135	0.0219363	0.0146724	0.00735073
0	0.00731087	0.0145929	0.0218173	0.0289556	0.0359797	0.0428617	0.0495746	0.0560919	0.0623877	0.0684374	0.074217	0.0797036	0.0848758	0.0897129	0.094196	0.0983074	0.102031	0.105351	0.108256	0.110734	0.112775	0.11437	0.115515	0.116203	0.116433	0.116203	0.115515	0.11437	0.112775	0.110734	0.108256	0.105351	0.102031	0.0983074	0.094196	0.0897129	0.0848758	0.0797036	0.074217	0.0684374	0.0623877	0.0560919	0.0495746	0.0428617	0.0359797	0.0289556	0.0218173	0.0145929	0.00731087
0	0.00724451	0.0144604	0.0216193	0.0286928	0.0356531	0.0424727	0.0491247	0.0555828	0.0618215	0.0678162	0.0735433	0.0789802	0.0841054	0.0888986	0.093341	0.0974151	0.101105	0.104395	0.107274	0.109729	0.111751	0.113332	0.114466	0.115148	0.115376	0.115148	0.114466	0.113332	0.111751	0.109729	0.107274	0.104395	0.101105	0.0974151	0.093341	0.0888986	0.0841054	0.0789802	0.0735433	0.0678162	0.0618215	0.0555828	0.0491247	0.0424727	0.0356531	0.0286928	0.0216193	0.0144604	0.00724451
0	0.00715178	0.0142753	0.0213425	0.0283255	0.0351967	0.041929	0.0484958	0.0548713	0.0610301	0.0669481	0.0726019	0.0779692	0.0830288	0.0877607	0.0921462	0.0961681	0.0998104	0.103059	0.105901	0.108324	0.110321	0.111882	0.113001	0.113674	0.113899	0.113674	0.113001	0.111882	0.110321	0.108324	0.105901	0.103059	0.0998104	0.0961681	0.0921462	0.0877607	0.0830288	0.0779692	0.0726019	0.0669481	0.0610301	0.0548713	0.0484958	0.041929	0.0351967	0.0283255	0.0213425	0.0142753	0.00715178
0	0.00703283	0.0140379	0.0209876	0.0278544	0.0346113	0.0412317	0.0476893	0.0539587	0.0600151	0.0658347	0.0713944	0.0766725	0.0816479	0.0863011	0.0906137	0.0945687	0.0981504	0.101345	0.104139	0.106523	0.108486	0.110021	0.111121	0.111784	0.112005	0.111784	0.111121	0.110021	0.108486	0.106523	0.104139	0.101345	0.0981504	0.0945687	0.0906137	0.0863011	0.0816479	0.0766725	0.0713944	0.0658347	0.0600151	0.0539587	0.0476893	0.0412317	0.0346113	0.0278544	0.0209876	0.0140379	0.00703283
0	0.00688789	0.0137486	0.0205551	0.0272804	0.033898	0.0403819	0.0467064	0.0528466	0.0587783	0.0644779	0.0699231	0.0750923	0.0799652	0.0845225	0.0887462	0.0926197	0.0961277	0.0992563	0.101993	0.104327	0.10625	0.107753	0.108831	0.10948	0.109696	0.10948	0.108831	0.107753	0.10625	0.104327	0.101993	0.0992563	0.0961277	0.0926197	0.0887462	0.0845225	0.0799652	0.0750923	0.0699231	0.0644779	0.0587783	0.0528466	0.0467064	0.0403819	0.033898	0.0272804	0.0205551	0.0137486	0.00688789
0	0.00671724	0.013408	0.0200458	0.0266045	0.0330582	0.0393814	0.0455493	0.0515373	0.057322	0.0628804	0.0681907	0.0732319	0.077984	0.0824284	0.0865475	0.090325	0.093746	0.0967971	0.0994662	0.101743	0.103618	0.105084	0.106135	0.106767	0.106979	0.106767	0.106135	0.105084	0.103618	0.101743	0.0994662	0.0967971	0.093746	0.090325	0.0865475	0.0824284	0.077984	0.0732319	0.0681907	0.0628804	0.057322	0.0515373	0.0455493	0.0393814	0.0330582	0.0266045	0.0200458	0.013408	0.00671724
0	0.0065212	0.0130167	0.0194608	0.0258281	0.0320934	0.0382321	0.0442199	0.0500332	0.0556491	0.0610453	0.0662006	0.0710947	0.0757081	0.0800228	0.0840217	0.0876889	0.0910101	0.0939722	0.0965633	0.0987734	0.100594	0.102017	0.103038	0.103652	0.103856	0.103652	0.103038	0.102017	0.100594	0.0987734	0.0965633	0.0939722	0.0910101	0.0876889	0.0840217	0.0800228	0.0757081	0.0710947	0.0662006	0.0610453	0.0556491	0.0500332	0.0442199	0.0382321	0.0320934	0.0258281	0.0194608	0.0130167	0.0065212
0	0.00630018	0.0125755	0.0188012	0.0249527	0.0310057	0.0369363	0.0427212	0.0483375	0.053763	0.0589763	0.0639569	0.0686851	0.0731422	0.0773106	0.0811739	0.0847169	0.0879255	0.0907872	0.0932905	0.0954257	0.0971842	0.0985593	0.0995453	0.100139	0.100337	0.100139	0.0995453	0.0985593	0.0971842	0.0954257	0.0932905	0.0907872	0.0879255	0.0847169	0.0811739	0.0773106	0.0731422	0.0686851	0.0639569	0.0589763	0.053763	0.0483375	0.0427212	0.0369363	0.0310057	0.0249527	0.0188012	0.0125755	0.00630018
0	0.00605464	0.0120854	0.0180684	0.0239802	0.0297973	0.0354968	0.0410562	0.0464536	0.0516676	0.0566778	0.0614642	0.0660081	0.0702915	0.0742975	0.0780102	0.0814151	0.0844987	0.0872488	0.0896546	0.0917065	0.0933966	0.094718	0.0956656	0.0962357	0.096426	0.0962357	0.0956656	0.094718	0.0933966	0.0917065	0.0896546	0.0872488	0.0844987	0.0814151	0.0780102	0.0742975	0.0702915	0.0660081	0.0614642	0.0566778	0.0516676	0.0464536	0.0410562	0.0354968	0.0297973	0.0239802	0.0180684	0.0120854	0.00605464
0	0.00578511	0.0115474	0.0172641	0.0229126	0.0284708	0.0339166	0.0392285	0.0443856	0.0493676	0.0541547	0.0587281	0.0630697	0.0671624	0.07099	0.0745375	0.0777908	0.0807371	0.0833648	0.0856635	0.0876241	0.0892389	0.0905015	0.0914069	0.0919516	0.0921334	0.0919516	0.0914069	0.0905015	0.0892389	0.0876241	0.0856635	0.0833648	0.0807371	0.0777908	0.0745375	0.07099	0.0671624	0.0630697	0.0587281	0.0541547	0.0493676	0.0443856	0.0392285	0.0339166	0.0284708	0.0229126	0.0172641	0.0115474	0.00578511
0	0.0054922	0.0109627	0.01639	0.0217526	0.0270293	0.0321993	0.0372423	0.0421383	0.046868	0.0514128	0.0557546	0.0598764	0.0637619	0.0673957	0.0707636	0.0738522	0.0766493	0.079144	0.0813263	0.0831876	0.0847206	0.0859193	0.0867789	0.087296	0.0874686	0.087296	0.0867789	0.0859193	0.0847206	0.0831876	0.0813263	0.079144	0.0766493	0.0738522	0.0707636	0.0673957	0.0637619	0.0598764	0.0557546	0.0514128	0.046868	0.0421383	0.0372423	0.0321993	0.0270293	0.0217526	0.01639	0.0109627	0.0054922
0	0.00517661	0.0103328	0.0154482	0.0205026	0.0254762	0.0303491	0.0351023	0.039717	0.0441749	0.0484585	0.0525509	0.0564358	0.0600981	0.0635231	0.0666974	0.0696086	0.072245	0.0745963	0.0766532	0.0784075	0.0798525	0.0809823	0.0817925	0.0822799	0.0824426	0.0822799	0.0817925	0.0809823	0.0798525	0.0784075	0.0766532	0.0745963	0.072245	0.0696086	0.0666974	0.0635231	0.0600981	0.0564358	0.0525509	0.0484585	0.0441749	0.039717	0.0351023	0.0303491	0.0254762	0.0205026	0.0154482	0.0103328	0.00517661
0	0.00483912	0.00965915	0.0144411	0.019166	0.0238152	0.0283705	0.0328138	0.0371277	0.041295	0.0452993	0.0491248	0.0527565	0.05618	0.0593817	0.0623491	0.0650704	0.067535	0.069733	0.0716558	0.0732958	0.0746465	0.0757027	0.07646	0.0769157	0.0770677	0.0769157	0.07646	0.0757027	0.0746465	0.0732958	0.0716558	0.069733	0.067535	0.0650704	0.0623491	0.0593817	0.05618	0.0527565	0.0491248	0.0452993	0.041295	0.0371277	0.0328138	0.0283705	0.0238152	0.019166	0.0144411	0.00965915	0.00483912
0	0.0044806	0.00894352	0.0133711	0.017746	0.0220508	0.0262686	0.0303827	0.0343769	0.0382355	0.0419431	0.0454853	0.0488479	0.0520177	0.0549822	0.0577298	0.0602495	0.0625314	0.0645666	0.0663469	0.0678654	0.0691161	0.070094	0.0707953	0.0712171	0.0713579	0.0712171	0.0707953	0.070094	0.0691161	0.0678654	0.0663469	0.0645666	0.0625314	0.0602495	0.0577298	0.0549822	0.0520177	0.0488479	0.0454853	0.0419431	0.0382355	0.0343769	0.0303827	0.0262686	0.0220508	0.017746	0.0133711	0.00894352	0.0044806
0	0.00410201	0.00818783	0.0122413	0.0162465	0.0201876	0.024049	0.0278155	0.0314723	0.0350048	0.0383991	0.041642	0.0447204	0.0476224	0.0503365	0.0528519	0.0551587	0.0572478	0.059111	0.0607409	0.0621311	0.0632761	0.0641714	0.0648134	0.0651996	0.0653285	0.0651996	0.0648134	0.0641714	0.0632761	0.0621311	0.0607409	0.059111	0.0572478	0.0551587	0.0528519	0.0503365	0.0476224	0.0447204	0.041642	0.0383991	0.0350048	0.0314723	0.0278155	0.024049	0.0201876	0.0162465	0.0122413	0.00818783	0.00410201
0	0.00370441	0.00739421	0.0110548	0.0146718	0.0182309	0.021718	0.0251194	0.0284217	0.0316118	0.0346772	0.0376057	0.0403858	0.0430065	0.0454575	0.0477291	0.0498123	0.0516989	0.0533815	0.0548534	0.0561089	0.0571429	0.0579514	0.0585312	0.05888	0.0589964	0.05888	0.0585312	0.0579514	0.0571429	0.0561089	0.0548534	0.0533815	0.0516989	0.0498123	0.0477291	0.0454575	0.0430065	0.0403858	0.0376057	0.0346772	0.0316118	0.0284217	0.0251194	0.021718	0.0182309	0.0146718	0.0110548	0.00739421	0.00370441
0	0.00328897	0.00656495	0.00981503	0.0130264	0.0161863	0.0192824	0.0223023	0.0252342	0.0280666	0.0307882	0.0333883	0.0358566	0.0381834	0.0403595	0.0423763	0.0442259	0.0459009	0.0473948	0.0487017	0.0498163	0.0507344	0.0514522	0.0519669	0.0522766	0.05238	0.0522766	0.0519669	0.0514522	0.0507344	0.0498163	0.0487017	0.0473948	0.0459009	0.0442259	0.0423763	0.0403595	0.0381834	0.0358566	0.0333883	0.0307882	0.0280666	0.0252342	0.0223023	0.0192824	0.0161863	0.0130264	0.00981503	0.00656495	0.00328897
0	0.00285693	0.00570259	0.00852575	0.0113153	0.0140601	0.0167495	0.0193727	0.0219195	0.0243798	0.0267439	0.0290024	0.0311465	0.0331677	0.0350579	0.0368098	0.0384165	0.0398715	0.0411691	0.0423043	0.0432725	0.04407	0.0446935	0.0451407	0.0454097	0.0454994	0.0454097	0.0451407	0.0446935	0.04407	0.0432725	0.0423043	0.0411691	0.0398715	0.0384165	0.0368098	0.0350579	0.0331677	0.0311465	0.0290024	0.0267439	0.0243798	0.0219195	0.0193727	0.0167495	0.0140601	0.0113153	0.00852575	0.00570259	0.00285693
0	0.00240968	0.00480985	0.00719104	0.00954385	0.011859	0.0141273	0.0163399	0.018488	0.0205632	0.0225572	0.0244621	0.0262705	0.0279753	0.0295696	0.0310473	0.0324024	0.0336296	0.0347241	0.0356816	0.0364982	0.0371709	0.0376968	0.0380739	0.0383008	0.0383765	0.0383008	0.0380739	0.0376968	0.0371709	0.0364982	0.0356816	0.0347241	0.0336296	0.0324024	0.0310473	0.0295696	0.0279753	0.0262705	0.0244621	0.0225572	0.0205632	0.018488	0.0163399	0.0141273	0.011859	0.00954385	0.00719104	0.00480985	0.00240968
0	0.00194868	0.00388967	0.0058153	0.00771799	0.00959022	0.0114246	0.0132139	0.014951	0.0166292	0.0182417	0.0197822	0.0212446	0.0226232	0.0239126	0.0251075	0.0262034	0.0271958	0.0280809	0.0288552	0.0295156	0.0300596	0.0304849	0.0307899	0.0309733	0.0310346	0.0309733	0.0307899	0.0304849	0.0300596	0.0295156	0.0288552	0.0280809	0.0271958	0.0262034	0.0251075	0.0239126	0.0226232	0.0212446	0.0197822	0.0182417	0.0166292	0.014951	0.0132139	0.0114246	0.00959022	0.00771799	0.0058153	0.00388967	0.00194868
0	0.00147549	0.00294516	0.0044032	0.00584387	0.00726148	0.00865042	0.0100052	0.0113206	0.0125912	0.0138121	0.0149786	0.0160859	0.0171298	0.018106	0.0190108	0.0198405	0.020592	0.0212622	0.0218485	0.0223485	0.0227604	0.0230824	0.0233133	0.0234523	0.0234986	0.0234523	0.0233133	0.0230824	0.0227604	0.0223485	0.0218485	0.0212622	0.020592	0.0198405	0.0190108	0.018106	0.0171298	0.0160859	0.0149786	0.0138121	0.0125912	0.0113206	0.0100052	0.00865042	0.00726148	0.00584387	0.0044032	0.00294516	0.00147549
0	0.000991791	0.00197967	0.00295973	0.00392811	0.004881	0.00581461	0.00672528	0.00760941	0.00846351	0.0092842	0.0100683	0.0108126	0.0115142	0.0121704	0.0127786	0.0133364	0.0138415	0.014292	0.014686	0.0150222	0.015299	0.0155155	0.0156707	0.0157641	0.0157952	0.0157641	0.0156707	0.0155155	0.015299	0.0150222	0.014686	0.014292	0.0138415	0.0133364	0.0127786	0.0121704	0.0115142	0.0108126	0.0100683	0.0092842	0.00846351	0.00760941	0.00672528	0.00581461	0.004881	0.00392811	0.00295973	0.00197967	0.000991791
0	0.000499342	0.000996713	0.00149015	0.00197771	0.00245746	0.00292751	0.00338601	0.00383115	0.00426116	0.00467436	0.00506912	0.00544386	0.00579712	0.00612751	0.00643371	0.00671452	0.00696883	0.00719564	0.00739405	0.00756328	0.00770266	0.00781164	0.00788979	0.00793681	0.0079525	0.00793681	0.00788979	0.00781164	0.00770266	0.00756328	0.00739405	0.00719564	0.00696883	0.00671452	0.00643371	0.00612751	0.00579712	0.00544386	0.00506912	0.00467436	0.00426116	0.00383115	0.00338601	0.00292751	0.00245746	0.00197771	0.00149015	0.000996713	0.000499342
0	0	-2.77556e-17	-1.11022e-16	-2.77556e-17	-8.32667e-17	-2.77556e-17	-1.11022e-16	-1.38778e-16	-2.22045e-16	-1.66533e-16	-2.22045e-16	-2.22045e-16	-2.77556e-16	-1.11022e-16	-1.66533e-16	-2.22045e-16	-2.77556e-16	-2.77556e-16	-2.22045e-16	-2.77556e-16	-2.77556e-16	-2.77556e-16	-2.77556e-16	-2.77556e-16	-2.77556e-16	-2.77556e-16	-3.88578e-16	-2.77556e-16	-2.77556e-16	-2.77556e-16	-2.22045e-16	-2.77556e-16	-2.77556e-16	-2.22045e-16	-2.77556e-16	-1.66533e-16	-3.33067e-16	-2.77556e-16	-2.22045e-16	-1.38778e-16	-2.22045e-16	-1.38778e-16	-1.11022e-16	-1.38778e-16	-1.38778e-16	-2.77556e-17	0	-2.77556e-17	-2.77556e-17
0	-0.000504293	-0.0010066	-0.00150493	-0.00199732	-0.00248183	-0.00295654	-0.00341958	-0.00386913	-0.00430342	-0.00472071	-0.00511938	-0.00549784	-0.00585461	-0.00618827	-0.0064975	-0.0067811	-0.00703793	-0.00726699	-0.00746736	-0.00763827	-0.00777904	-0.0078891	-0.00796803	-0.00801551	-0.00803135	-0.00801551	-0.00796803	-0.0078891	-0.00777904	-0.00763827	-0.00746736	-0.00726699	-0.00703793	-0.0067811	-0.0064975	-0.00618827	-0.00585461	-0.00549784	-0.00511938	-0.00472071	-0.00430342	-0.00386913	-0.00341958	-0.00295654	-0.00248183	-0.00199732	-0.00150493	-0.0010066	-0.000504293
0	-0.00101152	-0.00201904	-0.0030186	-0.00400624	-0.00497808	-0.00593027	-0.00685905	-0.00776076	-0.00863185	-0.00946887	-0.0102685	-0.0110276	-0.0117432	-0.0124125	-0.0130328	-0.0136016	-0.0141168	-0.0145762	-0.0149781	-0.015321	-0.0156033	-0.0158241	-0.0159824	-0.0160776	-0.0161094	-0.0160776	-0.0159824	-0.0158241	-0.0156033	-0.015321	-0.0149781	-0.0145762	-0.0141168	-0.0136016	-0.0130328	-0.0124125	-0.0117432	-0.0110276	-0.0102685	-0.00946887	-0.00863185	-0.00776076	-0.00685905	-0.00593027	-0.00497808	-0.00400624	-0.0030186	-0.00201904	-0.00101152
0	-0.00151958	-0.00303317	-0.00453479	-0.00601851	-0.00747848	-0.00890893	-0.0103042	-0.0116589	-0.0129675	-0.0142249	-0.0154262	-0.0165666	-0.0176417	-0.0186471	-0.0195789	-0.0204335	-0.0212074	-0.0218976	-0.0225014	-0.0230164	-0.0234406	-0.0237722	-0.02401	-0.0241531	-0.0242009	-0.0241531	-0.02401	-0.0237722	-0.0234406	-0.0230164	-0.0225014	-0.0218976	-0.0212074	-0.0204335	-0.0195789	-0.0186471	-0.0176417	-0.0165666	-0.0154262	-0.0142249	-0.0129675	-0.0116589	-0.0103042	-0.00890893	-0.00747848	-0.00601851	-0.00453479	-0.00303317	-0.00151958
0	-0.00202635	-0.00404469	-0.00604708	-0.0080256	-0.00997245	-0.0118799	-0.0137405	-0.0155469	-0.0172919	-0.0189687	-0.0205706	-0.0220914	-0.0235249	-0.0248656	-0.0261082	-0.0272477	-0.0282797	-0.0292001	-0.0300053	-0.030692	-0.0312577	-0.0316999	-0.0320171	-0.0322078	-0.0322715	-0.0322078	-0.0320171	-0.0316999	-0.0312577	-0.030692	-0.0300053	-0.0292001	-0.0282797	-0.0272477	-0.0261082	-0.0248656	-0.0235249	-0.0220914	-0.0205706	-0.0189687	-0.0172919	-0.0155469	-0.0137405	-0.0118799	-0.00997245	-0.0080256	-0.00604708	-0.00404469	-0.00202635
0	-0.0025296	-0.00504922	-0.00754891	-0.0100188	-0.0124492	-0.0148304	-0.0171531	-0.0194081	-0.0215865	-0.0236797	-0.0256795	-0.0275779	-0.0293675	-0.0310412	-0.0325923	-0.0340149	-0.0353032	-0.0364522	-0.0374573	-0.0383146	-0.0390207	-0.0395728	-0.0399687	-0.0402069	-0.0402864	-0.0402069	-0.0399687	-0.0395728	-0.0390207	-0.0383146	-0.0374573	-0.0364522	-0.0353032	-0.0340149	-0.0325923	-0.0310412	-0.0293675	-0.0275779	-0.0256795	-0.0236797	-0.0215865	-0.0194081	-0.0171531	-0.0148304	-0.0124492	-0.0100188	-0.00754891	-0.00504922	-0.0025296
0	-0.00302712	-0.00604229	-0.00903361	-0.0119893	-0.0148976	-0.0177472	-0.0205267	-0.0232252	-0.0258321	-0.028337	-0.0307301	-0.0330019	-0.0351434	-0.0371463	-0.0390025	-0.0407048	-0.0422465	-0.0436215	-0.0448243	-0.0458502	-0.0466952	-0.0473558	-0.0478296	-0.0481146	-0.0482098	-0.0481146	-0.0478296	-0.0473558	-0.0466952	-0.0458502	-0.0448243	-0.0436215	-0.0422465	-0.0407048	-0.0390025	-0.0371463	-0.0351434	-0.0330019	-0.0307301	-0.028337	-0.0258321	-0.0232252	-0.0205267	-0.0177472	-0.0148976	-0.0119893	-0.00903361	-0.00604229	-0.00302712
0	-0.00351663	-0.00701938	-0.0104944	-0.0139281	-0.0173067	-0.0206171	-0.0238461	-0.026981	-0.0300094	-0.0329193	-0.0356994	-0.0383386	-0.0408264	-0.0431532	-0.0453096	-0.0472872	-0.0490782	-0.0506755	-0.0520728	-0.0532646	-0.0542462	-0.0550137	-0.0555641	-0.0558952	-0.0560057	-0.0558952	-0.0555641	-0.0550137	-0.0542462	-0.0532646	-0.0520728	-0.0506755	-0.0490782	-0.0472872	-0.0453096	-0.0431532	-0.0408264	-0.0383386	-0.0356994	-0.0329193	-0.0300094	-0.026981	-0.0238461	-0.0206171	-0.0173067	-0.0139281	-0.0104944	-0.00701938	-0.00351663
0	-0.00399587	-0.00797597	-0.0119246	-0.0158262	-0.0196653	-0.0234267	-0.0270958	-0.0306579	-0.034099	-0.0374055	-0.0405645	-0.0435633	-0.0463902	-0.049034	-0.0514843	-0.0537314	-0.0557665	-0.0575815	-0.0591692	-0.0605234	-0.0616388	-0.0625109	-0.0631363	-0.0635125	-0.0636381	-0.0635125	-0.0631363	-0.0625109	-0.0616388	-0.0605234	-0.0591692	-0.0575815	-0.0557665	-0.0537314	-0.0514843	-0.049034	-0.0463902	-0.0435633	-0.0405645	-0.0374055	-0.034099	-0.0306579	-0.0270958	-0.0234267	-0.0196653	-0.0158262	-0.0119246	-0.00797597	-0.00399587
0	-0.00446257	-0.00890752	-0.0133173	-0.0176746	-0.0219621	-0.0261629	-0.0302604	-0.0342386	-0.0380816	-0.0417743	-0.0453022	-0.0486513	-0.0518083	-0.0547609	-0.0574974	-0.060007	-0.0622797	-0.0643067	-0.0660799	-0.0675923	-0.0688379	-0.0698119	-0.0705103	-0.0709305	-0.0710707	-0.0709305	-0.0705103	-0.0698119	-0.0688379	-0.0675923	-0.0660799	-0.0643067	-0.0622797	-0.060007	-0.0574974	-0.0547609	-0.0518083	-0.0486513	-0.0453022	-0.0417743	-0.0380816	-0.0342386	-0.0302604	-0.0261629	-0.0219621	-0.0176746	-0.0133173	-0.00890752	-0.00446257
0	-0.00491447	-0.00980955	-0.0146659	-0.0194644	-0.0241861	-0.0288123	-0.0333248	-0.0377058	-0.041938	-0.0460046	-0.0498898	-0.053578	-0.0570547	-0.0603063	-0.06332	-0.0660837	-0.0685866	-0.0708188	-0.0727715	-0.0744371	-0.0758088	-0.0768814	-0.0776506	-0.0781133	-0.0782678	-0.0781133	-0.0776506	-0.0768814	-0.0758088	-0.0744371	-0.0727715	-0.0708188	-0.0685866	-0.0660837	-0.06332	-0.0603063	-0.0570547	-0.053578	-0.0498898	-0.0460046	-0.041938	-0.0377058	-0.0333248	-0.0288123	-0.0241861	-0.0194644	-0.0146659	-0.00980955	-0.00491447
0	-0.00534937	-0.0106776	-0.0159637	-0.0211869	-0.0263264	-0.031362	-0.0362738	-0.0410425	-0.0456492	-0.0500757	-0.0543046	-0.0583193	-0.0621037	-0.065643	-0.0689233	-0.0719316	-0.074656	-0.0770858	-0.0792113	-0.0810242	-0.0825174	-0.0836849	-0.0845221	-0.0850258	-0.0851939	-0.0850258	-0.0845221	-0.0836849	-0.0825174	-0.0810242	-0.0792113	-0.0770858	-0.074656	-0.0719316	-0.0689233	-0.065643	-0.0621037	-0.0583193	-0.0543046	-0.0500757	-0.0456492	-0.0410425	-0.0362738	-0.031362	-0.0263264	-0.0211869	-0.0159637	-0.0106776	-0.00534937
0	-0.00576509	-0.0115074	-0.0172044	-0.0228334	-0.0283723	-0.0337992	-0.0390928	-0.0442321	-0.0491968	-0.0539673	-0.0585249	-0.0628515	-0.06693	-0.0707444	-0.0742796	-0.0775217	-0.0804578	-0.0830764	-0.0853671	-0.0873209	-0.0889301	-0.0901884	-0.0910907	-0.0916335	-0.0918147	-0.0916335	-0.0910907	-0.0901884	-0.0889301	-0.0873209	-0.0853671	-0.0830764	-0.0804578	-0.0775217	-0.0742796	-0.0707444	-0.06693	-0.0628515	-0.0585249	-0.0539673	-0.0491968	-0.0442321	-0.0390928	-0.0337992	-0.0283723	-0.0228334	-0.0172044	-0.0115074	-0.00576509
0	-0.00615953	-0.0122948	-0.0183815	-0.0243956	-0.0303135	-0.0361117	-0.0417675	-0.0472584	-0.0525627	-0.0576597	-0.0625291	-0.0671517	-0.0715093	-0.0755847	-0.0793617	-0.0828256	-0.0859626	-0.0887604	-0.0912078	-0.0932953	-0.0950146	-0.096359	-0.097323	-0.0979029	-0.0980965	-0.0979029	-0.097323	-0.096359	-0.0950146	-0.0932953	-0.0912078	-0.0887604	-0.0859626	-0.0828256	-0.0793617	-0.0755847	-0.0715093	-0.0671517	-0.0625291	-0.0576597	-0.0525627	-0.0472584	-0.0417675	-0.0361117	-0.0303135	-0.0243956	-0.0183815	-0.0122948	-0.00615953
0	-0.00653067	-0.0130356	-0.019489	-0.0258655	-0.03214	-0.0382876	-0.0442841	-0.0501059	-0.0557299	-0.0611339	-0.0662967	-0.0711978	-0.075818	-0.0801389	-0.0841436	-0.0878162	-0.0911422	-0.0941086	-0.0967035	-0.0989168	-0.10074	-0.102165	-0.103187	-0.103802	-0.104007	-0.103802	-0.103187	-0.102165	-0.10074	-0.0989168	-0.0967035	-0.0941086	-0.0911422	-0.0878162	-0.0841436	-0.0801389	-0.075818	-0.0711978	-0.0662967	-0.0611339	-0.0557299	-0.0501059	-0.0442841	-0.0382876	-0.03214	-0.0258655	-0.019489	-0.0130356	-0.00653067
0	-0.00687658	-0.013726	-0.0205213	-0.0272356	-0.0338423	-0.0403156	-0.0466297	-0.0527598	-0.0586817	-0.064372	-0.0698082	-0.074969	-0.0798338	-0.0843836	-0.0886004	-0.0924675	-0.0959697	-0.0990932	-0.101826	-0.104156	-0.106075	-0.107576	-0.108653	-0.1093	-0.109516	-0.1093	-0.108653	-0.107576	-0.106075	-0.104156	-0.101826	-0.0990932	-0.0959697	-0.0924675	-0.0886004	-0.0843836	-0.0798338	-0.074969	-0.0698082	-0.064372	-0.0586817	-0.0527598	-0.0466297	-0.0403156	-0.0338423	-0.0272356	-0.0205213	-0.013726	-0.00687658
0	-0.00719544	-0.0143625	-0.0214728	-0.0284984	-0.0354116	-0.042185	-0.0487919	-0.0552062	-0.0614027	-0.0673568	-0.0730452	-0.0784452	-0.0835356	-0.0882964	-0.0927087	-0.0967552	-0.10042	-0.103688	-0.106547	-0.108986	-0.110994	-0.112565	-0.113691	-0.114368	-0.114594	-0.114368	-0.113691	-0.112565	-0.110994	-0.108986	-0.106547	-0.103688	-0.10042	-0.0967552	-0.0927087	-0.0882964	-0.0835356	-0.0784452	-0.0730452	-0.0673568	-0.0614027	-0.0552062	-0.0487919	-0.042185	-0.0354116	-0.0284984	-0.0214728	-0.0143625	-0.00719544
0	-0.00748556	-0.0149416	-0.0223386	-0.0296475	-0.0368394	-0.0438859	-0.0507592	-0.0574322	-0.0638785	-0.0700727	-0.0759904	-0.0816081	-0.0869038	-0.0918566	-0.0964468	-0.100656	-0.104469	-0.107869	-0.110843	-0.11338	-0.115469	-0.117103	-0.118275	-0.11898	-0.119215	-0.11898	-0.118275	-0.117103	-0.115469	-0.11338	-0.110843	-0.107869	-0.104469	-0.100656	-0.0964468	-0.0918566	-0.0869038	-0.0816081	-0.0759904	-0.0700727	-0.0638785	-0.0574322	-0.0507592	-0.0438859	-0.0368394	-0.0296475	-0.0223386	-0.0149416	-0.00748556
0	-0.00774539	-0.0154602	-0.023114	-0.0306766	-0.0381181	-0.0454092	-0.0525211	-0.0594257	-0.0660957	-0.072505	-0.078628	-0.0844408	-0.0899203	-0.095045	-0.0997945	-0.10415	-0.108095	-0.111613	-0.114691	-0.117315	-0.119477	-0.121168	-0.12238	-0.123109	-0.123353	-0.123109	-0.12238	-0.121168	-0.119477	-0.117315	-0.114691	-0.111613	-0.108095	-0.10415	-0.0997945	-0.095045	-0.0899203	-0.0844408	-0.078628	-0.072505	-0.0660957	-0.0594257	-0.0525211	-0.0454092	-0.0381181	-0.0306766	-0.023114	-0.0154602	-0.00774539
0	-0.00797352	-0.0159156	-0.0237948	-0.0315802	-0.0392409	-0.0467467	-0.054068	-0.061176	-0.0680425	-0.0746405	-0.080944	-0.0869279	-0.0925689	-0.0978444	-0.102734	-0.107218	-0.111279	-0.1149	-0.118069	-0.120771	-0.122997	-0.124737	-0.125985	-0.126735	-0.126986	-0.126735	-0.125985	-0.124737	-0.122997	-0.120771	-0.118069	-0.1149	-0.111279	-0.107218	-0.102734	-0.0978444	-0.0925689	-0.0869279	-0.080944	-0.0746405	-0.0680425	-0.061176	-0.054068	-0.0467467	-0.0392409	-0.0315802	-0.0237948	-0.0159156	-0.00797352
0	-0.00816872	-0.0163052	-0.0243773	-0.0323533	-0.0402015	-0.0478911	-0.0553917	-0.0626737	-0.0697083	-0.0764678	-0.0829256	-0.089056	-0.094835	-0.10024	-0.105249	-0.109843	-0.114003	-0.117713	-0.120959	-0.123728	-0.126008	-0.12779	-0.129069	-0.129838	-0.130095	-0.129838	-0.129069	-0.12779	-0.126008	-0.123728	-0.120959	-0.117713	-0.114003	-0.109843	-0.105249	-0.10024	-0.094835	-0.089056	-0.0829256	-0.0764678	-0.0697083	-0.0626737	-0.0553917	-0.0478911	-0.0402015	-0.0323533	-0.0243773	-0.0163052	-0.00816872
0	-0.00832992	-0.016627	-0.0248584	-0.0329917	-0.0409948	-0.0488362	-0.0564848	-0.0639104	-0.0710839	-0.0779768	-0.084562	-0.0908134	-0.0967065	-0.102218	-0.107326	-0.11201	-0.116253	-0.120036	-0.123346	-0.126169	-0.128494	-0.130312	-0.131616	-0.1324	-0.132662	-0.1324	-0.131616	-0.130312	-0.128494	-0.126169	-0.123346	-0.120036	-0.116253	-0.11201	-0.107326	-0.102218	-0.0967065	-0.0908134	-0.084562	-0.0779768	-0.0710839	-0.0639104	-0.0564848	-0.0488362	-0.0409948	-0.0329917	-0.0248584	-0.016627	-0.00832992
0	-0.00845623	-0.0168791	-0.0252353	-0.033492	-0.0416164	-0.0495767	-0.0573412	-0.0648795	-0.0721617	-0.0791592	-0.0858442	-0.0921904	-0.0981729	-0.103768	-0.108953	-0.113709	-0.118015	-0.121856	-0.125216	-0.128082	-0.130443	-0.132288	-0.133612	-0.134408	-0.134674	-0.134408	-0.133612	-0.132288	-0.130443	-0.128082	-0.125216	-0.121856	-0.118015	-0.113709	-0.108953	-0.103768	-0.0981729	-0.0921904	-0.0858442	-0.0791592	-0.0721617	-0.0648795	-0.0573412	-0.0495767	-0.0416164	-0.033492	-0.0252353	-0.0168791	-0.00845623
0	-0.00854695	-0.0170602	-0.0255061	-0.0338513	-0.0420629	-0.0501086	-0.0579564	-0.0655756	-0.0729359	-0.0800084	-0.0867652	-0.0931795	-0.0992261	-0.104881	-0.110122	-0.114929	-0.119282	-0.123164	-0.12656	-0.129456	-0.131842	-0.133707	-0.135045	-0.13585	-0.136119	-0.13585	-0.135045	-0.133707	-0.131842	-0.129456	-0.12656	-0.123164	-0.119282	-0.114929	-0.110122	-0.104881	-0.0992261	-0.0931795	-0.0867652	-0.0800084	-0.0729359	-0.0655756	-0.0579564	-0.0501086	-0.0420629	-0.0338513	-0.0255061	-0.0170602	-0.00854695
0	-0.00860159	-0.0171692	-0.0256691	-0.0340677	-0.0423318	-0.0504289	-0.0583269	-0.0659948	-0.0734022	-0.0805199	-0.0873198	-0.0937752	-0.0998604	-0.105552	-0.110826	-0.115663	-0.120044	-0.123951	-0.127369	-0.130284	-0.132685	-0.134562	-0.135908	-0.136718	-0.136989	-0.136718	-0.135908	-0.134562	-0.132685	-0.130284	-0.127369	-0.123951	-0.120044	-0.115663	-0.110826	-0.105552	-0.0998604	-0.0937752	-0.0873198	-0.0805199	-0.0734022	-0.0659948	-0.0583269	-0.0504289	-0.0423318	-0.0340677	-0.0256691	-0.0171692	-0.00860159
0	-0.00861983	-0.0172056	-0.0257236	-0.03414	-0.0424216	-0.0505359	-0.0584506	-0.0661348	-0.0735579	-0.0806907	-0.0875051	-0.0939741	-0.100072	-0.105775	-0.111061	-0.115909	-0.120299	-0.124214	-0.127639	-0.13056	-0.132966	-0.134848	-0.136197	-0.137008	-0.137279	-0.137008	-0.136197	-0.134848	-0.132966	-0.13056	-0.127639	-0.124214	-0.120299	-0.115909	-0.111061	-0.105775	-0.100072	-0.0939741	-0.0875051	-0.0806907	-0.0735579	-0.0661348	-0.0584506	-0.0505359	-0.0424216	-0.03414	-0.0257236	-0.0172056	-0.00861983
0	-0.00860159	-0.0171692	-0.0256691	-0.0340677	-0.0423318	-0.0504289	-0.0583269	-0.0659948	-0.0734022	-0.0805199	-0.0873198	-0.0937752	-0.0998604	-0.105552	-0.110826	-0.115663	-0.120044	-0.123951	-0.127369	-0.130284	-0.132685	-0.134562	-0.135908	-0.136718	-0.136989	-0.136718	-0.135908	-0.134562	-0.132685	-0.130284	-0.127369	-0.123951	-0.120044	-0.115663	-0.110826	-0.105552	-0.0998604	-0.0937752	-0.0873198	-0.0805199	-0.0734022	-0.0659948	-0.0583269	-0.0504289	-0.0423318	-0.0340677	-0.0256691	-0.0171692	-0.00860159
0	-0.00854695	-0.0170602	-0.0255061	-0.0338513	-0.0420629	-0.0501086	-0.0579564	-0.0655756	-0.0729359	-0.0800084	-0.0867652	-0.0931795	-0.0992261	-0.104881	-0.110122	-0.114929	-0.119282	-0.123164	-0.12656	-0.129456	-0.131842	-0.133707	-0.135045	-0.13585	-0.136119	-0.13585	-0.135045	-0.133707	-0.131842	-0.129456	-0.12656	-0.123164	-0.119282	-0.114929	-0.110122	-0.104881	-0.0992261	-0.0931795	-0.0867652	-0.0800084	-0.0729359	-0.0655756	-0.0579564	-0.0501086	-0.0420629	-0.0338513	-0.0255061	-0.0170602	-0.00854695
0	-0.00845623	-0.0168791	-0.0252353	-0.033492	-0.0416164	-0.0495767	-0.0573412	-0.0648795	-0.0721617	-0.0791592	-0.0858442	-0.0921904	-0.0981729	-0.103768	-0.108953	-0.113709	-0.118015	-0.121856	-0.125216	-0.128082	-0.130443	-0.132288	-0.133612	-0.134408	-0.134674	-0.134408	-0.133612	-0.132288	-0.130443	-0.128082	-0.125216	-0.121856	-0.118015	-0.113709	-0.108953	-0.103768	-0.0981729	-0.0921904	-0.0858442	-0.0791592	-0.0721617	-0.0648795	-0.0573412	-0.0495767	-0.0416164	-0.033492	-0.0252353	-0.0168791	-0.00845623
0	-0.00832992	-0.016627	-0.0248584	-0.0329917	-0.0409948	-0.0488362	-0.0564848	-0.0639104	-0.0710839	-0.0779768	-0.084562	-0.0908134	-0.0967065	-0.102218	-0.107326	-0.11201	-0.116253	-0.120036	-0.123346	-0.126169	-0.128494	-0.130312	-0.131616	-0.1324	-0.132662	-0.1324	-0.131616	-0.130312	-0.128494	-0.126169	-0.123346	-0.120036	-0.116253	-0.11201	-0.107326	-0.102218	-0.0967065	-0.0908134	-0.084562	-0.0779768	-0.0710839	-0.0639104	-0.0564848	-0.0488362	-0.0409948	-0.0329917	-0.0248584	-0.016627	-0.00832992
0	-0.00816872	-0.0163052	-0.0243773	-0.0323533	-0.0402015	-0.0478911	-0.0553917	-0.0626737	-0.0697083	-0.0764678	-0.0829256	-0.089056	-0.094835	-0.10024	-0.105249	-0.109843	-0.114003	-0.117713	-0.120959	-0.123728	-0.126008	-0.12779	-0.129069	-0.129838	-0.130095	-0.129838	-0.129069	-0.12779	-0.126008	-0.123728	-0.120959	-0.117713	-0.114003	-0.109843	-0.105249	-0.10024	-0.094835	-0.089056	-0.0829256	-0.0764678	-0.0697083	-0.0626737	-0.0553917	-0.0478911	-0.0402015	-0.0323533	-0.0243773	-0.0163052	-0.00816872
0	-0.00797352	-0.0159156	-0.0237948	-0.0315802	-0.0392409	-0.0467467	-0.054068	-0.061176	-0.0680425	-0.0746405	-0.080944	-0.0869279	-0.0925689	-0.0978444	-0.102734	-0.107218	-0.111279	-0.1149	-0.118069	-0.120771	-0.122997	-0.124737	-0.125985	-0.126735	-0.126986	-0.126735	-0.125985	-0.124737	-0.122997	-0.120771	-0.118069	-0.1149	-0.111279	-0.107218	-0.102734	-0.0978444	-0.0925689	-0.0869279	-0.080944	-0.0746405	-0.0680425	-0.061176	-0.054068	-0.0467467	-0.0392409	-0.0315802	-0.0237948	-0.0159156	-0.00797352
0	-0.00774539	-0.0154602	-0.023114	-0.0306766	-0.0381181	-0.0454092	-0.0525211	-0.0594257	-0.0660957	-0.072505	-0.078628	-0.0844408	-0.0899203	-0.095045	-0.0997945	-0.10415	-0.108095	-0.111613	-0.114691	-0.117315	-0.119477	-0.121168	-0.12238	-0.123109	-0.123353	-0.123109	-0.12238	-0.121168	-0.119477	-0.117315	-0.114691	-0.111613	-0.108095	-0.10415	-0.0997945	-0.095045	-0.0899203	-0.0844408	-0.078628	-0.072505	-0.0660957	-0.0594257	-0.0525211	-0.0454092	-0.0381181	-0.0306766	-0.023114	-0.0154602	-0.00774539
0	-0.00748556	-0.0149416	-0.0223386	-0.0296475	-0.0368394	-0.0438859	-0.0507592	-0.0574322	-0.0638785	-0.0700727	-0.0759904	-0.0816081	-0.0869038	-0.0918566	-0.0964468	-0.100656	-0.104469	-0.107869	-0.110843	-0.11338	-0.115469	-0.117103	-0.118275	-0.11898	-0.119215	-0.11898	-0.118275	-0.117103	-0.115469	-0.11338	-0.110843	-0.107869	-0.104469	-0.100656	-0.0964468	-0.0918566	-0.0869038	-0.0816081	-0.0759904	-0.0700727	-0.0638785	-0.0574322	-0.0507592	-0.0438859	-0.0368394	-0.0296475	-0.0223386	-0.0149416	-0.00748556
0	-0.00719544	-0.0143625	-0.0214728	-0.0284984	-0.0354116	-0.042185	-0.0487919	-0.0552062	-0.0614027	-0.0673568	-0.0730452	-0.0784452	-0.0835356	-0.0882964	-0.0927087	-0.0967552	-0.10042	-0.103688	-0.106547	-0.108986	-0.110994	-0.112565	-0.113691	-0.114368	-0.114594	-0.114368	-0.113691	-0.112565	-0.110994	-0.108986	-0.106547	-0.103688	-0.10042	-0.0967552	-0.0927087	-0.0882964	-0.0835356	-0.0784452	-0.0730452	-0.0673568	-0.0614027	-0.0552062	-0.0487919	-0.042185	-0.0354116	-0.0284984	-0.0214728	-0.0143625	-0.00719544
0	-0.00687658	-0.013726	-0.0205213	-0.0272356	-0.0338423	-0.0403156	-0.0466297	-0.0527598	-0.0586817	-0.064372	-0.0698082	-0.074969	-0.0798338	-0.0843836	-0.0886004	-0.0924675	-0.0959697	-0.0990932	-0.101826	-0.104156	-0.106075	-0.107576	-0.108653	-0.1093	-0.109516	-0.1093	-0.108653	-0.107576	-0.106075	-0.104156	-0.101826	-0.0990932	-0.0959697	-0.0924675	-0.0886004	-0.0843836	-0.0798338	-0.074969	-0.0698082	-0.064372	-0.0586817	-0.0527598	-0.0466297	-0.0403156	-0.0338423	-0.0272356	-0.0205213	-0.013726	-0.00687658
0	-0.00653067	-0.0130356	-0.019489	-0.0258655	-0.03214	-0.0382876	-0.0442841	-0.0501059	-0.0557299	-0.0611339	-0.0662967	-0.0711978	-0.075818	-0.0801389	-0.0841436	-0.0878162	-0.0911422	-0.0941086	-0.0967035	-0.0989168	-0.10074	-0.102165	-0.103187	-0.103802	-0.104007	-0.103802	-0.103187	-0.102165	-0.10074	-0.0989168	-0.0967035	-0.0941086	-0.0911422	-0.0878162	-0.0841436	-0.0801389	-0.075818	-0.0711978	-0.0662967	-0.0611339	-0.0557299	-0.0501059	-0.0442841	-0.0382876	-0.03214	-0.0258655	-0.019489	-0.0130356	-0.00653067
0	-0.00615953	-0.0122948	-0.0183815	-0.0243956	-0.0303135	-0.0361117	-0.0417675	-0.0472584	-0.0525627	-0.0576597	-0.0625291	-0.0671517	-0.0715093	-0.0755847	-0.0793617	-0.0828256	-0.0859626	-0.0887604	-0.0912078	-0.0932953	-0.0950146	-0.096359	-0.097323	-0.0979029	-0.0980965	-0.0979029	-0.097323	-0.096359	-0.0950146	-0.0932953	-0.0912078	-0.0887604	-0.0859626	-0.0828256	-0.0793617	-0.0755847	-0.0715093	-0.0671517	-0.0625291	-0.0576597	-0.0525627	-0.0472584	-0.0417675	-0.0361117	-0.0303135	-0.0243956	-0.0183815	-0.0122948	-0.00615953
0	-0.00576509	-0.0115074	-0.0172044	-0.0228334	-0.0283723	-0.0337992	-0.0390928	-0.0442321	-0.0491968	-0.0539673	-0.0585249	-0.0628515	-0.06693	-0.0707444	-0.0742796	-0.0775217	-0.0804578	-0.0830764	-0.0853671	-0.0873209	-0.0889301	-0.0901884	-0.0910907	-0.0916335	-0.0918147	-0.0916335	-0.0910907	-0.0901884	-0.0889301	-0.0873209	-0.0853671	-0.0830764	-0.0804578	-0.0775217	-0.0742796	-0.0707444	-0.06693	-0.0628515	-0.0585249	-0.0539673	-0.0491968	-0.0442321	-0.0390928	-0.0337992	-0.0283723	-0.0228334	-0.0172044	-0.0115074	-0.00576509
0	-0.00534937	-0.0106776	-0.0159637	-0.0211869	-0.0263264	-0.031362	-0.0362738	-0.0410425	-0.0456492	-0.0500757	-0.0543046	-0.0583193	-0.0621037	-0.065643	-0.0689233	-0.0719316	-0.074656	-0.0770858	-0.0792113	-0.0810242	-0.0825174	-0.0836849	-0.0845221	-0.0850258	-0.0851939	-0.0850258	-0.0845221	-0.0836849	-0.0825174	-0.0810242	-0.0792113	-0.0770858	-0.074656	-0.0719316	-0.0689233	-0.065643	-0.0621037	-0.0583193	-0.0543046	-0.0500757	-0.0456492	-0.0410425	-0.0362738	-0.031362	-0.0263264	-0.0211869	-0.0159637	-0.0106776	-0.00534937
0	-0.00491447	-0.00980955	-0.0146659	-0.0194644	-0.0241861	-0.0288123	-0.0333248	-0.0377058	-0.041938	-0.0460046	-0.0498898	-0.053578	-0.0570547	-0.0603063	-0.06332	-0.0660837	-0.0685866	-0.0708188	-0.0727715	-0.0744371	-0.0758088	-0.0768814	-0.0776506	-0.0781133	-0.0782678	-0.0781133	-0.0776506	-0.0768814	-0.0758088	-0.0744371	-0.0727715	-0.0708188	-0.0685866	-0.0660837	-0.06332	-0.0603063	-0.0570547	-0.053578	-0.0498898	-0.0460046	-0.041938	-0.0377058	-0.0333248	-0.0288123	-0.0241861	-0.0194644	-0.0146659	-0.00980955	-0.00491447
0	-0.00446257	-0.00890752	-0.0133173	-0.0176746	-0.0219621	-0.0261629	-0.0302604	-0.0342386	-0.0380816	-0.0417743	-0.0453022	-0.0486513	-0.0518083	-0.0547609	-0.0574974	-0.060007	-0.0622797	-0.0643067	-0.0660799	-0.0675923	-0.0688379	-0.0698119	-0.0705103	-0.0709305	-0.0710707	-0.0709305	-0.0705103	-0.0698119	-0.0688379	-0.0675923	-0.0660799	-0.0643067	-0.0622797	-0.060007	-0.0574974	-0.0547609	-0.0518083	-0.0486513	-0.0453022	-0.0417743	-0.0380816	-0.0342386	-0.0302604	-0.0261629	-0.0219621	-0.0176746	-0.0133173	-0.00890752	-0.00446257
0	-0.00399587	-0.00797597	-0.0119246	-0.0158262	-0.0196653	-0.0234267	-0.0270958	-0.0306579	-0.034099	-0.0374055	-0.0405645	-0.0435633	-0.0463902	-0.049034	-0.0514843	-0.0537314	-0.0557665	-0.0575815	-0.0591692	-0.0605234	-0.0616388	-0.0625109	-0.0631363	-0.0635125	-0.0636381	-0.0635125	-0.0631363	-0.0625109	-0.0616388	-0.0605234	-0.0591692	-0.0575815	-0.0557665	-0.0537314	-0.0514843	-0.049034	-0.0463902	-0.0435633	-0.0405645	-0.0374055	-0.034099	-0.0306579	-0.0270958	-0.0234267	-0.0196653	-0.0158262	-0.0119246	-0.00797597	-0.00399587
0	-0.00351663	-0.00701938	-0.0104944	-0.0139281	-0.0173067	-0.0206171	-0.0238461	-0.026981	-0.0300094	-0.0329193	-0.0356994	-0.0383386	-0.0408264	-0.0431532	-0.0453096	-0.0472872	-0.0490782	-0.0506755	-0.0520728	-0.0532646	-0.0542462	-0.0550137	-0.0555641	-0.0558952	-0.0560057	-0.0558952	-0.0555641	-0.0550137	-0.0542462	-0.0532646	-0.0520728	-0.0506755	-0.0490782	-0.0472872	-0.0453096	-0.0431532	-0.0408264	-0.0383386	-0.0356994	-0.0329193	-0.0300094	-0.026981	-0.0238461	-0.0206171	-0.0173067	-0.0139281	-0.0104944	-0.00701938	-0.00351663
0	-0.00302712	-0.00604229	-0.00903361	-0.0119893	-0.0148976	-0.0177472	-0.0205267	-0.0232252	-0.0258321	-0.028337	-0.0307301	-0.0330019	-0.0351434	-0.0371463	-0.0390025	-0.0407048	-0.0422465	-0.0436215	-0.0448243	-0.0458502	-0.0466952	-0.0473558	-0.0478296	-0.0481146	-0.0482098	-0.0481146	-0.0478296	-0.0473558	-0.0466952	-0.0458502	-0.0448243	-0.0436215	-0.0422465	-0.0407048	-0.0390025	-0.0371463	-0.0351434	-0.0330019	-0.0307301	-0.028337	-0.0258321	-0.0232252	-0.0205267	-0.0177472	-0.0148976	-0.0119893	-0.00903361	-0.00604229	-0.00302712
0	-0.0025296	-0.00504922	-0.00754891	-0.0100188	-0.0124492	-0.0148304	-0.0171531	-0.0194081	-0.0215865	-0.0236797	-0.0256795	-0.0275779	-0.0293675	-0.0310412	-0.0325923	-0.0340149	-0.0353032	-0.0364522	-0.0374573	-0.0383146	-0.0390207	-0.0395728	-0.0399687	-0.0402069	-0.0402864	-0.0402069	-0.0399687	-0.0395728	-0.0390207	-0.0383146	-0.0374573	-0.0364522	-0.0353032	-0.0340149	-0.0325923	-0.0310412	-0.0293675	-0.0275779	-0.0256795	-0.0236797	-0.0215865	-0.0194081	-0.0171531	-0.0148304	-0.0124492	-0.0100188	-0.00754891	-0.00504922	-0.0025296
0	-0.00202635	-0.00404469	-0.00604708	-0.0080256	-0.00997245	-0.0118799	-0.0137405	-0.0155469	-0.0172919	-0.0189687	-0.0205706	-0.0220914	-0.0235249	-0.0248656	-0.0261082	-0.0272477	-0.0282797	-0.0292001	-0.0300053	-0.030692	-0.0312577	-0.0316999	-0.0320171	-0.0322078	-0.0322715	-0.0322078	-0.0320171	-0.0316999	-0.0312577	-0.030692	-0.0300053	-0.0292001	-0.0282797	-0.0272477	-0.0261082	-0.0248656	-0.0235249	-0.0220914	-0.0205706	-0.0189687	-0.0172919	-0.0155469	-0.0137405	-0.0118799	-0.00997245	-0.0080256	-0.00604708	-0.00404469	-0.00202635
0	-0.00151958	-0.00303317	-0.00453479	-0.00601851	-0.00747848	-0.00890893	-0.0103042	-0.0116589	-0.0129675	-0.0142249	-0.0154262	-0.0165666	-0.0176417	-0.0186471	-0.0195789	-0.0204335	-0.0212074	-0.0218976	-0.0225014	-0.0230164	-0.0234406	-0.0237722	-0.02401	-0.0241531	-0.0242009	-0.0241531	-0.02401	-0.0237722	-0.0234406	-0.0230164	-0.0225014	-0.0218976	-0.0212074	-0.0204335	-0.0195789	-0.0186471	-0.0176417	-0.0165666	-0.0154262	-0.0142249	-0.0129675	-0.0116589	-0.0103042	-0.00890893	-0.00747848	-0.00601851	-0.00453479	-0.00303317	-0.00151958
0	-0.00101152	-0.00201904	-0.0030186	-0.00400624	-0.00497808	-0.00593027	-0.00685905	-0.00776076	-0.00863185	-0.00946887	-0.0102685	-0.0110276	-0.0117432	-0.0124125	-0.0130328	-0.0136016	-0.0141168	-0.0145762	-0.0149781	-0.015321	-0.0156033	-0.0158241	-0.0159824	-0.0160776	-0.0161094	-0.0160776	-0.0159824	-0.0158241	-0.0156033	-0.015321	-0.0149781	-0.0145762	-0.0141168	-0.0136016	-0.0130328	-0.0124125	-0.0117432	-0.0110276	-0.0102685	-0.00946887	-0.00863185	-0.00776076	-0.00685905	-0.00593027	-0.00497808	-0.00400624	-0.0030186	-0.00201904	-0.00101152
0	-0.000504293	-0.0010066	-0.00150493	-0.00199732	-0.00248183	-0.00295654	-0.00341958	-0.00386913	-0.00430342	-0.00472071	-0.00511938	-0.00549784	-0.00585461	-0.00618827	-0.0064975	-0.0067811	-0.00703793	-0.00726699	-0.00746736	-0.00763827	-0.00777904	-0.0078891	-0.00796803	-0.00801551	-0.00803135	-0.00801551	-0.00796803	-0.0078891	-0.00777904	-0.00763827	-0.00746736	-0.00726699	-0.00703793	-0.0067811	-0.0064975	-0.00618827	-0.00585461	-0.00549784	-0.00511938	-0.00472071	-0.00430342	-0.00386913	-0.00341958	-0.00295654	-0.00248183	-0.00199732	-0.00150493	-0.0010066	-0.000504293
0	0	0	-8.32667e-17	-2.77556e-17	-2.77556e-17	-5.55112e-17	-2.77556e-17	-2.77556e-17	-5.55112e-17	-8.32667e-17	-2.77556e-16	-2.22045e-16	-1.11022e-16	-1.11022e-16	-1.66533e-16	-5.55112e-17	-1.66533e-16	-2.77556e-16	-2.77556e-16	-2.77556e-16	-2.77556e-16	-1.66533e-16	-1.11022e-16	-2.77556e-16	0	-2.77556e-16	-1.11022e-16	-1.11022e-16	-2.77556e-16	-2.77556e-16	-2.77556e-16	-1.66533e-16	-1.66533e-16	-1.11022e-16	-2.77556e-16	-2.22045e-16	-1.66533e-16	-2.77556e-16	-1.11022e-16	-2.77556e-17	-5.55112e-17	-5.55112e-17	-1.66533e-16	-2.77556e-17	-2.77556e-17	-2.77556e-17	0	-2.77556e-17	0
0	0.000499342	0.000996713	0.00149015	0.00197771	0.00245746	0.00292751	0.00338601	0.00383115	0.00426116	0.00467436	0.00506912	0.00544386	0.00579712	0.00612751	0.00643371	0.00671452	0.00696883	0.00719564	0.00739405	0.00756328	0.00770266	0.00781164	0.00788979	0.00793681	0.0079525	0.00793681	0.00788979	0.00781164	0.00770266	0.00756328	0.00739405	0.00719564	0.00696883	0.00671452	0.00643371	0.00612751	0.00579712	0.00544386	0.00506912	0.00467436	0.00426116	0.00383115	0.00338601	0.00292751	0.00245746	0.00197771	0.00149015	0.000996713	0.000499342
0	0.000991791	0.00197967	0.00295973	0.00392811	0.004881	0.00581461	0.00672528	0.00760941	0.00846351	0.0092842	0.0100683	0.0108126	0.0115142	0.0121704	0.0127786	0.0133364	0.0138415	0.014292	0.014686	0.0150222	0.015299	0.0155155	0.0156707	0.0157641	0.0157952	0.0157641	0.0156707	0.0155155	0.015299	0.0150222	0.014686	0.014292	0.0138415	0.0133364	0.0127786	0.0121704	0.0115142	0.0108126	0.0100683	0.0092842	0.00846351	0.00760941	0.00672528	0.00581461	0.004881	0.00392811	0.00295973	0.00197967	0.000991791
0	0.00147549	0.00294516	0.0044032	0.00584387	0.00726148	0.00865042	0.0100052	0.0113206	0.0125912	0.0138121	0.0149786	0.0160859	0.0171298	0.018106	0.0190108	0.0198405	0.020592	0.0212622	0.0218485	0.0223485	0.0227604	0.0230824	0.0233133	0.0234523	0.0234986	0.0234523	0.0233133	0.0230824	0.0227604	0.0223485	0.0218485	0.0212622	0.020592	0.0198405	0.0190108	0.018106	0.0171298	0.0160859	0.0149786	0.0138121	0.0125912	0.0113206	0.0100052	0.00865042	0.00726148	0.00584387	0.0044032	0.00294516	0.00147549
0	0.00194868	0.00388967	0.0058153	0.00771799	0.00959022	0.0114246	0.0132139	0.014951	0.0166292	0.0182417	0.0197822	0.0212446	0.0226232	0.0239126	0.0251075	0.0262034	0.0271958	0.0280809	0.0288552	0.0295156	0.0300596	0.0304849	0.0307899	0.0309733	0.0310346	0.0309733	0.0307899	0.0304849	0.0300596	0.0295156	0.0288552	0.0280809	0.0271958	0.0262034	0.0251075	0.0239126	0.0226232	0.0212446	0.0197822	0.0182417	0.0166292	0.014951	0.0132139	0.0114246	0.00959022	0.00771799	0.0058153	0.00388967	0.00194868
0	0.00240968	0.00480985	0.00719104	0.00954385	0.011859	0.0141273	0.0163399	0.018488	0.0205632	0.0225572	0.0244621	0.0262705	0.0279753	0.0295696	0.0310473	0.0324024	0.0336296	0.0347241	0.0356816	0.0364982	0.0371709	0.0376968	0.0380739	0.0383008	0.0383765	0.0383008	0.0380739	0.0376968	0.0371709	0.0364982	0.0356816	0.0347241	0.0336296	0.0324024	0.0310473	0.0295696	0.0279753	0.0262705	0.0244621	0.0225572	0.0205632	0.018488	0.0163399	0.0141273	0.011859	0.00954385	0.00719104	0.00480985	0.00240968
0	0.00285693	0.00570259	0.00852575	0.0113153	0.0140601	0.0167495	0.0193727	0.0219195	0.0243798	0.0267439	0.0290024	0.0311465	0.0331677	0.0350579	0.0368098	0.0384165	0.0398715	0.0411691	0.0423043	0.0432725	0.04407	0.0446935	0.0451407	0.0454097	0.0454994	0.0454097	0.0451407	0.0446935	0.04407	0.0432725	0.0423043	0.0411691	0.0398715	0.0384165	0.0368098	0.0350579	0.0331677	0.0311465	0.0290024	0.0267439	0.0243798	0.0219195	0.0193727	0.0167495	0.0140601	0.0113153	0.00852575	0.00570259	0.00285693
0	0.00328897	0.00656495	0.00981503	0.0130264	0.0161863	0.0192824	0.0223023	0.0252342	0.0280666	0.0307882	0.0333883	0.0358566	0.0381834	0.0403595	0.0423763	0.0442259	0.0459009	0.0473948	0.0487017	0.0498163	0.0507344	0.0514522	0.0519669	0.0522766	0.05238	0.0522766	0.0519669	0.0514522	0.0507344	0.0498163	0.0487017	0.0473948	0.0459009	0.0442259	0.0423763	0.0403595	0.0381834	0.0358566	0.0333883	0.0307882	0.0280666	0.0252342	0.0223023	0.0192824	0.0161863	0.0130264	0.00981503	0.00656495	0.00328897
0	0.00370441	0.00739421	0.0110548	0.0146718	0.0182309	0.021718	0.0251194	0.0284217	0.0316118	0.0346772	0.0376057	0.0403858	0.0430065	0.0454575	0.0477291	0.0498123	0.0516989	0.0533815	0.0548534	0.0561089	0.0571429	0.0579514	0.0585312	0.05888	0.0589964	0.05888	0.0585312	0.0579514	0.0571429	0.0561089	0.0548534	0.0533815	0.0516989	0.0498123	0.0477291	0.0454575	0.0430065	0.0403858	0.0376057	0.0346772	0.0316118	0.0284217	0.0251194	0.021718	0.0182309	0.0146718	0.0110548	0.00739421	0.00370441
0	0.00410201	0.00818783	0.0122413	0.0162465	0.0201876	0.024049	0.0278155	0.0314723	0.0350048	0.0383991	0.041642	0.0447204	0.0476224	0.0503365	0.0528519	0.0551587	0.0572478	0.059111	0.0607409	0.0621311	0.0632761	0.0641714	0.0648134	0.0651996	0.0653285	0.0651996	0.0648134	0.0641714	0.0632761	0.0621311	0.0607409	0.059111	0.0572478	0.0551587	0.0528519	0.0503365	0.0476224	0.0447204	0.041642	0.0383991	0.0350048	0.0314723	0.0278155	0.024049	0.0201876	0.0162465	0.0122413	0.00818783	0.00410201
0	0.0044806	0.00894352	0.0133711	0.017746	0.0220508	0.0262686	0.0303827	0.0343769	0.0382355	0.0419431	0.0454853	0.0488479	0.0520177	0.0549822	0.0577298	0.0602495	0.0625314	0.0645666	0.0663469	0.0678654	0.0691161	0.070094	0.0707953	0.0712171	0.0713579	0.0712171	0.0707953	0.070094	0.0691161	0.0678654	0.0663469	0.0645666	0.0625314	0.0602495	0.0577298	0.0549822	0.0520177	0.0488479	0.0454853	0.0419431	0.0382355	0.0343769	0.0303827	0.0262686	0.0220508	0.017746	0.0133711	0.00894352	0.0044806
0	0.00483912	0.00965915	0.0144411	0.019166	0.0238152	0.0283705	0.0328138	0.0371277	0.041295	0.0452993	0.0491248	0.0527565	0.05618	0.0593817	0.0623491	0.0650704	0.067535	0.069733	0.0716558	0.0732958	0.0746465	0.0757027	0.07646	0.0769157	0.0770677	0.0769157	0.07646	0.0757027	0.0746465	0.0732958	0.0716558	0.069733	0.067535	0.0650704	0.0623491	0.0593817	0.05618	0.0527565	0.0491248	0.0452993	0.041295	0.0371277	0.0328138	0.0283705	0.0238152	0.019166	0.0144411	0.00965915	0.00483912
0	0.00517661	0.0103328	0.0154482	0.0205026	0.0254762	0.0303491	0.0351023	0.039717	0.0441749	0.0484585	0.0525509	0.0564358	0.0600981	0.0635231	0.0666974	0.0696086	0.072245	0.0745963	0.0766532	0.0784075	0.0798525	0.0809823	0.0817925	0.0822799	0.0824426	0.0822799	0.0817925	0.0809823	0.0798525	0.0784075	0.0766532	0.0745963	0.072245	0.0696086	0.0666974	0.0635231	0.0600981	0.0564358	0.0525509	0.0484585	0.0441749	0.039717	0.0351023	0.0303491	0.0254762	0.0205026	0.0154482	0.0103328	0.00517661
0	0.0054922	0.0109627	0.01639	0.0217526	0.0270293	0.0321993	0.0372423	0.0421383	0.046868	0.0514128	0.0557546	0.0598764	0.0637619	0.0673957	0.0707636	0.0738522	0.0766493	0.079144	0.0813263	0.0831876	0.0847206	0.0859193	0.0867789	0.087296	0.0874686	0.087296	0.0867789	0.0859193	0.0847206	0.0831876	0.0813263	0.079144	0.0766493	0.0738522	0.0707636	0.0673957	0.0637619	0.0598764	0.0557546	0.0514128	0.046868	0.0421383	0.0372423	0.0321993	0.0270293	0.0217526	0.01639	0.0109627	0.0054922
0	0.00578511	0.0115474	0.0172641	0.0229126	0.0284708	0.0339166	0.0392285	0.0443856	0.0493676	0.0541547	0.0587281	0.0630697	0.0671624	0.07099	0.0745375	0.0777908	0.0807371	0.0833648	0.0856635	0.0876241	0.0892389	0.0905015	0.0914069	0.0919516	0.0921334	0.0919516	0.0914069	0.0905015	0.0892389	0.0876241	0.0856635	0.0833648	0.0807371	0.0777908	0.0745375	0.07099	0.0671624	0.0630697	0.0587281	0.0541547	0.0493676	0.0443856	0.0392285	0.0339166	0.0284708	0.0229126	0.0172641	0.0115474	0.00578511
0	0.00605464	0.0120854	0.0180684	0.0239802	0.0297973	0.0354968	0.0410562	0.0464536	0.0516676	0.0566778	0.0614642	0.0660081	0.0702915	0.0742975	0.0780102	0.0814151	0.0844987	0.0872488	0.0896546	0.0917065	0.0933966	0.094718	0.0956656	0.0962357	0.096426	0.0962357	0.0956656	0.094718	0.0933966	0.0917065	0.0896546	0.0872488	0.0844987	0.0814151	0.0780102	0.0742975	0.0702915	0.0660081	0.0614642	0.0566778	0.0516676	0.0464536	0.0410562	0.0354968	0.0297973	0.0239802	0.0180684	0.0120854	0.00605464
0	0.00630018	0.0125755	0.0188012	0.0249527	0.0310057	0.0369363	0.0427212	0.0483375	0.053763	0.0589763	0.0639569	0.0686851	0.0731422	0.0773106	0.0811739	0.0847169	0.0879255	0.0907872	0.0932905	0.0954257	0.0971842	0.0985593	0.0995453	0.100139	0.100337	0.100139	0.0995453	0.0985593	0.0971842	0.0954257	0.0932905	0.0907872	0.0879255	0.0847169	0.0811739	0.0773106	0.0731422	0.0686851	0.0639569	0.0589763	0.053763	0.0483375	0.0427212	0.0369363	0.0310057	0.0249527	0.0188012	0.0125755	0.00630018
0	0.0065212	0.0130167	0.0194608	0.0258281	0.0320934	0.0382321	0.0442199	0.0500332	0.0556491	0.0610453	0.0662006	0.0710947	0.0757081	0.0800228	0.0840217	0.0876889	0.0910101	0.0939722	0.0965633	0.0987734	0.100594	0.102017	0.103038	0.103652	0.103856	0.103652	0.103038	0.102017	0.100594	0.0987734	0.0965633	0.0939722	0.0910101	0.0876889	0.0840217	0.0800228	0.0757081	0.0710947	0.0662006	0.0610453	0.0556491	0.0500332	0.0442199	0.0382321	0.0320934	0.0258281	0.0194608	0.0130167	0.0065212
0	0.00671724	0.013408	0.0200458	0.0266045	0.0330582	0.0393814	0.0455493	0.0515373	0.057322	0.0628804	0.0681907	0.0732319	0.077984	0.0824284	0.0865475	0.090325	0.093746	0.0967971	0.0994662	0.101743	0.103618	0.105084	0.106135	0.106767	0.106979	0.106767	0.106135	0.105084	0.103618	0.101743	0.0994662	0.0967971	0.093746	0.090325	0.0865475	0.0824284	0.077984	0.0732319	0.0681907	0.0628804	0.057322	0.0515373	0.0455493	0.0393814	0.0330582	0.0266045	0.0200458	0.013408	0.00671724
0	0.00688789	0.0137486	0.0205551	0.0272804	0.033898	0.0403819	0.0467064	0.0528466	0.0587783	0.0644779	0.0699231	0.0750923	0.0799652	0.0845225	0.0887462	0.0926197	0.0961277	0.0992563	0.101993	0.104327	0.10625	0.107753	0.108831	0.10948	0.109696	0.10948	0.108831	0.107753	0.10625	0.104327	0.101993	0.0992563	0.0961277	0.0926197	0.0887462	0.0845225	0.0799652	0.0750923	0.0699231	0.0644779	0.0587783	0.0528466	0.0467064	0.0403819	0.033898	0.0272804	0.0205551	0.0137486	0.00688789
0	0.00703283	0.0140379	0.0209876	0.0278544	0.0346113	0.0412317	0.0476893	0.0539587	0.0600151	0.0658347	0.0713944	0.0766725	0.0816479	0.0863011	0.0906137	0.0945687	0.0981504	0.101345	0.104139	0.106523	0.108486	0.110021	0.111121	0.111784	0.112005	0.111784	0.111121	0.110021	0.108486	0.106523	0.104139	0.101345	0.0981504	0.0945687	0.0906137	0.0863011	0.0816479	0.0766725	0.0713944	0.0658347	0.0600151	0.0539587	0.0476893	0.0412317	0.0346113	0.0278544	0.0209876	0.0140379	0.00703283
0	0.00715178	0.0142753	0.0213425	0.0283255	0.0351967	0.041929	0.0484958	0.0548713	0.0610301	0.0669481	0.0726019	0.0779692	0.0830288	0.0877607	0.0921462	0.0961681	0.0998104	0.103059	0.105901	0.108324	0.110321	0.111882	0.113001	0.113674	0.113899	0.113674	0.113001	0.111882	0.110321	0.108324	0.105901	0.103059	0.0998104	0.0961681	0.0921462	0.0877607	0.0830288	0.0779692	0.0726019	0.0669481	0.0610301	0.0548713	0.0484958	0.041929	0.0351967	0.0283255	0.0213425	0.0142753	0.00715178
0	0.00724451	0.0144604	0.0216193	0.0286928	0.0356531	0.0424727	0.0491247	0.0555828	0.0618215	0.0678162	0.0735433	0.0789802	0.0841054	0.0888986	0.093341	0.0974151	0.101105	0.104395	0.107274	0.109729	0.111751	0.113332	0.114466	0.115148	0.115376	0.115148	0.114466	0.113332	0.111751	0.109729	0.107274	0.104395	0.101105	0.0974151	0.093341	0.0888986	0.0841054	0.0789802	0.0735433	0.0678162	0.0618215	0.0555828	0.0491247	0.0424727	0.0356531	0.0286928	0.0216193	0.0144604	0.00724451
0	0.00731087	0.0145929	0.0218173	0.0289556	0.0359797	0.0428617	0.0495746	0.0560919	0.0623877	0.0684374	0.074217	0.0797036	0.0848758	0.0897129	0.094196	0.0983074	0.102031	0.105351	0.108256	0.110734	0.112775	0.11437	0.115515	0.116203	0.116433	0.116203	0.115515	0.11437	0.112775	0.110734	0.108256	0.105351	0.102031	0.0983074	0.094196	0.0897129	0.0848758	0.0797036	0.074217	0.0684374	0.0623877	0.0560919	0.0495746	0.0428617	0.0359797	0.0289556	0.0218173	0.0145929	0.00731087
0	0.00735073	0.0146724	0.0219363	0.0291135	0.0361758	0.0430954	0.0498449	0.0563977	0.0627279	0.0688105	0.0746216	0.0801382	0.0853385	0.0902021	0.0947096	0.0988434	0.102587	0.105926	0.108847	0.111338	0.11339	0.114994	0.116144	0.116836	0.117067	0.116836	0.116144	0.114994	0.11339	0.111338	0.108847	0.105926	0.102587	0.0988434	0.0947096	0.0902021	0.0853385	0.0801382	0.0746216	0.0688105	0.0627279	0.0563977	0.0498449	0.0430954	0.0361758	0.0291135	0.0219363	0.0146724	0.00735073
0	0.00736402	0.014699	0.0219759	0.0291662	0.0362413	0.0431734	0.0499351	0.0564997	0.0628413	0.068935	0.0747566	0.0802832	0.0854929	0.0903652	0.0948809	0.0990221	0.102773	0.106117	0.109043	0.111539	0.113595	0.115202	0.116354	0.117048	0.117279	0.117048	0.116354	0.115202	0.113595	0.111539	0.109043	0.106117	0.102773	0.0990221	0.0948809	0.0903652	0.0854929	0.0802832	0.0747566	0.068935	0.0628413	0.0564997	0.0499351	0.0431734	0.0362413	0.0291662	0.0219759	0.014699	0.00736402
0	0.00735073	0.0146724	0.0219363	0.0291135	0.0361758	0.0430954	0.0498449	0.0563977	0.0627279	0.0688105	0.0746216	0.0801382	0.0853385	0.0902021	0.0947096	0.0988434	0.102587	0.105926	0.108847	0.111338	0.11339	0.114994	0.116144	0.116836	0.117067	0.116836	0.116144	0.114994	0.11339	0.111338	0.108847	0.105926	0.102587	0.0988434	0.0947096	0.0902021	0.0853385	0.0801382	0.0746216	0.0688105	0.0627279	0.0563977	0.0498449	0.0430954	0.0361758	0.0291135	0.0219363	0.0146724	0.00735073
0	0.00731087	0.0145929	0.0218173	0.0289556	0.0359797	0.0428617	0.0495746	0.0560919	0.0623877	0.0684374	0.074217	0.0797036	0.0848758	0.0897129	0.094196	0.0983074	0.102031	0.105351	0.108256	0.110734	0.112775	0.11437	0.115515	0.116203	0.116433	0.116203	0.115515	0.11437	0.112775	0.110734	0.108256	0.105351	0.102031	0.0983074	0.094196	0.0897129	0.0848758	0.0797036	0.074217	0.0684374	0.0623877	0.0560919	0.0495746	0.0428617	0.0359797	0.0289556	0.0218173	0.0145929	0.00731087
0	0.00724451	0.0144604	0.0216193	0.0286928	0.0356531	0.0424727	0.0491247	0.0555828	0.0618215	0.0678162	0.0735433	0.0789802	0.0841054	0.0888986	0.093341	0.0974151	0.101105	0.104395	0.107274	0.109729	0.111751	0.113332	0.114466	0.115148	0.115376	0.115148	0.114466	0.113332	0.111751	0.109729	0.107274	0.104395	0.101105	0.0974151	0.093341	0.0888986	0.0841054	0.0789802	0.0735433	0.0678162	0.0618215	0.0555828	0.0491247	0.0424727	0.0356531	0.0286928	0.0216193	0.0144604	0.00724451
0	0.00715178	0.0142753	0.0213425	0.0283255	0.0351967	0.041929	0.0484958	0.0548713	0.0610301	0.0669481	0.0726019	0.0779692	0.0830288	0.0877607	0.0921462	0.0961681	0.0998104	0.103059	0.105901	0.108324	0.110321	0.111882	0.113001	0.113674	0.113899	0.113674	0.113001	0.111882	0.110321	0.108324	0.105901	0.103059	0.0998104	0.0961681	0.0921462	0.0877607	0.0830288	0.0779692	0.0726019	0.0669481	0.0610301	0.0548713	0.0484958	0.041929	0.0351967	0.0283255	0.0213425	0.0142753	0.00715178
0	0.00703283	0.0140379	0.0209876	0.0278544	0.0346113	0.0412317	0.0476893	0.0539587	0.0600151	0.0658347	0.0713944	0.0766725	0.0816479	0.0863011	0.0906137	0.0945687	0.0981504	0.101345	0.104139	0.106523	0.108486	0.110021	0.111121	0.111784	0.112005	0.111784	0.111121	0.110021	0.108486	0.106523	0.104139	0.101345	0.0981504	0.0945687	0.0906137	0.0863011	0.0816479	0.0766725	0.0713944	0.0658347	0.0600151	0.0539587	0.0476893	0.0412317	0.0346113	0.0278544	0.0209876	0.0140379	0.00703283
0	0.00688789	0.0137486	0.0205551	0.0272804	0.033898	0.0403819	0.0467064	0.0528466	0.0587783	0.0644779	0.0699231	0.0750923	0.0799652	0.0845225	0.0887462	0.0926197	0.0961277	0.0992563	0.101993	0.104327	0.10625	0.107753	0.108831	0.10948	0.109696	0.10948	0.108831	0.107753	0.10625	0.104327	0.101993	0.0992563	0.0961277	0.0926197	0.0887462	0.0845225	0.0799652	0.0750923	0.0699231	0.0644779	0.0587783	0.0528466	0.0467064	0.0403819	0.033898	0.0272804	0.0205551	0.0137486	0.00688789
0	0.00671724	0.013408	0.0200458	0.0266045	0.0330582	0.0393814	0.0455493	0.0515373	0.057322	0.0628804	0.0681907	0.0732319	0.077984	0.0824284	0.0865475	0.090325	0.093746	0.0967971	0.0994662	0.101743	0.103618	0.105084	0.106135	0.106767	0.106979	0.106767	0.106135	0.105084	0.103618	0.101743	0.0994662	0.0967971	0.093746	0.090325	0.0865475	0.0824284	0.077984	0.0732319	0.0681907	0.0628804	0.057322	0.0515373	0.0455493	0.0393814	0.0330582	0.0266045	0.0200458	0.013408	0.00671724
0	0.0065212	0.0130167	0.0194608	0.0258281	0.0320934	0.0382321	0.0442199	0.0500332	0.0556491	0.0610453	0.0662006	0.0710947	0.0757081	0.0800228	0.0840217	0.0876889	0.0910101	0.0939722	0.0965633	0.0987734	0.100594	0.102017	0.103038	0.103652	0.103856	0.103652	0.103038	0.102017	0.100594	0.0987734	0.0965633	0.0939722	0.0910101	0.0876889	0.0840217	0.0800228	0.0757081	0.0710947	0.0662006	0.0610453	0.0556491	0.0500332	0.0442199	0.0382321	0.0320934	0.0258281	0.0194608	0.0130167	0.0065212
0	0.00630018	0.0125755	0.0188012	0.0249527	0.0310057	0.0369363	0.0427212	0.0483375	0.053763	0.0589763	0.0639569	0.0686851	0.0731422	0.0773106	0.0811739	0.0847169	0.0879255	0.0907872	0.0932905	0.0954257	0.0971842	0.0985593	0.0995453	0.100139	0.100337	0.100139	0.0995453	0.0985593	0.0971842	0.0954257	0.0932905	0.0907872	0.0879255	0.0847169	0.0811739	0.0773106	0.0731422	0.0686851	0.0639569	0.0589763	0.053763	0.0483375	0.0427212	0.0369363	0.0310057	0.0249527	0.0188012	0.0125755	0.00630018
0	0.00605464	0.0120854	0.0180684	0.0239802	0.0297973	0.0354968	0.0410562	0.0464536	0.0516676	0.0566778	0.0614642	0.0660081	0.0702915	0.0742975	0.0780102	0.0814151	0.0844987	0.0872488	0.0896546	0.0917065	0.0933966	0.094718	0.0956656	0.0962357	0.096426	0.0962357	0.0956656	0.094718	0.0933966	0.0917065	0.0896546	0.0872488	0.0844987	0.0814151	0.0780102	0.0742975	0.0702915	0.0660081	0.0614642	0.0566778	0.0516676	0.0464536	0.0410562	0.0354968	0.0297973	0.0239802	0.0180684	0.0120854	0.00605464
0	0.00578511	0.0115474	0.0172641	0.0229126	0.0284708	0.0339166	0.0392285	0.0443856	0.0493676	0.0541547	0.0587281	0.0630697	0.0671624	0.07099	0.0745375	0.0777908	0.0807371	0.0833648	0.0856635	0.0876241	0.0892389	0.0905015	0.0914069	0.0919516	0.0921334	0.0919516	0.0914069	0.0905015	0.0892389	0.0876241	0.0856635	0.0833648	0.0807371	0.0777908	0.0745375	0.07099	0.0671624	0.0630697	0.0587281	0.0541547	0.0493676	0.0443856	0.0392285	0.0339166	0.0284708	0.0229126	0.0172641	0.0115474	0.00578511
0	0.0054922	0.0109627	0.01639	0.0217526	0.0270293	0.0321993	0.0372423	0.0421383	0.046868	0.0514128	0.0557546	0.0598764	0.0637619	0.0673957	0.0707636	0.0738522	0.0766493	0.079144	0.0813263	0.0831876	0.0847206	0.0859193	0.0867789	0.087296	0.0874686	0.087296	0.0867789	0.0859193	0.0847206	0.0831876	0.0813263	0.079144	0.0766493	0.0738522	0.0707636	0.0673957	0.0637619	0.0598764	0.0557546	0.0514128	0.046868	0.0421383	0.0372423	0.0321993	0.0270293	0.0217526	0.01639	0.0109627	0.0054922
0	0.00517661	0.0103328	0.0154482	0.0205026	0.0254762	0.0303491	0.0351023	0.039717	0.0441749	0.0484585	0.0525509	0.0564358	0.0600981	0.0635231	0.0666974	0.0696086	0.072245	0.0745963	0.0766532	0.0784075	0.0798525	0.0809823	0.0817925	0.0822799	0.0824426	0.0822799	0.0817925	0.0809823	0.0798525	0.0784075	0.0766532	0.0745963	0.072245	0.0696086	0.0666974	0.0635231	0.0600981	0.0564358	0.0525509	0.0484585	0.0441749	0.039717	0.0351023	0.0303491	0.0254762	0.0205026	0.0154482	0.0103328	0.00517661
0	0.00483912	0.00965915	0.0144411	0.019166	0.0238152	0.0283705	0.0328138	0.0371277	0.041295	0.0452993	0.0491248	0.0527565	0.05618	0.0593817	0.0623491	0.0650704	0.067535	0.069733	0.0716558	0.0732958	0.0746465	0.0757027	0.07646	0.0769157	0.0770677	0.0769157	0.07646	0.0757027	0.0746465	0.0732958	0.0716558	0.069733	0.067535	0.0650704	0.0623491	0.0593817	0.05618	0.0527565	0.0491248	0.0452993	0.041295	0.0371277	0.0328138	0.0283705	0.0238152	0.019166	0.0144411	0.00965915	0.00483912
0	0.0044806	0.00894352	0.0133711	0.017746	0.0220508	0.0262686	0.0303827	0.0343769	0.0382355	0.0419431	0.0454853	0.0488479	0.0520177	0.0549822	0.0577298	0.0602495	0.0625314	0.0645666	0.0663469	0.0678654	0.0691161	0.070094	0.0707953	0.0712171	0.0713579	0.0712171	0.0707953	0.070094	0.0691161	0.0678654	0.0663469	0.0645666	0.0625314	0.0602495	0.0577298	0.0549822	0.0520177	0.0488479	0.0454853	0.0419431	0.0382355	0.0343769	0.0303827	0.0262686	0.0220508	0.017746	0.0133711	0.00894352	0.0044806
0	0.00410201	0.00818783	0.0122413	0.0162465	0.0201876	0.024049	0.0278155	0.0314723	0.0350048	0.0383991	0.041642	0.0447204	0.0476224	0.0503365	0.0528519	0.0551587	0.0572478	0.059111	0.0607409	0.0621311	0.0632761	0.0641714	0.0648134	0.0651996	0.0653285	0.0651996	0.0648134	0.0641714	0.0632761	0.0621311	0.0607409	0.059111	0.0572478	0.0551587	0.0528519	0.0503365	0.0476224	0.0447204	0.041642	0.0383991	0.0350048	0.0314723	0.0278155	0.024049	0.0201876	0.0162465	0.0122413	0.00818783	0.00410201
0	0.00370441	0.00739421	0.0110548	0.0146718	0.0182309	0.021718	0.0251194	0.0284217	0.0316118	0.0346772	0.0376057	0.0403858	0.0430065	0.0454575	0.0477291	0.0498123	0.0516989	0.0533815	0.0548534	0.0561089	0.0571429	0.0579514	0.0585312	0.05888	0.0589964	0.05888	0.0585312	0.0579514	0.0571429	0.0561089	0.0548534	0.0533815	0.0516989	0.0498123	0.0477291	0.0454575	0.0430065	0.0403858	0.0376057	0.0346772	0.0316118	0.0284217	0.0251194	0.021718	0.0182309	0.0146718	0.0110548	0.00739421	0.00370441
0	0.00328897	0.00656495	0.00981503	0.0130264	0.0161863	0.0192824	0.0223023	0.0252342	0.0280666	0.0307882	0.0333883	0.0358566	0.0381834	0.0403595	0.0423763	0.0442259	0.0459009	0.0473948	0.0487017	0.0498163	0.0507344	0.0514522	0.0519669	0.0522766	0.05238	0.0522766	0.0519669	0.0514522	0.0507344	0.0498163	0.0487017	0.0473948	0.0459009	0.0442259	0.0423763	0.0403595	0.0381834	0.0358566	0.0333883	0.0307882	0.0280666	0.0252342	0.0223023	0.0192824	0.0161863	0.0130264	0.00981503	0.00656495	0.00328897
0	0.00285693	0.00570259	0.00852575	0.0113153	0.0140601	0.0167495	0.0193727	0.0219195	0.0243798	0.0267439	0.0290024	0.0311465	0.0331677	0.0350579	0.0368098	0.0384165	0.0398715	0.0411691	0.0423043	0.0432725	0.04407	0.0446935	0.0451407	0.0454097	0.0454994	0.0454097	0.0451407	0.0446935	0.04407	0.0432725	0.0423043	0.0411691	0.0398715	0.0384165	0.0368098	0.0350579	0.0331677	0.0311465	0.0290024	0.0267439	0.0243798	0.0219195	0.0193727	0.0167495	0.0140601	0.0113153	0.00852575	0.00570259	0.00285693
0	0.00240968	0.00480985	0.00719104	0.00954385	0.011859	0.0141273	0.0163399	0.018488	0.0205632	0.0225572	0.0244621	0.0262705	0.0279753	0.0295696	0.0310473	0.0324024	0.0336296	0.0347241	0.0356816	0.0364982	0.0371709	0.0376968	0.0380739	0.0383008	0.0383765	0.0383008	0.0380739	0.0376968	0.0371709	0.0364982	0.0356816	0.0347241	0.0336296	0.0324024	0.0310473	0.0295696	0.0279753	0.0262705	0.0244621	0.0225572	0.0205632	0.018488	0.0163399	0.0141273	0.011859	0.00954385	0.00719104	0.00480985	0.00240968
0	0.00194868	0.00388967	0.0058153	0.00771799	0.00959022	0.0114246	0.0132139	0.014951	0.0166292	0.0182417	0.0197822	0.0212446	0.0226232	0.0239126	0.0251075	0.0262034	0.0271958	0.0280809	0.0288552	0.0295156	0.0300596	0.0304849	0.0307899	0.0309733	0.0310346	0.0309733	0.0307899	0.0304849	0.0300596	0.0295156	0.0288552	0.0280809	0.0271958	0.0262034	0.0251075	0.0239126	0.0226232	0.0212446	0.0197822	0.0182417	0.0166292	0.014951	0.0132139	0.0114246	0.00959022	0.00771799	0.0058153	0.00388967	0.00194868
0	0.00147549	0.00294516	0.0044032	0.00584387	0.00726148	0.00865042	0.0100052	0.0113206	0.0125912	0.0138121	0.0149786	0.0160859	0.0171298	0.018106	0.0190108	0.0198405	0.020592	0.0212622	0.0218485	0.0223485	0.0227604	0.0230824	0.0233133	0.0234523	0.0234986	0.0234523	0.0233133	0.0230824	0.0227604	0.0223485	0.0218485	0.0212622	0.020592	0.0198405	0.0190108	0.018106	0.0171298	0.0160859	0.0149786	0.0138121	0.0125912	0.0113206	0.0100052	0.00865042	0.00726148	0.00584387	0.0044032	0.00294516	0.00147549
0	0.000991791	0.00197967	0.00295973	0.00392811	0.004881	0.00581461	0.00672528	0.00760941	0.00846351	0.0092842	0.0100683	0.0108126	0.0115142	0.0121704	0.0127786	0.0133364	0.0138415	0.014292	0.014686	0.0150222	0.015299	0.0155155	0.0156707	0.0157641	0.0157952	0.0157641	0.0156707	0.0155155	0.015299	0.0150222	0.014686	0.014292	0.0138415	0.0133364	0.0127786	0.0121704	0.0115142	0.0108126	0.0100683	0.0092842	0.00846351	0.00760941	0.00672528	0.00581461	0.004881	0.00392811	0.00295973	0.00197967	0.000991791
0	0.000499342	0.000996713	0.00149015	0.00197771	0.00245746	0.00292751	0.00338601	0.00383115	0.00426116	0.00467436	0.00506912	0.00544386	0.00579712	0.00612751	0.00643371	0.00671452	0.00696883	0.00719564	0.00739405	0.00756328	0.00770266	0.00781164	0.00788979	0.00793681	0.0079525	0.00793681	0.00788979	0.00781164	0.00770266	0.00756328	0.00739405	0.00719564	0.00696883	0.00671452	0.00643371	0.00612751	0.00579712	0.00544386	0.00506912	0.00467436	0.00426116	0.00383115	0.00338601	0.00292751	0.00245746	0.00197771	0.00149015	0.000996713	0.000499342
0	0	-2.77556e-17	-1.11022e-16	-8.32667e-17	-5.55112e-17	-8.32667e-17	-8.32667e-17	-1.11022e-16	-2.77556e-16	-1.11022e-16	-3.33067e-16	-3.33067e-16	-3.33067e-16	-2.77556e-16	-2.77556e-16	-2.22045e-16	-4.44089e-16	-4.44089e-16	-2.77556e-16	-5.55112e-16	-4.44089e-16	-2.77556e-16	-3.88578e-16	-5.55112e-16	-2.77556e-16	-5.55112e-16	-3.88578e-16	-2.77556e-16	-4.44089e-16	-4.44089e-16	-2.77556e-16	-2.77556e-16	-4.44089e-16	-2.22045e-16	-3.33067e-16	-3.33067e-16	-3.33067e-16	-2.77556e-16	-3.33067e-16	-5.55112e-17	-2.77556e-16	-1.11022e-16	-2.22045e-16	-2.22045e-16	-8.32667e-17	-8.32667e-17	0	-2.77556e-17	-2.77556e-17
[truncated: 51 more columns]

## Sheet: S2
2.22045e-16	1.66533e-16	2.22045e-16	1.66533e-16	1.66533e-16	2.22045e-16	1.11022e-16	1.66533e-16	1.66533e-16	2.22045e-16	1.11022e-16	1.66533e-16	2.22045e-16	1.66533e-16	5.55112e-17	2.77556e-17	1.11022e-16	8.32667e-17	1.11022e-16	5.55112e-17	5.55112e-17	9.71445e-17	-5.55112e-17	6.93889e-18	-6.245e-17	0	6.245e-17	-7.63278e-17	-8.32667e-17	-9.71445e-17	-2.77556e-17	-5.55112e-17	-1.11022e-16	-1.11022e-16	-1.11022e-16	-8.32667e-17	-2.22045e-16	-1.66533e-16	-1.66533e-16	-2.22045e-16	-1.66533e-16	-2.22045e-16	-1.11022e-16	-2.22045e-16	-2.22045e-16	-2.22045e-16	-1.66533e-16	-1.66533e-16	-2.22045e-16	-2.22045e-16
0.00803135	0.00801551	0.00796803	0.0078891	0.00777904	0.00763827	0.00746736	0.00726699	0.00703793	0.0067811	0.0064975	0.00618827	0.00585461	0.00549784	0.00511938	0.00472071	0.00430342	0.00386913	0.00341958	0.00295654	0.00248183	0.00199732	0.00150493	0.0010066	0.000504293	-6.97115e-19	-0.000504293	-0.0010066	-0.00150493	-0.00199732	-0.00248183	-0.00295654	-0.00341958	-0.00386913	-0.00430342	-0.00472071	-0.00511938	-0.00549784	-0.00585461	-0.00618827	-0.0064975	-0.0067811	-0.00703793	-0.00726699	-0.00746736	-0.00763827	-0.00777904	-0.0078891	-0.00796803	-0.00801551
0.0161094	0.0160776	0.0159824	0.0158241	0.0156033	0.015321	0.0149781	0.0145762	0.0141168	0.0136016	0.0130328	0.0124125	0.0117432	0.0110276	0.0102685	0.00946887	0.00863185	0.00776076	0.00685905	0.00593027	0.00497808	0.00400624	0.0030186	0.00201904	0.00101152	-1.39148e-18	-0.00101152	-0.00201904	-0.0030186	-0.00400624	-0.00497808	-0.00593027	-0.00685905	-0.00776076	-0.00863185	-0.00946887	-0.0102685	-0.0110276	-0.0117432	-0.0124125	-0.0130328	-0.0136016	-0.0141168	-0.0145762	-0.0149781	-0.015321	-0.0156033	-0.0158241	-0.0159824	-0.0160776
0.0242009	0.0241531	0.02401	0.0237722	0.0234406	0.0230164	0.0225014	0.0218976	0.0212074	0.0204335	0.0195789	0.0186471	0.0176417	0.0165666	0.0154262	0.0142249	0.0129675	0.0116589	0.0103042	0.00890893	0.00747848	0.00601851	0.00453479	0.00303317	0.00151958	-2.08035e-18	-0.00151958	-0.00303317	-0.00453479	-0.00601851	-0.00747848	-0.00890893	-0.0103042	-0.0116589	-0.0129675	-0.0142249	-0.0154262	-0.0165666	-0.0176417	-0.0186471	-0.0195789	-0.0204335	-0.0212074	-0.0218976	-0.0225014	-0.0230164	-0.0234406	-0.0237722	-0.02401	-0.0241531
0.0322715	0.0322078	0.0320171	0.0316999	0.0312577	0.030692	0.0300053	0.0292001	0.0282797	0.0272477	0.0261082	0.0248656	0.0235249	0.0220914	0.0205706	0.0189687	0.0172919	0.0155469	0.0137405	0.0118799	0.00997245	0.0080256	0.00604708	0.00404469	0.00202635	-2.76101e-18	-0.00202635	-0.00404469	-0.00604708	-0.0080256	-0.00997245	-0.0118799	-0.0137405	-0.0155469	-0.0172919	-0.0189687	-0.0205706	-0.0220914	-0.0235249	-0.0248656	-0.0261082	-0.0272477	-0.0282797	-0.0292001	-0.0300053	-0.030692	-0.0312577	-0.0316999	-0.0320171	-0.0322078
0.0402864	0.0402069	0.0399687	0.0395728	0.0390207	0.0383146	0.0374573	0.0364522	0.0353032	0.0340149	0.0325923	0.0310412	0.0293675	0.0275779	0.0256795	0.0236797	0.0215865	0.0194081	0.0171531	0.0148304	0.0124492	0.0100188	0.00754891	0.00504922	0.0025296	-3.43078e-18	-0.0025296	-0.00504922	-0.00754891	-0.0100188	-0.0124492	-0.0148304	-0.0171531	-0.0194081	-0.0215865	-0.0236797	-0.0256795	-0.0275779	-0.0293675	-0.0310412	-0.0325923	-0.0340149	-0.0353032	-0.0364522	-0.0374573	-0.0383146	-0.0390207	-0.0395728	-0.0399687	-0.0402069
0.0482098	0.0481146	0.0478296	0.0473558	0.0466952	0.0458502	0.0448243	0.0436215	0.0422465	0.0407048	0.0390025	0.0371463	0.0351434	0.0330019	0.0307301	0.028337	0.0258321	0.0232252	0.0205267	0.0177472	0.0148976	0.0119893	0.00903361	0.00604229	0.00302712	-4.087e-18	-0.00302712	-0.00604229	-0.00903361	-0.0119893	-0.0148976	-0.0177472	-0.0205267	-0.0232252	-0.0258321	-0.028337	-0.0307301	-0.0330019	-0.0351434	-0.0371463	-0.0390025	-0.0407048	-0.0422465	-0.0436215	-0.0448243	-0.0458502	-0.0466952	-0.0473558	-0.0478296	-0.0481146
0.0560057	0.0558952	0.0555641	0.0550137	0.0542462	0.0532646	0.0520728	0.0506755	0.0490782	0.0472872	0.0453096	0.0431532	0.0408264	0.0383386	0.0356994	0.0329193	0.0300094	0.026981	0.0238461	0.0206171	0.0173067	0.0139281	0.0104944	0.00701938	0.00351663	-4.7271e-18	-0.00351663	-0.00701938	-0.0104944	-0.0139281	-0.0173067	-0.0206171	-0.0238461	-0.026981	-0.0300094	-0.0329193	-0.0356994	-0.0383386	-0.0408264	-0.0431532	-0.0453096	-0.0472872	-0.0490782	-0.0506755	-0.0520728	-0.0532646	-0.0542462	-0.0550137	-0.0555641	-0.0558952
0.0636381	0.0635125	0.0631363	0.0625109	0.0616388	0.0605234	0.0591692	0.0575815	0.0557665	0.0537314	0.0514843	0.049034	0.0463902	0.0435633	0.0405645	0.0374055	0.034099	0.0306579	0.0270958	0.0234267	0.0196653	0.0158262	0.0119246	0.00797597	0.00399587	-5.34854e-18	-0.00399587	-0.00797597	-0.0119246	-0.0158262	-0.0196653	-0.0234267	-0.0270958	-0.0306579	-0.034099	-0.0374055	-0.0405645	-0.0435633	-0.0463902	-0.049034	-0.0514843	-0.0537314	-0.0557665	-0.0575815	-0.0591692	-0.0605234	-0.0616388	-0.0625109	-0.0631363	-0.0635125
0.0710707	0.0709305	0.0705103	0.0698119	0.0688379	0.0675923	0.0660799	0.0643067	0.0622797	0.060007	0.0574974	0.0547609	0.0518083	0.0486513	0.0453022	0.0417743	0.0380816	0.0342386	0.0302604	0.0261629	0.0219621	0.0176746	0.0133173	0.00890752	0.00446257	-5.94887e-18	-0.00446257	-0.00890752	-0.0133173	-0.0176746	-0.0219621	-0.0261629	-0.0302604	-0.0342386	-0.0380816	-0.0417743	-0.0453022	-0.0486513	-0.0518083	-0.0547609	-0.0574974	-0.060007	-0.0622797	-0.0643067	-0.0660799	-0.0675923	-0.0688379	-0.0698119	-0.0705103	-0.0709305
0.0782678	0.0781133	0.0776506	0.0768814	0.0758088	0.0744371	0.0727715	0.0708188	0.0685866	0.0660837	0.06332	0.0603063	0.0570547	0.053578	0.0498898	0.0460046	0.041938	0.0377058	0.0333248	0.0288123	0.0241861	0.0194644	0.0146659	0.00980955	0.00491447	-6.52573e-18	-0.00491447	-0.00980955	-0.0146659	-0.0194644	-0.0241861	-0.0288123	-0.0333248	-0.0377058	-0.041938	-0.0460046	-0.0498898	-0.053578	-0.0570547	-0.0603063	-0.06332	-0.0660837	-0.0685866	-0.0708188	-0.0727715	-0.0744371	-0.0758088	-0.0768814	-0.0776506	-0.0781133
0.0851939	0.0850258	0.0845221	0.0836849	0.0825174	0.0810242	0.0792113	0.0770858	0.074656	0.0719316	0.0689233	0.065643	0.0621037	0.0583193	0.0543046	0.0500757	0.0456492	0.0410425	0.0362738	0.031362	0.0263264	0.0211869	0.0159637	0.0106776	0.00534937	-7.07683e-18	-0.00534937	-0.0106776	-0.0159637	-0.0211869	-0.0263264	-0.031362	-0.0362738	-0.0410425	-0.0456492	-0.0500757	-0.0543046	-0.0583193	-0.0621037	-0.065643	-0.0689233	-0.0719316	-0.074656	-0.0770858	-0.0792113	-0.0810242	-0.0825174	-0.0836849	-0.0845221	-0.0850258
0.0918147	0.0916335	0.0910907	0.0901884	0.0889301	0.0873209	0.0853671	0.0830764	0.0804578	0.0775217	0.0742796	0.0707444	0.06693	0.0628515	0.0585249	0.0539673	0.0491968	0.0442321	0.0390928	0.0337992	0.0283723	0.0228334	0.0172044	0.0115074	0.00576509	-7.6e-18	-0.00576509	-0.0115074	-0.0172044	-0.0228334	-0.0283723	-0.0337992	-0.0390928	-0.0442321	-0.0491968	-0.0539673	-0.0585249	-0.0628515	-0.06693	-0.0707444	-0.0742796	-0.0775217	-0.0804578	-0.0830764	-0.0853671	-0.0873209	-0.0889301	-0.0901884	-0.0910907	-0.0916335
0.0980965	0.0979029	0.097323	0.096359	0.0950146	0.0932953	0.0912078	0.0887604	0.0859626	0.0828256	0.0793617	0.0755847	0.0715093	0.0671517	0.0625291	0.0576597	0.0525627	0.0472584	0.0417675	0.0361117	0.0303135	0.0243956	0.0183815	0.0122948	0.00615953	-8.09318e-18	-0.00615953	-0.0122948	-0.0183815	-0.0243956	-0.0303135	-0.0361117	-0.0417675	-0.0472584	-0.0525627	-0.0576597	-0.0625291	-0.0671517	-0.0715093	-0.0755847	-0.0793617	-0.0828256	-0.0859626	-0.0887604	-0.0912078	-0.0932953	-0.0950146	-0.096359	-0.097323	-0.0979029
0.104007	0.103802	0.103187	0.102165	0.10074	0.0989168	0.0967035	0.0941086	0.0911422	0.0878162	0.0841436	0.0801389	0.075818	0.0711978	0.0662967	0.0611339	0.0557299	0.0501059	0.0442841	0.0382876	0.03214	0.0258655	0.019489	0.0130356	0.00653067	-8.55442e-18	-0.00653067	-0.0130356	-0.019489	-0.0258655	-0.03214	-0.0382876	-0.0442841	-0.0501059	-0.0557299	-0.0611339	-0.0662967	-0.0711978	-0.075818	-0.0801389	-0.0841436	-0.0878162	-0.0911422	-0.0941086	-0.0967035	-0.0989168	-0.10074	-0.102165	-0.103187	-0.103802
0.109516	0.1093	0.108653	0.107576	0.106075	0.104156	0.101826	0.0990932	0.0959697	0.0924675	0.0886004	0.0843836	0.0798338	0.074969	0.0698082	0.064372	0.0586817	0.0527598	0.0466297	0.0403156	0.0338423	0.0272356	0.0205213	0.013726	0.00687658	-8.98189e-18	-0.00687658	-0.013726	-0.0205213	-0.0272356	-0.0338423	-0.0403156	-0.0466297	-0.0527598	-0.0586817	-0.064372	-0.0698082	-0.074969	-0.0798338	-0.0843836	-0.0886004	-0.0924675	-0.0959697	-0.0990932	-0.101826	-0.104156	-0.106075	-0.107576	-0.108653	-0.1093
0.114594	0.114368	0.113691	0.112565	0.110994	0.108986	0.106547	0.103688	0.10042	0.0967552	0.0927087	0.0882964	0.0835356	0.0784452	0.0730452	0.0673568	0.0614027	0.0552062	0.0487919	0.042185	0.0354116	0.0284984	0.0214728	0.0143625	0.00719544	-9.37392e-18	-0.00719544	-0.0143625	-0.0214728	-0.0284984	-0.0354116	-0.042185	-0.0487919	-0.0552062	-0.0614027	-0.0673568	-0.0730452	-0.0784452	-0.0835356	-0.0882964	-0.0927087	-0.0967552	-0.10042	-0.103688	-0.106547	-0.108986	-0.110994	-0.112565	-0.113691	-0.114368
0.119215	0.11898	0.118275	0.117103	0.115469	0.11338	0.110843	0.107869	0.104469	0.100656	0.0964468	0.0918566	0.0869038	0.0816081	0.0759904	0.0700727	0.0638785	0.0574322	0.0507592	0.0438859	0.0368394	0.0296475	0.0223386	0.0149416	0.00748556	-9.72896e-18	-0.00748556	-0.0149416	-0.0223386	-0.0296475	-0.0368394	-0.0438859	-0.0507592	-0.0574322	-0.0638785	-0.0700727	-0.0759904	-0.0816081	-0.0869038	-0.0918566	-0.0964468	-0.100656	-0.104469	-0.107869	-0.110843	-0.11338	-0.115469	-0.117103	-0.118275	-0.11898
0.123353	0.123109	0.12238	0.121168	0.119477	0.117315	0.114691	0.111613	0.108095	0.10415	0.0997945	0.095045	0.0899203	0.0844408	0.078628	0.072505	0.0660957	0.0594257	0.0525211	0.0454092	0.0381181	0.0306766	0.023114	0.0154602	0.00774539	-1.00456e-17	-0.00774539	-0.0154602	-0.023114	-0.0306766	-0.0381181	-0.0454092	-0.0525211	-0.0594257	-0.0660957	-0.072505	-0.078628	-0.0844408	-0.0899203	-0.095045	-0.0997945	-0.10415	-0.108095	-0.111613	-0.114691	-0.117315	-0.119477	-0.121168	-0.12238	-0.123109
0.126986	0.126735	0.125985	0.124737	0.122997	0.120771	0.118069	0.1149	0.111279	0.107218	0.102734	0.0978444	0.0925689	0.0869279	0.080944	0.0746405	0.0680425	0.061176	0.054068	0.0467467	0.0392409	0.0315802	0.0237948	0.0159156	0.00797352	-1.03226e-17	-0.00797352	-0.0159156	-0.0237948	-0.0315802	-0.0392409	-0.0467467	-0.054068	-0.061176	-0.0680425	-0.0746405	-0.080944	-0.0869279	-0.0925689	-0.0978444	-0.102734	-0.107218	-0.111279	-0.1149	-0.118069	-0.120771	-0.122997	-0.124737	-0.125985	-0.126735
0.130095	0.129838	0.129069	0.12779	0.126008	0.123728	0.120959	0.117713	0.114003	0.109843	0.105249	0.10024	0.094835	0.089056	0.0829256	0.0764678	0.0697083	0.0626737	0.0553917	0.0478911	0.0402015	0.0323533	0.0243773	0.0163052	0.00816872	-1.05588e-17	-0.00816872	-0.0163052	-0.0243773	-0.0323533	-0.0402015	-0.0478911	-0.0553917	-0.0626737	-0.0697083	-0.0764678	-0.0829256	-0.089056	-0.094835	-0.10024	-0.105249	-0.109843	-0.114003	-0.117713	-0.120959	-0.123728	-0.126008	-0.12779	-0.129069	-0.129838
0.132662	0.1324	0.131616	0.130312	0.128494	0.126169	0.123346	0.120036	0.116253	0.11201	0.107326	0.102218	0.0967065	0.0908134	0.084562	0.0779768	0.0710839	0.0639104	0.0564848	0.0488362	0.0409948	0.0329917	0.0248584	0.016627	0.00832992	-9.2161e-17	-0.00832992	-0.016627	-0.0248584	-0.0329917	-0.0409948	-0.0488362	-0.0564848	-0.0639104	-0.0710839	-0.0779768	-0.084562	-0.0908134	-0.0967065	-0.102218	-0.107326	-0.11201	-0.116253	-0.120036	-0.123346	-0.126169	-0.128494	-0.130312	-0.131616	-0.1324
0.134674	0.134408	0.133612	0.132288	0.130443	0.128082	0.125216	0.121856	0.118015	0.113709	0.108953	0.103768	0.0981729	0.0921904	0.0858442	0.0791592	0.0721617	0.0648795	0.0573412	0.0495767	0.0416164	0.033492	0.0252353	0.0168791	0.00845623	-1.09056e-17	-0.00845623	-0.0168791	-0.0252353	-0.033492	-0.0416164	-0.0495767	-0.0573412	-0.0648795	-0.0721617	-0.0791592	-0.0858442	-0.0921904	-0.0981729	-0.103768	-0.108953	-0.113709	-0.118015	-0.121856	-0.125216	-0.128082	-0.130443	-0.132288	-0.133612	-0.134408
0.136119	0.13585	0.135045	0.133707	0.131842	0.129456	0.12656	0.123164	0.119282	0.114929	0.110122	0.104881	0.0992261	0.0931795	0.0867652	0.0800084	0.0729359	0.0655756	0.0579564	0.0501086	0.0420629	0.0338513	0.0255061	0.0170602	0.00854695	-9.26835e-17	-0.00854695	-0.0170602	-0.0255061	-0.0338513	-0.0420629	-0.0501086	-0.0579564	-0.0655756	-0.0729359	-0.0800084	-0.0867652	-0.0931795	-0.0992261	-0.104881	-0.110122	-0.114929	-0.119282	-0.123164	-0.12656	-0.129456	-0.131842	-0.133707	-0.135045	-0.13585
0.136989	0.136718	0.135908	0.134562	0.132685	0.130284	0.127369	0.123951	0.120044	0.115663	0.110826	0.105552	0.0998604	0.0937752	0.0873198	0.0805199	0.0734022	0.0659948	0.0583269	0.0504289	0.0423318	0.0340677	0.0256691	0.0171692	0.00860159	-1.10803e-17	-0.00860159	-0.0171692	-0.0256691	-0.0340677	-0.0423318	-0.0504289	-0.0583269	-0.0659948	-0.0734022	-0.0805199	-0.0873198	-0.0937752	-0.0998604	-0.105552	-0.110826	-0.115663	-0.120044	-0.123951	-0.127369	-0.130284	-0.132685	-0.134562	-0.135908	-0.136718
0.137279	0.137008	0.136197	0.134848	0.132966	0.13056	0.127639	0.124214	0.120299	0.115909	0.111061	0.105775	0.100072	0.0939741	0.0875051	0.0806907	0.0735579	0.0661348	0.0584506	0.0505359	0.0424216	0.03414	0.0257236	0.0172056	0.00861983	-1.11022e-17	-0.00861983	-0.0172056	-0.0257236	-0.03414	-0.0424216	-0.0505359	-0.0584506	-0.0661348	-0.0735579	-0.0806907	-0.0875051	-0.0939741	-0.100072	-0.105775	-0.111061	-0.115909	-0.120299	-0.124214	-0.127639	-0.13056	-0.132966	-0.134848	-0.136197	-0.137008
0.136989	0.136718	0.135908	0.134562	0.132685	0.130284	0.127369	0.123951	0.120044	0.115663	0.110826	0.105552	0.0998604	0.0937752	0.0873198	0.0805199	0.0734022	0.0659948	0.0583269	0.0504289	0.0423318	0.0340677	0.0256691	0.0171692	0.00860159	-1.10803e-17	-0.00860159	-0.0171692	-0.0256691	-0.0340677	-0.0423318	-0.0504289	-0.0583269	-0.0659948	-0.0734022	-0.0805199	-0.0873198	-0.0937752	-0.0998604	-0.105552	-0.110826	-0.115663	-0.120044	-0.123951	-0.127369	-0.130284	-0.132685	-0.134562	-0.135908	-0.136718
0.136119	0.13585	0.135045	0.133707	0.131842	0.129456	0.12656	0.123164	0.119282	0.114929	0.110122	0.104881	0.0992261	0.0931795	0.0867652	0.0800084	0.0729359	0.0655756	0.0579564	0.0501086	0.0420629	0.0338513	0.0255061	0.0170602	0.00854695	-9.26835e-17	-0.00854695	-0.0170602	-0.0255061	-0.0338513	-0.0420629	-0.0501086	-0.0579564	-0.0655756	-0.0729359	-0.0800084	-0.0867652	-0.0931795	-0.0992261	-0.104881	-0.110122	-0.114929	-0.119282	-0.123164	-0.12656	-0.129456	-0.131842	-0.133707	-0.135045	-0.13585
0.134674	0.134408	0.133612	0.132288	0.130443	0.128082	0.125216	0.121856	0.118015	0.113709	0.108953	0.103768	0.0981729	0.0921904	0.0858442	0.0791592	0.0721617	0.0648795	0.0573412	0.0495767	0.0416164	0.033492	0.0252353	0.0168791	0.00845623	-1.09056e-17	-0.00845623	-0.0168791	-0.0252353	-0.033492	-0.0416164	-0.0495767	-0.0573412	-0.0648795	-0.0721617	-0.0791592	-0.0858442	-0.0921904	-0.0981729	-0.103768	-0.108953	-0.113709	-0.118015	-0.121856	-0.125216	-0.128082	-0.130443	-0.132288	-0.133612	-0.134408
0.132662	0.1324	0.131616	0.130312	0.128494	0.126169	0.123346	0.120036	0.116253	0.11201	0.107326	0.102218	0.0967065	0.0908134	0.084562	0.0779768	0.0710839	0.0639104	0.0564848	0.0488362	0.0409948	0.0329917	0.0248584	0.016627	0.00832992	-9.2161e-17	-0.00832992	-0.016627	-0.0248584	-0.0329917	-0.0409948	-0.0488362	-0.0564848	-0.0639104	-0.0710839	-0.0779768	-0.084562	-0.0908134	-0.0967065	-0.102218	-0.107326	-0.11201	-0.116253	-0.120036	-0.123346	-0.126169	-0.128494	-0.130312	-0.131616	-0.1324
0.130095	0.129838	0.129069	0.12779	0.126008	0.123728	0.120959	0.117713	0.114003	0.109843	0.105249	0.10024	0.094835	0.089056	0.0829256	0.0764678	0.0697083	0.0626737	0.0553917	0.0478911	0.0402015	0.0323533	0.0243773	0.0163052	0.00816872	-1.05588e-17	-0.00816872	-0.0163052	-0.0243773	-0.0323533	-0.0402015	-0.0478911	-0.0553917	-0.0626737	-0.0697083	-0.0764678	-0.0829256	-0.089056	-0.094835	-0.10024	-0.105249	-0.109843	-0.114003	-0.117713	-0.120959	-0.123728	-0.126008	-0.12779	-0.129069	-0.129838
0.126986	0.126735	0.125985	0.124737	0.122997	0.120771	0.118069	0.1149	0.111279	0.107218	0.102734	0.0978444	0.0925689	0.0869279	0.080944	0.0746405	0.0680425	0.061176	0.054068	0.0467467	0.0392409	0.0315802	0.0237948	0.0159156	0.00797352	-1.03226e-17	-0.00797352	-0.0159156	-0.0237948	-0.0315802	-0.0392409	-0.0467467	-0.054068	-0.061176	-0.0680425	-0.0746405	-0.080944	-0.0869279	-0.0925689	-0.0978444	-0.102734	-0.107218	-0.111279	-0.1149	-0.118069	-0.120771	-0.122997	-0.124737	-0.125985	-0.126735
0.123353	0.123109	0.12238	0.121168	0.119477	0.117315	0.114691	0.111613	0.108095	0.10415	0.0997945	0.095045	0.0899203	0.0844408	0.078628	0.072505	0.0660957	0.0594257	0.0525211	0.0454092	0.0381181	0.0306766	0.023114	0.0154602	0.00774539	-1.00456e-17	-0.00774539	-0.0154602	-0.023114	-0.0306766	-0.0381181	-0.0454092	-0.0525211	-0.0594257	-0.0660957	-0.072505	-0.078628	-0.0844408	-0.0899203	-0.095045	-0.0997945	-0.10415	-0.108095	-0.111613	-0.114691	-0.117315	-0.119477	-0.121168	-0.12238	-0.123109
0.119215	0.11898	0.118275	0.117103	0.115469	0.11338	0.110843	0.107869	0.104469	0.100656	0.0964468	0.0918566	0.0869038	0.0816081	0.0759904	0.0700727	0.0638785	0.0574322	0.0507592	0.0438859	0.0368394	0.0296475	0.0223386	0.0149416	0.00748556	-9.72896e-18	-0.00748556	-0.0149416	-0.0223386	-0.0296475	-0.0368394	-0.0438859	-0.0507592	-0.0574322	-0.0638785	-0.0700727	-0.0759904	-0.0816081	-0.0869038	-0.0918566	-0.0964468	-0.100656	-0.104469	-0.107869	-0.110843	-0.11338	-0.115469	-0.117103	-0.118275	-0.11898
0.114594	0.114368	0.113691	0.112565	0.110994	0.108986	0.106547	0.103688	0.10042	0.0967552	0.0927087	0.0882964	0.0835356	0.0784452	0.0730452	0.0673568	0.0614027	0.0552062	0.0487919	0.042185	0.0354116	0.0284984	0.0214728	0.0143625	0.00719544	-9.37392e-18	-0.00719544	-0.0143625	-0.0214728	-0.0284984	-0.0354116	-0.042185	-0.0487919	-0.0552062	-0.0614027	-0.0673568	-0.0730452	-0.0784452	-0.0835356	-0.0882964	-0.0927087	-0.0967552	-0.10042	-0.103688	-0.106547	-0.108986	-0.110994	-0.112565	-0.113691	-0.114368
0.109516	0.1093	0.108653	0.107576	0.106075	0.104156	0.101826	0.0990932	0.0959697	0.0924675	0.0886004	0.0843836	0.0798338	0.074969	0.0698082	0.064372	0.0586817	0.0527598	0.0466297	0.0403156	0.0338423	0.0272356	0.0205213	0.013726	0.00687658	-8.98189e-18	-0.00687658	-0.013726	-0.0205213	-0.0272356	-0.0338423	-0.0403156	-0.0466297	-0.0527598	-0.0586817	-0.064372	-0.0698082	-0.074969	-0.0798338	-0.0843836	-0.0886004	-0.0924675	-0.0959697	-0.0990932	-0.101826	-0.104156	-0.106075	-0.107576	-0.108653	-0.1093
0.104007	0.103802	0.103187	0.102165	0.10074	0.0989168	0.0967035	0.0941086	0.0911422	0.0878162	0.0841436	0.0801389	0.075818	0.0711978	0.0662967	0.0611339	0.0557299	0.0501059	0.0442841	0.0382876	0.03214	0.0258655	0.019489	0.0130356	0.00653067	-8.55442e-18	-0.00653067	-0.0130356	-0.019489	-0.0258655	-0.03214	-0.0382876	-0.0442841	-0.0501059	-0.0557299	-0.0611339	-0.0662967	-0.0711978	-0.075818	-0.0801389	-0.0841436	-0.0878162	-0.0911422	-0.0941086	-0.0967035	-0.0989168	-0.10074	-0.102165	-0.103187	-0.103802
0.0980965	0.0979029	0.097323	0.096359	0.0950146	0.0932953	0.0912078	0.0887604	0.0859626	0.0828256	0.0793617	0.0755847	0.0715093	0.0671517	0.0625291	0.0576597	0.0525627	0.0472584	0.0417675	0.0361117	0.0303135	0.0243956	0.0183815	0.0122948	0.00615953	-8.09318e-18	-0.00615953	-0.0122948	-0.0183815	-0.0243956	-0.0303135	-0.0361117	-0.0417675	-0.0472584	-0.0525627	-0.0576597	-0.0625291	-0.0671517	-0.0715093	-0.0755847	-0.0793617	-0.0828256	-0.0859626	-0.0887604	-0.0912078	-0.0932953	-0.0950146	-0.096359	-0.097323	-0.0979029
0.0918147	0.0916335	0.0910907	0.0901884	0.0889301	0.0873209	0.0853671	0.0830764	0.0804578	0.0775217	0.0742796	0.0707444	0.06693	0.0628515	0.0585249	0.0539673	0.0491968	0.0442321	0.0390928	0.0337992	0.0283723	0.0228334	0.0172044	0.0115074	0.00576509	-7.6e-18	-0.00576509	-0.0115074	-0.0172044	-0.0228334	-0.0283723	-0.0337992	-0.0390928	-0.0442321	-0.0491968	-0.0539673	-0.0585249	-0.0628515	-0.06693	-0.0707444	-0.0742796	-0.0775217	-0.0804578	-0.0830764	-0.0853671	-0.0873209	-0.0889301	-0.0901884	-0.0910907	-0.0916335
0.0851939	0.0850258	0.0845221	0.0836849	0.0825174	0.0810242	0.0792113	0.0770858	0.074656	0.0719316	0.0689233	0.065643	0.0621037	0.0583193	0.0543046	0.0500757	0.0456492	0.0410425	0.0362738	0.031362	0.0263264	0.0211869	0.0159637	0.0106776	0.00534937	-7.07683e-18	-0.00534937	-0.0106776	-0.0159637	-0.0211869	-0.0263264	-0.031362	-0.0362738	-0.0410425	-0.0456492	-0.0500757	-0.0543046	-0.0583193	-0.0621037	-0.065643	-0.0689233	-0.0719316	-0.074656	-0.0770858	-0.0792113	-0.0810242	-0.0825174	-0.0836849	-0.0845221	-0.0850258
0.0782678	0.0781133	0.0776506	0.0768814	0.0758088	0.0744371	0.0727715	0.0708188	0.0685866	0.0660837	0.06332	0.0603063	0.0570547	0.053578	0.0498898	0.0460046	0.041938	0.0377058	0.0333248	0.0288123	0.0241861	0.0194644	0.0146659	0.00980955	0.00491447	-6.52573e-18	-0.00491447	-0.00980955	-0.0146659	-0.0194644	-0.0241861	-0.0288123	-0.0333248	-0.0377058	-0.041938	-0.0460046	-0.0498898	-0.053578	-0.0570547	-0.0603063	-0.06332	-0.0660837	-0.0685866	-0.0708188	-0.0727715	-0.0744371	-0.0758088	-0.0768814	-0.0776506	-0.0781133
0.0710707	0.0709305	0.0705103	0.0698119	0.0688379	0.0675923	0.0660799	0.0643067	0.0622797	0.060007	0.0574974	0.0547609	0.0518083	0.0486513	0.0453022	0.0417743	0.0380816	0.0342386	0.0302604	0.0261629	0.0219621	0.0176746	0.0133173	0.00890752	0.00446257	-5.94887e-18	-0.00446257	-0.00890752	-0.0133173	-0.0176746	-0.0219621	-0.0261629	-0.0302604	-0.0342386	-0.0380816	-0.0417743	-0.0453022	-0.0486513	-0.0518083	-0.0547609	-0.0574974	-0.060007	-0.0622797	-0.0643067	-0.0660799	-0.0675923	-0.0688379	-0.0698119	-0.0705103	-0.0709305
0.0636381	0.0635125	0.0631363	0.0625109	0.0616388	0.0605234	0.0591692	0.0575815	0.0557665	0.0537314	0.0514843	0.049034	0.0463902	0.0435633	0.0405645	0.0374055	0.034099	0.0306579	0.0270958	0.0234267	0.0196653	0.0158262	0.0119246	0.00797597	0.00399587	-5.34854e-18	-0.00399587	-0.00797597	-0.0119246	-0.0158262	-0.0196653	-0.0234267	-0.0270958	-0.0306579	-0.034099	-0.0374055	-0.0405645	-0.0435633	-0.0463902	-0.049034	-0.0514843	-0.0537314	-0.0557665	-0.0575815	-0.0591692	-0.0605234	-0.0616388	-0.0625109	-0.0631363	-0.0635125
0.0560057	0.0558952	0.0555641	0.0550137	0.0542462	0.0532646	0.0520728	0.0506755	0.0490782	0.0472872	0.0453096	0.0431532	0.0408264	0.0383386	0.0356994	0.0329193	0.0300094	0.026981	0.0238461	0.0206171	0.0173067	0.0139281	0.0104944	0.00701938	0.00351663	-4.7271e-18	-0.00351663	-0.00701938	-0.0104944	-0.0139281	-0.0173067	-0.0206171	-0.0238461	-0.026981	-0.0300094	-0.0329193	-0.0356994	-0.0383386	-0.0408264	-0.0431532	-0.0453096	-0.0472872	-0.0490782	-0.0506755	-0.0520728	-0.0532646	-0.0542462	-0.0550137	-0.0555641	-0.0558952
0.0482098	0.0481146	0.0478296	0.0473558	0.0466952	0.0458502	0.0448243	0.0436215	0.0422465	0.0407048	0.0390025	0.0371463	0.0351434	0.0330019	0.0307301	0.028337	0.0258321	0.0232252	0.0205267	0.0177472	0.0148976	0.0119893	0.00903361	0.00604229	0.00302712	-4.087e-18	-0.00302712	-0.00604229	-0.00903361	-0.0119893	-0.0148976	-0.0177472	-0.0205267	-0.0232252	-0.0258321	-0.028337	-0.0307301	-0.0330019	-0.0351434	-0.0371463	-0.0390025	-0.0407048	-0.0422465	-0.0436215	-0.0448243	-0.0458502	-0.0466952	-0.0473558	-0.0478296	-0.0481146
0.0402864	0.0402069	0.0399687	0.0395728	0.0390207	0.0383146	0.0374573	0.0364522	0.0353032	0.0340149	0.0325923	0.0310412	0.0293675	0.0275779	0.0256795	0.0236797	0.0215865	0.0194081	0.0171531	0.0148304	0.0124492	0.0100188	0.00754891	0.00504922	0.0025296	-3.43078e-18	-0.0025296	-0.00504922	-0.00754891	-0.0100188	-0.0124492	-0.0148304	-0.0171531	-0.0194081	-0.0215865	-0.0236797	-0.0256795	-0.0275779	-0.0293675	-0.0310412	-0.0325923	-0.0340149	-0.0353032	-0.0364522	-0.0374573	-0.0383146	-0.0390207	-0.0395728	-0.0399687	-0.0402069
0.0322715	0.0322078	0.0320171	0.0316999	0.0312577	0.030692	0.0300053	0.0292001	0.0282797	0.0272477	0.0261082	0.0248656	0.0235249	0.0220914	0.0205706	0.0189687	0.0172919	0.0155469	0.0137405	0.0118799	0.00997245	0.0080256	0.00604708	0.00404469	0.00202635	-2.76101e-18	-0.00202635	-0.00404469	-0.00604708	-0.0080256	-0.00997245	-0.0118799	-0.0137405	-0.0155469	-0.0172919	-0.0189687	-0.0205706	-0.0220914	-0.0235249	-0.0248656	-0.0261082	-0.0272477	-0.0282797	-0.0292001	-0.0300053	-0.030692	-0.0312577	-0.0316999	-0.0320171	-0.0322078
0.0242009	0.0241531	0.02401	0.0237722	0.0234406	0.0230164	0.0225014	0.0218976	0.0212074	0.0204335	0.0195789	0.0186471	0.0176417	0.0165666	0.0154262	0.0142249	0.0129675	0.0116589	0.0103042	0.00890893	0.00747848	0.00601851	0.00453479	0.00303317	0.00151958	7.06542e-17	-0.00151958	-0.00303317	-0.00453479	-0.00601851	-0.00747848	-0.00890893	-0.0103042	-0.0116589	-0.0129675	-0.0142249	-0.0154262	-0.0165666	-0.0176417	-0.0186471	-0.0195789	-0.0204335	-0.0212074	-0.0218976	-0.0225014	-0.0230164	-0.0234406	-0.0237722	-0.02401	-0.0241531
0.0161094	0.0160776	0.0159824	0.0158241	0.0156033	0.015321	0.0149781	0.0145762	0.0141168	0.0136016	0.0130328	0.0124125	0.0117432	0.0110276	0.0102685	0.00946887	0.00863185	0.00776076	0.00685905	0.00593027	0.00497808	0.00400624	0.0030186	0.00201904	0.00101152	-1.39148e-18	-0.00101152	-0.00201904	-0.0030186	-0.00400624	-0.00497808	-0.00593027	-0.00685905	-0.00776076	-0.00863185	-0.00946887	-0.0102685	-0.0110276	-0.0117432	-0.0124125	-0.0130328	-0.0136016	-0.0141168	-0.0145762	-0.0149781	-0.015321	-0.0156033	-0.0158241	-0.0159824	-0.0160776
0.00803135	0.00801551	0.00796803	0.0078891	0.00777904	0.00763827	0.00746736	0.00726699	0.00703793	0.0067811	0.0064975	0.00618827	0.00585461	0.00549784	0.00511938	0.00472071	0.00430342	0.00386913	0.00341958	0.00295654	0.00248183	0.00199732	0.00150493	0.0010066	0.000504293	-6.97115e-19	-0.000504293	-0.0010066	-0.00150493	-0.00199732	-0.00248183	-0.00295654	-0.00341958	-0.00386913	-0.00430342	-0.00472071	-0.00511938	-0.00549784	-0.00585461	-0.00618827	-0.0064975	-0.0067811	-0.00703793	-0.00726699	-0.00746736	-0.00763827	-0.00777904	-0.0078891	-0.00796803	-0.00801551
2.22045e-16	1.66533e-16	2.22045e-16	1.66533e-16	1.66533e-16	2.22045e-16	1.11022e-16	1.66533e-16	1.66533e-16	2.22045e-16	1.11022e-16	1.66533e-16	2.22045e-16	1.66533e-16	5.55112e-17	2.77556e-17	1.11022e-16	8.32667e-17	1.11022e-16	5.55112e-17	5.55112e-17	9.71445e-17	-5.55112e-17	6.93889e-18	-6.245e-17	0	6.245e-17	-7.63278e-17	-8.32667e-17	-9.71445e-17	-2.77556e-17	-5.55112e-17	-1.11022e-16	-1.11022e-16	-1.11022e-16	-8.32667e-17	-2.22045e-16	-1.66533e-16	-1.66533e-16	-2.22045e-16	-1.66533e-16	-2.22045e-16	-1.11022e-16	-2.22045e-16	-2.22045e-16	-2.22045e-16	-1.66533e-16	-1.66533e-16	-2.22045e-16	-2.22045e-16
-0.0079525	-0.00793681	-0.00788979	-0.00781164	-0.00770266	-0.00756328	-0.00739405	-0.00719564	-0.00696883	-0.00671452	-0.00643371	-0.00612751	-0.00579712	-0.00544386	-0.00506912	-0.00467436	-0.00426116	-0.00383115	-0.00338601	-0.00292751	-0.00245746	-0.00197771	-0.00149015	-0.000996713	-0.000499342	6.97115e-19	0.000499342	0.000996713	0.00149015	0.00197771	0.00245746	0.00292751	0.00338601	0.00383115	0.00426116	0.00467436	0.00506912	0.00544386	0.00579712	0.00612751	0.00643371	0.00671452	0.00696883	0.00719564	0.00739405	0.00756328	0.00770266	0.00781164	0.00788979	0.00793681
-0.0157952	-0.0157641	-0.0156707	-0.0155155	-0.015299	-0.0150222	-0.014686	-0.014292	-0.0138415	-0.0133364	-0.0127786	-0.0121704	-0.0115142	-0.0108126	-0.0100683	-0.0092842	-0.00846351	-0.00760941	-0.00672528	-0.00581461	-0.004881	-0.00392811	-0.00295973	-0.00197967	-0.000991791	1.39148e-18	0.000991791	0.00197967	0.00295973	0.00392811	0.004881	0.00581461	0.00672528	0.00760941	0.00846351	0.0092842	0.0100683	0.0108126	0.0115142	0.0121704	0.0127786	0.0133364	0.0138415	0.014292	0.014686	0.0150222	0.015299	0.0155155	0.0156707	0.0157641
-0.0234986	-0.0234523	-0.0233133	-0.0230824	-0.0227604	-0.0223485	-0.0218485	-0.0212622	-0.020592	-0.0198405	-0.0190108	-0.018106	-0.0171298	-0.0160859	-0.0149786	-0.0138121	-0.0125912	-0.0113206	-0.0100052	-0.00865042	-0.00726148	-0.00584387	-0.0044032	-0.00294516	-0.00147549	2.08035e-18	0.00147549	0.00294516	0.0044032	0.00584387	0.00726148	0.00865042	0.0100052	0.0113206	0.0125912	0.0138121	0.0149786	0.0160859	0.0171298	0.018106	0.0190108	0.0198405	0.020592	0.0212622	0.0218485	0.0223485	0.0227604	0.0230824	0.0233133	0.0234523
-0.0310346	-0.0309733	-0.0307899	-0.0304849	-0.0300596	-0.0295156	-0.0288552	-0.0280809	-0.0271958	-0.0262034	-0.0251075	-0.0239126	-0.0226232	-0.0212446	-0.0197822	-0.0182417	-0.0166292	-0.014951	-0.0132139	-0.0114246	-0.00959022	-0.00771799	-0.0058153	-0.00388967	-0.00194868	2.76101e-18	0.00194868	0.00388967	0.0058153	0.00771799	0.00959022	0.0114246	0.0132139	0.014951	0.0166292	0.0182417	0.0197822	0.0212446	0.0226232	0.0239126	0.0251075	0.0262034	0.0271958	0.0280809	0.0288552	0.0295156	0.0300596	0.0304849	0.0307899	0.0309733
-0.0383765	-0.0383008	-0.0380739	-0.0376968	-0.0371709	-0.0364982	-0.0356816	-0.0347241	-0.0336296	-0.0324024	-0.0310473	-0.0295696	-0.0279753	-0.0262705	-0.0244621	-0.0225572	-0.0205632	-0.018488	-0.0163399	-0.0141273	-0.011859	-0.00954385	-0.00719104	-0.00480985	-0.00240968	3.43078e-18	0.00240968	0.00480985	0.00719104	0.00954385	0.011859	0.0141273	0.0163399	0.018488	0.0205632	0.0225572	0.0244621	0.0262705	0.0279753	0.0295696	0.0310473	0.0324024	0.0336296	0.0347241	0.0356816	0.0364982	0.0371709	0.0376968	0.0380739	0.0383008
-0.0454994	-0.0454097	-0.0451407	-0.0446935	-0.04407	-0.0432725	-0.0423043	-0.0411691	-0.0398715	-0.0384165	-0.0368098	-0.0350579	-0.0331677	-0.0311465	-0.0290024	-0.0267439	-0.0243798	-0.0219195	-0.0193727	-0.0167495	-0.0140601	-0.0113153	-0.00852575	-0.00570259	-0.00285693	4.087e-18	0.00285693	0.00570259	0.00852575	0.0113153	0.0140601	0.0167495	0.0193727	0.0219195	0.0243798	0.0267439	0.0290024	0.0311465	0.0331677	0.0350579	0.0368098	0.0384165	0.0398715	0.0411691	0.0423043	0.0432725	0.04407	0.0446935	0.0451407	0.0454097
-0.05238	-0.0522766	-0.0519669	-0.0514522	-0.0507344	-0.0498163	-0.0487017	-0.0473948	-0.0459009	-0.0442259	-0.0423763	-0.0403595	-0.0381834	-0.0358566	-0.0333883	-0.0307882	-0.0280666	-0.0252342	-0.0223023	-0.0192824	-0.0161863	-0.0130264	-0.00981503	-0.00656495	-0.00328897	4.7271e-18	0.00328897	0.00656495	0.00981503	0.0130264	0.0161863	0.0192824	0.0223023	0.0252342	0.0280666	0.0307882	0.0333883	0.0358566	0.0381834	0.0403595	0.0423763	0.0442259	0.0459009	0.0473948	0.0487017	0.0498163	0.0507344	0.0514522	0.0519669	0.0522766
-0.0589964	-0.05888	-0.0585312	-0.0579514	-0.0571429	-0.0561089	-0.0548534	-0.0533815	-0.0516989	-0.0498123	-0.0477291	-0.0454575	-0.0430065	-0.0403858	-0.0376057	-0.0346772	-0.0316118	-0.0284217	-0.0251194	-0.021718	-0.0182309	-0.0146718	-0.0110548	-0.00739421	-0.00370441	5.34854e-18	0.00370441	0.00739421	0.0110548	0.0146718	0.0182309	0.021718	0.0251194	0.0284217	0.0316118	0.0346772	0.0376057	0.0403858	0.0430065	0.0454575	0.0477291	0.0498123	0.0516989	0.0533815	0.0548534	0.0561089	0.0571429	0.0579514	0.0585312	0.05888
-0.0653285	-0.0651996	-0.0648134	-0.0641714	-0.0632761	-0.0621311	-0.0607409	-0.059111	-0.0572478	-0.0551587	-0.0528519	-0.0503365	-0.0476224	-0.0447204	-0.041642	-0.0383991	-0.0350048	-0.0314723	-0.0278155	-0.024049	-0.0201876	-0.0162465	-0.0122413	-0.00818783	-0.00410201	5.94887e-18	0.00410201	0.00818783	0.0122413	0.0162465	0.0201876	0.024049	0.0278155	0.0314723	0.0350048	0.0383991	0.041642	0.0447204	0.0476224	0.0503365	0.0528519	0.0551587	0.0572478	0.059111	0.0607409	0.0621311	0.0632761	0.0641714	0.0648134	0.0651996
-0.0713579	-0.0712171	-0.0707953	-0.070094	-0.0691161	-0.0678654	-0.0663469	-0.0645666	-0.0625314	-0.0602495	-0.0577298	-0.0549822	-0.0520177	-0.0488479	-0.0454853	-0.0419431	-0.0382355	-0.0343769	-0.0303827	-0.0262686	-0.0220508	-0.017746	-0.0133711	-0.00894352	-0.0044806	6.52573e-18	0.0044806	0.00894352	0.0133711	0.017746	0.0220508	0.0262686	0.0303827	0.0343769	0.0382355	0.0419431	0.0454853	0.0488479	0.0520177	0.0549822	0.0577298	0.0602495	0.0625314	0.0645666	0.0663469	0.0678654	0.0691161	0.070094	0.0707953	0.0712171
-0.0770677	-0.0769157	-0.07646	-0.0757027	-0.0746465	-0.0732958	-0.0716558	-0.069733	-0.067535	-0.0650704	-0.0623491	-0.0593817	-0.05618	-0.0527565	-0.0491248	-0.0452993	-0.041295	-0.0371277	-0.0328138	-0.0283705	-0.0238152	-0.019166	-0.0144411	-0.00965915	-0.00483912	7.07683e-18	0.00483912	0.00965915	0.0144411	0.019166	0.0238152	0.0283705	0.0328138	0.0371277	0.041295	0.0452993	0.0491248	0.0527565	0.05618	0.0593817	0.0623491	0.0650704	0.067535	0.069733	0.0716558	0.0732958	0.0746465	0.0757027	0.07646	0.0769157
-0.0824426	-0.0822799	-0.0817925	-0.0809823	-0.0798525	-0.0784075	-0.0766532	-0.0745963	-0.072245	-0.0696086	-0.0666974	-0.0635231	-0.0600981	-0.0564358	-0.0525509	-0.0484585	-0.0441749	-0.039717	-0.0351023	-0.0303491	-0.0254762	-0.0205026	-0.0154482	-0.0103328	-0.00517661	7.6e-18	0.00517661	0.0103328	0.0154482	0.0205026	0.0254762	0.0303491	0.0351023	0.039717	0.0441749	0.0484585	0.0525509	0.0564358	0.0600981	0.0635231	0.0666974	0.0696086	0.072245	0.0745963	0.0766532	0.0784075	0.0798525	0.0809823	0.0817925	0.0822799
-0.0874686	-0.087296	-0.0867789	-0.0859193	-0.0847206	-0.0831876	-0.0813263	-0.079144	-0.0766493	-0.0738522	-0.0707636	-0.0673957	-0.0637619	-0.0598764	-0.0557546	-0.0514128	-0.046868	-0.0421383	-0.0372423	-0.0321993	-0.0270293	-0.0217526	-0.01639	-0.0109627	-0.0054922	8.09318e-18	0.0054922	0.0109627	0.01639	0.0217526	0.0270293	0.0321993	0.0372423	0.0421383	0.046868	0.0514128	0.0557546	0.0598764	0.0637619	0.0673957	0.0707636	0.0738522	0.0766493	0.079144	0.0813263	0.0831876	0.0847206	0.0859193	0.0867789	0.087296
-0.0921334	-0.0919516	-0.0914069	-0.0905015	-0.0892389	-0.0876241	-0.0856635	-0.0833648	-0.0807371	-0.0777908	-0.0745375	-0.07099	-0.0671624	-0.0630697	-0.0587281	-0.0541547	-0.0493676	-0.0443856	-0.0392285	-0.0339166	-0.0284708	-0.0229126	-0.0172641	-0.0115474	-0.00578511	8.55442e-18	0.00578511	0.0115474	0.0172641	0.0229126	0.0284708	0.0339166	0.0392285	0.0443856	0.0493676	0.0541547	0.0587281	0.0630697	0.0671624	0.07099	0.0745375	0.0777908	0.0807371	0.0833648	0.0856635	0.0876241	0.0892389	0.0905015	0.0914069	0.0919516
-0.096426	-0.0962357	-0.0956656	-0.094718	-0.0933966	-0.0917065	-0.0896546	-0.0872488	-0.0844987	-0.0814151	-0.0780102	-0.0742975	-0.0702915	-0.0660081	-0.0614642	-0.0566778	-0.0516676	-0.0464536	-0.0410562	-0.0354968	-0.0297973	-0.0239802	-0.0180684	-0.0120854	-0.00605464	8.98189e-18	0.00605464	0.0120854	0.0180684	0.0239802	0.0297973	0.0354968	0.0410562	0.0464536	0.0516676	0.0566778	0.0614642	0.0660081	0.0702915	0.0742975	0.0780102	0.0814151	0.0844987	0.0872488	0.0896546	0.0917065	0.0933966	0.094718	0.0956656	0.0962357
-0.100337	-0.100139	-0.0995453	-0.0985593	-0.0971842	-0.0954257	-0.0932905	-0.0907872	-0.0879255	-0.0847169	-0.0811739	-0.0773106	-0.0731422	-0.0686851	-0.0639569	-0.0589763	-0.053763	-0.0483375	-0.0427212	-0.0369363	-0.0310057	-0.0249527	-0.0188012	-0.0125755	-0.00630018	7.06542e-17	0.00630018	0.0125755	0.0188012	0.0249527	0.0310057	0.0369363	0.0427212	0.0483375	0.053763	0.0589763	0.0639569	0.0686851	0.0731422	0.0773106	0.0811739	0.0847169	0.0879255	0.0907872	0.0932905	0.0954257	0.0971842	0.0985593	0.0995453	0.100139
-0.103856	-0.103652	-0.103038	-0.102017	-0.100594	-0.0987734	-0.0965633	-0.0939722	-0.0910101	-0.0876889	-0.0840217	-0.0800228	-0.0757081	-0.0710947	-0.0662006	-0.0610453	-0.0556491	-0.0500332	-0.0442199	-0.0382321	-0.0320934	-0.0258281	-0.0194608	-0.0130167	-0.0065212	9.72896e-18	0.0065212	0.0130167	0.0194608	0.0258281	0.0320934	0.0382321	0.0442199	0.0500332	0.0556491	0.0610453	0.0662006	0.0710947	0.0757081	0.0800228	0.0840217	0.0876889	0.0910101	0.0939722	0.0965633	0.0987734	0.100594	0.102017	0.103038	0.103652
-0.106979	-0.106767	-0.106135	-0.105084	-0.103618	-0.101743	-0.0994662	-0.0967971	-0.093746	-0.090325	-0.0865475	-0.0824284	-0.077984	-0.0732319	-0.0681907	-0.0628804	-0.057322	-0.0515373	-0.0455493	-0.0393814	-0.0330582	-0.0266045	-0.0200458	-0.013408	-0.00671724	1.00456e-17	0.00671724	0.013408	0.0200458	0.0266045	0.0330582	0.0393814	0.0455493	0.0515373	0.057322	0.0628804	0.0681907	0.0732319	0.077984	0.0824284	0.0865475	0.090325	0.093746	0.0967971	0.0994662	0.101743	0.103618	0.105084	0.106135	0.106767
-0.109696	-0.10948	-0.108831	-0.107753	-0.10625	-0.104327	-0.101993	-0.0992563	-0.0961277	-0.0926197	-0.0887462	-0.0845225	-0.0799652	-0.0750923	-0.0699231	-0.0644779	-0.0587783	-0.0528466	-0.0467064	-0.0403819	-0.033898	-0.0272804	-0.0205551	-0.0137486	-0.00688789	1.03226e-17	0.00688789	0.0137486	0.0205551	0.0272804	0.033898	0.0403819	0.0467064	0.0528466	0.0587783	0.0644779	0.0699231	0.0750923	0.0799652	0.0845225	0.0887462	0.0926197	0.0961277	0.0992563	0.101993	0.104327	0.10625	0.107753	0.108831	0.10948
-0.112005	-0.111784	-0.111121	-0.110021	-0.108486	-0.106523	-0.104139	-0.101345	-0.0981504	-0.0945687	-0.0906137	-0.0863011	-0.0816479	-0.0766725	-0.0713944	-0.0658347	-0.0600151	-0.0539587	-0.0476893	-0.0412317	-0.0346113	-0.0278544	-0.0209876	-0.0140379	-0.00703283	7.06542e-17	0.00703283	0.0140379	0.0209876	0.0278544	0.0346113	0.0412317	0.0476893	0.0539587	0.0600151	0.0658347	0.0713944	0.0766725	0.0816479	0.0863011	0.0906137	0.0945687	0.0981504	0.101345	0.104139	0.106523	0.108486	0.110021	0.111121	0.111784
-0.113899	-0.113674	-0.113001	-0.111882	-0.110321	-0.108324	-0.105901	-0.103059	-0.0998104	-0.0961681	-0.0921462	-0.0877607	-0.0830288	-0.0779692	-0.0726019	-0.0669481	-0.0610301	-0.0548713	-0.0484958	-0.041929	-0.0351967	-0.0283255	-0.0213425	-0.0142753	-0.00715178	1.07534e-17	0.00715178	0.0142753	0.0213425	0.0283255	0.0351967	0.041929	0.0484958	0.0548713	0.0610301	0.0669481	0.0726019	0.0779692	0.0830288	0.0877607	0.0921462	0.0961681	0.0998104	0.103059	0.105901	0.108324	0.110321	0.111882	0.113001	0.113674
-0.115376	-0.115148	-0.114466	-0.113332	-0.111751	-0.109729	-0.107274	-0.104395	-0.101105	-0.0974151	-0.093341	-0.0888986	-0.0841054	-0.0789802	-0.0735433	-0.0678162	-0.0618215	-0.0555828	-0.0491247	-0.0424727	-0.0356531	-0.0286928	-0.0216193	-0.0144604	-0.00724451	7.06542e-17	0.00724451	0.0144604	0.0216193	0.0286928	0.0356531	0.0424727	0.0491247	0.0555828	0.0618215	0.0678162	0.0735433	0.0789802	0.0841054	0.0888986	0.093341	0.0974151	0.101105	0.104395	0.107274	0.109729	0.111751	0.113332	0.114466	0.115148
-0.116433	-0.116203	-0.115515	-0.11437	-0.112775	-0.110734	-0.108256	-0.105351	-0.102031	-0.0983074	-0.094196	-0.0897129	-0.0848758	-0.0797036	-0.074217	-0.0684374	-0.0623877	-0.0560919	-0.0495746	-0.0428617	-0.0359797	-0.0289556	-0.0218173	-0.0145929	-0.00731087	1.10147e-17	0.00731087	0.0145929	0.0218173	0.0289556	0.0359797	0.0428617	0.0495746	0.0560919	0.0623877	0.0684374	0.074217	0.0797036	0.0848758	0.0897129	0.094196	0.0983074	0.102031	0.105351	0.108256	0.110734	0.112775	0.11437	0.115515	0.116203
-0.117067	-0.116836	-0.116144	-0.114994	-0.11339	-0.111338	-0.108847	-0.105926	-0.102587	-0.0988434	-0.0947096	-0.0902021	-0.0853385	-0.0801382	-0.0746216	-0.0688105	-0.0627279	-0.0563977	-0.0498449	-0.0430954	-0.0361758	-0.0291135	-0.0219363	-0.0146724	-0.00735073	1.10803e-17	0.00735073	0.0146724	0.0219363	0.0291135	0.0361758	0.0430954	0.0498449	0.0563977	0.0627279	0.0688105	0.0746216	0.0801382	0.0853385	0.0902021	0.0947096	0.0988434	0.102587	0.105926	0.108847	0.111338	0.11339	0.114994	0.116144	0.116836
-0.117279	-0.117048	-0.116354	-0.115202	-0.113595	-0.111539	-0.109043	-0.106117	-0.102773	-0.0990221	-0.0948809	-0.0903652	-0.0854929	-0.0802832	-0.0747566	-0.068935	-0.0628413	-0.0564997	-0.0499351	-0.0431734	-0.0362413	-0.0291662	-0.0219759	-0.014699	-0.00736402	1.11022e-17	0.00736402	0.014699	0.0219759	0.0291662	0.0362413	0.0431734	0.0499351	0.0564997	0.0628413	0.068935	0.0747566	0.0802832	0.0854929	0.0903652	0.0948809	0.0990221	0.102773	0.106117	0.109043	0.111539	0.113595	0.115202	0.116354	0.117048
-0.117067	-0.116836	-0.116144	-0.114994	-0.11339	-0.111338	-0.108847	-0.105926	-0.102587	-0.0988434	-0.0947096	-0.0902021	-0.0853385	-0.0801382	-0.0746216	-0.0688105	-0.0627279	-0.0563977	-0.0498449	-0.0430954	-0.0361758	-0.0291135	-0.0219363	-0.0146724	-0.00735073	1.10803e-17	0.00735073	0.0146724	0.0219363	0.0291135	0.0361758	0.0430954	0.0498449	0.0563977	0.0627279	0.0688105	0.0746216	0.0801382	0.0853385	0.0902021	0.0947096	0.0988434	0.102587	0.105926	0.108847	0.111338	0.11339	0.114994	0.116144	0.116836
-0.116433	-0.116203	-0.115515	-0.11437	-0.112775	-0.110734	-0.108256	-0.105351	-0.102031	-0.0983074	-0.094196	-0.0897129	-0.0848758	-0.0797036	-0.074217	-0.0684374	-0.0623877	-0.0560919	-0.0495746	-0.0428617	-0.0359797	-0.0289556	-0.0218173	-0.0145929	-0.00731087	1.10147e-17	0.00731087	0.0145929	0.0218173	0.0289556	0.0359797	0.0428617	0.0495746	0.0560919	0.0623877	0.0684374	0.074217	0.0797036	0.0848758	0.0897129	0.094196	0.0983074	0.102031	0.105351	0.108256	0.110734	0.112775	0.11437	0.115515	0.116203
-0.115376	-0.115148	-0.114466	-0.113332	-0.111751	-0.109729	-0.107274	-0.104395	-0.101105	-0.0974151	-0.093341	-0.0888986	-0.0841054	-0.0789802	-0.0735433	-0.0678162	-0.0618215	-0.0555828	-0.0491247	-0.0424727	-0.0356531	-0.0286928	-0.0216193	-0.0144604	-0.00724451	7.06542e-17	0.00724451	0.0144604	0.0216193	0.0286928	0.0356531	0.0424727	0.0491247	0.0555828	0.0618215	0.0678162	0.0735433	0.0789802	0.0841054	0.0888986	0.093341	0.0974151	0.101105	0.104395	0.107274	0.109729	0.111751	0.113332	0.114466	0.115148
-0.113899	-0.113674	-0.113001	-0.111882	-0.110321	-0.108324	-0.105901	-0.103059	-0.0998104	-0.0961681	-0.0921462	-0.0877607	-0.0830288	-0.0779692	-0.0726019	-0.0669481	-0.0610301	-0.0548713	-0.0484958	-0.041929	-0.0351967	-0.0283255	-0.0213425	-0.0142753	-0.00715178	1.07534e-17	0.00715178	0.0142753	0.0213425	0.0283255	0.0351967	0.041929	0.0484958	0.0548713	0.0610301	0.0669481	0.0726019	0.0779692	0.0830288	0.0877607	0.0921462	0.0961681	0.0998104	0.103059	0.105901	0.108324	0.110321	0.111882	0.113001	0.113674
-0.112005	-0.111784	-0.111121	-0.110021	-0.108486	-0.106523	-0.104139	-0.101345	-0.0981504	-0.0945687	-0.0906137	-0.0863011	-0.0816479	-0.0766725	-0.0713944	-0.0658347	-0.0600151	-0.0539587	-0.0476893	-0.0412317	-0.0346113	-0.0278544	-0.0209876	-0.0140379	-0.00703283	7.06542e-17	0.00703283	0.0140379	0.0209876	0.0278544	0.0346113	0.0412317	0.0476893	0.0539587	0.0600151	0.0658347	0.0713944	0.0766725	0.0816479	0.0863011	0.0906137	0.0945687	0.0981504	0.101345	0.104139	0.106523	0.108486	0.110021	0.111121	0.111784
-0.109696	-0.10948	-0.108831	-0.107753	-0.10625	-0.104327	-0.101993	-0.0992563	-0.0961277	-0.0926197	-0.0887462	-0.0845225	-0.0799652	-0.0750923	-0.0699231	-0.0644779	-0.0587783	-0.0528466	-0.0467064	-0.0403819	-0.033898	-0.0272804	-0.0205551	-0.0137486	-0.00688789	1.03226e-17	0.00688789	0.0137486	0.0205551	0.0272804	0.033898	0.0403819	0.0467064	0.0528466	0.0587783	0.0644779	0.0699231	0.0750923	0.0799652	0.0845225	0.0887462	0.0926197	0.0961277	0.0992563	0.101993	0.104327	0.10625	0.107753	0.108831	0.10948
-0.106979	-0.106767	-0.106135	-0.105084	-0.103618	-0.101743	-0.0994662	-0.0967971	-0.093746	-0.090325	-0.0865475	-0.0824284	-0.077984	-0.0732319	-0.0681907	-0.0628804	-0.057322	-0.0515373	-0.0455493	-0.0393814	-0.0330582	-0.0266045	-0.0200458	-0.013408	-0.00671724	7.06542e-17	0.00671724	0.013408	0.0200458	0.0266045	0.0330582	0.0393814	0.0455493	0.0515373	0.057322	0.0628804	0.0681907	0.0732319	0.077984	0.0824284	0.0865475	0.090325	0.093746	0.0967971	0.0994662	0.101743	0.103618	0.105084	0.106135	0.106767
-0.103856	-0.103652	-0.103038	-0.102017	-0.100594	-0.0987734	-0.0965633	-0.0939722	-0.0910101	-0.0876889	-0.0840217	-0.0800228	-0.0757081	-0.0710947	-0.0662006	-0.0610453	-0.0556491	-0.0500332	-0.0442199	-0.0382321	-0.0320934	-0.0258281	-0.0194608	-0.0130167	-0.0065212	9.72896e-18	0.0065212	0.0130167	0.0194608	0.0258281	0.0320934	0.0382321	0.0442199	0.0500332	0.0556491	0.0610453	0.0662006	0.0710947	0.0757081	0.0800228	0.0840217	0.0876889	0.0910101	0.0939722	0.0965633	0.0987734	0.100594	0.102017	0.103038	0.103652
-0.100337	-0.100139	-0.0995453	-0.0985593	-0.0971842	-0.0954257	-0.0932905	-0.0907872	-0.0879255	-0.0847169	-0.0811739	-0.0773106	-0.0731422	-0.0686851	-0.0639569	-0.0589763	-0.053763	-0.0483375	-0.0427212	-0.0369363	-0.0310057	-0.0249527	-0.0188012	-0.0125755	-0.00630018	7.06542e-17	0.00630018	0.0125755	0.0188012	0.0249527	0.0310057	0.0369363	0.0427212	0.0483375	0.053763	0.0589763	0.0639569	0.0686851	0.0731422	0.0773106	0.0811739	0.0847169	0.0879255	0.0907872	0.0932905	0.0954257	0.0971842	0.0985593	0.0995453	0.100139
-0.096426	-0.0962357	-0.0956656	-0.094718	-0.0933966	-0.0917065	-0.0896546	-0.0872488	-0.0844987	-0.0814151	-0.0780102	-0.0742975	-0.0702915	-0.0660081	-0.0614642	-0.0566778	-0.0516676	-0.0464536	-0.0410562	-0.0354968	-0.0297973	-0.0239802	-0.0180684	-0.0120854	-0.00605464	8.98189e-18	0.00605464	0.0120854	0.0180684	0.0239802	0.0297973	0.0354968	0.0410562	0.0464536	0.0516676	0.0566778	0.0614642	0.0660081	0.0702915	0.0742975	0.0780102	0.0814151	0.0844987	0.0872488	0.0896546	0.0917065	0.0933966	0.094718	0.0956656	0.0962357
-0.0921334	-0.0919516	-0.0914069	-0.0905015	-0.0892389	-0.0876241	-0.0856635	-0.0833648	-0.0807371	-0.0777908	-0.0745375	-0.07099	-0.0671624	-0.0630697	-0.0587281	-0.0541547	-0.0493676	-0.0443856	-0.0392285	-0.0339166	-0.0284708	-0.0229126	-0.0172641	-0.0115474	-0.00578511	8.55442e-18	0.00578511	0.0115474	0.0172641	0.0229126	0.0284708	0.0339166	0.0392285	0.0443856	0.0493676	0.0541547	0.0587281	0.0630697	0.0671624	0.07099	0.0745375	0.0777908	0.0807371	0.0833648	0.0856635	0.0876241	0.0892389	0.0905015	0.0914069	0.0919516
-0.0874686	-0.087296	-0.0867789	-0.0859193	-0.0847206	-0.0831876	-0.0813263	-0.079144	-0.0766493	-0.0738522	-0.0707636	-0.0673957	-0.0637619	-0.0598764	-0.0557546	-0.0514128	-0.046868	-0.0421383	-0.0372423	-0.0321993	-0.0270293	-0.0217526	-0.01639	-0.0109627	-0.0054922	8.09318e-18	0.0054922	0.0109627	0.01639	0.0217526	0.0270293	0.0321993	0.0372423	0.0421383	0.046868	0.0514128	0.0557546	0.0598764	0.0637619	0.0673957	0.0707636	0.0738522	0.0766493	0.079144	0.0813263	0.0831876	0.0847206	0.0859193	0.0867789	0.087296
-0.0824426	-0.0822799	-0.0817925	-0.0809823	-0.0798525	-0.0784075	-0.0766532	-0.0745963	-0.072245	-0.0696086	-0.0666974	-0.0635231	-0.0600981	-0.0564358	-0.0525509	-0.0484585	-0.0441749	-0.039717	-0.0351023	-0.0303491	-0.0254762	-0.0205026	-0.0154482	-0.0103328	-0.00517661	7.6e-18	0.00517661	0.0103328	0.0154482	0.0205026	0.0254762	0.0303491	0.0351023	0.039717	0.0441749	0.0484585	0.0525509	0.0564358	0.0600981	0.0635231	0.0666974	0.0696086	0.072245	0.0745963	0.0766532	0.0784075	0.0798525	0.0809823	0.0817925	0.0822799
-0.0770677	-0.0769157	-0.07646	-0.0757027	-0.0746465	-0.0732958	-0.0716558	-0.069733	-0.067535	-0.0650704	-0.0623491	-0.0593817	-0.05618	-0.0527565	-0.0491248	-0.0452993	-0.041295	-0.0371277	-0.0328138	-0.0283705	-0.0238152	-0.019166	-0.0144411	-0.00965915	-0.00483912	7.07683e-18	0.00483912	0.00965915	0.0144411	0.019166	0.0238152	0.0283705	0.0328138	0.0371277	0.041295	0.0452993	0.0491248	0.0527565	0.05618	0.0593817	0.0623491	0.0650704	0.067535	0.069733	0.0716558	0.0732958	0.0746465	0.0757027	0.07646	0.0769157
-0.0713579	-0.0712171	-0.0707953	-0.070094	-0.0691161	-0.0678654	-0.0663469	-0.0645666	-0.0625314	-0.0602495	-0.0577298	-0.0549822	-0.0520177	-0.0488479	-0.0454853	-0.0419431	-0.0382355	-0.0343769	-0.0303827	-0.0262686	-0.0220508	-0.017746	-0.0133711	-0.00894352	-0.0044806	6.52573e-18	0.0044806	0.00894352	0.0133711	0.017746	0.0220508	0.0262686	0.0303827	0.0343769	0.0382355	0.0419431	0.0454853	0.0488479	0.0520177	0.0549822	0.0577298	0.0602495	0.0625314	0.0645666	0.0663469	0.0678654	0.0691161	0.070094	0.0707953	0.0712171
-0.0653285	-0.0651996	-0.0648134	-0.0641714	-0.0632761	-0.0621311	-0.0607409	-0.059111	-0.0572478	-0.0551587	-0.0528519	-0.0503365	-0.0476224	-0.0447204	-0.041642	-0.0383991	-0.0350048	-0.0314723	-0.0278155	-0.024049	-0.0201876	-0.0162465	-0.0122413	-0.00818783	-0.00410201	5.94887e-18	0.00410201	0.00818783	0.0122413	0.0162465	0.0201876	0.024049	0.0278155	0.0314723	0.0350048	0.0383991	0.041642	0.0447204	0.0476224	0.0503365	0.0528519	0.0551587	0.0572478	0.059111	0.0607409	0.0621311	0.0632761	0.0641714	0.0648134	0.0651996
-0.0589964	-0.05888	-0.0585312	-0.0579514	-0.0571429	-0.0561089	-0.0548534	-0.0533815	-0.0516989	-0.0498123	-0.0477291	-0.0454575	-0.0430065	-0.0403858	-0.0376057	-0.0346772	-0.0316118	-0.0284217	-0.0251194	-0.021718	-0.0182309	-0.0146718	-0.0110548	-0.00739421	-0.00370441	5.34854e-18	0.00370441	0.00739421	0.0110548	0.0146718	0.0182309	0.021718	0.0251194	0.0284217	0.0316118	0.0346772	0.0376057	0.0403858	0.0430065	0.0454575	0.0477291	0.0498123	0.0516989	0.0533815	0.0548534	0.0561089	0.0571429	0.0579514	0.0585312	0.05888
-0.05238	-0.0522766	-0.0519669	-0.0514522	-0.0507344	-0.0498163	-0.0487017	-0.0473948	-0.0459009	-0.0442259	-0.0423763	-0.0403595	-0.0381834	-0.0358566	-0.0333883	-0.0307882	-0.0280666	-0.0252342	-0.0223023	-0.0192824	-0.0161863	-0.0130264	-0.00981503	-0.00656495	-0.00328897	4.7271e-18	0.00328897	0.00656495	0.00981503	0.0130264	0.0161863	0.0192824	0.0223023	0.0252342	0.0280666	0.0307882	0.0333883	0.0358566	0.0381834	0.0403595	0.0423763	0.0442259	0.0459009	0.0473948	0.0487017	0.0498163	0.0507344	0.0514522	0.0519669	0.0522766
-0.0454994	-0.0454097	-0.0451407	-0.0446935	-0.04407	-0.0432725	-0.0423043	-0.0411691	-0.0398715	-0.0384165	-0.0368098	-0.0350579	-0.0331677	-0.0311465	-0.0290024	-0.0267439	-0.0243798	-0.0219195	-0.0193727	-0.0167495	-0.0140601	-0.0113153	-0.00852575	-0.00570259	-0.00285693	4.087e-18	0.00285693	0.00570259	0.00852575	0.0113153	0.0140601	0.0167495	0.0193727	0.0219195	0.0243798	0.0267439	0.0290024	0.0311465	0.0331677	0.0350579	0.0368098	0.0384165	0.0398715	0.0411691	0.0423043	0.0432725	0.04407	0.0446935	0.0451407	0.0454097
-0.0383765	-0.0383008	-0.0380739	-0.0376968	-0.0371709	-0.0364982	-0.0356816	-0.0347241	-0.0336296	-0.0324024	-0.0310473	-0.0295696	-0.0279753	-0.0262705	-0.0244621	-0.0225572	-0.0205632	-0.018488	-0.0163399	-0.0141273	-0.011859	-0.00954385	-0.00719104	-0.00480985	-0.00240968	3.43078e-18	0.00240968	0.00480985	0.00719104	0.00954385	0.011859	0.0141273	0.0163399	0.018488	0.0205632	0.0225572	0.0244621	0.0262705	0.0279753	0.0295696	0.0310473	0.0324024	0.0336296	0.0347241	0.0356816	0.0364982	0.0371709	0.0376968	0.0380739	0.0383008
-0.0310346	-0.0309733	-0.0307899	-0.0304849	-0.0300596	-0.0295156	-0.0288552	-0.0280809	-0.0271958	-0.0262034	-0.0251075	-0.0239126	-0.0226232	-0.0212446	-0.0197822	-0.0182417	-0.0166292	-0.014951	-0.0132139	-0.0114246	-0.00959022	-0.00771799	-0.0058153	-0.00388967	-0.00194868	2.76101e-18	0.00194868	0.00388967	0.0058153	0.00771799	0.00959022	0.0114246	0.0132139	0.014951	0.0166292	0.0182417	0.0197822	0.0212446	0.0226232	0.0239126	0.0251075	0.0262034	0.0271958	0.0280809	0.0288552	0.0295156	0.0300596	0.0304849	0.0307899	0.0309733
-0.0234986	-0.0234523	-0.0233133	-0.0230824	-0.0227604	-0.0223485	-0.0218485	-0.0212622	-0.020592	-0.0198405	-0.0190108	-0.018106	-0.0171298	-0.0160859	-0.0149786	-0.0138121	-0.0125912	-0.0113206	-0.0100052	-0.00865042	-0.00726148	-0.00584387	-0.0044032	-0.00294516	-0.00147549	2.08035e-18	0.00147549	0.00294516	0.0044032	0.00584387	0.00726148	0.00865042	0.0100052	0.0113206	0.0125912	0.0138121	0.0149786	0.0160859	0.0171298	0.018106	0.0190108	0.0198405	0.020592	0.0212622	0.0218485	0.0223485	0.0227604	0.0230824	0.0233133	0.0234523
-0.0157952	-0.0157641	-0.0156707	-0.0155155	-0.015299	-0.0150222	-0.014686	-0.014292	-0.0138415	-0.0133364	-0.0127786	-0.0121704	-0.0115142	-0.0108126	-0.0100683	-0.0092842	-0.00846351	-0.00760941	-0.00672528	-0.00581461	-0.004881	-0.00392811	-0.00295973	-0.00197967	-0.000991791	1.39148e-18	0.000991791	0.00197967	0.00295973	0.00392811	0.004881	0.00581461	0.00672528	0.00760941	0.00846351	0.0092842	0.0100683	0.0108126	0.0115142	0.0121704	0.0127786	0.0133364	0.0138415	0.014292	0.014686	0.0150222	0.015299	0.0155155	0.0156707	0.0157641
-0.0079525	-0.00793681	-0.00788979	-0.00781164	-0.00770266	-0.00756328	-0.00739405	-0.00719564	-0.00696883	-0.00671452	-0.00643371	-0.00612751	-0.00579712	-0.00544386	-0.00506912	-0.00467436	-0.00426116	-0.00383115	-0.00338601	-0.00292751	-0.00245746	-0.00197771	-0.00149015	-0.000996713	-0.000499342	6.97115e-19	0.000499342	0.000996713	0.00149015	0.00197771	0.00245746	0.00292751	0.00338601	0.00383115	0.00426116	0.00467436	0.00506912	0.00544386	0.00579712	0.00612751	0.00643371	0.00671452	0.00696883	0.00719564	0.00739405	0.00756328	0.00770266	0.00781164	0.00788979	0.00793681
3.33067e-16	2.77556e-16	2.77556e-16	2.77556e-16	1.66533e-16	3.88578e-16	1.66533e-16	3.33067e-16	2.22045e-16	2.77556e-16	2.22045e-16	2.22045e-16	2.77556e-16	2.22045e-16	1.11022e-16	8.32667e-17	1.94289e-16	1.66533e-16	5.55112e-17	1.38778e-16	1.11022e-16	9.71445e-17	2.77556e-17	2.08167e-17	1.04083e-17	-2.46519e-32	-1.04083e-17	-9.71445e-17	-1.66533e-16	-9.71445e-17	-1.11022e-16	-1.38778e-16	-1.11022e-16	-1.66533e-16	-2.22045e-16	-1.11022e-16	-2.77556e-16	-2.77556e-16	-1.11022e-16	-2.77556e-16	-2.22045e-16	-2.77556e-16	-2.22045e-16	-3.33067e-16	-2.77556e-16	-2.77556e-16	-1.66533e-16	-2.77556e-16	-2.77556e-16	-2.77556e-16
0.00803135	0.00801551	0.00796803	0.0078891	0.00777904	0.00763827	0.00746736	0.00726699	0.00703793	0.0067811	0.0064975	0.00618827	0.00585461	0.00549784	0.00511938	0.00472071	0.00430342	0.00386913	0.00341958	0.00295654	0.00248183	0.00199732	0.00150493	0.0010066	0.000504293	-6.97115e-19	-0.000504293	-0.0010066	-0.00150493	-0.00199732	-0.00248183	-0.00295654	-0.00341958	-0.00386913	-0.00430342	-0.00472071	-0.00511938	-0.00549784	-0.00585461	-0.00618827	-0.0064975	-0.0067811	-0.00703793	-0.00726699	-0.00746736	-0.00763827	-0.00777904	-0.0078891	-0.00796803	-0.00801551
0.0161094	0.0160776	0.0159824	0.0158241	0.0156033	0.015321	0.0149781	0.0145762	0.0141168	0.0136016	0.0130328	0.0124125	0.0117432	0.0110276	0.0102685	0.00946887	0.00863185	0.00776076	0.00685905	0.00593027	0.00497808	0.00400624	0.0030186	0.00201904	0.00101152	-1.39148e-18	-0.00101152	-0.00201904	-0.0030186	-0.00400624	-0.00497808	-0.00593027	-0.00685905	-0.00776076	-0.00863185	-0.00946887	-0.0102685	-0.0110276	-0.0117432	-0.0124125	-0.0130328	-0.0136016	-0.0141168	-0.0145762	-0.0149781	-0.015321	-0.0156033	-0.0158241	-0.0159824	-0.0160776
0.0242009	0.0241531	0.02401	0.0237722	0.0234406	0.0230164	0.0225014	0.0218976	0.0212074	0.0204335	0.0195789	0.0186471	0.0176417	0.0165666	0.0154262	0.0142249	0.0129675	0.0116589	0.0103042	0.00890893	0.00747848	0.00601851	0.00453479	0.00303317	0.00151958	-2.08035e-18	-0.00151958	-0.00303317	-0.00453479	-0.00601851	-0.00747848	-0.00890893	-0.0103042	-0.0116589	-0.0129675	-0.0142249	-0.0154262	-0.0165666	-0.0176417	-0.0186471	-0.0195789	-0.0204335	-0.0212074	-0.0218976	-0.0225014	-0.0230164	-0.0234406	-0.0237722	-0.02401	-0.0241531
0.0322715	0.0322078	0.0320171	0.0316999	0.0312577	0.030692	0.0300053	0.0292001	0.0282797	0.0272477	0.0261082	0.0248656	0.0235249	0.0220914	0.0205706	0.0189687	0.0172919	0.0155469	0.0137405	0.0118799	0.00997245	0.0080256	0.00604708	0.00404469	0.00202635	-2.76101e-18	-0.00202635	-0.00404469	-0.00604708	-0.0080256	-0.00997245	-0.0118799	-0.0137405	-0.0155469	-0.0172919	-0.0189687	-0.0205706	-0.0220914	-0.0235249	-0.0248656	-0.0261082	-0.0272477	-0.0282797	-0.0292001	-0.0300053	-0.030692	-0.0312577	-0.0316999	-0.0320171	-0.0322078
0.0402864	0.0402069	0.0399687	0.0395728	0.0390207	0.0383146	0.0374573	0.0364522	0.0353032	0.0340149	0.0325923	0.0310412	0.0293675	0.0275779	0.0256795	0.0236797	0.0215865	0.0194081	0.0171531	0.0148304	0.0124492	0.0100188	0.00754891	0.00504922	0.0025296	7.06542e-17	-0.0025296	-0.00504922	-0.00754891	-0.0100188	-0.0124492	-0.0148304	-0.0171531	-0.0194081	-0.0215865	-0.0236797	-0.0256795	-0.0275779	-0.0293675	-0.0310412	-0.0325923	-0.0340149	-0.0353032	-0.0364522	-0.0374573	-0.0383146	-0.0390207	-0.0395728	-0.0399687	-0.0402069
0.0482098	0.0481146	0.0478296	0.0473558	0.0466952	0.0458502	0.0448243	0.0436215	0.0422465	0.0407048	0.0390025	0.0371463	0.0351434	0.0330019	0.0307301	0.028337	0.0258321	0.0232252	0.0205267	0.0177472	0.0148976	0.0119893	0.00903361	0.00604229	0.00302712	-4.087e-18	-0.00302712	-0.00604229	-0.00903361	-0.0119893	-0.0148976	-0.0177472	-0.0205267	-0.0232252	-0.0258321	-0.028337	-0.0307301	-0.0330019	-0.0351434	-0.0371463	-0.0390025	-0.0407048	-0.0422465	-0.0436215	-0.0448243	-0.0458502	-0.0466952	-0.0473558	-0.0478296	-0.0481146
0.0560057	0.0558952	0.0555641	0.0550137	0.0542462	0.0532646	0.0520728	0.0506755	0.0490782	0.0472872	0.0453096	0.0431532	0.0408264	0.0383386	0.0356994	0.0329193	0.0300094	0.026981	0.0238461	0.0206171	0.0173067	0.0139281	0.0104944	0.00701938	0.00351663	-4.7271e-18	-0.00351663	-0.00701938	-0.0104944	-0.0139281	-0.0173067	-0.0206171	-0.0238461	-0.026981	-0.0300094	-0.0329193	-0.0356994	-0.0383386	-0.0408264	-0.0431532	-0.0453096	-0.0472872	-0.0490782	-0.0506755	-0.0520728	-0.0532646	-0.0542462	-0.0550137	-0.0555641	-0.0558952
0.0636381	0.0635125	0.0631363	0.0625109	0.0616388	0.0605234	0.0591692	0.0575815	0.0557665	0.0537314	0.0514843	0.049034	0.0463902	0.0435633	0.0405645	0.0374055	0.034099	0.0306579	0.0270958	0.0234267	0.0196653	0.0158262	0.0119246	0.00797597	0.00399587	-5.34854e-18	-0.00399587	-0.00797597	-0.0119246	-0.0158262	-0.0196653	-0.0234267	-0.0270958	-0.0306579	-0.034099	-0.0374055	-0.0405645	-0.0435633	-0.0463902	-0.049034	-0.0514843	-0.0537314	-0.0557665	-0.0575815	-0.0591692	-0.0605234	-0.0616388	-0.0625109	-0.0631363	-0.0635125
0.0710707	0.0709305	0.0705103	0.0698119	0.0688379	0.0675923	0.0660799	0.0643067	0.0622797	0.060007	0.0574974	0.0547609	0.0518083	0.0486513	0.0453022	0.0417743	0.0380816	0.0342386	0.0302604	0.0261629	0.0219621	0.0176746	0.0133173	0.00890752	0.00446257	-5.94887e-18	-0.00446257	-0.00890752	-0.0133173	-0.0176746	-0.0219621	-0.0261629	-0.0302604	-0.0342386	-0.0380816	-0.0417743	-0.0453022	-0.0486513	-0.0518083	-0.0547609	-0.0574974	-0.060007	-0.0622797	-0.0643067	-0.0660799	-0.0675923	-0.0688379	-0.0698119	-0.0705103	-0.0709305
0.0782678	0.0781133	0.0776506	0.0768814	0.0758088	0.0744371	0.0727715	0.0708188	0.0685866	0.0660837	0.06332	0.0603063	0.0570547	0.053578	0.0498898	0.0460046	0.041938	0.0377058	0.0333248	0.0288123	0.0241861	0.0194644	0.0146659	0.00980955	0.00491447	-6.52573e-18	-0.00491447	-0.00980955	-0.0146659	-0.0194644	-0.0241861	-0.0288123	-0.0333248	-0.0377058	-0.041938	-0.0460046	-0.0498898	-0.053578	-0.0570547	-0.0603063	-0.06332	-0.0660837	-0.0685866	-0.0708188	-0.0727715	-0.0744371	-0.0758088	-0.0768814	-0.0776506	-0.0781133
0.0851939	0.0850258	0.0845221	0.0836849	0.0825174	0.0810242	0.0792113	0.0770858	0.074656	0.0719316	0.0689233	0.065643	0.0621037	0.0583193	0.0543046	0.0500757	0.0456492	0.0410425	0.0362738	0.031362	0.0263264	0.0211869	0.0159637	0.0106776	0.00534937	-7.07683e-18	-0.00534937	-0.0106776	-0.0159637	-0.0211869	-0.0263264	-0.031362	-0.0362738	-0.0410425	-0.0456492	-0.0500757	-0.0543046	-0.0583193	-0.0621037	-0.065643	-0.0689233	-0.0719316	-0.074656	-0.0770858	-0.0792113	-0.0810242	-0.0825174	-0.0836849	-0.0845221	-0.0850258
0.0918147	0.0916335	0.0910907	0.0901884	0.0889301	0.0873209	0.0853671	0.0830764	0.0804578	0.0775217	0.0742796	0.0707444	0.06693	0.0628515	0.0585249	0.0539673	0.0491968	0.0442321	0.0390928	0.0337992	0.0283723	0.0228334	0.0172044	0.0115074	0.00576509	-7.6e-18	-0.00576509	-0.0115074	-0.0172044	-0.0228334	-0.0283723	-0.0337992	-0.0390928	-0.0442321	-0.0491968	-0.0539673	-0.0585249	-0.0628515	-0.06693	-0.0707444	-0.0742796	-0.0775217	-0.0804578	-0.0830764	-0.0853671	-0.0873209	-0.0889301	-0.0901884	-0.0910907	-0.0916335
0.0980965	0.0979029	0.097323	0.096359	0.0950146	0.0932953	0.0912078	0.0887604	0.0859626	0.0828256	0.0793617	0.0755847	0.0715093	0.0671517	0.0625291	0.0576597	0.0525627	0.0472584	0.0417675	0.0361117	0.0303135	0.0243956	0.0183815	0.0122948	0.00615953	-8.09318e-18	-0.00615953	-0.0122948	-0.0183815	-0.0243956	-0.0303135	-0.0361117	-0.0417675	-0.0472584	-0.0525627	-0.0576597	-0.0625291	-0.0671517	-0.0715093	-0.0755847	-0.0793617	-0.0828256	-0.0859626	-0.0887604	-0.0912078	-0.0932953	-0.0950146	-0.096359	-0.097323	-0.0979029
0.104007	0.103802	0.103187	0.102165	0.10074	0.0989168	0.0967035	0.0941086	0.0911422	0.0878162	0.0841436	0.0801389	0.075818	0.0711978	0.0662967	0.0611339	0.0557299	0.0501059	0.0442841	0.0382876	0.03214	0.0258655	0.019489	0.0130356	0.00653067	-8.55442e-18	-0.00653067	-0.0130356	-0.019489	-0.0258655	-0.03214	-0.0382876	-0.0442841	-0.0501059	-0.0557299	-0.0611339	-0.0662967	-0.0711978	-0.075818	-0.0801389	-0.0841436	-0.0878162	-0.0911422	-0.0941086	-0.0967035	-0.0989168	-0.10074	-0.102165	-0.103187	-0.103802
0.109516	0.1093	0.108653	0.107576	0.106075	0.104156	0.101826	0.0990932	0.0959697	0.0924675	0.0886004	0.0843836	0.0798338	0.074969	0.0698082	0.064372	0.0586817	0.0527598	0.0466297	0.0403156	0.0338423	0.0272356	0.0205213	0.013726	0.00687658	-8.98189e-18	-0.00687658	-0.013726	-0.0205213	-0.0272356	-0.0338423	-0.0403156	-0.0466297	-0.0527598	-0.0586817	-0.064372	-0.0698082	-0.074969	-0.0798338	-0.0843836	-0.0886004	-0.0924675	-0.0959697	-0.0990932	-0.101826	-0.104156	-0.106075	-0.107576	-0.108653	-0.1093
0.114594	0.114368	0.113691	0.112565	0.110994	0.108986	0.106547	0.103688	0.10042	0.0967552	0.0927087	0.0882964	0.0835356	0.0784452	0.0730452	0.0673568	0.0614027	0.0552062	0.0487919	0.042185	0.0354116	0.0284984	0.0214728	0.0143625	0.00719544	-9.37392e-18	-0.00719544	-0.0143625	-0.0214728	-0.0284984	-0.0354116	-0.042185	-0.0487919	-0.0552062	-0.0614027	-0.0673568	-0.0730452	-0.0784452	-0.0835356	-0.0882964	-0.0927087	-0.0967552	-0.10042	-0.103688	-0.106547	-0.108986	-0.110994	-0.112565	-0.113691	-0.114368
0.119215	0.11898	0.118275	0.117103	0.115469	0.11338	0.110843	0.107869	0.104469	0.100656	0.0964468	0.0918566	0.0869038	0.0816081	0.0759904	0.0700727	0.0638785	0.0574322	0.0507592	0.0438859	0.0368394	0.0296475	0.0223386	0.0149416	0.00748556	-9.72896e-18	-0.00748556	-0.0149416	-0.0223386	-0.0296475	-0.0368394	-0.0438859	-0.0507592	-0.0574322	-0.0638785	-0.0700727	-0.0759904	-0.0816081	-0.0869038	-0.0918566	-0.0964468	-0.100656	-0.104469	-0.107869	-0.110843	-0.11338	-0.115469	-0.117103	-0.118275	-0.11898
0.123353	0.123109	0.12238	0.121168	0.119477	0.117315	0.114691	0.111613	0.108095	0.10415	0.0997945	0.095045	0.0899203	0.0844408	0.078628	0.072505	0.0660957	0.0594257	0.0525211	0.0454092	0.0381181	0.0306766	0.023114	0.0154602	0.00774539	-1.00456e-17	-0.00774539	-0.0154602	-0.023114	-0.0306766	-0.0381181	-0.0454092	-0.0525211	-0.0594257	-0.0660957	-0.072505	-0.078628	-0.0844408	-0.0899203	-0.095045	-0.0997945	-0.10415	-0.108095	-0.111613	-0.114691	-0.117315	-0.119477	-0.121168	-0.12238	-0.123109
0.126986	0.126735	0.125985	0.124737	0.122997	0.120771	0.118069	0.1149	0.111279	0.107218	0.102734	0.0978444	0.0925689	0.0869279	0.080944	0.0746405	0.0680425	0.061176	0.054068	0.0467467	0.0392409	0.0315802	0.0237948	0.0159156	0.00797352	-1.03226e-17	-0.00797352	-0.0159156	-0.0237948	-0.0315802	-0.0392409	-0.0467467	-0.054068	-0.061176	-0.0680425	-0.0746405	-0.080944	-0.0869279	-0.0925689	-0.0978444	-0.102734	-0.107218	-0.111279	-0.1149	-0.118069	-0.120771	-0.122997	-0.124737	-0.125985	-0.126735
0.130095	0.129838	0.129069	0.12779	0.126008	0.123728	0.120959	0.117713	0.114003	0.109843	0.105249	0.10024	0.094835	0.089056	0.0829256	0.0764678	0.0697083	0.0626737	0.0553917	0.0478911	0.0402015	0.0323533	0.0243773	0.0163052	0.00816872	-1.05588e-17	-0.00816872	-0.0163052	-0.0243773	-0.0323533	-0.0402015	-0.0478911	-0.0553917	-0.0626737	-0.0697083	-0.0764678	-0.0829256	-0.089056	-0.094835	-0.10024	-0.105249	-0.109843	-0.114003	-0.117713	-0.120959	-0.123728	-0.126008	-0.12779	-0.129069	-0.129838
0.132662	0.1324	0.131616	0.130312	0.128494	0.126169	0.123346	0.120036	0.116253	0.11201	0.107326	0.102218	0.0967065	0.0908134	0.084562	0.0779768	0.0710839	0.0639104	0.0564848	0.0488362	0.0409948	0.0329917	0.0248584	0.016627	0.00832992	-9.2161e-17	-0.00832992	-0.016627	-0.0248584	-0.0329917	-0.0409948	-0.0488362	-0.0564848	-0.0639104	-0.0710839	-0.0779768	-0.084562	-0.0908134	-0.0967065	-0.102218	-0.107326	-0.11201	-0.116253	-0.120036	-0.123346	-0.126169	-0.128494	-0.130312	-0.131616	-0.1324
0.134674	0.134408	0.133612	0.132288	0.130443	0.128082	0.125216	0.121856	0.118015	0.113709	0.108953	0.103768	0.0981729	0.0921904	0.0858442	0.0791592	0.0721617	0.0648795	0.0573412	0.0495767	0.0416164	0.033492	0.0252353	0.0168791	0.00845623	-1.09056e-17	-0.00845623	-0.0168791	-0.0252353	-0.033492	-0.0416164	-0.0495767	-0.0573412	-0.0648795	-0.0721617	-0.0791592	-0.0858442	-0.0921904	-0.0981729	-0.103768	-0.108953	-0.113709	-0.118015	-0.121856	-0.125216	-0.128082	-0.130443	-0.132288	-0.133612	-0.134408
0.136119	0.13585	0.135045	0.133707	0.131842	0.129456	0.12656	0.123164	0.119282	0.114929	0.110122	0.104881	0.0992261	0.0931795	0.0867652	0.0800084	0.0729359	0.0655756	0.0579564	0.0501086	0.0420629	0.0338513	0.0255061	0.0170602	0.00854695	-9.26835e-17	-0.00854695	-0.0170602	-0.0255061	-0.0338513	-0.0420629	-0.0501086	-0.0579564	-0.0655756	-0.0729359	-0.0800084	-0.0867652	-0.0931795	-0.0992261	-0.104881	-0.110122	-0.114929	-0.119282	-0.123164	-0.12656	-0.129456	-0.131842	-0.133707	-0.135045	-0.13585
0.136989	0.136718	0.135908	0.134562	0.132685	0.130284	0.127369	0.123951	0.120044	0.115663	0.110826	0.105552	0.0998604	0.0937752	0.0873198	0.0805199	0.0734022	0.0659948	0.0583269	0.0504289	0.0423318	0.0340677	0.0256691	0.0171692	0.00860159	-1.10803e-17	-0.00860159	-0.0171692	-0.0256691	-0.0340677	-0.0423318	-0.0504289	-0.0583269	-0.0659948	-0.0734022	-0.0805199	-0.0873198	-0.0937752	-0.0998604	-0.105552	-0.110826	-0.115663	-0.120044	-0.123951	-0.127369	-0.130284	-0.132685	-0.134562	-0.135908	-0.136718
0.137279	0.137008	0.136197	0.134848	0.132966	0.13056	0.127639	0.124214	0.120299	0.115909	0.111061	0.105775	0.100072	0.0939741	0.0875051	0.0806907	0.0735579	0.0661348	0.0584506	0.0505359	0.0424216	0.03414	0.0257236	0.0172056	0.00861983	-1.11022e-17	-0.00861983	-0.0172056	-0.0257236	-0.03414	-0.0424216	-0.0505359	-0.0584506	-0.0661348	-0.0735579	-0.0806907	-0.0875051	-0.0939741	-0.100072	-0.105775	-0.111061	-0.115909	-0.120299	-0.124214	-0.127639	-0.13056	-0.132966	-0.134848	-0.136197	-0.137008
0.136989	0.136718	0.135908	0.134562	0.132685	0.130284	0.127369	0.123951	0.120044	0.115663	0.110826	0.105552	0.0998604	0.0937752	0.0873198	0.0805199	0.0734022	0.0659948	0.0583269	0.0504289	0.0423318	0.0340677	0.0256691	0.0171692	0.00860159	-1.10803e-17	-0.00860159	-0.0171692	-0.0256691	-0.0340677	-0.0423318	-0.0504289	-0.0583269	-0.0659948	-0.0734022	-0.0805199	-0.0873198	-0.0937752	-0.0998604	-0.105552	-0.110826	-0.115663	-0.120044	-0.123951	-0.127369	-0.130284	-0.132685	-0.134562	-0.135908	-0.136718
0.136119	0.13585	0.135045	0.133707	0.131842	0.129456	0.12656	0.123164	0.119282	0.114929	0.110122	0.104881	0.0992261	0.0931795	0.0867652	0.0800084	0.0729359	0.0655756	0.0579564	0.0501086	0.0420629	0.0338513	0.0255061	0.0170602	0.00854695	-9.26835e-17	-0.00854695	-0.0170602	-0.0255061	-0.0338513	-0.0420629	-0.0501086	-0.0579564	-0.0655756	-0.0729359	-0.0800084	-0.0867652	-0.0931795	-0.0992261	-0.104881	-0.110122	-0.114929	-0.119282	-0.123164	-0.12656	-0.129456	-0.131842	-0.133707	-0.135045	-0.13585
0.134674	0.134408	0.133612	0.132288	0.130443	0.128082	0.125216	0.121856	0.118015	0.113709	0.108953	0.103768	0.0981729	0.0921904	0.0858442	0.0791592	0.0721617	0.0648795	0.0573412	0.0495767	0.0416164	0.033492	0.0252353	0.0168791	0.00845623	-1.09056e-17	-0.00845623	-0.0168791	-0.0252353	-0.033492	-0.0416164	-0.0495767	-0.0573412	-0.0648795	-0.0721617	-0.0791592	-0.0858442	-0.0921904	-0.0981729	-0.103768	-0.108953	-0.113709	-0.118015	-0.121856	-0.125216	-0.128082	-0.130443	-0.132288	-0.133612	-0.134408
0.132662	0.1324	0.131616	0.130312	0.128494	0.126169	0.123346	0.120036	0.116253	0.11201	0.107326	0.102218	0.0967065	0.0908134	0.084562	0.0779768	0.0710839	0.0639104	0.0564848	0.0488362	0.0409948	0.0329917	0.0248584	0.016627	0.00832992	-9.2161e-17	-0.00832992	-0.016627	-0.0248584	-0.0329917	-0.0409948	-0.0488362	-0.0564848	-0.0639104	-0.0710839	-0.0779768	-0.084562	-0.0908134	-0.0967065	-0.102218	-0.107326	-0.11201	-0.116253	-0.120036	-0.123346	-0.126169	-0.128494	-0.130312	-0.131616	-0.1324
0.130095	0.129838	0.129069	0.12779	0.126008	0.123728	0.120959	0.117713	0.114003	0.109843	0.105249	0.10024	0.094835	0.089056	0.0829256	0.0764678	0.0697083	0.0626737	0.0553917	0.0478911	0.0402015	0.0323533	0.0243773	0.0163052	0.00816872	-1.05588e-17	-0.00816872	-0.0163052	-0.0243773	-0.0323533	-0.0402015	-0.0478911	-0.0553917	-0.0626737	-0.0697083	-0.0764678	-0.0829256	-0.089056	-0.094835	-0.10024	-0.105249	-0.109843	-0.114003	-0.117713	-0.120959	-0.123728	-0.126008	-0.12779	-0.129069	-0.129838
0.126986	0.126735	0.125985	0.124737	0.122997	0.120771	0.118069	0.1149	0.111279	0.107218	0.102734	0.0978444	0.0925689	0.0869279	0.080944	0.0746405	0.0680425	0.061176	0.054068	0.0467467	0.0392409	0.0315802	0.0237948	0.0159156	0.00797352	-1.03226e-17	-0.00797352	-0.0159156	-0.0237948	-0.0315802	-0.0392409	-0.0467467	-0.054068	-0.061176	-0.0680425	-0.0746405	-0.080944	-0.0869279	-0.0925689	-0.0978444	-0.102734	-0.107218	-0.111279	-0.1149	-0.118069	-0.120771	-0.122997	-0.124737	-0.125985	-0.126735
0.123353	0.123109	0.12238	0.121168	0.119477	0.117315	0.114691	0.111613	0.108095	0.10415	0.0997945	0.095045	0.0899203	0.0844408	0.078628	0.072505	0.0660957	0.0594257	0.0525211	0.0454092	0.0381181	0.0306766	0.023114	0.0154602	0.00774539	-1.00456e-17	-0.00774539	-0.0154602	-0.023114	-0.0306766	-0.0381181	-0.0454092	-0.0525211	-0.0594257	-0.0660957	-0.072505	-0.078628	-0.0844408	-0.0899203	-0.095045	-0.0997945	-0.10415	-0.108095	-0.111613	-0.114691	-0.117315	-0.119477	-0.121168	-0.12238	-0.123109
0.119215	0.11898	0.118275	0.117103	0.115469	0.11338	0.110843	0.107869	0.104469	0.100656	0.0964468	0.0918566	0.0869038	0.0816081	0.0759904	0.0700727	0.0638785	0.0574322	0.0507592	0.0438859	0.0368394	0.0296475	0.0223386	0.0149416	0.00748556	-9.72896e-18	-0.00748556	-0.0149416	-0.0223386	-0.0296475	-0.0368394	-0.0438859	-0.0507592	-0.0574322	-0.0638785	-0.0700727	-0.0759904	-0.0816081	-0.0869038	-0.0918566	-0.0964468	-0.100656	-0.104469	-0.107869	-0.110843	-0.11338	-0.115469	-0.117103	-0.118275	-0.11898
0.114594	0.114368	0.113691	0.112565	0.110994	0.108986	0.106547	0.103688	0.10042	0.0967552	0.0927087	0.0882964	0.0835356	0.0784452	0.0730452	0.0673568	0.0614027	0.0552062	0.0487919	0.042185	0.0354116	0.0284984	0.0214728	0.0143625	0.00719544	-9.37392e-18	-0.00719544	-0.0143625	-0.0214728	-0.0284984	-0.0354116	-0.042185	-0.0487919	-0.0552062	-0.0614027	-0.0673568	-0.0730452	-0.0784452	-0.0835356	-0.0882964	-0.0927087	-0.0967552	-0.10042	-0.103688	-0.106547	-0.108986	-0.110994	-0.112565	-0.113691	-0.114368
0.109516	0.1093	0.108653	0.107576	0.106075	0.104156	0.101826	0.0990932	0.0959697	0.0924675	0.0886004	0.0843836	0.0798338	0.074969	0.0698082	0.064372	0.0586817	0.0527598	0.0466297	0.0403156	0.0338423	0.0272356	0.0205213	0.013726	0.00687658	-8.98189e-18	-0.00687658	-0.013726	-0.0205213	-0.0272356	-0.0338423	-0.0403156	-0.0466297	-0.0527598	-0.0586817	-0.064372	-0.0698082	-0.074969	-0.0798338	-0.0843836	-0.0886004	-0.0924675	-0.0959697	-0.0990932	-0.101826	-0.104156	-0.106075	-0.107576	-0.108653	-0.1093
0.104007	0.103802	0.103187	0.102165	0.10074	0.0989168	0.0967035	0.0941086	0.0911422	0.0878162	0.0841436	0.0801389	0.075818	0.0711978	0.0662967	0.0611339	0.0557299	0.0501059	0.0442841	0.0382876	0.03214	0.0258655	0.019489	0.0130356	0.00653067	-8.55442e-18	-0.00653067	-0.0130356	-0.019489	-0.0258655	-0.03214	-0.0382876	-0.0442841	-0.0501059	-0.0557299	-0.0611339	-0.0662967	-0.0711978	-0.075818	-0.0801389	-0.0841436	-0.0878162	-0.0911422	-0.0941086	-0.0967035	-0.0989168	-0.10074	-0.102165	-0.103187	-0.103802
0.0980965	0.0979029	0.097323	0.096359	0.0950146	0.0932953	0.0912078	0.0887604	0.0859626	0.0828256	0.0793617	0.0755847	0.0715093	0.0671517	0.0625291	0.0576597	0.0525627	0.0472584	0.0417675	0.0361117	0.0303135	0.0243956	0.0183815	0.0122948	0.00615953	-8.09318e-18	-0.00615953	-0.0122948	-0.0183815	-0.0243956	-0.0303135	-0.0361117	-0.0417675	-0.0472584	-0.0525627	-0.0576597	-0.0625291	-0.0671517	-0.0715093	-0.0755847	-0.0793617	-0.0828256	-0.0859626	-0.0887604	-0.0912078	-0.0932953	-0.0950146	-0.096359	-0.097323	-0.0979029
0.0918147	0.0916335	0.0910907	0.0901884	0.0889301	0.0873209	0.0853671	0.0830764	0.0804578	0.0775217	0.0742796	0.0707444	0.06693	0.0628515	0.0585249	0.0539673	0.0491968	0.0442321	0.0390928	0.0337992	0.0283723	0.0228334	0.0172044	0.0115074	0.00576509	-7.6e-18	-0.00576509	-0.0115074	-0.0172044	-0.0228334	-0.0283723	-0.0337992	-0.0390928	-0.0442321	-0.0491968	-0.0539673	-0.0585249	-0.0628515	-0.06693	-0.0707444	-0.0742796	-0.0775217	-0.0804578	-0.0830764	-0.0853671	-0.0873209	-0.0889301	-0.0901884	-0.0910907	-0.0916335
0.0851939	0.0850258	0.0845221	0.0836849	0.0825174	0.0810242	0.0792113	0.0770858	0.074656	0.0719316	0.0689233	0.065643	0.0621037	0.0583193	0.0543046	0.0500757	0.0456492	0.0410425	0.0362738	0.031362	0.0263264	0.0211869	0.0159637	0.0106776	0.00534937	-7.07683e-18	-0.00534937	-0.0106776	-0.0159637	-0.0211869	-0.0263264	-0.031362	-0.0362738	-0.0410425	-0.0456492	-0.0500757	-0.0543046	-0.0583193	-0.0621037	-0.065643	-0.0689233	-0.0719316	-0.074656	-0.0770858	-0.0792113	-0.0810242	-0.0825174	-0.0836849	-0.0845221	-0.0850258
0.0782678	0.0781133	0.0776506	0.0768814	0.0758088	0.0744371	0.0727715	0.0708188	0.0685866	0.0660837	0.06332	0.0603063	0.0570547	0.053578	0.0498898	0.0460046	0.041938	0.0377058	0.0333248	0.0288123	0.0241861	0.0194644	0.0146659	0.00980955	0.00491447	-6.52573e-18	-0.00491447	-0.00980955	-0.0146659	-0.0194644	-0.0241861	-0.0288123	-0.0333248	-0.0377058	-0.041938	-0.0460046	-0.0498898	-0.053578	-0.0570547	-0.0603063	-0.06332	-0.0660837	-0.0685866	-0.0708188	-0.0727715	-0.0744371	-0.0758088	-0.0768814	-0.0776506	-0.0781133
0.0710707	0.0709305	0.0705103	0.0698119	0.0688379	0.0675923	0.0660799	0.0643067	0.0622797	0.060007	0.0574974	0.0547609	0.0518083	0.0486513	0.0453022	0.0417743	0.0380816	0.0342386	0.0302604	0.0261629	0.0219621	0.0176746	0.0133173	0.00890752	0.00446257	-5.94887e-18	-0.00446257	-0.00890752	-0.0133173	-0.0176746	-0.0219621	-0.0261629	-0.0302604	-0.0342386	-0.0380816	-0.0417743	-0.0453022	-0.0486513	-0.0518083	-0.0547609	-0.0574974	-0.060007	-0.0622797	-0.0643067	-0.0660799	-0.0675923	-0.0688379	-0.0698119	-0.0705103	-0.0709305
0.0636381	0.0635125	0.0631363	0.0625109	0.0616388	0.0605234	0.0591692	0.0575815	0.0557665	0.0537314	0.0514843	0.049034	0.0463902	0.0435633	0.0405645	0.0374055	0.034099	0.0306579	0.0270958	0.0234267	0.0196653	0.0158262	0.0119246	0.00797597	0.00399587	-5.34854e-18	-0.00399587	-0.00797597	-0.0119246	-0.0158262	-0.0196653	-0.0234267	-0.0270958	-0.0306579	-0.034099	-0.0374055	-0.0405645	-0.0435633	-0.0463902	-0.049034	-0.0514843	-0.0537314	-0.0557665	-0.0575815	-0.0591692	-0.0605234	-0.0616388	-0.0625109	-0.0631363	-0.0635125
0.0560057	0.0558952	0.0555641	0.0550137	0.0542462	0.0532646	0.0520728	0.0506755	0.0490782	0.0472872	0.0453096	0.0431532	0.0408264	0.0383386	0.0356994	0.0329193	0.0300094	0.026981	0.0238461	0.0206171	0.0173067	0.0139281	0.0104944	0.00701938	0.00351663	-4.7271e-18	-0.00351663	-0.00701938	-0.0104944	-0.0139281	-0.0173067	-0.0206171	-0.0238461	-0.026981	-0.0300094	-0.0329193	-0.0356994	-0.0383386	-0.0408264	-0.0431532	-0.0453096	-0.0472872	-0.0490782	-0.0506755	-0.0520728	-0.0532646	-0.0542462	-0.0550137	-0.0555641	-0.0558952
0.0482098	0.0481146	0.0478296	0.0473558	0.0466952	0.0458502	0.0448243	0.0436215	0.0422465	0.0407048	0.0390025	0.0371463	0.0351434	0.0330019	0.0307301	0.028337	0.0258321	0.0232252	0.0205267	0.0177472	0.0148976	0.0119893	0.00903361	0.00604229	0.00302712	-4.087e-18	-0.00302712	-0.00604229	-0.00903361	-0.0119893	-0.0148976	-0.0177472	-0.0205267	-0.0232252	-0.0258321	-0.028337	-0.0307301	-0.0330019	-0.0351434	-0.0371463	-0.0390025	-0.0407048	-0.0422465	-0.0436215	-0.0448243	-0.0458502	-0.0466952	-0.0473558	-0.0478296	-0.0481146
0.0402864	0.0402069	0.0399687	0.0395728	0.0390207	0.0383146	0.0374573	0.0364522	0.0353032	0.0340149	0.0325923	0.0310412	0.0293675	0.0275779	0.0256795	0.0236797	0.0215865	0.0194081	0.0171531	0.0148304	0.0124492	0.0100188	0.00754891	0.00504922	0.0025296	7.06542e-17	-0.0025296	-0.00504922	-0.00754891	-0.0100188	-0.0124492	-0.0148304	-0.0171531	-0.0194081	-0.0215865	-0.0236797	-0.0256795	-0.0275779	-0.0293675	-0.0310412	-0.0325923	-0.0340149	-0.0353032	-0.0364522	-0.0374573	-0.0383146	-0.0390207	-0.0395728	-0.0399687	-0.0402069
0.0322715	0.0322078	0.0320171	0.0316999	0.0312577	0.030692	0.0300053	0.0292001	0.0282797	0.0272477	0.0261082	0.0248656	0.0235249	0.0220914	0.0205706	0.0189687	0.0172919	0.0155469	0.0137405	0.0118799	0.00997245	0.0080256	0.00604708	0.00404469	0.00202635	-2.76101e-18	-0.00202635	-0.00404469	-0.00604708	-0.0080256	-0.00997245	-0.0118799	-0.0137405	-0.0155469	-0.0172919	-0.0189687	-0.0205706	-0.0220914	-0.0235249	-0.0248656	-0.0261082	-0.0272477	-0.0282797	-0.0292001	-0.0300053	-0.030692	-0.0312577	-0.0316999	-0.0320171	-0.0322078
0.0242009	0.0241531	0.02401	0.0237722	0.0234406	0.0230164	0.0225014	0.0218976	0.0212074	0.0204335	0.0195789	0.0186471	0.0176417	0.0165666	0.0154262	0.0142249	0.0129675	0.0116589	0.0103042	0.00890893	0.00747848	0.00601851	0.00453479	0.00303317	0.00151958	7.06542e-17	-0.00151958	-0.00303317	-0.00453479	-0.00601851	-0.00747848	-0.00890893	-0.0103042	-0.0116589	-0.0129675	-0.0142249	-0.0154262	-0.0165666	-0.0176417	-0.0186471	-0.0195789	-0.0204335	-0.0212074	-0.0218976	-0.0225014	-0.0230164	-0.0234406	-0.0237722	-0.02401	-0.0241531
0.0161094	0.0160776	0.0159824	0.0158241	0.0156033	0.015321	0.0149781	0.0145762	0.0141168	0.0136016	0.0130328	0.0124125	0.0117432	0.0110276	0.0102685	0.00946887	0.00863185	0.00776076	0.00685905	0.00593027	0.00497808	0.00400624	0.0030186	0.00201904	0.00101152	-1.39148e-18	-0.00101152	-0.00201904	-0.0030186	-0.00400624	-0.00497808	-0.00593027	-0.00685905	-0.00776076	-0.00863185	-0.00946887	-0.0102685	-0.0110276	-0.0117432	-0.0124125	-0.0130328	-0.0136016	-0.0141168	-0.0145762	-0.0149781	-0.015321	-0.0156033	-0.0158241	-0.0159824	-0.0160776
0.00803135	0.00801551	0.00796803	0.0078891	0.00777904	0.00763827	0.00746736	0.00726699	0.00703793	0.0067811	0.0064975	0.00618827	0.00585461	0.00549784	0.00511938	0.00472071	0.00430342	0.00386913	0.00341958	0.00295654	0.00248183	0.00199732	0.00150493	0.0010066	0.000504293	-6.97115e-19	-0.000504293	-0.0010066	-0.00150493	-0.00199732	-0.00248183	-0.00295654	-0.00341958	-0.00386913	-0.00430342	-0.00472071	-0.00511938	-0.00549784	-0.00585461	-0.00618827	-0.0064975	-0.0067811	-0.00703793	-0.00726699	-0.00746736	-0.00763827	-0.00777904	-0.0078891	-0.00796803	-0.00801551
2.22045e-16	1.66533e-16	2.22045e-16	1.66533e-16	1.66533e-16	2.22045e-16	1.11022e-16	1.66533e-16	1.66533e-16	2.22045e-16	1.11022e-16	1.66533e-16	2.22045e-16	1.66533e-16	5.55112e-17	2.77556e-17	1.11022e-16	8.32667e-17	1.11022e-16	5.55112e-17	5.55112e-17	9.71445e-17	-5.55112e-17	6.93889e-18	-6.245e-17	0	6.245e-17	-7.63278e-17	-8.32667e-17	-9.71445e-17	-2.77556e-17	-5.55112e-17	-1.11022e-16	-1.11022e-16	-1.11022e-16	-8.32667e-17	-2.22045e-16	-1.66533e-16	-1.66533e-16	-2.22045e-16	-1.66533e-16	-2.22045e-16	-1.11022e-16	-2.22045e-16	-2.22045e-16	-2.22045e-16	-1.66533e-16	-1.66533e-16	-2.22045e-16	-2.22045e-16
-0.0079525	-0.00793681	-0.00788979	-0.00781164	-0.00770266	-0.00756328	-0.00739405	-0.00719564	-0.00696883	-0.00671452	-0.00643371	-0.00612751	-0.00579712	-0.00544386	-0.00506912	-0.00467436	-0.00426116	-0.00383115	-0.00338601	-0.00292751	-0.00245746	-0.00197771	-0.00149015	-0.000996713	-0.000499342	6.97115e-19	0.000499342	0.000996713	0.00149015	0.00197771	0.00245746	0.00292751	0.00338601	0.00383115	0.00426116	0.00467436	0.00506912	0.00544386	0.00579712	0.00612751	0.00643371	0.00671452	0.00696883	0.00719564	0.00739405	0.00756328	0.00770266	0.00781164	0.00788979	0.00793681
-0.0157952	-0.0157641	-0.0156707	-0.0155155	-0.015299	-0.0150222	-0.014686	-0.014292	-0.0138415	-0.0133364	-0.0127786	-0.0121704	-0.0115142	-0.0108126	-0.0100683	-0.0092842	-0.00846351	-0.00760941	-0.00672528	-0.00581461	-0.004881	-0.00392811	-0.00295973	-0.00197967	-0.000991791	7.06542e-17	0.000991791	0.00197967	0.00295973	0.00392811	0.004881	0.00581461	0.00672528	0.00760941	0.00846351	0.0092842	0.0100683	0.0108126	0.0115142	0.0121704	0.0127786	0.0133364	0.0138415	0.014292	0.014686	0.0150222	0.015299	0.0155155	0.0156707	0.0157641
-0.0234986	-0.0234523	-0.0233133	-0.0230824	-0.0227604	-0.0223485	-0.0218485	-0.0212622	-0.020592	-0.0198405	-0.0190108	-0.018106	-0.0171298	-0.0160859	-0.0149786	-0.0138121	-0.0125912	-0.0113206	-0.0100052	-0.00865042	-0.00726148	-0.00584387	-0.0044032	-0.00294516	-0.00147549	2.08035e-18	0.00147549	0.00294516	0.0044032	0.00584387	0.00726148	0.00865042	0.0100052	0.0113206	0.0125912	0.0138121	0.0149786	0.0160859	0.0171298	0.018106	0.0190108	0.0198405	0.020592	0.0212622	0.0218485	0.0223485	0.0227604	0.0230824	0.0233133	0.0234523
-0.0310346	-0.0309733	-0.0307899	-0.0304849	-0.0300596	-0.0295156	-0.0288552	-0.0280809	-0.0271958	-0.0262034	-0.0251075	-0.0239126	-0.0226232	-0.0212446	-0.0197822	-0.0182417	-0.0166292	-0.014951	-0.0132139	-0.0114246	-0.00959022	-0.00771799	-0.0058153	-0.00388967	-0.00194868	2.76101e-18	0.00194868	0.00388967	0.0058153	0.00771799	0.00959022	0.0114246	0.0132139	0.014951	0.0166292	0.0182417	0.0197822	0.0212446	0.0226232	0.0239126	0.0251075	0.0262034	0.0271958	0.0280809	0.0288552	0.0295156	0.0300596	0.0304849	0.0307899	0.0309733
-0.0383765	-0.0383008	-0.0380739	-0.0376968	-0.0371709	-0.0364982	-0.0356816	-0.0347241	-0.0336296	-0.0324024	-0.0310473	-0.0295696	-0.0279753	-0.0262705	-0.0244621	-0.0225572	-0.0205632	-0.018488	-0.0163399	-0.0141273	-0.011859	-0.00954385	-0.00719104	-0.00480985	-0.00240968	3.43078e-18	0.00240968	0.00480985	0.00719104	0.00954385	0.011859	0.0141273	0.0163399	0.018488	0.0205632	0.0225572	0.0244621	0.0262705	0.0279753	0.0295696	0.0310473	0.0324024	0.0336296	0.0347241	0.0356816	0.0364982	0.0371709	0.0376968	0.0380739	0.0383008
-0.0454994	-0.0454097	-0.0451407	-0.0446935	-0.04407	-0.0432725	-0.0423043	-0.0411691	-0.0398715	-0.0384165	-0.0368098	-0.0350579	-0.0331677	-0.0311465	-0.0290024	-0.0267439	-0.0243798	-0.0219195	-0.0193727	-0.0167495	-0.0140601	-0.0113153	-0.00852575	-0.00570259	-0.00285693	4.087e-18	0.00285693	0.00570259	0.00852575	0.0113153	0.0140601	0.0167495	0.0193727	0.0219195	0.0243798	0.0267439	0.0290024	0.0311465	0.0331677	0.0350579	0.0368098	0.0384165	0.0398715	0.0411691	0.0423043	0.0432725	0.04407	0.0446935	0.0451407	0.0454097
-0.05238	-0.0522766	-0.0519669	-0.0514522	-0.0507344	-0.0498163	-0.0487017	-0.0473948	-0.0459009	-0.0442259	-0.0423763	-0.0403595	-0.0381834	-0.0358566	-0.0333883	-0.0307882	-0.0280666	-0.0252342	-0.0223023	-0.0192824	-0.0161863	-0.0130264	-0.00981503	-0.00656495	-0.00328897	7.06542e-17	0.00328897	0.00656495	0.00981503	0.0130264	0.0161863	0.0192824	0.0223023	0.0252342	0.0280666	0.0307882	0.0333883	0.0358566	0.0381834	0.0403595	0.0423763	0.0442259	0.0459009	0.0473948	0.0487017	0.0498163	0.0507344	0.0514522	0.0519669	0.0522766
-0.0589964	-0.05888	-0.0585312	-0.0579514	-0.0571429	-0.0561089	-0.0548534	-0.0533815	-0.0516989	-0.0498123	-0.0477291	-0.0454575	-0.0430065	-0.0403858	-0.0376057	-0.0346772	-0.0316118	-0.0284217	-0.0251194	-0.021718	-0.0182309	-0.0146718	-0.0110548	-0.00739421	-0.00370441	5.34854e-18	0.00370441	0.00739421	0.0110548	0.0146718	0.0182309	0.021718	0.0251194	0.0284217	0.0316118	0.0346772	0.0376057	0.0403858	0.0430065	0.0454575	0.0477291	0.0498123	0.0516989	0.0533815	0.0548534	0.0561089	0.0571429	0.0579514	0.0585312	0.05888
-0.0653285	-0.0651996	-0.0648134	-0.0641714	-0.0632761	-0.0621311	-0.0607409	-0.059111	-0.0572478	-0.0551587	-0.0528519	-0.0503365	-0.0476224	-0.0447204	-0.041642	-0.0383991	-0.0350048	-0.0314723	-0.0278155	-0.024049	-0.0201876	-0.0162465	-0.0122413	-0.00818783	-0.00410201	5.94887e-18	0.00410201	0.00818783	0.0122413	0.0162465	0.0201876	0.024049	0.0278155	0.0314723	0.0350048	0.0383991	0.041642	0.0447204	0.0476224	0.0503365	0.0528519	0.0551587	0.0572478	0.059111	0.0607409	0.0621311	0.0632761	0.0641714	0.0648134	0.0651996
-0.0713579	-0.0712171	-0.0707953	-0.070094	-0.0691161	-0.0678654	-0.0663469	-0.0645666	-0.0625314	-0.0602495	-0.0577298	-0.0549822	-0.0520177	-0.0488479	-0.0454853	-0.0419431	-0.0382355	-0.0343769	-0.0303827	-0.0262686	-0.0220508	-0.017746	-0.0133711	-0.00894352	-0.0044806	6.52573e-18	0.0044806	0.00894352	0.0133711	0.017746	0.0220508	0.0262686	0.0303827	0.0343769	0.0382355	0.0419431	0.0454853	0.0488479	0.0520177	0.0549822	0.0577298	0.0602495	0.0625314	0.0645666	0.0663469	0.0678654	0.0691161	0.070094	0.0707953	0.0712171
-0.0770677	-0.0769157	-0.07646	-0.0757027	-0.0746465	-0.0732958	-0.0716558	-0.069733	-0.067535	-0.0650704	-0.0623491	-0.0593817	-0.05618	-0.0527565	-0.0491248	-0.0452993	-0.041295	-0.0371277	-0.0328138	-0.0283705	-0.0238152	-0.019166	-0.0144411	-0.00965915	-0.00483912	7.06542e-17	0.00483912	0.00965915	0.0144411	0.019166	0.0238152	0.0283705	0.0328138	0.0371277	0.041295	0.0452993	0.0491248	0.0527565	0.05618	0.0593817	0.0623491	0.0650704	0.067535	0.069733	0.0716558	0.0732958	0.0746465	0.0757027	0.07646	0.0769157
-0.0824426	-0.0822799	-0.0817925	-0.0809823	-0.0798525	-0.0784075	-0.0766532	-0.0745963	-0.072245	-0.0696086	-0.0666974	-0.0635231	-0.0600981	-0.0564358	-0.0525509	-0.0484585	-0.0441749	-0.039717	-0.0351023	-0.0303491	-0.0254762	-0.0205026	-0.0154482	-0.0103328	-0.00517661	7.6e-18	0.00517661	0.0103328	0.0154482	0.0205026	0.0254762	0.0303491	0.0351023	0.039717	0.0441749	0.0484585	0.0525509	0.0564358	0.0600981	0.0635231	0.0666974	0.0696086	0.072245	0.0745963	0.0766532	0.0784075	0.0798525	0.0809823	0.0817925	0.0822799
-0.0874686	-0.087296	-0.0867789	-0.0859193	-0.0847206	-0.0831876	-0.0813263	-0.079144	-0.0766493	-0.0738522	-0.0707636	-0.0673957	-0.0637619	-0.0598764	-0.0557546	-0.0514128	-0.046868	-0.0421383	-0.0372423	-0.0321993	-0.0270293	-0.0217526	-0.01639	-0.0109627	-0.0054922	8.09318e-18	0.0054922	0.0109627	0.01639	0.0217526	0.0270293	0.0321993	0.0372423	0.0421383	0.046868	0.0514128	0.0557546	0.0598764	0.0637619	0.0673957	0.0707636	0.0738522	0.0766493	0.079144	0.0813263	0.0831876	0.0847206	0.0859193	0.0867789	0.087296
-0.0921334	-0.0919516	-0.0914069	-0.0905015	-0.0892389	-0.0876241	-0.0856635	-0.0833648	-0.0807371	-0.0777908	-0.0745375	-0.07099	-0.0671624	-0.0630697	-0.0587281	-0.0541547	-0.0493676	-0.0443856	-0.0392285	-0.0339166	-0.0284708	-0.0229126	-0.0172641	-0.0115474	-0.00578511	8.55442e-18	0.00578511	0.0115474	0.0172641	0.0229126	0.0284708	0.0339166	0.0392285	0.0443856	0.0493676	0.0541547	0.0587281	0.0630697	0.0671624	0.07099	0.0745375	0.0777908	0.0807371	0.0833648	0.0856635	0.0876241	0.0892389	0.0905015	0.0914069	0.0919516
-0.096426	-0.0962357	-0.0956656	-0.094718	-0.0933966	-0.0917065	-0.0896546	-0.0872488	-0.0844987	-0.0814151	-0.0780102	-0.0742975	-0.0702915	-0.0660081	-0.0614642	-0.0566778	-0.0516676	-0.0464536	-0.0410562	-0.0354968	-0.0297973	-0.0239802	-0.0180684	-0.0120854	-0.00605464	8.98189e-18	0.00605464	0.0120854	0.0180684	0.0239802	0.0297973	0.0354968	0.0410562	0.0464536	0.0516676	0.0566778	0.0614642	0.0660081	0.0702915	0.0742975	0.0780102	0.0814151	0.0844987	0.0872488	0.0896546	0.0917065	0.0933966	0.094718	0.0956656	0.0962357
-0.100337	-0.100139	-0.0995453	-0.0985593	-0.0971842	-0.0954257	-0.0932905	-0.0907872	-0.0879255	-0.0847169	-0.0811739	-0.0773106	-0.0731422	-0.0686851	-0.0639569	-0.0589763	-0.053763	-0.0483375	-0.0427212	-0.0369363	-0.0310057	-0.0249527	-0.0188012	-0.0125755	-0.00630018	9.37392e-18	0.00630018	0.0125755	0.0188012	0.0249527	0.0310057	0.0369363	0.0427212	0.0483375	0.053763	0.0589763	0.0639569	0.0686851	0.0731422	0.0773106	0.0811739	0.0847169	0.0879255	0.0907872	0.0932905	0.0954257	0.0971842	0.0985593	0.0995453	0.100139
-0.103856	-0.103652	-0.103038	-0.102017	-0.100594	-0.0987734	-0.0965633	-0.0939722	-0.0910101	-0.0876889	-0.0840217	-0.0800228	-0.0757081	-0.0710947	-0.0662006	-0.0610453	-0.0556491	-0.0500332	-0.0442199	-0.0382321	-0.0320934	-0.0258281	-0.0194608	-0.0130167	-0.0065212	7.06542e-17	0.0065212	0.0130167	0.0194608	0.0258281	0.0320934	0.0382321	0.0442199	0.0500332	0.0556491	0.0610453	0.0662006	0.0710947	0.0757081	0.0800228	0.0840217	0.0876889	0.0910101	0.0939722	0.0965633	0.0987734	0.100594	0.102017	0.103038	0.103652
-0.106979	-0.106767	-0.106135	-0.105084	-0.103618	-0.101743	-0.0994662	-0.0967971	-0.093746	-0.090325	-0.0865475	-0.0824284	-0.077984	-0.0732319	-0.0681907	-0.0628804	-0.057322	-0.0515373	-0.0455493	-0.0393814	-0.0330582	-0.0266045	-0.0200458	-0.013408	-0.00671724	1.00456e-17	0.00671724	0.013408	0.0200458	0.0266045	0.0330582	0.0393814	0.0455493	0.0515373	0.057322	0.0628804	0.0681907	0.0732319	0.077984	0.0824284	0.0865475	0.090325	0.093746	0.0967971	0.0994662	0.101743	0.103618	0.105084	0.106135	0.106767
-0.109696	-0.10948	-0.108831	-0.107753	-0.10625	-0.104327	-0.101993	-0.0992563	-0.0961277	-0.0926197	-0.0887462	-0.0845225	-0.0799652	-0.0750923	-0.0699231	-0.0644779	-0.0587783	-0.0528466	-0.0467064	-0.0403819	-0.033898	-0.0272804	-0.0205551	-0.0137486	-0.00688789	1.03226e-17	0.00688789	0.0137486	0.0205551	0.0272804	0.033898	0.0403819	0.0467064	0.0528466	0.0587783	0.0644779	0.0699231	0.0750923	0.0799652	0.0845225	0.0887462	0.0926197	0.0961277	0.0992563	0.101993	0.104327	0.10625	0.107753	0.108831	0.10948
-0.112005	-0.111784	-0.111121	-0.110021	-0.108486	-0.106523	-0.104139	-0.101345	-0.0981504	-0.0945687	-0.0906137	-0.0863011	-0.0816479	-0.0766725	-0.0713944	-0.0658347	-0.0600151	-0.0539587	-0.0476893	-0.0412317	-0.0346113	-0.0278544	-0.0209876	-0.0140379	-0.00703283	1.05588e-17	0.00703283	0.0140379	0.0209876	0.0278544	0.0346113	0.0412317	0.0476893	0.0539587	0.0600151	0.0658347	0.0713944	0.0766725	0.0816479	0.0863011	0.0906137	0.0945687	0.0981504	0.101345	0.104139	0.106523	0.108486	0.110021	0.111121	0.111784
-0.113899	-0.113674	-0.113001	-0.111882	-0.110321	-0.108324	-0.105901	-0.103059	-0.0998104	-0.0961681	-0.0921462	-0.0877607	-0.0830288	-0.0779692	-0.0726019	-0.0669481	-0.0610301	-0.0548713	-0.0484958	-0.041929	-0.0351967	-0.0283255	-0.0213425	-0.0142753	-0.00715178	1.07534e-17	0.00715178	0.0142753	0.0213425	0.0283255	0.0351967	0.041929	0.0484958	0.0548713	0.0610301	0.0669481	0.0726019	0.0779692	0.0830288	0.0877607	0.0921462	0.0961681	0.0998104	0.103059	0.105901	0.108324	0.110321	0.111882	0.113001	0.113674
-0.115376	-0.115148	-0.114466	-0.113332	-0.111751	-0.109729	-0.107274	-0.104395	-0.101105	-0.0974151	-0.093341	-0.0888986	-0.0841054	-0.0789802	-0.0735433	-0.0678162	-0.0618215	-0.0555828	-0.0491247	-0.0424727	-0.0356531	-0.0286928	-0.0216193	-0.0144604	-0.00724451	7.06542e-17	0.00724451	0.0144604	0.0216193	0.0286928	0.0356531	0.0424727	0.0491247	0.0555828	0.0618215	0.0678162	0.0735433	0.0789802	0.0841054	0.0888986	0.093341	0.0974151	0.101105	0.104395	0.107274	0.109729	0.111751	0.113332	0.114466	0.115148
-0.116433	-0.116203	-0.115515	-0.11437	-0.112775	-0.110734	-0.108256	-0.105351	-0.102031	-0.0983074	-0.094196	-0.0897129	-0.0848758	-0.0797036	-0.074217	-0.0684374	-0.0623877	-0.0560919	-0.0495746	-0.0428617	-0.0359797	-0.0289556	-0.0218173	-0.0145929	-0.00731087	1.10147e-17	0.00731087	0.0145929	0.0218173	0.0289556	0.0359797	0.0428617	0.0495746	0.0560919	0.0623877	0.0684374	0.074217	0.0797036	0.0848758	0.0897129	0.094196	0.0983074	0.102031	0.105351	0.108256	0.110734	0.112775	0.11437	0.115515	0.116203
-0.117067	-0.116836	-0.116144	-0.114994	-0.11339	-0.111338	-0.108847	-0.105926	-0.102587	-0.0988434	-0.0947096	-0.0902021	-0.0853385	-0.0801382	-0.0746216	-0.0688105	-0.0627279	-0.0563977	-0.0498449	-0.0430954	-0.0361758	-0.0291135	-0.0219363	-0.0146724	-0.00735073	1.10803e-17	0.00735073	0.0146724	0.0219363	0.0291135	0.0361758	0.0430954	0.0498449	0.0563977	0.0627279	0.0688105	0.0746216	0.0801382	0.0853385	0.0902021	0.0947096	0.0988434	0.102587	0.105926	0.108847	0.111338	0.11339	0.114994	0.116144	0.116836
-0.117279	-0.117048	-0.116354	-0.115202	-0.113595	-0.111539	-0.109043	-0.106117	-0.102773	-0.0990221	-0.0948809	-0.0903652	-0.0854929	-0.0802832	-0.0747566	-0.068935	-0.0628413	-0.0564997	-0.0499351	-0.0431734	-0.0362413	-0.0291662	-0.0219759	-0.014699	-0.00736402	1.11022e-17	0.00736402	0.014699	0.0219759	0.0291662	0.0362413	0.0431734	0.0499351	0.0564997	0.0628413	0.068935	0.0747566	0.0802832	0.0854929	0.0903652	0.0948809	0.0990221	0.102773	0.106117	0.109043	0.111539	0.113595	0.115202	0.116354	0.117048
-0.117067	-0.116836	-0.116144	-0.114994	-0.11339	-0.111338	-0.108847	-0.105926	-0.102587	-0.0988434	-0.0947096	-0.0902021	-0.0853385	-0.0801382	-0.0746216	-0.0688105	-0.0627279	-0.0563977	-0.0498449	-0.0430954	-0.0361758	-0.0291135	-0.0219363	-0.0146724	-0.00735073	1.10803e-17	0.00735073	0.0146724	0.0219363	0.0291135	0.0361758	0.0430954	0.0498449	0.0563977	0.0627279	0.0688105	0.0746216	0.0801382	0.0853385	0.0902021	0.0947096	0.0988434	0.102587	0.105926	0.108847	0.111338	0.11339	0.114994	0.116144	0.116836
-0.116433	-0.116203	-0.115515	-0.11437	-0.112775	-0.110734	-0.108256	-0.105351	-0.102031	-0.0983074	-0.094196	-0.0897129	-0.0848758	-0.0797036	-0.074217	-0.0684374	-0.0623877	-0.0560919	-0.0495746	-0.0428617	-0.0359797	-0.0289556	-0.0218173	-0.0145929	-0.00731087	1.10147e-17	0.00731087	0.0145929	0.0218173	0.0289556	0.0359797	0.0428617	0.0495746	0.0560919	0.0623877	0.0684374	0.074217	0.0797036	0.0848758	0.0897129	0.094196	0.0983074	0.102031	0.105351	0.108256	0.110734	0.112775	0.11437	0.115515	0.116203
-0.115376	-0.115148	-0.114466	-0.113332	-0.111751	-0.109729	-0.107274	-0.104395	-0.101105	-0.0974151	-0.093341	-0.0888986	-0.0841054	-0.0789802	-0.0735433	-0.0678162	-0.0618215	-0.0555828	-0.0491247	-0.0424727	-0.0356531	-0.0286928	-0.0216193	-0.0144604	-0.00724451	7.06542e-17	0.00724451	0.0144604	0.0216193	0.0286928	0.0356531	0.0424727	0.0491247	0.0555828	0.0618215	0.0678162	0.0735433	0.0789802	0.0841054	0.0888986	0.093341	0.0974151	0.101105	0.104395	0.107274	0.109729	0.111751	0.113332	0.114466	0.115148
-0.113899	-0.113674	-0.113001	-0.111882	-0.110321	-0.108324	-0.105901	-0.103059	-0.0998104	-0.0961681	-0.0921462	-0.0877607	-0.0830288	-0.0779692	-0.0726019	-0.0669481	-0.0610301	-0.0548713	-0.0484958	-0.041929	-0.0351967	-0.0283255	-0.0213425	-0.0142753	-0.00715178	1.07534e-17	0.00715178	0.0142753	0.0213425	0.0283255	0.0351967	0.041929	0.0484958	0.0548713	0.0610301	0.0669481	0.0726019	0.0779692	0.0830288	0.0877607	0.0921462	0.0961681	0.0998104	0.103059	0.105901	0.108324	0.110321	0.111882	0.113001	0.113674
-0.112005	-0.111784	-0.111121	-0.110021	-0.108486	-0.106523	-0.104139	-0.101345	-0.0981504	-0.0945687	-0.0906137	-0.0863011	-0.0816479	-0.0766725	-0.0713944	-0.0658347	-0.0600151	-0.0539587	-0.0476893	-0.0412317	-0.0346113	-0.0278544	-0.0209876	-0.0140379	-0.00703283	7.06542e-17	0.00703283	0.0140379	0.0209876	0.0278544	0.0346113	0.0412317	0.0476893	0.0539587	0.0600151	0.0658347	0.0713944	0.0766725	0.0816479	0.0863011	0.0906137	0.0945687	0.0981504	0.101345	0.104139	0.106523	0.108486	0.110021	0.111121	0.111784
-0.109696	-0.10948	-0.108831	-0.107753	-0.10625	-0.104327	-0.101993	-0.0992563	-0.0961277	-0.0926197	-0.0887462	-0.0845225	-0.0799652	-0.0750923	-0.0699231	-0.0644779	-0.0587783	-0.0528466	-0.0467064	-0.0403819	-0.033898	-0.0272804	-0.0205551	-0.0137486	-0.00688789	1.03226e-17	0.00688789	0.0137486	0.0205551	0.0272804	0.033898	0.0403819	0.0467064	0.0528466	0.0587783	0.0644779	0.0699231	0.0750923	0.0799652	0.0845225	0.0887462	0.0926197	0.0961277	0.0992563	0.101993	0.104327	0.10625	0.107753	0.108831	0.10948
-0.106979	-0.106767	-0.106135	-0.105084	-0.103618	-0.101743	-0.0994662	-0.0967971	-0.093746	-0.090325	-0.0865475	-0.0824284	-0.077984	-0.0732319	-0.0681907	-0.0628804	-0.057322	-0.0515373	-0.0455493	-0.0393814	-0.0330582	-0.0266045	-0.0200458	-0.013408	-0.00671724	7.06542e-17	0.00671724	0.013408	0.0200458	0.0266045	0.0330582	0.0393814	0.0455493	0.0515373	0.057322	0.0628804	0.0681907	0.0732319	0.077984	0.0824284	0.0865475	0.090325	0.093746	0.0967971	0.0994662	0.101743	0.103618	0.105084	0.106135	0.106767
-0.103856	-0.103652	-0.103038	-0.102017	-0.100594	-0.0987734	-0.0965633	-0.0939722	-0.0910101	-0.0876889	-0.0840217	-0.0800228	-0.0757081	-0.0710947	-0.0662006	-0.0610453	-0.0556491	-0.0500332	-0.0442199	-0.0382321	-0.0320934	-0.0258281	-0.0194608	-0.0130167	-0.0065212	9.72896e-18	0.0065212	0.0130167	0.0194608	0.0258281	0.0320934	0.0382321	0.0442199	0.0500332	0.0556491	0.0610453	0.0662006	0.0710947	0.0757081	0.0800228	0.0840217	0.0876889	0.0910101	0.0939722	0.0965633	0.0987734	0.100594	0.102017	0.103038	0.103652
-0.100337	-0.100139	-0.0995453	-0.0985593	-0.0971842	-0.0954257	-0.0932905	-0.0907872	-0.0879255	-0.0847169	-0.0811739	-0.0773106	-0.0731422	-0.0686851	-0.0639569	-0.0589763	-0.053763	-0.0483375	-0.0427212	-0.0369363	-0.0310057	-0.0249527	-0.0188012	-0.0125755	-0.00630018	7.06542e-17	0.00630018	0.0125755	0.0188012	0.0249527	0.0310057	0.0369363	0.0427212	0.0483375	0.053763	0.0589763	0.0639569	0.0686851	0.0731422	0.0773106	0.0811739	0.0847169	0.0879255	0.0907872	0.0932905	0.0954257	0.0971842	0.0985593	0.0995453	0.100139
-0.096426	-0.0962357	-0.0956656	-0.094718	-0.0933966	-0.0917065	-0.0896546	-0.0872488	-0.0844987	-0.0814151	-0.0780102	-0.0742975	-0.0702915	-0.0660081	-0.0614642	-0.0566778	-0.0516676	-0.0464536	-0.0410562	-0.0354968	-0.0297973	-0.0239802	-0.0180684	-0.0120854	-0.00605464	8.98189e-18	0.00605464	0.0120854	0.0180684	0.0239802	0.0297973	0.0354968	0.0410562	0.0464536	0.0516676	0.0566778	0.0614642	0.0660081	0.0702915	0.0742975	0.0780102	0.0814151	0.0844987	0.0872488	0.0896546	0.0917065	0.0933966	0.094718	0.0956656	0.0962357
-0.0921334	-0.0919516	-0.0914069	-0.0905015	-0.0892389	-0.0876241	-0.0856635	-0.0833648	-0.0807371	-0.0777908	-0.0745375	-0.07099	-0.0671624	-0.0630697	-0.0587281	-0.0541547	-0.0493676	-0.0443856	-0.0392285	-0.0339166	-0.0284708	-0.0229126	-0.0172641	-0.0115474	-0.00578511	8.55442e-18	0.00578511	0.0115474	0.0172641	0.0229126	0.0284708	0.0339166	0.0392285	0.0443856	0.0493676	0.0541547	0.0587281	0.0630697	0.0671624	0.07099	0.0745375	0.0777908	0.0807371	0.0833648	0.0856635	0.0876241	0.0892389	0.0905015	0.0914069	0.0919516
-0.0874686	-0.087296	-0.0867789	-0.0859193	-0.0847206	-0.0831876	-0.0813263	-0.079144	-0.0766493	-0.0738522	-0.0707636	-0.0673957	-0.0637619	-0.0598764	-0.0557546	-0.0514128	-0.046868	-0.0421383	-0.0372423	-0.0321993	-0.0270293	-0.0217526	-0.01639	-0.0109627	-0.0054922	7.06542e-17	0.0054922	0.0109627	0.01639	0.0217526	0.0270293	0.0321993	0.0372423	0.0421383	0.046868	0.0514128	0.0557546	0.0598764	0.0637619	0.0673957	0.0707636	0.0738522	0.0766493	0.079144	0.0813263	0.0831876	0.0847206	0.0859193	0.0867789	0.087296
-0.0824426	-0.0822799	-0.0817925	-0.0809823	-0.0798525	-0.0784075	-0.0766532	-0.0745963	-0.072245	-0.0696086	-0.0666974	-0.0635231	-0.0600981	-0.0564358	-0.0525509	-0.0484585	-0.0441749	-0.039717	-0.0351023	-0.0303491	-0.0254762	-0.0205026	-0.0154482	-0.0103328	-0.00517661	7.6e-18	0.00517661	0.0103328	0.0154482	0.0205026	0.0254762	0.0303491	0.0351023	0.039717	0.0441749	0.0484585	0.0525509	0.0564358	0.0600981	0.0635231	0.0666974	0.0696086	0.072245	0.0745963	0.0766532	0.0784075	0.0798525	0.0809823	0.0817925	0.0822799
-0.0770677	-0.0769157	-0.07646	-0.0757027	-0.0746465	-0.0732958	-0.0716558	-0.069733	-0.067535	-0.0650704	-0.0623491	-0.0593817	-0.05618	-0.0527565	-0.0491248	-0.0452993	-0.041295	-0.0371277	-0.0328138	-0.0283705	-0.0238152	-0.019166	-0.0144411	-0.00965915	-0.00483912	7.07683e-18	0.00483912	0.00965915	0.0144411	0.019166	0.0238152	0.0283705	0.0328138	0.0371277	0.041295	0.0452993	0.0491248	0.0527565	0.05618	0.0593817	0.0623491	0.0650704	0.067535	0.069733	0.0716558	0.0732958	0.0746465	0.0757027	0.07646	0.0769157
-0.0713579	-0.0712171	-0.0707953	-0.070094	-0.0691161	-0.0678654	-0.0663469	-0.0645666	-0.0625314	-0.0602495	-0.0577298	-0.0549822	-0.0520177	-0.0488479	-0.0454853	-0.0419431	-0.0382355	-0.0343769	-0.0303827	-0.0262686	-0.0220508	-0.017746	-0.0133711	-0.00894352	-0.0044806	7.06542e-17	0.0044806	0.00894352	0.0133711	0.017746	0.0220508	0.0262686	0.0303827	0.0343769	0.0382355	0.0419431	0.0454853	0.0488479	0.0520177	0.0549822	0.0577298	0.0602495	0.0625314	0.0645666	0.0663469	0.0678654	0.0691161	0.070094	0.0707953	0.0712171
-0.0653285	-0.0651996	-0.0648134	-0.0641714	-0.0632761	-0.0621311	-0.0607409	-0.059111	-0.0572478	-0.0551587	-0.0528519	-0.0503365	-0.0476224	-0.0447204	-0.041642	-0.0383991	-0.0350048	-0.0314723	-0.0278155	-0.024049	-0.0201876	-0.0162465	-0.0122413	-0.00818783	-0.00410201	5.94887e-18	0.00410201	0.00818783	0.0122413	0.0162465	0.0201876	0.024049	0.0278155	0.0314723	0.0350048	0.0383991	0.041642	0.0447204	0.0476224	0.0503365	0.0528519	0.0551587	0.0572478	0.059111	0.0607409	0.0621311	0.0632761	0.0641714	0.0648134	0.0651996
-0.0589964	-0.05888	-0.0585312	-0.0579514	-0.0571429	-0.0561089	-0.0548534	-0.0533815	-0.0516989	-0.0498123	-0.0477291	-0.0454575	-0.0430065	-0.0403858	-0.0376057	-0.0346772	-0.0316118	-0.0284217	-0.0251194	-0.021718	-0.0182309	-0.0146718	-0.0110548	-0.00739421	-0.00370441	7.06542e-17	0.00370441	0.00739421	0.0110548	0.0146718	0.0182309	0.021718	0.0251194	0.0284217	0.0316118	0.0346772	0.0376057	0.0403858	0.0430065	0.0454575	0.0477291	0.0498123	0.0516989	0.0533815	0.0548534	0.0561089	0.0571429	0.0579514	0.0585312	0.05888
-0.05238	-0.0522766	-0.0519669	-0.0514522	-0.0507344	-0.0498163	-0.0487017	-0.0473948	-0.0459009	-0.0442259	-0.0423763	-0.0403595	-0.0381834	-0.0358566	-0.0333883	-0.0307882	-0.0280666	-0.0252342	-0.0223023	-0.0192824	-0.0161863	-0.0130264	-0.00981503	-0.00656495	-0.00328897	4.7271e-18	0.00328897	0.00656495	0.00981503	0.0130264	0.0161863	0.0192824	0.0223023	0.0252342	0.0280666	0.0307882	0.0333883	0.0358566	0.0381834	0.0403595	0.0423763	0.0442259	0.0459009	0.0473948	0.0487017	0.0498163	0.0507344	0.0514522	0.0519669	0.0522766
-0.0454994	-0.0454097	-0.0451407	-0.0446935	-0.04407	-0.0432725	-0.0423043	-0.0411691	-0.0398715	-0.0384165	-0.0368098	-0.0350579	-0.0331677	-0.0311465	-0.0290024	-0.0267439	-0.0243798	-0.0219195	-0.0193727	-0.0167495	-0.0140601	-0.0113153	-0.00852575	-0.00570259	-0.00285693	4.087e-18	0.00285693	0.00570259	0.00852575	0.0113153	0.0140601	0.0167495	0.0193727	0.0219195	0.0243798	0.0267439	0.0290024	0.0311465	0.0331677	0.0350579	0.0368098	0.0384165	0.0398715	0.0411691	0.0423043	0.0432725	0.04407	0.0446935	0.0451407	0.0454097
-0.0383765	-0.0383008	-0.0380739	-0.0376968	-0.0371709	-0.0364982	-0.0356816	-0.0347241	-0.0336296	-0.0324024	-0.0310473	-0.0295696	-0.0279753	-0.0262705	-0.0244621	-0.0225572	-0.0205632	-0.018488	-0.0163399	-0.0141273	-0.011859	-0.00954385	-0.00719104	-0.00480985	-0.00240968	3.43078e-18	0.00240968	0.00480985	0.00719104	0.00954385	0.011859	0.0141273	0.0163399	0.018488	0.0205632	0.0225572	0.0244621	0.0262705	0.0279753	0.0295696	0.0310473	0.0324024	0.0336296	0.0347241	0.0356816	0.0364982	0.0371709	0.0376968	0.0380739	0.0383008
-0.0310346	-0.0309733	-0.0307899	-0.0304849	-0.0300596	-0.0295156	-0.0288552	-0.0280809	-0.0271958	-0.0262034	-0.0251075	-0.0239126	-0.0226232	-0.0212446	-0.0197822	-0.0182417	-0.0166292	-0.014951	-0.0132139	-0.0114246	-0.00959022	-0.00771799	-0.0058153	-0.00388967	-0.00194868	2.76101e-18	0.00194868	0.00388967	0.0058153	0.00771799	0.00959022	0.0114246	0.0132139	0.014951	0.0166292	0.0182417	0.0197822	0.0212446	0.0226232	0.0239126	0.0251075	0.0262034	0.0271958	0.0280809	0.0288552	0.0295156	0.0300596	0.0304849	0.0307899	0.0309733
-0.0234986	-0.0234523	-0.0233133	-0.0230824	-0.0227604	-0.0223485	-0.0218485	-0.0212622	-0.020592	-0.0198405	-0.0190108	-0.018106	-0.0171298	-0.0160859	-0.0149786	-0.0138121	-0.0125912	-0.0113206	-0.0100052	-0.00865042	-0.00726148	-0.00584387	-0.0044032	-0.00294516	-0.00147549	2.08035e-18	0.00147549	0.00294516	0.0044032	0.00584387	0.00726148	0.00865042	0.0100052	0.0113206	0.0125912	0.0138121	0.0149786	0.0160859	0.0171298	0.018106	0.0190108	0.0198405	0.020592	0.0212622	0.0218485	0.0223485	0.0227604	0.0230824	0.0233133	0.0234523
-0.0157952	-0.0157641	-0.0156707	-0.0155155	-0.015299	-0.0150222	-0.014686	-0.014292	-0.0138415	-0.0133364	-0.0127786	-0.0121704	-0.0115142	-0.0108126	-0.0100683	-0.0092842	-0.00846351	-0.00760941	-0.00672528	-0.00581461	-0.004881	-0.00392811	-0.00295973	-0.00197967	-0.000991791	1.39148e-18	0.000991791	0.00197967	0.00295973	0.00392811	0.004881	0.00581461	0.00672528	0.00760941	0.00846351	0.0092842	0.0100683	0.0108126	0.0115142	0.0121704	0.0127786	0.0133364	0.0138415	0.014292	0.014686	0.0150222	0.015299	0.0155155	0.0156707	0.0157641
-0.0079525	-0.00793681	-0.00788979	-0.00781164	-0.00770266	-0.00756328	-0.00739405	-0.00719564	-0.00696883	-0.00671452	-0.00643371	-0.00612751	-0.00579712	-0.00544386	-0.00506912	-0.00467436	-0.00426116	-0.00383115	-0.00338601	-0.00292751	-0.00245746	-0.00197771	-0.00149015	-0.000996713	-0.000499342	6.97115e-19	0.000499342	0.000996713	0.00149015	0.00197771	0.00245746	0.00292751	0.00338601	0.00383115	0.00426116	0.00467436	0.00506912	0.00544386	0.00579712	0.00612751	0.00643371	0.00671452	0.00696883	0.00719564	0.00739405	0.00756328	0.00770266	0.00781164	0.00788979	0.00793681
4.44089e-16	3.88578e-16	3.88578e-16	3.88578e-16	3.33067e-16	4.44089e-16	3.33067e-16	3.88578e-16	2.77556e-16	3.88578e-16	3.33067e-16	3.33067e-16	3.33067e-16	3.33067e-16	1.66533e-16	1.38778e-16	2.22045e-16	2.22045e-16	1.38778e-16	5.55112e-17	1.66533e-16	1.249e-16	2.77556e-17	2.77556e-17	1.73472e-17	-2.46519e-32	-1.73472e-17	-9.71445e-17	-1.66533e-16	-1.249e-16	-1.38778e-16	-5.55112e-17	-1.38778e-16	-2.498e-16	-2.498e-16	-1.94289e-16	-3.33067e-16	-3.33067e-16	-1.66533e-16	-3.33067e-16	-3.88578e-16	-3.88578e-16	-2.77556e-16	-4.44089e-16	-4.44089e-16	-3.33067e-16	-3.33067e-16	-3.88578e-16	-3.88578e-16	-3.88578e-16
[truncated: 51 more columns]

## Sheet: S3
0.81	0.81	0.81	0.81	0.81	0.81	0.81	0.81	0.81	0.81	0.81	0.81	0.81	0.81	0.81	0.81	0.81	0.81	0.81	0.81	0.81	0.81	0.81	0.81	0.81	0.81	0.81	0.81	0.81	0.81	0.81	0.81	0.81	0.81	0.81	0.81	0.81	0.81	0.81	0.81	0.81	0.81	0.81	0.81	0.81	0.81	0.81	0.81	0.81	0.81
0.817992	0.817992	0.817992	0.817992	0.817992	0.817992	0.817992	0.817992	0.817992	0.817992	0.817992	0.817992	0.817992	0.817992	0.817992	0.817992	0.817992	0.817992	0.817992	0.817992	0.817992	0.817992	0.817992	0.817992	0.817992	0.817992	0.817992	0.817992	0.817992	0.817992	0.817992	0.817992	0.817992	0.817992	0.817992	0.817992	0.817992	0.817992	0.817992	0.817992	0.817992	0.817992	0.817992	0.817992	0.817992	0.817992	0.817992	0.817992	0.817992	0.817992
0.825952	0.825952	0.825952	0.825952	0.825952	0.825952	0.825952	0.825952	0.825952	0.825952	0.825952	0.825952	0.825952	0.825952	0.825952	0.825952	0.825952	0.825952	0.825952	0.825952	0.825952	0.825952	0.825952	0.825952	0.825952	0.825952	0.825952	0.825952	0.825952	0.825952	0.825952	0.825952	0.825952	0.825952	0.825952	0.825952	0.825952	0.825952	0.825952	0.825952	0.825952	0.825952	0.825952	0.825952	0.825952	0.825952	0.825952	0.825952	0.825952	0.825952
0.83385	0.83385	0.83385	0.83385	0.83385	0.83385	0.83385	0.83385	0.83385	0.83385	0.83385	0.83385	0.83385	0.83385	0.83385	0.83385	0.83385	0.83385	0.83385	0.83385	0.83385	0.83385	0.83385	0.83385	0.83385	0.83385	0.83385	0.83385	0.83385	0.83385	0.83385	0.83385	0.83385	0.83385	0.83385	0.83385	0.83385	0.83385	0.83385	0.83385	0.83385	0.83385	0.83385	0.83385	0.83385	0.83385	0.83385	0.83385	0.83385	0.83385
0.841653	0.841653	0.841653	0.841653	0.841653	0.841653	0.841653	0.841653	0.841653	0.841653	0.841653	0.841653	0.841653	0.841653	0.841653	0.841653	0.841653	0.841653	0.841653	0.841653	0.841653	0.841653	0.841653	0.841653	0.841653	0.841653	0.841653	0.841653	0.841653	0.841653	0.841653	0.841653	0.841653	0.841653	0.841653	0.841653	0.841653	0.841653	0.841653	0.841653	0.841653	0.841653	0.841653	0.841653	0.841653	0.841653	0.841653	0.841653	0.841653	0.841653
0.849331	0.849331	0.849331	0.849331	0.849331	0.849331	0.849331	0.849331	0.849331	0.849331	0.849331	0.849331	0.849331	0.849331	0.849331	0.849331	0.849331	0.849331	0.849331	0.849331	0.849331	0.849331	0.849331	0.849331	0.849331	0.849331	0.849331	0.849331	0.849331	0.849331	0.849331	0.849331	0.849331	0.849331	0.849331	0.849331	0.849331	0.849331	0.849331	0.849331	0.849331	0.849331	0.849331	0.849331	0.849331	0.849331	0.849331	0.849331	0.849331	0.849331
0.856855	0.856855	0.856855	0.856855	0.856855	0.856855	0.856855	0.856855	0.856855	0.856855	0.856855	0.856855	0.856855	0.856855	0.856855	0.856855	0.856855	0.856855	0.856855	0.856855	0.856855	0.856855	0.856855	0.856855	0.856855	0.856855	0.856855	0.856855	0.856855	0.856855	0.856855	0.856855	0.856855	0.856855	0.856855	0.856855	0.856855	0.856855	0.856855	0.856855	0.856855	0.856855	0.856855	0.856855	0.856855	0.856855	0.856855	0.856855	0.856855	0.856855
0.864193	0.864193	0.864193	0.864193	0.864193	0.864193	0.864193	0.864193	0.864193	0.864193	0.864193	0.864193	0.864193	0.864193	0.864193	0.864193	0.864193	0.864193	0.864193	0.864193	0.864193	0.864193	0.864193	0.864193	0.864193	0.864193	0.864193	0.864193	0.864193	0.864193	0.864193	0.864193	0.864193	0.864193	0.864193	0.864193	0.864193	0.864193	0.864193	0.864193	0.864193	0.864193	0.864193	0.864193	0.864193	0.864193	0.864193	0.864193	0.864193	0.864193
0.871317	0.871317	0.871317	0.871317	0.871317	0.871317	0.871317	0.871317	0.871317	0.871317	0.871317	0.871317	0.871317	0.871317	0.871317	0.871317	0.871317	0.871317	0.871317	0.871317	0.871317	0.871317	0.871317	0.871317	0.871317	0.871317	0.871317	0.871317	0.871317	0.871317	0.871317	0.871317	0.871317	0.871317	0.871317	0.871317	0.871317	0.871317	0.871317	0.871317	0.871317	0.871317	0.871317	0.871317	0.871317	0.871317	0.871317	0.871317	0.871317	0.871317
0.8782	0.8782	0.8782	0.8782	0.8782	0.8782	0.8782	0.8782	0.8782	0.8782	0.8782	0.8782	0.8782	0.8782	0.8782	0.8782	0.8782	0.8782	0.8782	0.8782	0.8782	0.8782	0.8782	0.8782	0.8782	0.8782	0.8782	0.8782	0.8782	0.8782	0.8782	0.8782	0.8782	0.8782	0.8782	0.8782	0.8782	0.8782	0.8782	0.8782	0.8782	0.8782	0.8782	0.8782	0.8782	0.8782	0.8782	0.8782	0.8782	0.8782
0.884813	0.884813	0.884813	0.884813	0.884813	0.884813	0.884813	0.884813	0.884813	0.884813	0.884813	0.884813	0.884813	0.884813	0.884813	0.884813	0.884813	0.884813	0.884813	0.884813	0.884813	0.884813	0.884813	0.884813	0.884813	0.884813	0.884813	0.884813	0.884813	0.884813	0.884813	0.884813	0.884813	0.884813	0.884813	0.884813	0.884813	0.884813	0.884813	0.884813	0.884813	0.884813	0.884813	0.884813	0.884813	0.884813	0.884813	0.884813	0.884813	0.884813
0.891131	0.891131	0.891131	0.891131	0.891131	0.891131	0.891131	0.891131	0.891131	0.891131	0.891131	0.891131	0.891131	0.891131	0.891131	0.891131	0.891131	0.891131	0.891131	0.891131	0.891131	0.891131	0.891131	0.891131	0.891131	0.891131	0.891131	0.891131	0.891131	0.891131	0.891131	0.891131	0.891131	0.891131	0.891131	0.891131	0.891131	0.891131	0.891131	0.891131	0.891131	0.891131	0.891131	0.891131	0.891131	0.891131	0.891131	0.891131	0.891131	0.891131
0.897129	0.897129	0.897129	0.897129	0.897129	0.897129	0.897129	0.897129	0.897129	0.897129	0.897129	0.897129	0.897129	0.897129	0.897129	0.897129	0.897129	0.897129	0.897129	0.897129	0.897129	0.897129	0.897129	0.897129	0.897129	0.897129	0.897129	0.897129	0.897129	0.897129	0.897129	0.897129	0.897129	0.897129	0.897129	0.897129	0.897129	0.897129	0.897129	0.897129	0.897129	0.897129	0.897129	0.897129	0.897129	0.897129	0.897129	0.897129	0.897129	0.897129
0.902783	0.902783	0.902783	0.902783	0.902783	0.902783	0.902783	0.902783	0.902783	0.902783	0.902783	0.902783	0.902783	0.902783	0.902783	0.902783	0.902783	0.902783	0.902783	0.902783	0.902783	0.902783	0.902783	0.902783	0.902783	0.902783	0.902783	0.902783	0.902783	0.902783	0.902783	0.902783	0.902783	0.902783	0.902783	0.902783	0.902783	0.902783	0.902783	0.902783	0.902783	0.902783	0.902783	0.902783	0.902783	0.902783	0.902783	0.902783	0.902783	0.902783
0.90807	0.90807	0.90807	0.90807	0.90807	0.90807	0.90807	0.90807	0.90807	0.90807	0.90807	0.90807	0.90807	0.90807	0.90807	0.90807	0.90807	0.90807	0.90807	0.90807	0.90807	0.90807	0.90807	0.90807	0.90807	0.90807	0.90807	0.90807	0.90807	0.90807	0.90807	0.90807	0.90807	0.90807	0.90807	0.90807	0.90807	0.90807	0.90807	0.90807	0.90807	0.90807	0.90807	0.90807	0.90807	0.90807	0.90807	0.90807	0.90807	0.90807
0.912971	0.912971	0.912971	0.912971	0.912971	0.912971	0.912971	0.912971	0.912971	0.912971	0.912971	0.912971	0.912971	0.912971	0.912971	0.912971	0.912971	0.912971	0.912971	0.912971	0.912971	0.912971	0.912971	0.912971	0.912971	0.912971	0.912971	0.912971	0.912971	0.912971	0.912971	0.912971	0.912971	0.912971	0.912971	0.912971	0.912971	0.912971	0.912971	0.912971	0.912971	0.912971	0.912971	0.912971	0.912971	0.912971	0.912971	0.912971	0.912971	0.912971
0.917465	0.917465	0.917465	0.917465	0.917465	0.917465	0.917465	0.917465	0.917465	0.917465	0.917465	0.917465	0.917465	0.917465	0.917465	0.917465	0.917465	0.917465	0.917465	0.917465	0.917465	0.917465	0.917465	0.917465	0.917465	0.917465	0.917465	0.917465	0.917465	0.917465	0.917465	0.917465	0.917465	0.917465	0.917465	0.917465	0.917465	0.917465	0.917465	0.917465	0.917465	0.917465	0.917465	0.917465	0.917465	0.917465	0.917465	0.917465	0.917465	0.917465
0.921536	0.921536	0.921536	0.921536	0.921536	0.921536	0.921536	0.921536	0.921536	0.921536	0.921536	0.921536	0.921536	0.921536	0.921536	0.921536	0.921536	0.921536	0.921536	0.921536	0.921536	0.921536	0.921536	0.921536	0.921536	0.921536	0.921536	0.921536	0.921536	0.921536	0.921536	0.921536	0.921536	0.921536	0.921536	0.921536	0.921536	0.921536	0.921536	0.921536	0.921536	0.921536	0.921536	0.921536	0.921536	0.921536	0.921536	0.921536	0.921536	0.921536
0.925166	0.925166	0.925166	0.925166	0.925166	0.925166	0.925166	0.925166	0.925166	0.925166	0.925166	0.925166	0.925166	0.925166	0.925166	0.925166	0.925166	0.925166	0.925166	0.925166	0.925166	0.925166	0.925166	0.925166	0.925166	0.925166	0.925166	0.925166	0.925166	0.925166	0.925166	0.925166	0.925166	0.925166	0.925166	0.925166	0.925166	0.925166	0.925166	0.925166	0.925166	0.925166	0.925166	0.925166	0.925166	0.925166	0.925166	0.925166	0.925166	0.925166
0.928341	0.928341	0.928341	0.928341	0.928341	0.928341	0.928341	0.928341	0.928341	0.928341	0.928341	0.928341	0.928341	0.928341	0.928341	0.928341	0.928341	0.928341	0.928341	0.928341	0.928341	0.928341	0.928341	0.928341	0.928341	0.928341	0.928341	0.928341	0.928341	0.928341	0.928341	0.928341	0.928341	0.928341	0.928341	0.928341	0.928341	0.928341	0.928341	0.928341	0.928341	0.928341	0.928341	0.928341	0.928341	0.928341	0.928341	0.928341	0.928341	0.928341
0.93105	0.93105	0.93105	0.93105	0.93105	0.93105	0.93105	0.93105	0.93105	0.93105	0.93105	0.93105	0.93105	0.93105	0.93105	0.93105	0.93105	0.93105	0.93105	0.93105	0.93105	0.93105	0.93105	0.93105	0.93105	0.93105	0.93105	0.93105	0.93105	0.93105	0.93105	0.93105	0.93105	0.93105	0.93105	0.93105	0.93105	0.93105	0.93105	0.93105	0.93105	0.93105	0.93105	0.93105	0.93105	0.93105	0.93105	0.93105	0.93105	0.93105
0.933281	0.933281	0.933281	0.933281	0.933281	0.933281	0.933281	0.933281	0.933281	0.933281	0.933281	0.933281	0.933281	0.933281	0.933281	0.933281	0.933281	0.933281	0.933281	0.933281	0.933281	0.933281	0.933281	0.933281	0.933281	0.933281	0.933281	0.933281	0.933281	0.933281	0.933281	0.933281	0.933281	0.933281	0.933281	0.933281	0.933281	0.933281	0.933281	0.933281	0.933281	0.933281	0.933281	0.933281	0.933281	0.933281	0.933281	0.933281	0.933281	0.933281
0.935025	0.935025	0.935025	0.935025	0.935025	0.935025	0.935025	0.935025	0.935025	0.935025	0.935025	0.935025	0.935025	0.935025	0.935025	0.935025	0.935025	0.935025	0.935025	0.935025	0.935025	0.935025	0.935025	0.935025	0.935025	0.935025	0.935025	0.935025	0.935025	0.935025	0.935025	0.935025	0.935025	0.935025	0.935025	0.935025	0.935025	0.935025	0.935025	0.935025	0.935025	0.935025	0.935025	0.935025	0.935025	0.935025	0.935025	0.935025	0.935025	0.935025
0.936276	0.936276	0.936276	0.936276	0.936276	0.936276	0.936276	0.936276	0.936276	0.936276	0.936276	0.936276	0.936276	0.936276	0.936276	0.936276	0.936276	0.936276	0.936276	0.936276	0.936276	0.936276	0.936276	0.936276	0.936276	0.936276	0.936276	0.936276	0.936276	0.936276	0.936276	0.936276	0.936276	0.936276	0.936276	0.936276	0.936276	0.936276	0.936276	0.936276	0.936276	0.936276	0.936276	0.936276	0.936276	0.936276	0.936276	0.936276	0.936276	0.936276
0.937028	0.937028	0.937028	0.937028	0.937028	0.937028	0.937028	0.937028	0.937028	0.937028	0.937028	0.937028	0.937028	0.937028	0.937028	0.937028	0.937028	0.937028	0.937028	0.937028	0.937028	0.937028	0.937028	0.937028	0.937028	0.937028	0.937028	0.937028	0.937028	0.937028	0.937028	0.937028	0.937028	0.937028	0.937028	0.937028	0.937028	0.937028	0.937028	0.937028	0.937028	0.937028	0.937028	0.937028	0.937028	0.937028	0.937028	0.937028	0.937028	0.937028
0.937279	0.937279	0.937279	0.937279	0.937279	0.937279	0.937279	0.937279	0.937279	0.937279	0.937279	0.937279	0.937279	0.937279	0.937279	0.937279	0.937279	0.937279	0.937279	0.937279	0.937279	0.937279	0.937279	0.937279	0.937279	0.937279	0.937279	0.937279	0.937279	0.937279	0.937279	0.937279	0.937279	0.937279	0.937279	0.937279	0.937279	0.937279	0.937279	0.937279	0.937279	0.937279	0.937279	0.937279	0.937279	0.937279	0.937279	0.937279	0.937279	0.937279
0.937028	0.937028	0.937028	0.937028	0.937028	0.937028	0.937028	0.937028	0.937028	0.937028	0.937028	0.937028	0.937028	0.937028	0.937028	0.937028	0.937028	0.937028	0.937028	0.937028	0.937028	0.937028	0.937028	0.937028	0.937028	0.937028	0.937028	0.937028	0.937028	0.937028	0.937028	0.937028	0.937028	0.937028	0.937028	0.937028	0.937028	0.937028	0.937028	0.937028	0.937028	0.937028	0.937028	0.937028	0.937028	0.937028	0.937028	0.937028	0.937028	0.937028
0.936276	0.936276	0.936276	0.936276	0.936276	0.936276	0.936276	0.936276	0.936276	0.936276	0.936276	0.936276	0.936276	0.936276	0.936276	0.936276	0.936276	0.936276	0.936276	0.936276	0.936276	0.936276	0.936276	0.936276	0.936276	0.936276	0.936276	0.936276	0.936276	0.936276	0.936276	0.936276	0.936276	0.936276	0.936276	0.936276	0.936276	0.936276	0.936276	0.936276	0.936276	0.936276	0.936276	0.936276	0.936276	0.936276	0.936276	0.936276	0.936276	0.936276
0.935025	0.935025	0.935025	0.935025	0.935025	0.935025	0.935025	0.935025	0.935025	0.935025	0.935025	0.935025	0.935025	0.935025	0.935025	0.935025	0.935025	0.935025	0.935025	0.935025	0.935025	0.935025	0.935025	0.935025	0.935025	0.935025	0.935025	0.935025	0.935025	0.935025	0.935025	0.935025	0.935025	0.935025	0.935025	0.935025	0.935025	0.935025	0.935025	0.935025	0.935025	0.935025	0.935025	0.935025	0.935025	0.935025	0.935025	0.935025	0.935025	0.935025
0.933281	0.933281	0.933281	0.933281	0.933281	0.933281	0.933281	0.933281	0.933281	0.933281	0.933281	0.933281	0.933281	0.933281	0.933281	0.933281	0.933281	0.933281	0.933281	0.933281	0.933281	0.933281	0.933281	0.933281	0.933281	0.933281	0.933281	0.933281	0.933281	0.933281	0.933281	0.933281	0.933281	0.933281	0.933281	0.933281	0.933281	0.933281	0.933281	0.933281	0.933281	0.933281	0.933281	0.933281	0.933281	0.933281	0.933281	0.933281	0.933281	0.933281
0.93105	0.93105	0.93105	0.93105	0.93105	0.93105	0.93105	0.93105	0.93105	0.93105	0.93105	0.93105	0.93105	0.93105	0.93105	0.93105	0.93105	0.93105	0.93105	0.93105	0.93105	0.93105	0.93105	0.93105	0.93105	0.93105	0.93105	0.93105	0.93105	0.93105	0.93105	0.93105	0.93105	0.93105	0.93105	0.93105	0.93105	0.93105	0.93105	0.93105	0.93105	0.93105	0.93105	0.93105	0.93105	0.93105	0.93105	0.93105	0.93105	0.93105
0.928341	0.928341	0.928341	0.928341	0.928341	0.928341	0.928341	0.928341	0.928341	0.928341	0.928341	0.928341	0.928341	0.928341	0.928341	0.928341	0.928341	0.928341	0.928341	0.928341	0.928341	0.928341	0.928341	0.928341	0.928341	0.928341	0.928341	0.928341	0.928341	0.928341	0.928341	0.928341	0.928341	0.928341	0.928341	0.928341	0.928341	0.928341	0.928341	0.928341	0.928341	0.928341	0.928341	0.928341	0.928341	0.928341	0.928341	0.928341	0.928341	0.928341
0.925166	0.925166	0.925166	0.925166	0.925166	0.925166	0.925166	0.925166	0.925166	0.925166	0.925166	0.925166	0.925166	0.925166	0.925166	0.925166	0.925166	0.925166	0.925166	0.925166	0.925166	0.925166	0.925166	0.925166	0.925166	0.925166	0.925166	0.925166	0.925166	0.925166	0.925166	0.925166	0.925166	0.925166	0.925166	0.925166	0.925166	0.925166	0.925166	0.925166	0.925166	0.925166	0.925166	0.925166	0.925166	0.925166	0.925166	0.925166	0.925166	0.925166
0.921536	0.921536	0.921536	0.921536	0.921536	0.921536	0.921536	0.921536	0.921536	0.921536	0.921536	0.921536	0.921536	0.921536	0.921536	0.921536	0.921536	0.921536	0.921536	0.921536	0.921536	0.921536	0.921536	0.921536	0.921536	0.921536	0.921536	0.921536	0.921536	0.921536	0.921536	0.921536	0.921536	0.921536	0.921536	0.921536	0.921536	0.921536	0.921536	0.921536	0.921536	0.921536	0.921536	0.921536	0.921536	0.921536	0.921536	0.921536	0.921536	0.921536
0.917465	0.917465	0.917465	0.917465	0.917465	0.917465	0.917465	0.917465	0.917465	0.917465	0.917465	0.917465	0.917465	0.917465	0.917465	0.917465	0.917465	0.917465	0.917465	0.917465	0.917465	0.917465	0.917465	0.917465	0.917465	0.917465	0.917465	0.917465	0.917465	0.917465	0.917465	0.917465	0.917465	0.917465	0.917465	0.917465	0.917465	0.917465	0.917465	0.917465	0.917465	0.917465	0.917465	0.917465	0.917465	0.917465	0.917465	0.917465	0.917465	0.917465
0.912971	0.912971	0.912971	0.912971	0.912971	0.912971	0.912971	0.912971	0.912971	0.912971	0.912971	0.912971	0.912971	0.912971	0.912971	0.912971	0.912971	0.912971	0.912971	0.912971	0.912971	0.912971	0.912971	0.912971	0.912971	0.912971	0.912971	0.912971	0.912971	0.912971	0.912971	0.912971	0.912971	0.912971	0.912971	0.912971	0.912971	0.912971	0.912971	0.912971	0.912971	0.912971	0.912971	0.912971	0.912971	0.912971	0.912971	0.912971	0.912971	0.912971
0.90807	0.90807	0.90807	0.90807	0.90807	0.90807	0.90807	0.90807	0.90807	0.90807	0.90807	0.90807	0.90807	0.90807	0.90807	0.90807	0.90807	0.90807	0.90807	0.90807	0.90807	0.90807	0.90807	0.90807	0.90807	0.90807	0.90807	0.90807	0.90807	0.90807	0.90807	0.90807	0.90807	0.90807	0.90807	0.90807	0.90807	0.90807	0.90807	0.90807	0.90807	0.90807	0.90807	0.90807	0.90807	0.90807	0.90807	0.90807	0.90807	0.90807
0.902783	0.902783	0.902783	0.902783	0.902783	0.902783	0.902783	0.902783	0.902783	0.902783	0.902783	0.902783	0.902783	0.902783	0.902783	0.902783	0.902783	0.902783	0.902783	0.902783	0.902783	0.902783	0.902783	0.902783	0.902783	0.902783	0.902783	0.902783	0.902783	0.902783	0.902783	0.902783	0.902783	0.902783	0.902783	0.902783	0.902783	0.902783	0.902783	0.902783	0.902783	0.902783	0.902783	0.902783	0.902783	0.902783	0.902783	0.902783	0.902783	0.902783
0.897129	0.897129	0.897129	0.897129	0.897129	0.897129	0.897129	0.897129	0.897129	0.897129	0.897129	0.897129	0.897129	0.897129	0.897129	0.897129	0.897129	0.897129	0.897129	0.897129	0.897129	0.897129	0.897129	0.897129	0.897129	0.897129	0.897129	0.897129	0.897129	0.897129	0.897129	0.897129	0.897129	0.897129	0.897129	0.897129	0.897129	0.897129	0.897129	0.897129	0.897129	0.897129	0.897129	0.897129	0.897129	0.897129	0.897129	0.897129	0.897129	0.897129
0.891131	0.891131	0.891131	0.891131	0.891131	0.891131	0.891131	0.891131	0.891131	0.891131	0.891131	0.891131	0.891131	0.891131	0.891131	0.891131	0.891131	0.891131	0.891131	0.891131	0.891131	0.891131	0.891131	0.891131	0.891131	0.891131	0.891131	0.891131	0.891131	0.891131	0.891131	0.891131	0.891131	0.891131	0.891131	0.891131	0.891131	0.891131	0.891131	0.891131	0.891131	0.891131	0.891131	0.891131	0.891131	0.891131	0.891131	0.891131	0.891131	0.891131
0.884813	0.884813	0.884813	0.884813	0.884813	0.884813	0.884813	0.884813	0.884813	0.884813	0.884813	0.884813	0.884813	0.884813	0.884813	0.884813	0.884813	0.884813	0.884813	0.884813	0.884813	0.884813	0.884813	0.884813	0.884813	0.884813	0.884813	0.884813	0.884813	0.884813	0.884813	0.884813	0.884813	0.884813	0.884813	0.884813	0.884813	0.884813	0.884813	0.884813	0.884813	0.884813	0.884813	0.884813	0.884813	0.884813	0.884813	0.884813	0.884813	0.884813
0.8782	0.8782	0.8782	0.8782	0.8782	0.8782	0.8782	0.8782	0.8782	0.8782	0.8782	0.8782	0.8782	0.8782	0.8782	0.8782	0.8782	0.8782	0.8782	0.8782	0.8782	0.8782	0.8782	0.8782	0.8782	0.8782	0.8782	0.8782	0.8782	0.8782	0.8782	0.8782	0.8782	0.8782	0.8782	0.8782	0.8782	0.8782	0.8782	0.8782	0.8782	0.8782	0.8782	0.8782	0.8782	0.8782	0.8782	0.8782	0.8782	0.8782
0.871317	0.871317	0.871317	0.871317	0.871317	0.871317	0.871317	0.871317	0.871317	0.871317	0.871317	0.871317	0.871317	0.871317	0.871317	0.871317	0.871317	0.871317	0.871317	0.871317	0.871317	0.871317	0.871317	0.871317	0.871317	0.871317	0.871317	0.871317	0.871317	0.871317	0.871317	0.871317	0.871317	0.871317	0.871317	0.871317	0.871317	0.871317	0.871317	0.871317	0.871317	0.871317	0.871317	0.871317	0.871317	0.871317	0.871317	0.871317	0.871317	0.871317
0.864193	0.864193	0.864193	0.864193	0.864193	0.864193	0.864193	0.864193	0.864193	0.864193	0.864193	0.864193	0.864193	0.864193	0.864193	0.864193	0.864193	0.864193	0.864193	0.864193	0.864193	0.864193	0.864193	0.864193	0.864193	0.864193	0.864193	0.864193	0.864193	0.864193	0.864193	0.864193	0.864193	0.864193	0.864193	0.864193	0.864193	0.864193	0.864193	0.864193	0.864193	0.864193	0.864193	0.864193	0.864193	0.864193	0.864193	0.864193	0.864193	0.864193
0.856855	0.856855	0.856855	0.856855	0.856855	0.856855	0.856855	0.856855	0.856855	0.856855	0.856855	0.856855	0.856855	0.856855	0.856855	0.856855	0.856855	0.856855	0.856855	0.856855	0.856855	0.856855	0.856855	0.856855	0.856855	0.856855	0.856855	0.856855	0.856855	0.856855	0.856855	0.856855	0.856855	0.856855	0.856855	0.856855	0.856855	0.856855	0.856855	0.856855	0.856855	0.856855	0.856855	0.856855	0.856855	0.856855	0.856855	0.856855	0.856855	0.856855
0.849331	0.849331	0.849331	0.849331	0.849331	0.849331	0.849331	0.849331	0.849331	0.849331	0.849331	0.849331	0.849331	0.849331	0.849331	0.849331	0.849331	0.849331	0.849331	0.849331	0.849331	0.849331	0.849331	0.849331	0.849331	0.849331	0.849331	0.849331	0.849331	0.849331	0.849331	0.849331	0.849331	0.849331	0.849331	0.849331	0.849331	0.849331	0.849331	0.849331	0.849331	0.849331	0.849331	0.849331	0.849331	0.849331	0.849331	0.849331	0.849331	0.849331
0.841653	0.841653	0.841653	0.841653	0.841653	0.841653	0.841653	0.841653	0.841653	0.841653	0.841653	0.841653	0.841653	0.841653	0.841653	0.841653	0.841653	0.841653	0.841653	0.841653	0.841653	0.841653	0.841653	0.841653	0.841653	0.841653	0.841653	0.841653	0.841653	0.841653	0.841653	0.841653	0.841653	0.841653	0.841653	0.841653	0.841653	0.841653	0.841653	0.841653	0.841653	0.841653	0.841653	0.841653	0.841653	0.841653	0.841653	0.841653	0.841653	0.841653
0.83385	0.83385	0.83385	0.83385	0.83385	0.83385	0.83385	0.83385	0.83385	0.83385	0.83385	0.83385	0.83385	0.83385	0.83385	0.83385	0.83385	0.83385	0.83385	0.83385	0.83385	0.83385	0.83385	0.83385	0.83385	0.83385	0.83385	0.83385	0.83385	0.83385	0.83385	0.83385	0.83385	0.83385	0.83385	0.83385	0.83385	0.83385	0.83385	0.83385	0.83385	0.83385	0.83385	0.83385	0.83385	0.83385	0.83385	0.83385	0.83385	0.83385
0.825952	0.825952	0.825952	0.825952	0.825952	0.825952	0.825952	0.825952	0.825952	0.825952	0.825952	0.825952	0.825952	0.825952	0.825952	0.825952	0.825952	0.825952	0.825952	0.825952	0.825952	0.825952	0.825952	0.825952	0.825952	0.825952	0.825952	0.825952	0.825952	0.825952	0.825952	0.825952	0.825952	0.825952	0.825952	0.825952	0.825952	0.825952	0.825952	0.825952	0.825952	0.825952	0.825952	0.825952	0.825952	0.825952	0.825952	0.825952	0.825952	0.825952
0.817992	0.817992	0.817992	0.817992	0.817992	0.817992	0.817992	0.817992	0.817992	0.817992	0.817992	0.817992	0.817992	0.817992	0.817992	0.817992	0.817992	0.817992	0.817992	0.817992	0.817992	0.817992	0.817992	0.817992	0.817992	0.817992	0.817992	0.817992	0.817992	0.817992	0.817992	0.817992	0.817992	0.817992	0.817992	0.817992	0.817992	0.817992	0.817992	0.817992	0.817992	0.817992	0.817992	0.817992	0.817992	0.817992	0.817992	0.817992	0.817992	0.817992
0.81	0.81	0.81	0.81	0.81	0.81	0.81	0.81	0.81	0.81	0.81	0.81	0.81	0.81	0.81	0.81	0.81	0.81	0.81	0.81	0.81	0.81	0.81	0.81	0.81	0.81	0.81	0.81	0.81	0.81	0.81	0.81	0.81	0.81	0.81	0.81	0.81	0.81	0.81	0.81	0.81	0.81	0.81	0.81	0.81	0.81	0.81	0.81	0.81	0.81
0.802008	0.802008	0.802008	0.802008	0.802008	0.802008	0.802008	0.802008	0.802008	0.802008	0.802008	0.802008	0.802008	0.802008	0.802008	0.802008	0.802008	0.802008	0.802008	0.802008	0.802008	0.802008	0.802008	0.802008	0.802008	0.802008	0.802008	0.802008	0.802008	0.802008	0.802008	0.802008	0.802008	0.802008	0.802008	0.802008	0.802008	0.802008	0.802008	0.802008	0.802008	0.802008	0.802008	0.802008	0.802008	0.802008	0.802008	0.802008	0.802008	0.802008
0.794048	0.794048	0.794048	0.794048	0.794048	0.794048	0.794048	0.794048	0.794048	0.794048	0.794048	0.794048	0.794048	0.794048	0.794048	0.794048	0.794048	0.794048	0.794048	0.794048	0.794048	0.794048	0.794048	0.794048	0.794048	0.794048	0.794048	0.794048	0.794048	0.794048	0.794048	0.794048	0.794048	0.794048	0.794048	0.794048	0.794048	0.794048	0.794048	0.794048	0.794048	0.794048	0.794048	0.794048	0.794048	0.794048	0.794048	0.794048	0.794048	0.794048
0.78615	0.78615	0.78615	0.78615	0.78615	0.78615	0.78615	0.78615	0.78615	0.78615	0.78615	0.78615	0.78615	0.78615	0.78615	0.78615	0.78615	0.78615	0.78615	0.78615	0.78615	0.78615	0.78615	0.78615	0.78615	0.78615	0.78615	0.78615	0.78615	0.78615	0.78615	0.78615	0.78615	0.78615	0.78615	0.78615	0.78615	0.78615	0.78615	0.78615	0.78615	0.78615	0.78615	0.78615	0.78615	0.78615	0.78615	0.78615	0.78615	0.78615
0.778347	0.778347	0.778347	0.778347	0.778347	0.778347	0.778347	0.778347	0.778347	0.778347	0.778347	0.778347	0.778347	0.778347	0.778347	0.778347	0.778347	0.778347	0.778347	0.778347	0.778347	0.778347	0.778347	0.778347	0.778347	0.778347	0.778347	0.778347	0.778347	0.778347	0.778347	0.778347	0.778347	0.778347	0.778347	0.778347	0.778347	0.778347	0.778347	0.778347	0.778347	0.778347	0.778347	0.778347	0.778347	0.778347	0.778347	0.778347	0.778347	0.778347
0.770669	0.770669	0.770669	0.770669	0.770669	0.770669	0.770669	0.770669	0.770669	0.770669	0.770669	0.770669	0.770669	0.770669	0.770669	0.770669	0.770669	0.770669	0.770669	0.770669	0.770669	0.770669	0.770669	0.770669	0.770669	0.770669	0.770669	0.770669	0.770669	0.770669	0.770669	0.770669	0.770669	0.770669	0.770669	0.770669	0.770669	0.770669	0.770669	0.770669	0.770669	0.770669	0.770669	0.770669	0.770669	0.770669	0.770669	0.770669	0.770669	0.770669
0.763145	0.763145	0.763145	0.763145	0.763145	0.763145	0.763145	0.763145	0.763145	0.763145	0.763145	0.763145	0.763145	0.763145	0.763145	0.763145	0.763145	0.763145	0.763145	0.763145	0.763145	0.763145	0.763145	0.763145	0.763145	0.763145	0.763145	0.763145	0.763145	0.763145	0.763145	0.763145	0.763145	0.763145	0.763145	0.763145	0.763145	0.763145	0.763145	0.763145	0.763145	0.763145	0.763145	0.763145	0.763145	0.763145	0.763145	0.763145	0.763145	0.763145
0.755807	0.755807	0.755807	0.755807	0.755807	0.755807	0.755807	0.755807	0.755807	0.755807	0.755807	0.755807	0.755807	0.755807	0.755807	0.755807	0.755807	0.755807	0.755807	0.755807	0.755807	0.755807	0.755807	0.755807	0.755807	0.755807	0.755807	0.755807	0.755807	0.755807	0.755807	0.755807	0.755807	0.755807	0.755807	0.755807	0.755807	0.755807	0.755807	0.755807	0.755807	0.755807	0.755807	0.755807	0.755807	0.755807	0.755807	0.755807	0.755807	0.755807
0.748683	0.748683	0.748683	0.748683	0.748683	0.748683	0.748683	0.748683	0.748683	0.748683	0.748683	0.748683	0.748683	0.748683	0.748683	0.748683	0.748683	0.748683	0.748683	0.748683	0.748683	0.748683	0.748683	0.748683	0.748683	0.748683	0.748683	0.748683	0.748683	0.748683	0.748683	0.748683	0.748683	0.748683	0.748683	0.748683	0.748683	0.748683	0.748683	0.748683	0.748683	0.748683	0.748683	0.748683	0.748683	0.748683	0.748683	0.748683	0.748683	0.748683
0.7418	0.7418	0.7418	0.7418	0.7418	0.7418	0.7418	0.7418	0.7418	0.7418	0.7418	0.7418	0.7418	0.7418	0.7418	0.7418	0.7418	0.7418	0.7418	0.7418	0.7418	0.7418	0.7418	0.7418	0.7418	0.7418	0.7418	0.7418	0.7418	0.7418	0.7418	0.7418	0.7418	0.7418	0.7418	0.7418	0.7418	0.7418	0.7418	0.7418	0.7418	0.7418	0.7418	0.7418	0.7418	0.7418	0.7418	0.7418	0.7418	0.7418
0.735187	0.735187	0.735187	0.735187	0.735187	0.735187	0.735187	0.735187	0.735187	0.735187	0.735187	0.735187	0.735187	0.735187	0.735187	0.735187	0.735187	0.735187	0.735187	0.735187	0.735187	0.735187	0.735187	0.735187	0.735187	0.735187	0.735187	0.735187	0.735187	0.735187	0.735187	0.735187	0.735187	0.735187	0.735187	0.735187	0.735187	0.735187	0.735187	0.735187	0.735187	0.735187	0.735187	0.735187	0.735187	0.735187	0.735187	0.735187	0.735187	0.735187
0.728869	0.728869	0.728869	0.728869	0.728869	0.728869	0.728869	0.728869	0.728869	0.728869	0.728869	0.728869	0.728869	0.728869	0.728869	0.728869	0.728869	0.728869	0.728869	0.728869	0.728869	0.728869	0.728869	0.728869	0.728869	0.728869	0.728869	0.728869	0.728869	0.728869	0.728869	0.728869	0.728869	0.728869	0.728869	0.728869	0.728869	0.728869	0.728869	0.728869	0.728869	0.728869	0.728869	0.728869	0.728869	0.728869	0.728869	0.728869	0.728869	0.728869
0.722871	0.722871	0.722871	0.722871	0.722871	0.722871	0.722871	0.722871	0.722871	0.722871	0.722871	0.722871	0.722871	0.722871	0.722871	0.722871	0.722871	0.722871	0.722871	0.722871	0.722871	0.722871	0.722871	0.722871	0.722871	0.722871	0.722871	0.722871	0.722871	0.722871	0.722871	0.722871	0.722871	0.722871	0.722871	0.722871	0.722871	0.722871	0.722871	0.722871	0.722871	0.722871	0.722871	0.722871	0.722871	0.722871	0.722871	0.722871	0.722871	0.722871
0.717217	0.717217	0.717217	0.717217	0.717217	0.717217	0.717217	0.717217	0.717217	0.717217	0.717217	0.717217	0.717217	0.717217	0.717217	0.717217	0.717217	0.717217	0.717217	0.717217	0.717217	0.717217	0.717217	0.717217	0.717217	0.717217	0.717217	0.717217	0.717217	0.717217	0.717217	0.717217	0.717217	0.717217	0.717217	0.717217	0.717217	0.717217	0.717217	0.717217	0.717217	0.717217	0.717217	0.717217	0.717217	0.717217	0.717217	0.717217	0.717217	0.717217
0.71193	0.71193	0.71193	0.71193	0.71193	0.71193	0.71193	0.71193	0.71193	0.71193	0.71193	0.71193	0.71193	0.71193	0.71193	0.71193	0.71193	0.71193	0.71193	0.71193	0.71193	0.71193	0.71193	0.71193	0.71193	0.71193	0.71193	0.71193	0.71193	0.71193	0.71193	0.71193	0.71193	0.71193	0.71193	0.71193	0.71193	0.71193	0.71193	0.71193	0.71193	0.71193	0.71193	0.71193	0.71193	0.71193	0.71193	0.71193	0.71193	0.71193
0.707029	0.707029	0.707029	0.707029	0.707029	0.707029	0.707029	0.707029	0.707029	0.707029	0.707029	0.707029	0.707029	0.707029	0.707029	0.707029	0.707029	0.707029	0.707029	0.707029	0.707029	0.707029	0.707029	0.707029	0.707029	0.707029	0.707029	0.707029	0.707029	0.707029	0.707029	0.707029	0.707029	0.707029	0.707029	0.707029	0.707029	0.707029	0.707029	0.707029	0.707029	0.707029	0.707029	0.707029	0.707029	0.707029	0.707029	0.707029	0.707029	0.707029
0.702535	0.702535	0.702535	0.702535	0.702535	0.702535	0.702535	0.702535	0.702535	0.702535	0.702535	0.702535	0.702535	0.702535	0.702535	0.702535	0.702535	0.702535	0.702535	0.702535	0.702535	0.702535	0.702535	0.702535	0.702535	0.702535	0.702535	0.702535	0.702535	0.702535	0.702535	0.702535	0.702535	0.702535	0.702535	0.702535	0.702535	0.702535	0.702535	0.702535	0.702535	0.702535	0.702535	0.702535	0.702535	0.702535	0.702535	0.702535	0.702535	0.702535
0.698464	0.698464	0.698464	0.698464	0.698464	0.698464	0.698464	0.698464	0.698464	0.698464	0.698464	0.698464	0.698464	0.698464	0.698464	0.698464	0.698464	0.698464	0.698464	0.698464	0.698464	0.698464	0.698464	0.698464	0.698464	0.698464	0.698464	0.698464	0.698464	0.698464	0.698464	0.698464	0.698464	0.698464	0.698464	0.698464	0.698464	0.698464	0.698464	0.698464	0.698464	0.698464	0.698464	0.698464	0.698464	0.698464	0.698464	0.698464	0.698464	0.698464
0.694834	0.694834	0.694834	0.694834	0.694834	0.694834	0.694834	0.694834	0.694834	0.694834	0.694834	0.694834	0.694834	0.694834	0.694834	0.694834	0.694834	0.694834	0.694834	0.694834	0.694834	0.694834	0.694834	0.694834	0.694834	0.694834	0.694834	0.694834	0.694834	0.694834	0.694834	0.694834	0.694834	0.694834	0.694834	0.694834	0.694834	0.694834	0.694834	0.694834	0.694834	0.694834	0.694834	0.694834	0.694834	0.694834	0.694834	0.694834	0.694834	0.694834
0.691659	0.691659	0.691659	0.691659	0.691659	0.691659	0.691659	0.691659	0.691659	0.691659	0.691659	0.691659	0.691659	0.691659	0.691659	0.691659	0.691659	0.691659	0.691659	0.691659	0.691659	0.691659	0.691659	0.691659	0.691659	0.691659	0.691659	0.691659	0.691659	0.691659	0.691659	0.691659	0.691659	0.691659	0.691659	0.691659	0.691659	0.691659	0.691659	0.691659	0.691659	0.691659	0.691659	0.691659	0.691659	0.691659	0.691659	0.691659	0.691659	0.691659
0.68895	0.68895	0.68895	0.68895	0.68895	0.68895	0.68895	0.68895	0.68895	0.68895	0.68895	0.68895	0.68895	0.68895	0.68895	0.68895	0.68895	0.68895	0.68895	0.68895	0.68895	0.68895	0.68895	0.68895	0.68895	0.68895	0.68895	0.68895	0.68895	0.68895	0.68895	0.68895	0.68895	0.68895	0.68895	0.68895	0.68895	0.68895	0.68895	0.68895	0.68895	0.68895	0.68895	0.68895	0.68895	0.68895	0.68895	0.68895	0.68895	0.68895
0.686719	0.686719	0.686719	0.686719	0.686719	0.686719	0.686719	0.686719	0.686719	0.686719	0.686719	0.686719	0.686719	0.686719	0.686719	0.686719	0.686719	0.686719	0.686719	0.686719	0.686719	0.686719	0.686719	0.686719	0.686719	0.686719	0.686719	0.686719	0.686719	0.686719	0.686719	0.686719	0.686719	0.686719	0.686719	0.686719	0.686719	0.686719	0.686719	0.686719	0.686719	0.686719	0.686719	0.686719	0.686719	0.686719	0.686719	0.686719	0.686719	0.686719
0.684975	0.684975	0.684975	0.684975	0.684975	0.684975	0.684975	0.684975	0.684975	0.684975	0.684975	0.684975	0.684975	0.684975	0.684975	0.684975	0.684975	0.684975	0.684975	0.684975	0.684975	0.684975	0.684975	0.684975	0.684975	0.684975	0.684975	0.684975	0.684975	0.684975	0.684975	0.684975	0.684975	0.684975	0.684975	0.684975	0.684975	0.684975	0.684975	0.684975	0.684975	0.684975	0.684975	0.684975	0.684975	0.684975	0.684975	0.684975	0.684975	0.684975
0.683724	0.683724	0.683724	0.683724	0.683724	0.683724	0.683724	0.683724	0.683724	0.683724	0.683724	0.683724	0.683724	0.683724	0.683724	0.683724	0.683724	0.683724	0.683724	0.683724	0.683724	0.683724	0.683724	0.683724	0.683724	0.683724	0.683724	0.683724	0.683724	0.683724	0.683724	0.683724	0.683724	0.683724	0.683724	0.683724	0.683724	0.683724	0.683724	0.683724	0.683724	0.683724	0.683724	0.683724	0.683724	0.683724	0.683724	0.683724	0.683724	0.683724
0.682972	0.682972	0.682972	0.682972	0.682972	0.682972	0.682972	0.682972	0.682972	0.682972	0.682972	0.682972	0.682972	0.682972	0.682972	0.682972	0.682972	0.682972	0.682972	0.682972	0.682972	0.682972	0.682972	0.682972	0.682972	0.682972	0.682972	0.682972	0.682972	0.682972	0.682972	0.682972	0.682972	0.682972	0.682972	0.682972	0.682972	0.682972	0.682972	0.682972	0.682972	0.682972	0.682972	0.682972	0.682972	0.682972	0.682972	0.682972	0.682972	0.682972
0.682721	0.682721	0.682721	0.682721	0.682721	0.682721	0.682721	0.682721	0.682721	0.682721	0.682721	0.682721	0.682721	0.682721	0.682721	0.682721	0.682721	0.682721	0.682721	0.682721	0.682721	0.682721	0.682721	0.682721	0.682721	0.682721	0.682721	0.682721	0.682721	0.682721	0.682721	0.682721	0.682721	0.682721	0.682721	0.682721	0.682721	0.682721	0.682721	0.682721	0.682721	0.682721	0.682721	0.682721	0.682721	0.682721	0.682721	0.682721	0.682721	0.682721
0.682972	0.682972	0.682972	0.682972	0.682972	0.682972	0.682972	0.682972	0.682972	0.682972	0.682972	0.682972	0.682972	0.682972	0.682972	0.682972	0.682972	0.682972	0.682972	0.682972	0.682972	0.682972	0.682972	0.682972	0.682972	0.682972	0.682972	0.682972	0.682972	0.682972	0.682972	0.682972	0.682972	0.682972	0.682972	0.682972	0.682972	0.682972	0.682972	0.682972	0.682972	0.682972	0.682972	0.682972	0.682972	0.682972	0.682972	0.682972	0.682972	0.682972
0.683724	0.683724	0.683724	0.683724	0.683724	0.683724	0.683724	0.683724	0.683724	0.683724	0.683724	0.683724	0.683724	0.683724	0.683724	0.683724	0.683724	0.683724	0.683724	0.683724	0.683724	0.683724	0.683724	0.683724	0.683724	0.683724	0.683724	0.683724	0.683724	0.683724	0.683724	0.683724	0.683724	0.683724	0.683724	0.683724	0.683724	0.683724	0.683724	0.683724	0.683724	0.683724	0.683724	0.683724	0.683724	0.683724	0.683724	0.683724	0.683724	0.683724
0.684975	0.684975	0.684975	0.684975	0.684975	0.684975	0.684975	0.684975	0.684975	0.684975	0.684975	0.684975	0.684975	0.684975	0.684975	0.684975	0.684975	0.684975	0.684975	0.684975	0.684975	0.684975	0.684975	0.684975	0.684975	0.684975	0.684975	0.684975	0.684975	0.684975	0.684975	0.684975	0.684975	0.684975	0.684975	0.684975	0.684975	0.684975	0.684975	0.684975	0.684975	0.684975	0.684975	0.684975	0.684975	0.684975	0.684975	0.684975	0.684975	0.684975
0.686719	0.686719	0.686719	0.686719	0.686719	0.686719	0.686719	0.686719	0.686719	0.686719	0.686719	0.686719	0.686719	0.686719	0.686719	0.686719	0.686719	0.686719	0.686719	0.686719	0.686719	0.686719	0.686719	0.686719	0.686719	0.686719	0.686719	0.686719	0.686719	0.686719	0.686719	0.686719	0.686719	0.686719	0.686719	0.686719	0.686719	0.686719	0.686719	0.686719	0.686719	0.686719	0.686719	0.686719	0.686719	0.686719	0.686719	0.686719	0.686719	0.686719
0.68895	0.68895	0.68895	0.68895	0.68895	0.68895	0.68895	0.68895	0.68895	0.68895	0.68895	0.68895	0.68895	0.68895	0.68895	0.68895	0.68895	0.68895	0.68895	0.68895	0.68895	0.68895	0.68895	0.68895	0.68895	0.68895	0.68895	0.68895	0.68895	0.68895	0.68895	0.68895	0.68895	0.68895	0.68895	0.68895	0.68895	0.68895	0.68895	0.68895	0.68895	0.68895	0.68895	0.68895	0.68895	0.68895	0.68895	0.68895	0.68895	0.68895
0.691659	0.691659	0.691659	0.691659	0.691659	0.691659	0.691659	0.691659	0.691659	0.691659	0.691659	0.691659	0.691659	0.691659	0.691659	0.691659	0.691659	0.691659	0.691659	0.691659	0.691659	0.691659	0.691659	0.691659	0.691659	0.691659	0.691659	0.691659	0.691659	0.691659	0.691659	0.691659	0.691659	0.691659	0.691659	0.691659	0.691659	0.691659	0.691659	0.691659	0.691659	0.691659	0.691659	0.691659	0.691659	0.691659	0.691659	0.691659	0.691659	0.691659
0.694834	0.694834	0.694834	0.694834	0.694834	0.694834	0.694834	0.694834	0.694834	0.694834	0.694834	0.694834	0.694834	0.694834	0.694834	0.694834	0.694834	0.694834	0.694834	0.694834	0.694834	0.694834	0.694834	0.694834	0.694834	0.694834	0.694834	0.694834	0.694834	0.694834	0.694834	0.694834	0.694834	0.694834	0.694834	0.694834	0.694834	0.694834	0.694834	0.694834	0.694834	0.694834	0.694834	0.694834	0.694834	0.694834	0.694834	0.694834	0.694834	0.694834
0.698464	0.698464	0.698464	0.698464	0.698464	0.698464	0.698464	0.698464	0.698464	0.698464	0.698464	0.698464	0.698464	0.698464	0.698464	0.698464	0.698464	0.698464	0.698464	0.698464	0.698464	0.698464	0.698464	0.698464	0.698464	0.698464	0.698464	0.698464	0.698464	0.698464	0.698464	0.698464	0.698464	0.698464	0.698464	0.698464	0.698464	0.698464	0.698464	0.698464	0.698464	0.698464	0.698464	0.698464	0.698464	0.698464	0.698464	0.698464	0.698464	0.698464
0.702535	0.702535	0.702535	0.702535	0.702535	0.702535	0.702535	0.702535	0.702535	0.702535	0.702535	0.702535	0.702535	0.702535	0.702535	0.702535	0.702535	0.702535	0.702535	0.702535	0.702535	0.702535	0.702535	0.702535	0.702535	0.702535	0.702535	0.702535	0.702535	0.702535	0.702535	0.702535	0.702535	0.702535	0.702535	0.702535	0.702535	0.702535	0.702535	0.702535	0.702535	0.702535	0.702535	0.702535	0.702535	0.702535	0.702535	0.702535	0.702535	0.702535
0.707029	0.707029	0.707029	0.707029	0.707029	0.707029	0.707029	0.707029	0.707029	0.707029	0.707029	0.707029	0.707029	0.707029	0.707029	0.707029	0.707029	0.707029	0.707029	0.707029	0.707029	0.707029	0.707029	0.707029	0.707029	0.707029	0.707029	0.707029	0.707029	0.707029	0.707029	0.707029	0.707029	0.707029	0.707029	0.707029	0.707029	0.707029	0.707029	0.707029	0.707029	0.707029	0.707029	0.707029	0.707029	0.707029	0.707029	0.707029	0.707029	0.707029
0.71193	0.71193	0.71193	0.71193	0.71193	0.71193	0.71193	0.71193	0.71193	0.71193	0.71193	0.71193	0.71193	0.71193	0.71193	0.71193	0.71193	0.71193	0.71193	0.71193	0.71193	0.71193	0.71193	0.71193	0.71193	0.71193	0.71193	0.71193	0.71193	0.71193	0.71193	0.71193	0.71193	0.71193	0.71193	0.71193	0.71193	0.71193	0.71193	0.71193	0.71193	0.71193	0.71193	0.71193	0.71193	0.71193	0.71193	0.71193	0.71193	0.71193
0.717217	0.717217	0.717217	0.717217	0.717217	0.717217	0.717217	0.717217	0.717217	0.717217	0.717217	0.717217	0.717217	0.717217	0.717217	0.717217	0.717217	0.717217	0.717217	0.717217	0.717217	0.717217	0.717217	0.717217	0.717217	0.717217	0.717217	0.717217	0.717217	0.717217	0.717217	0.717217	0.717217	0.717217	0.717217	0.717217	0.717217	0.717217	0.717217	0.717217	0.717217	0.717217	0.717217	0.717217	0.717217	0.717217	0.717217	0.717217	0.717217	0.717217
0.722871	0.722871	0.722871	0.722871	0.722871	0.722871	0.722871	0.722871	0.722871	0.722871	0.722871	0.722871	0.722871	0.722871	0.722871	0.722871	0.722871	0.722871	0.722871	0.722871	0.722871	0.722871	0.722871	0.722871	0.722871	0.722871	0.722871	0.722871	0.722871	0.722871	0.722871	0.722871	0.722871	0.722871	0.722871	0.722871	0.722871	0.722871	0.722871	0.722871	0.722871	0.722871	0.722871	0.722871	0.722871	0.722871	0.722871	0.722871	0.722871	0.722871
0.728869	0.728869	0.728869	0.728869	0.728869	0.728869	0.728869	0.728869	0.728869	0.728869	0.728869	0.728869	0.728869	0.728869	0.728869	0.728869	0.728869	0.728869	0.728869	0.728869	0.728869	0.728869	0.728869	0.728869	0.728869	0.728869	0.728869	0.728869	0.728869	0.728869	0.728869	0.728869	0.728869	0.728869	0.728869	0.728869	0.728869	0.728869	0.728869	0.728869	0.728869	0.728869	0.728869	0.728869	0.728869	0.728869	0.728869	0.728869	0.728869	0.728869
0.735187	0.735187	0.735187	0.735187	0.735187	0.735187	0.735187	0.735187	0.735187	0.735187	0.735187	0.735187	0.735187	0.735187	0.735187	0.735187	0.735187	0.735187	0.735187	0.735187	0.735187	0.735187	0.735187	0.735187	0.735187	0.735187	0.735187	0.735187	0.735187	0.735187	0.735187	0.735187	0.735187	0.735187	0.735187	0.735187	0.735187	0.735187	0.735187	0.735187	0.735187	0.735187	0.735187	0.735187	0.735187	0.735187	0.735187	0.735187	0.735187	0.735187
0.7418	0.7418	0.7418	0.7418	0.7418	0.7418	0.7418	0.7418	0.7418	0.7418	0.7418	0.7418	0.7418	0.7418	0.7418	0.7418	0.7418	0.7418	0.7418	0.7418	0.7418	0.7418	0.7418	0.7418	0.7418	0.7418	0.7418	0.7418	0.7418	0.7418	0.7418	0.7418	0.7418	0.7418	0.7418	0.7418	0.7418	0.7418	0.7418	0.7418	0.7418	0.7418	0.7418	0.7418	0.7418	0.7418	0.7418	0.7418	0.7418	0.7418
0.748683	0.748683	0.748683	0.748683	0.748683	0.748683	0.748683	0.748683	0.748683	0.748683	0.748683	0.748683	0.748683	0.748683	0.748683	0.748683	0.748683	0.748683	0.748683	0.748683	0.748683	0.748683	0.748683	0.748683	0.748683	0.748683	0.748683	0.748683	0.748683	0.748683	0.748683	0.748683	0.748683	0.748683	0.748683	0.748683	0.748683	0.748683	0.748683	0.748683	0.748683	0.748683	0.748683	0.748683	0.748683	0.748683	0.748683	0.748683	0.748683	0.748683
0.755807	0.755807	0.755807	0.755807	0.755807	0.755807	0.755807	0.755807	0.755807	0.755807	0.755807	0.755807	0.755807	0.755807	0.755807	0.755807	0.755807	0.755807	0.755807	0.755807	0.755807	0.755807	0.755807	0.755807	0.755807	0.755807	0.755807	0.755807	0.755807	0.755807	0.755807	0.755807	0.755807	0.755807	0.755807	0.755807	0.755807	0.755807	0.755807	0.755807	0.755807	0.755807	0.755807	0.755807	0.755807	0.755807	0.755807	0.755807	0.755807	0.755807
0.763145	0.763145	0.763145	0.763145	0.763145	0.763145	0.763145	0.763145	0.763145	0.763145	0.763145	0.763145	0.763145	0.763145	0.763145	0.763145	0.763145	0.763145	0.763145	0.763145	0.763145	0.763145	0.763145	0.763145	0.763145	0.763145	0.763145	0.763145	0.763145	0.763145	0.763145	0.763145	0.763145	0.763145	0.763145	0.763145	0.763145	0.763145	0.763145	0.763145	0.763145	0.763145	0.763145	0.763145	0.763145	0.763145	0.763145	0.763145	0.763145	0.763145
0.770669	0.770669	0.770669	0.770669	0.770669	0.770669	0.770669	0.770669	0.770669	0.770669	0.770669	0.770669	0.770669	0.770669	0.770669	0.770669	0.770669	0.770669	0.770669	0.770669	0.770669	0.770669	0.770669	0.770669	0.770669	0.770669	0.770669	0.770669	0.770669	0.770669	0.770669	0.770669	0.770669	0.770669	0.770669	0.770669	0.770669	0.770669	0.770669	0.770669	0.770669	0.770669	0.770669	0.770669	0.770669	0.770669	0.770669	0.770669	0.770669	0.770669
0.778347	0.778347	0.778347	0.778347	0.778347	0.778347	0.778347	0.778347	0.778347	0.778347	0.778347	0.778347	0.778347	0.778347	0.778347	0.778347	0.778347	0.778347	0.778347	0.778347	0.778347	0.778347	0.778347	0.778347	0.778347	0.778347	0.778347	0.778347	0.778347	0.778347	0.778347	0.778347	0.778347	0.778347	0.778347	0.778347	0.778347	0.778347	0.778347	0.778347	0.778347	0.778347	0.778347	0.778347	0.778347	0.778347	0.778347	0.778347	0.778347	0.778347
0.78615	0.78615	0.78615	0.78615	0.78615	0.78615	0.78615	0.78615	0.78615	0.78615	0.78615	0.78615	0.78615	0.78615	0.78615	0.78615	0.78615	0.78615	0.78615	0.78615	0.78615	0.78615	0.78615	0.78615	0.78615	0.78615	0.78615	0.78615	0.78615	0.78615	0.78615	0.78615	0.78615	0.78615	0.78615	0.78615	0.78615	0.78615	0.78615	0.78615	0.78615	0.78615	0.78615	0.78615	0.78615	0.78615	0.78615	0.78615	0.78615	0.78615
0.794048	0.794048	0.794048	0.794048	0.794048	0.794048	0.794048	0.794048	0.794048	0.794048	0.794048	0.794048	0.794048	0.794048	0.794048	0.794048	0.794048	0.794048	0.794048	0.794048	0.794048	0.794048	0.794048	0.794048	0.794048	0.794048	0.794048	0.794048	0.794048	0.794048	0.794048	0.794048	0.794048	0.794048	0.794048	0.794048	0.794048	0.794048	0.794048	0.794048	0.794048	0.794048	0.794048	0.794048	0.794048	0.794048	0.794048	0.794048	0.794048	0.794048
0.802008	0.802008	0.802008	0.802008	0.802008	0.802008	0.802008	0.802008	0.802008	0.802008	0.802008	0.802008	0.802008	0.802008	0.802008	0.802008	0.802008	0.802008	0.802008	0.802008	0.802008	0.802008	0.802008	0.802008	0.802008	0.802008	0.802008	0.802008	0.802008	0.802008	0.802008	0.802008	0.802008	0.802008	0.802008	0.802008	0.802008	0.802008	0.802008	0.802008	0.802008	0.802008	0.802008	0.802008	0.802008	0.802008	0.802008	0.802008	0.802008	0.802008
0.81	0.81	0.81	0.81	0.81	0.81	0.81	0.81	0.81	0.81	0.81	0.81	0.81	0.81	0.81	0.81	0.81	0.81	0.81	0.81	0.81	0.81	0.81	0.81	0.81	0.81	0.81	0.81	0.81	0.81	0.81	0.81	0.81	0.81	0.81	0.81	0.81	0.81	0.81	0.81	0.81	0.81	0.81	0.81	0.81	0.81	0.81	0.81	0.81	0.81
0.817992	0.817992	0.817992	0.817992	0.817992	0.817992	0.817992	0.817992	0.817992	0.817992	0.817992	0.817992	0.817992	0.817992	0.817992	0.817992	0.817992	0.817992	0.817992	0.817992	0.817992	0.817992	0.817992	0.817992	0.817992	0.817992	0.817992	0.817992	0.817992	0.817992	0.817992	0.817992	0.817992	0.817992	0.817992	0.817992	0.817992	0.817992	0.817992	0.817992	0.817992	0.817992	0.817992	0.817992	0.817992	0.817992	0.817992	0.817992	0.817992	0.817992
0.825952	0.825952	0.825952	0.825952	0.825952	0.825952	0.825952	0.825952	0.825952	0.825952	0.825952	0.825952	0.825952	0.825952	0.825952	0.825952	0.825952	0.825952	0.825952	0.825952	0.825952	0.825952	0.825952	0.825952	0.825952	0.825952	0.825952	0.825952	0.825952	0.825952	0.825952	0.825952	0.825952	0.825952	0.825952	0.825952	0.825952	0.825952	0.825952	0.825952	0.825952	0.825952	0.825952	0.825952	0.825952	0.825952	0.825952	0.825952	0.825952	0.825952
0.83385	0.83385	0.83385	0.83385	0.83385	0.83385	0.83385	0.83385	0.83385	0.83385	0.83385	0.83385	0.83385	0.83385	0.83385	0.83385	0.83385	0.83385	0.83385	0.83385	0.83385	0.83385	0.83385	0.83385	0.83385	0.83385	0.83385	0.83385	0.83385	0.83385	0.83385	0.83385	0.83385	0.83385	0.83385	0.83385	0.83385	0.83385	0.83385	0.83385	0.83385	0.83385	0.83385	0.83385	0.83385	0.83385	0.83385	0.83385	0.83385	0.83385
0.841653	0.841653	0.841653	0.841653	0.841653	0.841653	0.841653	0.841653	0.841653	0.841653	0.841653	0.841653	0.841653	0.841653	0.841653	0.841653	0.841653	0.841653	0.841653	0.841653	0.841653	0.841653	0.841653	0.841653	0.841653	0.841653	0.841653	0.841653	0.841653	0.841653	0.841653	0.841653	0.841653	0.841653	0.841653	0.841653	0.841653	0.841653	0.841653	0.841653	0.841653	0.841653	0.841653	0.841653	0.841653	0.841653	0.841653	0.841653	0.841653	0.841653
0.849331	0.849331	0.849331	0.849331	0.849331	0.849331	0.849331	0.849331	0.849331	0.849331	0.849331	0.849331	0.849331	0.849331	0.849331	0.849331	0.849331	0.849331	0.849331	0.849331	0.849331	0.849331	0.849331	0.849331	0.849331	0.849331	0.849331	0.849331	0.849331	0.849331	0.849331	0.849331	0.849331	0.849331	0.849331	0.849331	0.849331	0.849331	0.849331	0.849331	0.849331	0.849331	0.849331	0.849331	0.849331	0.849331	0.849331	0.849331	0.849331	0.849331
0.856855	0.856855	0.856855	0.856855	0.856855	0.856855	0.856855	0.856855	0.856855	0.856855	0.856855	0.856855	0.856855	0.856855	0.856855	0.856855	0.856855	0.856855	0.856855	0.856855	0.856855	0.856855	0.856855	0.856855	0.856855	0.856855	0.856855	0.856855	0.856855	0.856855	0.856855	0.856855	0.856855	0.856855	0.856855	0.856855	0.856855	0.856855	0.856855	0.856855	0.856855	0.856855	0.856855	0.856855	0.856855	0.856855	0.856855	0.856855	0.856855	0.856855
0.864193	0.864193	0.864193	0.864193	0.864193	0.864193	0.864193	0.864193	0.864193	0.864193	0.864193	0.864193	0.864193	0.864193	0.864193	0.864193	0.864193	0.864193	0.864193	0.864193	0.864193	0.864193	0.864193	0.864193	0.864193	0.864193	0.864193	0.864193	0.864193	0.864193	0.864193	0.864193	0.864193	0.864193	0.864193	0.864193	0.864193	0.864193	0.864193	0.864193	0.864193	0.864193	0.864193	0.864193	0.864193	0.864193	0.864193	0.864193	0.864193	0.864193
0.871317	0.871317	0.871317	0.871317	0.871317	0.871317	0.871317	0.871317	0.871317	0.871317	0.871317	0.871317	0.871317	0.871317	0.871317	0.871317	0.871317	0.871317	0.871317	0.871317	0.871317	0.871317	0.871317	0.871317	0.871317	0.871317	0.871317	0.871317	0.871317	0.871317	0.871317	0.871317	0.871317	0.871317	0.871317	0.871317	0.871317	0.871317	0.871317	0.871317	0.871317	0.871317	0.871317	0.871317	0.871317	0.871317	0.871317	0.871317	0.871317	0.871317
0.8782	0.8782	0.8782	0.8782	0.8782	0.8782	0.8782	0.8782	0.8782	0.8782	0.8782	0.8782	0.8782	0.8782	0.8782	0.8782	0.8782	0.8782	0.8782	0.8782	0.8782	0.8782	0.8782	0.8782	0.8782	0.8782	0.8782	0.8782	0.8782	0.8782	0.8782	0.8782	0.8782	0.8782	0.8782	0.8782	0.8782	0.8782	0.8782	0.8782	0.8782	0.8782	0.8782	0.8782	0.8782	0.8782	0.8782	0.8782	0.8782	0.8782
0.884813	0.884813	0.884813	0.884813	0.884813	0.884813	0.884813	0.884813	0.884813	0.884813	0.884813	0.884813	0.884813	0.884813	0.884813	0.884813	0.884813	0.884813	0.884813	0.884813	0.884813	0.884813	0.884813	0.884813	0.884813	0.884813	0.884813	0.884813	0.884813	0.884813	0.884813	0.884813	0.884813	0.884813	0.884813	0.884813	0.884813	0.884813	0.884813	0.884813	0.884813	0.884813	0.884813	0.884813	0.884813	0.884813	0.884813	0.884813	0.884813	0.884813
0.891131	0.891131	0.891131	0.891131	0.891131	0.891131	0.891131	0.891131	0.891131	0.891131	0.891131	0.891131	0.891131	0.891131	0.891131	0.891131	0.891131	0.891131	0.891131	0.891131	0.891131	0.891131	0.891131	0.891131	0.891131	0.891131	0.891131	0.891131	0.891131	0.891131	0.891131	0.891131	0.891131	0.891131	0.891131	0.891131	0.891131	0.891131	0.891131	0.891131	0.891131	0.891131	0.891131	0.891131	0.891131	0.891131	0.891131	0.891131	0.891131	0.891131
0.897129	0.897129	0.897129	0.897129	0.897129	0.897129	0.897129	0.897129	0.897129	0.897129	0.897129	0.897129	0.897129	0.897129	0.897129	0.897129	0.897129	0.897129	0.897129	0.897129	0.897129	0.897129	0.897129	0.897129	0.897129	0.897129	0.897129	0.897129	0.897129	0.897129	0.897129	0.897129	0.897129	0.897129	0.897129	0.897129	0.897129	0.897129	0.897129	0.897129	0.897129	0.897129	0.897129	0.897129	0.897129	0.897129	0.897129	0.897129	0.897129	0.897129
0.902783	0.902783	0.902783	0.902783	0.902783	0.902783	0.902783	0.902783	0.902783	0.902783	0.902783	0.902783	0.902783	0.902783	0.902783	0.902783	0.902783	0.902783	0.902783	0.902783	0.902783	0.902783	0.902783	0.902783	0.902783	0.902783	0.902783	0.902783	0.902783	0.902783	0.902783	0.902783	0.902783	0.902783	0.902783	0.902783	0.902783	0.902783	0.902783	0.902783	0.902783	0.902783	0.902783	0.902783	0.902783	0.902783	0.902783	0.902783	0.902783	0.902783
0.90807	0.90807	0.90807	0.90807	0.90807	0.90807	0.90807	0.90807	0.90807	0.90807	0.90807	0.90807	0.90807	0.90807	0.90807	0.90807	0.90807	0.90807	0.90807	0.90807	0.90807	0.90807	0.90807	0.90807	0.90807	0.90807	0.90807	0.90807	0.90807	0.90807	0.90807	0.90807	0.90807	0.90807	0.90807	0.90807	0.90807	0.90807	0.90807	0.90807	0.90807	0.90807	0.90807	0.90807	0.90807	0.90807	0.90807	0.90807	0.90807	0.90807
0.912971	0.912971	0.912971	0.912971	0.912971	0.912971	0.912971	0.912971	0.912971	0.912971	0.912971	0.912971	0.912971	0.912971	0.912971	0.912971	0.912971	0.912971	0.912971	0.912971	0.912971	0.912971	0.912971	0.912971	0.912971	0.912971	0.912971	0.912971	0.912971	0.912971	0.912971	0.912971	0.912971	0.912971	0.912971	0.912971	0.912971	0.912971	0.912971	0.912971	0.912971	0.912971	0.912971	0.912971	0.912971	0.912971	0.912971	0.912971	0.912971	0.912971
0.917465	0.917465	0.917465	0.917465	0.917465	0.917465	0.917465	0.917465	0.917465	0.917465	0.917465	0.917465	0.917465	0.917465	0.917465	0.917465	0.917465	0.917465	0.917465	0.917465	0.917465	0.917465	0.917465	0.917465	0.917465	0.917465	0.917465	0.917465	0.917465	0.917465	0.917465	0.917465	0.917465	0.917465	0.917465	0.917465	0.917465	0.917465	0.917465	0.917465	0.917465	0.917465	0.917465	0.917465	0.917465	0.917465	0.917465	0.917465	0.917465	0.917465
0.921536	0.921536	0.921536	0.921536	0.921536	0.921536	0.921536	0.921536	0.921536	0.921536	0.921536	0.921536	0.921536	0.921536	0.921536	0.921536	0.921536	0.921536	0.921536	0.921536	0.921536	0.921536	0.921536	0.921536	0.921536	0.921536	0.921536	0.921536	0.921536	0.921536	0.921536	0.921536	0.921536	0.921536	0.921536	0.921536	0.921536	0.921536	0.921536	0.921536	0.921536	0.921536	0.921536	0.921536	0.921536	0.921536	0.921536	0.921536	0.921536	0.921536
0.925166	0.925166	0.925166	0.925166	0.925166	0.925166	0.925166	0.925166	0.925166	0.925166	0.925166	0.925166	0.925166	0.925166	0.925166	0.925166	0.925166	0.925166	0.925166	0.925166	0.925166	0.925166	0.925166	0.925166	0.925166	0.925166	0.925166	0.925166	0.925166	0.925166	0.925166	0.925166	0.925166	0.925166	0.925166	0.925166	0.925166	0.925166	0.925166	0.925166	0.925166	0.925166	0.925166	0.925166	0.925166	0.925166	0.925166	0.925166	0.925166	0.925166
0.928341	0.928341	0.928341	0.928341	0.928341	0.928341	0.928341	0.928341	0.928341	0.928341	0.928341	0.928341	0.928341	0.928341	0.928341	0.928341	0.928341	0.928341	0.928341	0.928341	0.928341	0.928341	0.928341	0.928341	0.928341	0.928341	0.928341	0.928341	0.928341	0.928341	0.928341	0.928341	0.928341	0.928341	0.928341	0.928341	0.928341	0.928341	0.928341	0.928341	0.928341	0.928341	0.928341	0.928341	0.928341	0.928341	0.928341	0.928341	0.928341	0.928341
0.93105	0.93105	0.93105	0.93105	0.93105	0.93105	0.93105	0.93105	0.93105	0.93105	0.93105	0.93105	0.93105	0.93105	0.93105	0.93105	0.93105	0.93105	0.93105	0.93105	0.93105	0.93105	0.93105	0.93105	0.93105	0.93105	0.93105	0.93105	0.93105	0.93105	0.93105	0.93105	0.93105	0.93105	0.93105	0.93105	0.93105	0.93105	0.93105	0.93105	0.93105	0.93105	0.93105	0.93105	0.93105	0.93105	0.93105	0.93105	0.93105	0.93105
0.933281	0.933281	0.933281	0.933281	0.933281	0.933281	0.933281	0.933281	0.933281	0.933281	0.933281	0.933281	0.933281	0.933281	0.933281	0.933281	0.933281	0.933281	0.933281	0.933281	0.933281	0.933281	0.933281	0.933281	0.933281	0.933281	0.933281	0.933281	0.933281	0.933281	0.933281	0.933281	0.933281	0.933281	0.933281	0.933281	0.933281	0.933281	0.933281	0.933281	0.933281	0.933281	0.933281	0.933281	0.933281	0.933281	0.933281	0.933281	0.933281	0.933281
0.935025	0.935025	0.935025	0.935025	0.935025	0.935025	0.935025	0.935025	0.935025	0.935025	0.935025	0.935025	0.935025	0.935025	0.935025	0.935025	0.935025	0.935025	0.935025	0.935025	0.935025	0.935025	0.935025	0.935025	0.935025	0.935025	0.935025	0.935025	0.935025	0.935025	0.935025	0.935025	0.935025	0.935025	0.935025	0.935025	0.935025	0.935025	0.935025	0.935025	0.935025	0.935025	0.935025	0.935025	0.935025	0.935025	0.935025	0.935025	0.935025	0.935025
0.936276	0.936276	0.936276	0.936276	0.936276	0.936276	0.936276	0.936276	0.936276	0.936276	0.936276	0.936276	0.936276	0.936276	0.936276	0.936276	0.936276	0.936276	0.936276	0.936276	0.936276	0.936276	0.936276	0.936276	0.936276	0.936276	0.936276	0.936276	0.936276	0.936276	0.936276	0.936276	0.936276	0.936276	0.936276	0.936276	0.936276	0.936276	0.936276	0.936276	0.936276	0.936276	0.936276	0.936276	0.936276	0.936276	0.936276	0.936276	0.936276	0.936276
0.937028	0.937028	0.937028	0.937028	0.937028	0.937028	0.937028	0.937028	0.937028	0.937028	0.937028	0.937028	0.937028	0.937028	0.937028	0.937028	0.937028	0.937028	0.937028	0.937028	0.937028	0.937028	0.937028	0.937028	0.937028	0.937028	0.937028	0.937028	0.937028	0.937028	0.937028	0.937028	0.937028	0.937028	0.937028	0.937028	0.937028	0.937028	0.937028	0.937028	0.937028	0.937028	0.937028	0.937028	0.937028	0.937028	0.937028	0.937028	0.937028	0.937028
0.937279	0.937279	0.937279	0.937279	0.937279	0.937279	0.937279	0.937279	0.937279	0.937279	0.937279	0.937279	0.937279	0.937279	0.937279	0.937279	0.937279	0.937279	0.937279	0.937279	0.937279	0.937279	0.937279	0.937279	0.937279	0.937279	0.937279	0.937279	0.937279	0.937279	0.937279	0.937279	0.937279	0.937279	0.937279	0.937279	0.937279	0.937279	0.937279	0.937279	0.937279	0.937279	0.937279	0.937279	0.937279	0.937279	0.937279	0.937279	0.937279	0.937279
0.937028	0.937028	0.937028	0.937028	0.937028	0.937028	0.937028	0.937028	0.937028	0.937028	0.937028	0.937028	0.937028	0.937028	0.937028	0.937028	0.937028	0.937028	0.937028	0.937028	0.937028	0.937028	0.937028	0.937028	0.937028	0.937028	0.937028	0.937028	0.937028	0.937028	0.937028	0.937028	0.937028	0.937028	0.937028	0.937028	0.937028	0.937028	0.937028	0.937028	0.937028	0.937028	0.937028	0.937028	0.937028	0.937028	0.937028	0.937028	0.937028	0.937028
0.936276	0.936276	0.936276	0.936276	0.936276	0.936276	0.936276	0.936276	0.936276	0.936276	0.936276	0.936276	0.936276	0.936276	0.936276	0.936276	0.936276	0.936276	0.936276	0.936276	0.936276	0.936276	0.936276	0.936276	0.936276	0.936276	0.936276	0.936276	0.936276	0.936276	0.936276	0.936276	0.936276	0.936276	0.936276	0.936276	0.936276	0.936276	0.936276	0.936276	0.936276	0.936276	0.936276	0.936276	0.936276	0.936276	0.936276	0.936276	0.936276	0.936276
0.935025	0.935025	0.935025	0.935025	0.935025	0.935025	0.935025	0.935025	0.935025	0.935025	0.935025	0.935025	0.935025	0.935025	0.935025	0.935025	0.935025	0.935025	0.935025	0.935025	0.935025	0.935025	0.935025	0.935025	0.935025	0.935025	0.935025	0.935025	0.935025	0.935025	0.935025	0.935025	0.935025	0.935025	0.935025	0.935025	0.935025	0.935025	0.935025	0.935025	0.935025	0.935025	0.935025	0.935025	0.935025	0.935025	0.935025	0.935025	0.935025	0.935025
0.933281	0.933281	0.933281	0.933281	0.933281	0.933281	0.933281	0.933281	0.933281	0.933281	0.933281	0.933281	0.933281	0.933281	0.933281	0.933281	0.933281	0.933281	0.933281	0.933281	0.933281	0.933281	0.933281	0.933281	0.933281	0.933281	0.933281	0.933281	0.933281	0.933281	0.933281	0.933281	0.933281	0.933281	0.933281	0.933281	0.933281	0.933281	0.933281	0.933281	0.933281	0.933281	0.933281	0.933281	0.933281	0.933281	0.933281	0.933281	0.933281	0.933281
0.93105	0.93105	0.93105	0.93105	0.93105	0.93105	0.93105	0.93105	0.93105	0.93105	0.93105	0.93105	0.93105	0.93105	0.93105	0.93105	0.93105	0.93105	0.93105	0.93105	0.93105	0.93105	0.93105	0.93105	0.93105	0.93105	0.93105	0.93105	0.93105	0.93105	0.93105	0.93105	0.93105	0.93105	0.93105	0.93105	0.93105	0.93105	0.93105	0.93105	0.93105	0.93105	0.93105	0.93105	0.93105	0.93105	0.93105	0.93105	0.93105	0.93105
0.928341	0.928341	0.928341	0.928341	0.928341	0.928341	0.928341	0.928341	0.928341	0.928341	0.928341	0.928341	0.928341	0.928341	0.928341	0.928341	0.928341	0.928341	0.928341	0.928341	0.928341	0.928341	0.928341	0.928341	0.928341	0.928341	0.928341	0.928341	0.928341	0.928341	0.928341	0.928341	0.928341	0.928341	0.928341	0.928341	0.928341	0.928341	0.928341	0.928341	0.928341	0.928341	0.928341	0.928341	0.928341	0.928341	0.928341	0.928341	0.928341	0.928341
0.925166	0.925166	0.925166	0.925166	0.925166	0.925166	0.925166	0.925166	0.925166	0.925166	0.925166	0.925166	0.925166	0.925166	0.925166	0.925166	0.925166	0.925166	0.925166	0.925166	0.925166	0.925166	0.925166	0.925166	0.925166	0.925166	0.925166	0.925166	0.925166	0.925166	0.925166	0.925166	0.925166	0.925166	0.925166	0.925166	0.925166	0.925166	0.925166	0.925166	0.925166	0.925166	0.925166	0.925166	0.925166	0.925166	0.925166	0.925166	0.925166	0.925166
0.921536	0.921536	0.921536	0.921536	0.921536	0.921536	0.921536	0.921536	0.921536	0.921536	0.921536	0.921536	0.921536	0.921536	0.921536	0.921536	0.921536	0.921536	0.921536	0.921536	0.921536	0.921536	0.921536	0.921536	0.921536	0.921536	0.921536	0.921536	0.921536	0.921536	0.921536	0.921536	0.921536	0.921536	0.921536	0.921536	0.921536	0.921536	0.921536	0.921536	0.921536	0.921536	0.921536	0.921536	0.921536	0.921536	0.921536	0.921536	0.921536	0.921536
0.917465	0.917465	0.917465	0.917465	0.917465	0.917465	0.917465	0.917465	0.917465	0.917465	0.917465	0.917465	0.917465	0.917465	0.917465	0.917465	0.917465	0.917465	0.917465	0.917465	0.917465	0.917465	0.917465	0.917465	0.917465	0.917465	0.917465	0.917465	0.917465	0.917465	0.917465	0.917465	0.917465	0.917465	0.917465	0.917465	0.917465	0.917465	0.917465	0.917465	0.917465	0.917465	0.917465	0.917465	0.917465	0.917465	0.917465	0.917465	0.917465	0.917465
0.912971	0.912971	0.912971	0.912971	0.912971	0.912971	0.912971	0.912971	0.912971	0.912971	0.912971	0.912971	0.912971	0.912971	0.912971	0.912971	0.912971	0.912971	0.912971	0.912971	0.912971	0.912971	0.912971	0.912971	0.912971	0.912971	0.912971	0.912971	0.912971	0.912971	0.912971	0.912971	0.912971	0.912971	0.912971	0.912971	0.912971	0.912971	0.912971	0.912971	0.912971	0.912971	0.912971	0.912971	0.912971	0.912971	0.912971	0.912971	0.912971	0.912971
0.90807	0.90807	0.90807	0.90807	0.90807	0.90807	0.90807	0.90807	0.90807	0.90807	0.90807	0.90807	0.90807	0.90807	0.90807	0.90807	0.90807	0.90807	0.90807	0.90807	0.90807	0.90807	0.90807	0.90807	0.90807	0.90807	0.90807	0.90807	0.90807	0.90807	0.90807	0.90807	0.90807	0.90807	0.90807	0.90807	0.90807	0.90807	0.90807	0.90807	0.90807	0.90807	0.90807	0.90807	0.90807	0.90807	0.90807	0.90807	0.90807	0.90807
0.902783	0.902783	0.902783	0.902783	0.902783	0.902783	0.902783	0.902783	0.902783	0.902783	0.902783	0.902783	0.902783	0.902783	0.902783	0.902783	0.902783	0.902783	0.902783	0.902783	0.902783	0.902783	0.902783	0.902783	0.902783	0.902783	0.902783	0.902783	0.902783	0.902783	0.902783	0.902783	0.902783	0.902783	0.902783	0.902783	0.902783	0.902783	0.902783	0.902783	0.902783	0.902783	0.902783	0.902783	0.902783	0.902783	0.902783	0.902783	0.902783	0.902783
0.897129	0.897129	0.897129	0.897129	0.897129	0.897129	0.897129	0.897129	0.897129	0.897129	0.897129	0.897129	0.897129	0.897129	0.897129	0.897129	0.897129	0.897129	0.897129	0.897129	0.897129	0.897129	0.897129	0.897129	0.897129	0.897129	0.897129	0.897129	0.897129	0.897129	0.897129	0.897129	0.897129	0.897129	0.897129	0.897129	0.897129	0.897129	0.897129	0.897129	0.897129	0.897129	0.897129	0.897129	0.897129	0.897129	0.897129	0.897129	0.897129	0.897129
0.891131	0.891131	0.891131	0.891131	0.891131	0.891131	0.891131	0.891131	0.891131	0.891131	0.891131	0.891131	0.891131	0.891131	0.891131	0.891131	0.891131	0.891131	0.891131	0.891131	0.891131	0.891131	0.891131	0.891131	0.891131	0.891131	0.891131	0.891131	0.891131	0.891131	0.891131	0.891131	0.891131	0.891131	0.891131	0.891131	0.891131	0.891131	0.891131	0.891131	0.891131	0.891131	0.891131	0.891131	0.891131	0.891131	0.891131	0.891131	0.891131	0.891131
0.884813	0.884813	0.884813	0.884813	0.884813	0.884813	0.884813	0.884813	0.884813	0.884813	0.884813	0.884813	0.884813	0.884813	0.884813	0.884813	0.884813	0.884813	0.884813	0.884813	0.884813	0.884813	0.884813	0.884813	0.884813	0.884813	0.884813	0.884813	0.884813	0.884813	0.884813	0.884813	0.884813	0.884813	0.884813	0.884813	0.884813	0.884813	0.884813	0.884813	0.884813	0.884813	0.884813	0.884813	0.884813	0.884813	0.884813	0.884813	0.884813	0.884813
0.8782	0.8782	0.8782	0.8782	0.8782	0.8782	0.8782	0.8782	0.8782	0.8782	0.8782	0.8782	0.8782	0.8782	0.8782	0.8782	0.8782	0.8782	0.8782	0.8782	0.8782	0.8782	0.8782	0.8782	0.8782	0.8782	0.8782	0.8782	0.8782	0.8782	0.8782	0.8782	0.8782	0.8782	0.8782	0.8782	0.8782	0.8782	0.8782	0.8782	0.8782	0.8782	0.8782	0.8782	0.8782	0.8782	0.8782	0.8782	0.8782	0.8782
0.871317	0.871317	0.871317	0.871317	0.871317	0.871317	0.871317	0.871317	0.871317	0.871317	0.871317	0.871317	0.871317	0.871317	0.871317	0.871317	0.871317	0.871317	0.871317	0.871317	0.871317	0.871317	0.871317	0.871317	0.871317	0.871317	0.871317	0.871317	0.871317	0.871317	0.871317	0.871317	0.871317	0.871317	0.871317	0.871317	0.871317	0.871317	0.871317	0.871317	0.871317	0.871317	0.871317	0.871317	0.871317	0.871317	0.871317	0.871317	0.871317	0.871317
0.864193	0.864193	0.864193	0.864193	0.864193	0.864193	0.864193	0.864193	0.864193	0.864193	0.864193	0.864193	0.864193	0.864193	0.864193	0.864193	0.864193	0.864193	0.864193	0.864193	0.864193	0.864193	0.864193	0.864193	0.864193	0.864193	0.864193	0.864193	0.864193	0.864193	0.864193	0.864193	0.864193	0.864193	0.864193	0.864193	0.864193	0.864193	0.864193	0.864193	0.864193	0.864193	0.864193	0.864193	0.864193	0.864193	0.864193	0.864193	0.864193	0.864193
0.856855	0.856855	0.856855	0.856855	0.856855	0.856855	0.856855	0.856855	0.856855	0.856855	0.856855	0.856855	0.856855	0.856855	0.856855	0.856855	0.856855	0.856855	0.856855	0.856855	0.856855	0.856855	0.856855	0.856855	0.856855	0.856855	0.856855	0.856855	0.856855	0.856855	0.856855	0.856855	0.856855	0.856855	0.856855	0.856855	0.856855	0.856855	0.856855	0.856855	0.856855	0.856855	0.856855	0.856855	0.856855	0.856855	0.856855	0.856855	0.856855	0.856855
0.849331	0.849331	0.849331	0.849331	0.849331	0.849331	0.849331	0.849331	0.849331	0.849331	0.849331	0.849331	0.849331	0.849331	0.849331	0.849331	0.849331	0.849331	0.849331	0.849331	0.849331	0.849331	0.849331	0.849331	0.849331	0.849331	0.849331	0.849331	0.849331	0.849331	0.849331	0.849331	0.849331	0.849331	0.849331	0.849331	0.849331	0.849331	0.849331	0.849331	0.849331	0.849331	0.849331	0.849331	0.849331	0.849331	0.849331	0.849331	0.849331	0.849331
0.841653	0.841653	0.841653	0.841653	0.841653	0.841653	0.841653	0.841653	0.841653	0.841653	0.841653	0.841653	0.841653	0.841653	0.841653	0.841653	0.841653	0.841653	0.841653	0.841653	0.841653	0.841653	0.841653	0.841653	0.841653	0.841653	0.841653	0.841653	0.841653	0.841653	0.841653	0.841653	0.841653	0.841653	0.841653	0.841653	0.841653	0.841653	0.841653	0.841653	0.841653	0.841653	0.841653	0.841653	0.841653	0.841653	0.841653	0.841653	0.841653	0.841653
0.83385	0.83385	0.83385	0.83385	0.83385	0.83385	0.83385	0.83385	0.83385	0.83385	0.83385	0.83385	0.83385	0.83385	0.83385	0.83385	0.83385	0.83385	0.83385	0.83385	0.83385	0.83385	0.83385	0.83385	0.83385	0.83385	0.83385	0.83385	0.83385	0.83385	0.83385	0.83385	0.83385	0.83385	0.83385	0.83385	0.83385	0.83385	0.83385	0.83385	0.83385	0.83385	0.83385	0.83385	0.83385	0.83385	0.83385	0.83385	0.83385	0.83385
0.825952	0.825952	0.825952	0.825952	0.825952	0.825952	0.825952	0.825952	0.825952	0.825952	0.825952	0.825952	0.825952	0.825952	0.825952	0.825952	0.825952	0.825952	0.825952	0.825952	0.825952	0.825952	0.825952	0.825952	0.825952	0.825952	0.825952	0.825952	0.825952	0.825952	0.825952	0.825952	0.825952	0.825952	0.825952	0.825952	0.825952	0.825952	0.825952	0.825952	0.825952	0.825952	0.825952	0.825952	0.825952	0.825952	0.825952	0.825952	0.825952	0.825952
0.817992	0.817992	0.817992	0.817992	0.817992	0.817992	0.817992	0.817992	0.817992	0.817992	0.817992	0.817992	0.817992	0.817992	0.817992	0.817992	0.817992	0.817992	0.817992	0.817992	0.817992	0.817992	0.817992	0.817992	0.817992	0.817992	0.817992	0.817992	0.817992	0.817992	0.817992	0.817992	0.817992	0.817992	0.817992	0.817992	0.817992	0.817992	0.817992	0.817992	0.817992	0.817992	0.817992	0.817992	0.817992	0.817992	0.817992	0.817992	0.817992	0.817992
0.81	0.81	0.81	0.81	0.81	0.81	0.81	0.81	0.81	0.81	0.81	0.81	0.81	0.81	0.81	0.81	0.81	0.81	0.81	0.81	0.81	0.81	0.81	0.81	0.81	0.81	0.81	0.81	0.81	0.81	0.81	0.81	0.81	0.81	0.81	0.81	0.81	0.81	0.81	0.81	0.81	0.81	0.81	0.81	0.81	0.81	0.81	0.81	0.81	0.81
0.802008	0.802008	0.802008	0.802008	0.802008	0.802008	0.802008	0.802008	0.802008	0.802008	0.802008	0.802008	0.802008	0.802008	0.802008	0.802008	0.802008	0.802008	0.802008	0.802008	0.802008	0.802008	0.802008	0.802008	0.802008	0.802008	0.802008	0.802008	0.802008	0.802008	0.802008	0.802008	0.802008	0.802008	0.802008	0.802008	0.802008	0.802008	0.802008	0.802008	0.802008	0.802008	0.802008	0.802008	0.802008	0.802008	0.802008	0.802008	0.802008	0.802008
0.794048	0.794048	0.794048	0.794048	0.794048	0.794048	0.794048	0.794048	0.794048	0.794048	0.794048	0.794048	0.794048	0.794048	0.794048	0.794048	0.794048	0.794048	0.794048	0.794048	0.794048	0.794048	0.794048	0.794048	0.794048	0.794048	0.794048	0.794048	0.794048	0.794048	0.794048	0.794048	0.794048	0.794048	0.794048	0.794048	0.794048	0.794048	0.794048	0.794048	0.794048	0.794048	0.794048	0.794048	0.794048	0.794048	0.794048	0.794048	0.794048	0.794048
0.78615	0.78615	0.78615	0.78615	0.78615	0.78615	0.78615	0.78615	0.78615	0.78615	0.78615	0.78615	0.78615	0.78615	0.78615	0.78615	0.78615	0.78615	0.78615	0.78615	0.78615	0.78615	0.78615	0.78615	0.78615	0.78615	0.78615	0.78615	0.78615	0.78615	0.78615	0.78615	0.78615	0.78615	0.78615	0.78615	0.78615	0.78615	0.78615	0.78615	0.78615	0.78615	0.78615	0.78615	0.78615	0.78615	0.78615	0.78615	0.78615	0.78615
0.778347	0.778347	0.778347	0.778347	0.778347	0.778347	0.778347	0.778347	0.778347	0.778347	0.778347	0.778347	0.778347	0.778347	0.778347	0.778347	0.778347	0.778347	0.778347	0.778347	0.778347	0.778347	0.778347	0.778347	0.778347	0.778347	0.778347	0.778347	0.778347	0.778347	0.778347	0.778347	0.778347	0.778347	0.778347	0.778347	0.778347	0.778347	0.778347	0.778347	0.778347	0.778347	0.778347	0.778347	0.778347	0.778347	0.778347	0.778347	0.778347	0.778347
0.770669	0.770669	0.770669	0.770669	0.770669	0.770669	0.770669	0.770669	0.770669	0.770669	0.770669	0.770669	0.770669	0.770669	0.770669	0.770669	0.770669	0.770669	0.770669	0.770669	0.770669	0.770669	0.770669	0.770669	0.770669	0.770669	0.770669	0.770669	0.770669	0.770669	0.770669	0.770669	0.770669	0.770669	0.770669	0.770669	0.770669	0.770669	0.770669	0.770669	0.770669	0.770669	0.770669	0.770669	0.770669	0.770669	0.770669	0.770669	0.770669	0.770669
0.763145	0.763145	0.763145	0.763145	0.763145	0.763145	0.763145	0.763145	0.763145	0.763145	0.763145	0.763145	0.763145	0.763145	0.763145	0.763145	0.763145	0.763145	0.763145	0.763145	0.763145	0.763145	0.763145	0.763145	0.763145	0.763145	0.763145	0.763145	0.763145	0.763145	0.763145	0.763145	0.763145	0.763145	0.763145	0.763145	0.763145	0.763145	0.763145	0.763145	0.763145	0.763145	0.763145	0.763145	0.763145	0.763145	0.763145	0.763145	0.763145	0.763145
0.755807	0.755807	0.755807	0.755807	0.755807	0.755807	0.755807	0.755807	0.755807	0.755807	0.755807	0.755807	0.755807	0.755807	0.755807	0.755807	0.755807	0.755807	0.755807	0.755807	0.755807	0.755807	0.755807	0.755807	0.755807	0.755807	0.755807	0.755807	0.755807	0.755807	0.755807	0.755807	0.755807	0.755807	0.755807	0.755807	0.755807	0.755807	0.755807	0.755807	0.755807	0.755807	0.755807	0.755807	0.755807	0.755807	0.755807	0.755807	0.755807	0.755807
0.748683	0.748683	0.748683	0.748683	0.748683	0.748683	0.748683	0.748683	0.748683	0.748683	0.748683	0.748683	0.748683	0.748683	0.748683	0.748683	0.748683	0.748683	0.748683	0.748683	0.748683	0.748683	0.748683	0.748683	0.748683	0.748683	0.748683	0.748683	0.748683	0.748683	0.748683	0.748683	0.748683	0.748683	0.748683	0.748683	0.748683	0.748683	0.748683	0.748683	0.748683	0.748683	0.748683	0.748683	0.748683	0.748683	0.748683	0.748683	0.748683	0.748683
0.7418	0.7418	0.7418	0.7418	0.7418	0.7418	0.7418	0.7418	0.7418	0.7418	0.7418	0.7418	0.7418	0.7418	0.7418	0.7418	0.7418	0.7418	0.7418	0.7418	0.7418	0.7418	0.7418	0.7418	0.7418	0.7418	0.7418	0.7418	0.7418	0.7418	0.7418	0.7418	0.7418	0.7418	0.7418	0.7418	0.7418	0.7418	0.7418	0.7418	0.7418	0.7418	0.7418	0.7418	0.7418	0.7418	0.7418	0.7418	0.7418	0.7418
0.735187	0.735187	0.735187	0.735187	0.735187	0.735187	0.735187	0.735187	0.735187	0.735187	0.735187	0.735187	0.735187	0.735187	0.735187	0.735187	0.735187	0.735187	0.735187	0.735187	0.735187	0.735187	0.735187	0.735187	0.735187	0.735187	0.735187	0.735187	0.735187	0.735187	0.735187	0.735187	0.735187	0.735187	0.735187	0.735187	0.735187	0.735187	0.735187	0.735187	0.735187	0.735187	0.735187	0.735187	0.735187	0.735187	0.735187	0.735187	0.735187	0.735187
0.728869	0.728869	0.728869	0.728869	0.728869	0.728869	0.728869	0.728869	0.728869	0.728869	0.728869	0.728869	0.728869	0.728869	0.728869	0.728869	0.728869	0.728869	0.728869	0.728869	0.728869	0.728869	0.728869	0.728869	0.728869	0.728869	0.728869	0.728869	0.728869	0.728869	0.728869	0.728869	0.728869	0.728869	0.728869	0.728869	0.728869	0.728869	0.728869	0.728869	0.728869	0.728869	0.728869	0.728869	0.728869	0.728869	0.728869	0.728869	0.728869	0.728869
0.722871	0.722871	0.722871	0.722871	0.722871	0.722871	0.722871	0.722871	0.722871	0.722871	0.722871	0.722871	0.722871	0.722871	0.722871	0.722871	0.722871	0.722871	0.722871	0.722871	0.722871	0.722871	0.722871	0.722871	0.722871	0.722871	0.722871	0.722871	0.722871	0.722871	0.722871	0.722871	0.722871	0.722871	0.722871	0.722871	0.722871	0.722871	0.722871	0.722871	0.722871	0.722871	0.722871	0.722871	0.722871	0.722871	0.722871	0.722871	0.722871	0.722871
0.717217	0.717217	0.717217	0.717217	0.717217	0.717217	0.717217	0.717217	0.717217	0.717217	0.717217	0.717217	0.717217	0.717217	0.717217	0.717217	0.717217	0.717217	0.717217	0.717217	0.717217	0.717217	0.717217	0.717217	0.717217	0.717217	0.717217	0.717217	0.717217	0.717217	0.717217	0.717217	0.717217	0.717217	0.717217	0.717217	0.717217	0.717217	0.717217	0.717217	0.717217	0.717217	0.717217	0.717217	0.717217	0.717217	0.717217	0.717217	0.717217	0.717217
0.71193	0.71193	0.71193	0.71193	0.71193	0.71193	0.71193	0.71193	0.71193	0.71193	0.71193	0.71193	0.71193	0.71193	0.71193	0.71193	0.71193	0.71193	0.71193	0.71193	0.71193	0.71193	0.71193	0.71193	0.71193	0.71193	0.71193	0.71193	0.71193	0.71193	0.71193	0.71193	0.71193	0.71193	0.71193	0.71193	0.71193	0.71193	0.71193	0.71193	0.71193	0.71193	0.71193	0.71193	0.71193	0.71193	0.71193	0.71193	0.71193	0.71193
0.707029	0.707029	0.707029	0.707029	0.707029	0.707029	0.707029	0.707029	0.707029	0.707029	0.707029	0.707029	0.707029	0.707029	0.707029	0.707029	0.707029	0.707029	0.707029	0.707029	0.707029	0.707029	0.707029	0.707029	0.707029	0.707029	0.707029	0.707029	0.707029	0.707029	0.707029	0.707029	0.707029	0.707029	0.707029	0.707029	0.707029	0.707029	0.707029	0.707029	0.707029	0.707029	0.707029	0.707029	0.707029	0.707029	0.707029	0.707029	0.707029	0.707029
0.702535	0.702535	0.702535	0.702535	0.702535	0.702535	0.702535	0.702535	0.702535	0.702535	0.702535	0.702535	0.702535	0.702535	0.702535	0.702535	0.702535	0.702535	0.702535	0.702535	0.702535	0.702535	0.702535	0.702535	0.702535	0.702535	0.702535	0.702535	0.702535	0.702535	0.702535	0.702535	0.702535	0.702535	0.702535	0.702535	0.702535	0.702535	0.702535	0.702535	0.702535	0.702535	0.702535	0.702535	0.702535	0.702535	0.702535	0.702535	0.702535	0.702535
0.698464	0.698464	0.698464	0.698464	0.698464	0.698464	0.698464	0.698464	0.698464	0.698464	0.698464	0.698464	0.698464	0.698464	0.698464	0.698464	0.698464	0.698464	0.698464	0.698464	0.698464	0.698464	0.698464	0.698464	0.698464	0.698464	0.698464	0.698464	0.698464	0.698464	0.698464	0.698464	0.698464	0.698464	0.698464	0.698464	0.698464	0.698464	0.698464	0.698464	0.698464	0.698464	0.698464	0.698464	0.698464	0.698464	0.698464	0.698464	0.698464	0.698464
0.694834	0.694834	0.694834	0.694834	0.694834	0.694834	0.694834	0.694834	0.694834	0.694834	0.694834	0.694834	0.694834	0.694834	0.694834	0.694834	0.694834	0.694834	0.694834	0.694834	0.694834	0.694834	0.694834	0.694834	0.694834	0.694834	0.694834	0.694834	0.694834	0.694834	0.694834	0.694834	0.694834	0.694834	0.694834	0.694834	0.694834	0.694834	0.694834	0.694834	0.694834	0.694834	0.694834	0.694834	0.694834	0.694834	0.694834	0.694834	0.694834	0.694834
0.691659	0.691659	0.691659	0.691659	0.691659	0.691659	0.691659	0.691659	0.691659	0.691659	0.691659	0.691659	0.691659	0.691659	0.691659	0.691659	0.691659	0.691659	0.691659	0.691659	0.691659	0.691659	0.691659	0.691659	0.691659	0.691659	0.691659	0.691659	0.691659	0.691659	0.691659	0.691659	0.691659	0.691659	0.691659	0.691659	0.691659	0.691659	0.691659	0.691659	0.691659	0.691659	0.691659	0.691659	0.691659	0.691659	0.691659	0.691659	0.691659	0.691659
0.68895	0.68895	0.68895	0.68895	0.68895	0.68895	0.68895	0.68895	0.68895	0.68895	0.68895	0.68895	0.68895	0.68895	0.68895	0.68895	0.68895	0.68895	0.68895	0.68895	0.68895	0.68895	0.68895	0.68895	0.68895	0.68895	0.68895	0.68895	0.68895	0.68895	0.68895	0.68895	0.68895	0.68895	0.68895	0.68895	0.68895	0.68895	0.68895	0.68895	0.68895	0.68895	0.68895	0.68895	0.68895	0.68895	0.68895	0.68895	0.68895	0.68895
0.686719	0.686719	0.686719	0.686719	0.686719	0.686719	0.686719	0.686719	0.686719	0.686719	0.686719	0.686719	0.686719	0.686719	0.686719	0.686719	0.686719	0.686719	0.686719	0.686719	0.686719	0.686719	0.686719	0.686719	0.686719	0.686719	0.686719	0.686719	0.686719	0.686719	0.686719	0.686719	0.686719	0.686719	0.686719	0.686719	0.686719	0.686719	0.686719	0.686719	0.686719	0.686719	0.686719	0.686719	0.686719	0.686719	0.686719	0.686719	0.686719	0.686719
0.684975	0.684975	0.684975	0.684975	0.684975	0.684975	0.684975	0.684975	0.684975	0.684975	0.684975	0.684975	0.684975	0.684975	0.684975	0.684975	0.684975	0.684975	0.684975	0.684975	0.684975	0.684975	0.684975	0.684975	0.684975	0.684975	0.684975	0.684975	0.684975	0.684975	0.684975	0.684975	0.684975	0.684975	0.684975	0.684975	0.684975	0.684975	0.684975	0.684975	0.684975	0.684975	0.684975	0.684975	0.684975	0.684975	0.684975	0.684975	0.684975	0.684975
0.683724	0.683724	0.683724	0.683724	0.683724	0.683724	0.683724	0.683724	0.683724	0.683724	0.683724	0.683724	0.683724	0.683724	0.683724	0.683724	0.683724	0.683724	0.683724	0.683724	0.683724	0.683724	0.683724	0.683724	0.683724	0.683724	0.683724	0.683724	0.683724	0.683724	0.683724	0.683724	0.683724	0.683724	0.683724	0.683724	0.683724	0.683724	0.683724	0.683724	0.683724	0.683724	0.683724	0.683724	0.683724	0.683724	0.683724	0.683724	0.683724	0.683724
0.682972	0.682972	0.682972	0.682972	0.682972	0.682972	0.682972	0.682972	0.682972	0.682972	0.682972	0.682972	0.682972	0.682972	0.682972	0.682972	0.682972	0.682972	0.682972	0.682972	0.682972	0.682972	0.682972	0.682972	0.682972	0.682972	0.682972	0.682972	0.682972	0.682972	0.682972	0.682972	0.682972	0.682972	0.682972	0.682972	0.682972	0.682972	0.682972	0.682972	0.682972	0.682972	0.682972	0.682972	0.682972	0.682972	0.682972	0.682972	0.682972	0.682972
0.682721	0.682721	0.682721	0.682721	0.682721	0.682721	0.682721	0.682721	0.682721	0.682721	0.682721	0.682721	0.682721	0.682721	0.682721	0.682721	0.682721	0.682721	0.682721	0.682721	0.682721	0.682721	0.682721	0.682721	0.682721	0.682721	0.682721	0.682721	0.682721	0.682721	0.682721	0.682721	0.682721	0.682721	0.682721	0.682721	0.682721	0.682721	0.682721	0.682721	0.682721	0.682721	0.682721	0.682721	0.682721	0.682721	0.682721	0.682721	0.682721	0.682721
0.682972	0.682972	0.682972	0.682972	0.682972	0.682972	0.682972	0.682972	0.682972	0.682972	0.682972	0.682972	0.682972	0.682972	0.682972	0.682972	0.682972	0.682972	0.682972	0.682972	0.682972	0.682972	0.682972	0.682972	0.682972	0.682972	0.682972	0.682972	0.682972	0.682972	0.682972	0.682972	0.682972	0.682972	0.682972	0.682972	0.682972	0.682972	0.682972	0.682972	0.682972	0.682972	0.682972	0.682972	0.682972	0.682972	0.682972	0.682972	0.682972	0.682972
0.683724	0.683724	0.683724	0.683724	0.683724	0.683724	0.683724	0.683724	0.683724	0.683724	0.683724	0.683724	0.683724	0.683724	0.683724	0.683724	0.683724	0.683724	0.683724	0.683724	0.683724	0.683724	0.683724	0.683724	0.683724	0.683724	0.683724	0.683724	0.683724	0.683724	0.683724	0.683724	0.683724	0.683724	0.683724	0.683724	0.683724	0.683724	0.683724	0.683724	0.683724	0.683724	0.683724	0.683724	0.683724	0.683724	0.683724	0.683724	0.683724	0.683724
0.684975	0.684975	0.684975	0.684975	0.684975	0.684975	0.684975	0.684975	0.684975	0.684975	0.684975	0.684975	0.684975	0.684975	0.684975	0.684975	0.684975	0.684975	0.684975	0.684975	0.684975	0.684975	0.684975	0.684975	0.684975	0.684975	0.684975	0.684975	0.684975	0.684975	0.684975	0.684975	0.684975	0.684975	0.684975	0.684975	0.684975	0.684975	0.684975	0.684975	0.684975	0.684975	0.684975	0.684975	0.684975	0.684975	0.684975	0.684975	0.684975	0.684975
0.686719	0.686719	0.686719	0.686719	0.686719	0.686719	0.686719	0.686719	0.686719	0.686719	0.686719	0.686719	0.686719	0.686719	0.686719	0.686719	0.686719	0.686719	0.686719	0.686719	0.686719	0.686719	0.686719	0.686719	0.686719	0.686719	0.686719	0.686719	0.686719	0.686719	0.686719	0.686719	0.686719	0.686719	0.686719	0.686719	0.686719	0.686719	0.686719	0.686719	0.686719	0.686719	0.686719	0.686719	0.686719	0.686719	0.686719	0.686719	0.686719	0.686719
0.68895	0.68895	0.68895	0.68895	0.68895	0.68895	0.68895	0.68895	0.68895	0.68895	0.68895	0.68895	0.68895	0.68895	0.68895	0.68895	0.68895	0.68895	0.68895	0.68895	0.68895	0.68895	0.68895	0.68895	0.68895	0.68895	0.68895	0.68895	0.68895	0.68895	0.68895	0.68895	0.68895	0.68895	0.68895	0.68895	0.68895	0.68895	0.68895	0.68895	0.68895	0.68895	0.68895	0.68895	0.68895	0.68895	0.68895	0.68895	0.68895	0.68895
0.691659	0.691659	0.691659	0.691659	0.691659	0.691659	0.691659	0.691659	0.691659	0.691659	0.691659	0.691659	0.691659	0.691659	0.691659	0.691659	0.691659	0.691659	0.691659	0.691659	0.691659	0.691659	0.691659	0.691659	0.691659	0.691659	0.691659	0.691659	0.691659	0.691659	0.691659	0.691659	0.691659	0.691659	0.691659	0.691659	0.691659	0.691659	0.691659	0.691659	0.691659	0.691659	0.691659	0.691659	0.691659	0.691659	0.691659	0.691659	0.691659	0.691659
0.694834	0.694834	0.694834	0.694834	0.694834	0.694834	0.694834	0.694834	0.694834	0.694834	0.694834	0.694834	0.694834	0.694834	0.694834	0.694834	0.694834	0.694834	0.694834	0.694834	0.694834	0.694834	0.694834	0.694834	0.694834	0.694834	0.694834	0.694834	0.694834	0.694834	0.694834	0.694834	0.694834	0.694834	0.694834	0.694834	0.694834	0.694834	0.694834	0.694834	0.694834	0.694834	0.694834	0.694834	0.694834	0.694834	0.694834	0.694834	0.694834	0.694834
0.698464	0.698464	0.698464	0.698464	0.698464	0.698464	0.698464	0.698464	0.698464	0.698464	0.698464	0.698464	0.698464	0.698464	0.698464	0.698464	0.698464	0.698464	0.698464	0.698464	0.698464	0.698464	0.698464	0.698464	0.698464	0.698464	0.698464	0.698464	0.698464	0.698464	0.698464	0.698464	0.698464	0.698464	0.698464	0.698464	0.698464	0.698464	0.698464	0.698464	0.698464	0.698464	0.698464	0.698464	0.698464	0.698464	0.698464	0.698464	0.698464	0.698464
0.702535	0.702535	0.702535	0.702535	0.702535	0.702535	0.702535	0.702535	0.702535	0.702535	0.702535	0.702535	0.702535	0.702535	0.702535	0.702535	0.702535	0.702535	0.702535	0.702535	0.702535	0.702535	0.702535	0.702535	0.702535	0.702535	0.702535	0.702535	0.702535	0.702535	0.702535	0.702535	0.702535	0.702535	0.702535	0.702535	0.702535	0.702535	0.702535	0.702535	0.702535	0.702535	0.702535	0.702535	0.702535	0.702535	0.702535	0.702535	0.702535	0.702535
0.707029	0.707029	0.707029	0.707029	0.707029	0.707029	0.707029	0.707029	0.707029	0.707029	0.707029	0.707029	0.707029	0.707029	0.707029	0.707029	0.707029	0.707029	0.707029	0.707029	0.707029	0.707029	0.707029	0.707029	0.707029	0.707029	0.707029	0.707029	0.707029	0.707029	0.707029	0.707029	0.707029	0.707029	0.707029	0.707029	0.707029	0.707029	0.707029	0.707029	0.707029	0.707029	0.707029	0.707029	0.707029	0.707029	0.707029	0.707029	0.707029	0.707029
0.71193	0.71193	0.71193	0.71193	0.71193	0.71193	0.71193	0.71193	0.71193	0.71193	0.71193	0.71193	0.71193	0.71193	0.71193	0.71193	0.71193	0.71193	0.71193	0.71193	0.71193	0.71193	0.71193	0.71193	0.71193	0.71193	0.71193	0.71193	0.71193	0.71193	0.71193	0.71193	0.71193	0.71193	0.71193	0.71193	0.71193	0.71193	0.71193	0.71193	0.71193	0.71193	0.71193	0.71193	0.71193	0.71193	0.71193	0.71193	0.71193	0.71193
0.717217	0.717217	0.717217	0.717217	0.717217	0.717217	0.717217	0.717217	0.717217	0.717217	0.717217	0.717217	0.717217	0.717217	0.717217	0.717217	0.717217	0.717217	0.717217	0.717217	0.717217	0.717217	0.717217	0.717217	0.717217	0.717217	0.717217	0.717217	0.717217	0.717217	0.717217	0.717217	0.717217	0.717217	0.717217	0.717217	0.717217	0.717217	0.717217	0.717217	0.717217	0.717217	0.717217	0.717217	0.717217	0.717217	0.717217	0.717217	0.717217	0.717217
0.722871	0.722871	0.722871	0.722871	0.722871	0.722871	0.722871	0.722871	0.722871	0.722871	0.722871	0.722871	0.722871	0.722871	0.722871	0.722871	0.722871	0.722871	0.722871	0.722871	0.722871	0.722871	0.722871	0.722871	0.722871	0.722871	0.722871	0.722871	0.722871	0.722871	0.722871	0.722871	0.722871	0.722871	0.722871	0.722871	0.722871	0.722871	0.722871	0.722871	0.722871	0.722871	0.722871	0.722871	0.722871	0.722871	0.722871	0.722871	0.722871	0.722871
0.728869	0.728869	0.728869	0.728869	0.728869	0.728869	0.728869	0.728869	0.728869	0.728869	0.728869	0.728869	0.728869	0.728869	0.728869	0.728869	0.728869	0.728869	0.728869	0.728869	0.728869	0.728869	0.728869	0.728869	0.728869	0.728869	0.728869	0.728869	0.728869	0.728869	0.728869	0.728869	0.728869	0.728869	0.728869	0.728869	0.728869	0.728869	0.728869	0.728869	0.728869	0.728869	0.728869	0.728869	0.728869	0.728869	0.728869	0.728869	0.728869	0.728869
0.735187	0.735187	0.735187	0.735187	0.735187	0.735187	0.735187	0.735187	0.735187	0.735187	0.735187	0.735187	0.735187	0.735187	0.735187	0.735187	0.735187	0.735187	0.735187	0.735187	0.735187	0.735187	0.735187	0.735187	0.735187	0.735187	0.735187	0.735187	0.735187	0.735187	0.735187	0.735187	0.735187	0.735187	0.735187	0.735187	0.735187	0.735187	0.735187	0.735187	0.735187	0.735187	0.735187	0.735187	0.735187	0.735187	0.735187	0.735187	0.735187	0.735187
0.7418	0.7418	0.7418	0.7418	0.7418	0.7418	0.7418	0.7418	0.7418	0.7418	0.7418	0.7418	0.7418	0.7418	0.7418	0.7418	0.7418	0.7418	0.7418	0.7418	0.7418	0.7418	0.7418	0.7418	0.7418	0.7418	0.7418	0.7418	0.7418	0.7418	0.7418	0.7418	0.7418	0.7418	0.7418	0.7418	0.7418	0.7418	0.7418	0.7418	0.7418	0.7418	0.7418	0.7418	0.7418	0.7418	0.7418	0.7418	0.7418	0.7418
0.748683	0.748683	0.748683	0.748683	0.748683	0.748683	0.748683	0.748683	0.748683	0.748683	0.748683	0.748683	0.748683	0.748683	0.748683	0.748683	0.748683	0.748683	0.748683	0.748683	0.748683	0.748683	0.748683	0.748683	0.748683	0.748683	0.748683	0.748683	0.748683	0.748683	0.748683	0.748683	0.748683	0.748683	0.748683	0.748683	0.748683	0.748683	0.748683	0.748683	0.748683	0.748683	0.748683	0.748683	0.748683	0.748683	0.748683	0.748683	0.748683	0.748683
0.755807	0.755807	0.755807	0.755807	0.755807	0.755807	0.755807	0.755807	0.755807	0.755807	0.755807	0.755807	0.755807	0.755807	0.755807	0.755807	0.755807	0.755807	0.755807	0.755807	0.755807	0.755807	0.755807	0.755807	0.755807	0.755807	0.755807	0.755807	0.755807	0.755807	0.755807	0.755807	0.755807	0.755807	0.755807	0.755807	0.755807	0.755807	0.755807	0.755807	0.755807	0.755807	0.755807	0.755807	0.755807	0.755807	0.755807	0.755807	0.755807	0.755807
0.763145	0.763145	0.763145	0.763145	0.763145	0.763145	0.763145	0.763145	0.763145	0.763145	0.763145	0.763145	0.763145	0.763145	0.763145	0.763145	0.763145	0.763145	0.763145	0.763145	0.763145	0.763145	0.763145	0.763145	0.763145	0.763145	0.763145	0.763145	0.763145	0.763145	0.763145	0.763145	0.763145	0.763145	0.763145	0.763145	0.763145	0.763145	0.763145	0.763145	0.763145	0.763145	0.763145	0.763145	0.763145	0.763145	0.763145	0.763145	0.763145	0.763145
0.770669	0.770669	0.770669	0.770669	0.770669	0.770669	0.770669	0.770669	0.770669	0.770669	0.770669	0.770669	0.770669	0.770669	0.770669	0.770669	0.770669	0.770669	0.770669	0.770669	0.770669	0.770669	0.770669	0.770669	0.770669	0.770669	0.770669	0.770669	0.770669	0.770669	0.770669	0.770669	0.770669	0.770669	0.770669	0.770669	0.770669	0.770669	0.770669	0.770669	0.770669	0.770669	0.770669	0.770669	0.770669	0.770669	0.770669	0.770669	0.770669	0.770669
0.778347	0.778347	0.778347	0.778347	0.778347	0.778347	0.778347	0.778347	0.778347	0.778347	0.778347	0.778347	0.778347	0.778347	0.778347	0.778347	0.778347	0.778347	0.778347	0.778347	0.778347	0.778347	0.778347	0.778347	0.778347	0.778347	0.778347	0.778347	0.778347	0.778347	0.778347	0.778347	0.778347	0.778347	0.778347	0.778347	0.778347	0.778347	0.778347	0.778347	0.778347	0.778347	0.778347	0.778347	0.778347	0.778347	0.778347	0.778347	0.778347	0.778347
0.78615	0.78615	0.78615	0.78615	0.78615	0.78615	0.78615	0.78615	0.78615	0.78615	0.78615	0.78615	0.78615	0.78615	0.78615	0.78615	0.78615	0.78615	0.78615	0.78615	0.78615	0.78615	0.78615	0.78615	0.78615	0.78615	0.78615	0.78615	0.78615	0.78615	0.78615	0.78615	0.78615	0.78615	0.78615	0.78615	0.78615	0.78615	0.78615	0.78615	0.78615	0.78615	0.78615	0.78615	0.78615	0.78615	0.78615	0.78615	0.78615	0.78615
0.794048	0.794048	0.794048	0.794048	0.794048	0.794048	0.794048	0.794048	0.794048	0.794048	0.794048	0.794048	0.794048	0.794048	0.794048	0.794048	0.794048	0.794048	0.794048	0.794048	0.794048	0.794048	0.794048	0.794048	0.794048	0.794048	0.794048	0.794048	0.794048	0.794048	0.794048	0.794048	0.794048	0.794048	0.794048	0.794048	0.794048	0.794048	0.794048	0.794048	0.794048	0.794048	0.794048	0.794048	0.794048	0.794048	0.794048	0.794048	0.794048	0.794048
0.802008	0.802008	0.802008	0.802008	0.802008	0.802008	0.802008	0.802008	0.802008	0.802008	0.802008	0.802008	0.802008	0.802008	0.802008	0.802008	0.802008	0.802008	0.802008	0.802008	0.802008	0.802008	0.802008	0.802008	0.802008	0.802008	0.802008	0.802008	0.802008	0.802008	0.802008	0.802008	0.802008	0.802008	0.802008	0.802008	0.802008	0.802008	0.802008	0.802008	0.802008	0.802008	0.802008	0.802008	0.802008	0.802008	0.802008	0.802008	0.802008	0.802008
0.81	0.81	0.81	0.81	0.81	0.81	0.81	0.81	0.81	0.81	0.81	0.81	0.81	0.81	0.81	0.81	0.81	0.81	0.81	0.81	0.81	0.81	0.81	0.81	0.81	0.81	0.81	0.81	0.81	0.81	0.81	0.81	0.81	0.81	0.81	0.81	0.81	0.81	0.81	0.81	0.81	0.81	0.81	0.81	0.81	0.81	0.81	0.81	0.81	0.81
[truncated: 51 more columns]
