# Supplementary material for: Dirac equation for photons in a fibre: Origin of polarisation
Source: Heliyon. 2024 Mar 21;10(7):e28367. doi: 10.1016/j.heliyon.2024.e28367 (PMC11004707; doi:10.1016/j.heliyon.2024.e28367)
Supplement: MMC 4 — Data1 corresponds to the numerical data of calculated Stokes parameters for Fig. 4. Stokes parameters of S0, S1, S2, and S3, are shown in the corresponding worksheets. S3 against S1 and S2 are shown in Fig. 4 (A). S0 against S1 and S2 are shown in Fig. 4 (B). [file mmc4.xls]

## Sheet: S0
0.36	0.36	0.36	0.36	0.36	0.36	0.36	0.36	0.36	0.36	0.36	0.36	0.36	0.36	0.36	0.36	0.36	0.36	0.36	0.36	0.36	0.36	0.36	0.36	0.36	0.36	0.36	0.36	0.36	0.36	0.36	0.36	0.36	0.36	0.36	0.36	0.36	0.36	0.36	0.36	0.36	0.36	0.36	0.36	0.36	0.36	0.36	0.36	0.36	0.36
0.381943	0.381943	0.381943	0.381943	0.381943	0.381943	0.381943	0.381943	0.381943	0.381943	0.381943	0.381943	0.381943	0.381943	0.381943	0.381943	0.381943	0.381943	0.381943	0.381943	0.381943	0.381943	0.381943	0.381943	0.381943	0.381943	0.381943	0.381943	0.381943	0.381943	0.381943	0.381943	0.381943	0.381943	0.381943	0.381943	0.381943	0.381943	0.381943	0.381943	0.381943	0.381943	0.381943	0.381943	0.381943	0.381943	0.381943	0.381943	0.381943	0.381943
0.405053	0.405053	0.405053	0.405053	0.405053	0.405053	0.405053	0.405053	0.405053	0.405053	0.405053	0.405053	0.405053	0.405053	0.405053	0.405053	0.405053	0.405053	0.405053	0.405053	0.405053	0.405053	0.405053	0.405053	0.405053	0.405053	0.405053	0.405053	0.405053	0.405053	0.405053	0.405053	0.405053	0.405053	0.405053	0.405053	0.405053	0.405053	0.405053	0.405053	0.405053	0.405053	0.405053	0.405053	0.405053	0.405053	0.405053	0.405053	0.405053	0.405053
0.429217	0.429217	0.429217	0.429217	0.429217	0.429217	0.429217	0.429217	0.429217	0.429217	0.429217	0.429217	0.429217	0.429217	0.429217	0.429217	0.429217	0.429217	0.429217	0.429217	0.429217	0.429217	0.429217	0.429217	0.429217	0.429217	0.429217	0.429217	0.429217	0.429217	0.429217	0.429217	0.429217	0.429217	0.429217	0.429217	0.429217	0.429217	0.429217	0.429217	0.429217	0.429217	0.429217	0.429217	0.429217	0.429217	0.429217	0.429217	0.429217	0.429217
0.454304	0.454304	0.454304	0.454304	0.454304	0.454304	0.454304	0.454304	0.454304	0.454304	0.454304	0.454304	0.454304	0.454304	0.454304	0.454304	0.454304	0.454304	0.454304	0.454304	0.454304	0.454304	0.454304	0.454304	0.454304	0.454304	0.454304	0.454304	0.454304	0.454304	0.454304	0.454304	0.454304	0.454304	0.454304	0.454304	0.454304	0.454304	0.454304	0.454304	0.454304	0.454304	0.454304	0.454304	0.454304	0.454304	0.454304	0.454304	0.454304	0.454304
0.480162	0.480162	0.480162	0.480162	0.480162	0.480162	0.480162	0.480162	0.480162	0.480162	0.480162	0.480162	0.480162	0.480162	0.480162	0.480162	0.480162	0.480162	0.480162	0.480162	0.480162	0.480162	0.480162	0.480162	0.480162	0.480162	0.480162	0.480162	0.480162	0.480162	0.480162	0.480162	0.480162	0.480162	0.480162	0.480162	0.480162	0.480162	0.480162	0.480162	0.480162	0.480162	0.480162	0.480162	0.480162	0.480162	0.480162	0.480162	0.480162	0.480162
0.506628	0.506628	0.506628	0.506628	0.506628	0.506628	0.506628	0.506628	0.506628	0.506628	0.506628	0.506628	0.506628	0.506628	0.506628	0.506628	0.506628	0.506628	0.506628	0.506628	0.506628	0.506628	0.506628	0.506628	0.506628	0.506628	0.506628	0.506628	0.506628	0.506628	0.506628	0.506628	0.506628	0.506628	0.506628	0.506628	0.506628	0.506628	0.506628	0.506628	0.506628	0.506628	0.506628	0.506628	0.506628	0.506628	0.506628	0.506628	0.506628	0.506628
0.53352	0.53352	0.53352	0.53352	0.53352	0.53352	0.53352	0.53352	0.53352	0.53352	0.53352	0.53352	0.53352	0.53352	0.53352	0.53352	0.53352	0.53352	0.53352	0.53352	0.53352	0.53352	0.53352	0.53352	0.53352	0.53352	0.53352	0.53352	0.53352	0.53352	0.53352	0.53352	0.53352	0.53352	0.53352	0.53352	0.53352	0.53352	0.53352	0.53352	0.53352	0.53352	0.53352	0.53352	0.53352	0.53352	0.53352	0.53352	0.53352	0.53352
0.560646	0.560646	0.560646	0.560646	0.560646	0.560646	0.560646	0.560646	0.560646	0.560646	0.560646	0.560646	0.560646	0.560646	0.560646	0.560646	0.560646	0.560646	0.560646	0.560646	0.560646	0.560646	0.560646	0.560646	0.560646	0.560646	0.560646	0.560646	0.560646	0.560646	0.560646	0.560646	0.560646	0.560646	0.560646	0.560646	0.560646	0.560646	0.560646	0.560646	0.560646	0.560646	0.560646	0.560646	0.560646	0.560646	0.560646	0.560646	0.560646	0.560646
0.587803	0.587803	0.587803	0.587803	0.587803	0.587803	0.587803	0.587803	0.587803	0.587803	0.587803	0.587803	0.587803	0.587803	0.587803	0.587803	0.587803	0.587803	0.587803	0.587803	0.587803	0.587803	0.587803	0.587803	0.587803	0.587803	0.587803	0.587803	0.587803	0.587803	0.587803	0.587803	0.587803	0.587803	0.587803	0.587803	0.587803	0.587803	0.587803	0.587803	0.587803	0.587803	0.587803	0.587803	0.587803	0.587803	0.587803	0.587803	0.587803	0.587803
0.61478	0.61478	0.61478	0.61478	0.61478	0.61478	0.61478	0.61478	0.61478	0.61478	0.61478	0.61478	0.61478	0.61478	0.61478	0.61478	0.61478	0.61478	0.61478	0.61478	0.61478	0.61478	0.61478	0.61478	0.61478	0.61478	0.61478	0.61478	0.61478	0.61478	0.61478	0.61478	0.61478	0.61478	0.61478	0.61478	0.61478	0.61478	0.61478	0.61478	0.61478	0.61478	0.61478	0.61478	0.61478	0.61478	0.61478	0.61478	0.61478	0.61478
0.641358	0.641358	0.641358	0.641358	0.641358	0.641358	0.641358	0.641358	0.641358	0.641358	0.641358	0.641358	0.641358	0.641358	0.641358	0.641358	0.641358	0.641358	0.641358	0.641358	0.641358	0.641358	0.641358	0.641358	0.641358	0.641358	0.641358	0.641358	0.641358	0.641358	0.641358	0.641358	0.641358	0.641358	0.641358	0.641358	0.641358	0.641358	0.641358	0.641358	0.641358	0.641358	0.641358	0.641358	0.641358	0.641358	0.641358	0.641358	0.641358	0.641358
0.66732	0.66732	0.66732	0.66732	0.66732	0.66732	0.66732	0.66732	0.66732	0.66732	0.66732	0.66732	0.66732	0.66732	0.66732	0.66732	0.66732	0.66732	0.66732	0.66732	0.66732	0.66732	0.66732	0.66732	0.66732	0.66732	0.66732	0.66732	0.66732	0.66732	0.66732	0.66732	0.66732	0.66732	0.66732	0.66732	0.66732	0.66732	0.66732	0.66732	0.66732	0.66732	0.66732	0.66732	0.66732	0.66732	0.66732	0.66732	0.66732	0.66732
0.692443	0.692443	0.692443	0.692443	0.692443	0.692443	0.692443	0.692443	0.692443	0.692443	0.692443	0.692443	0.692443	0.692443	0.692443	0.692443	0.692443	0.692443	0.692443	0.692443	0.692443	0.692443	0.692443	0.692443	0.692443	0.692443	0.692443	0.692443	0.692443	0.692443	0.692443	0.692443	0.692443	0.692443	0.692443	0.692443	0.692443	0.692443	0.692443	0.692443	0.692443	0.692443	0.692443	0.692443	0.692443	0.692443	0.692443	0.692443	0.692443	0.692443
0.716511	0.716511	0.716511	0.716511	0.716511	0.716511	0.716511	0.716511	0.716511	0.716511	0.716511	0.716511	0.716511	0.716511	0.716511	0.716511	0.716511	0.716511	0.716511	0.716511	0.716511	0.716511	0.716511	0.716511	0.716511	0.716511	0.716511	0.716511	0.716511	0.716511	0.716511	0.716511	0.716511	0.716511	0.716511	0.716511	0.716511	0.716511	0.716511	0.716511	0.716511	0.716511	0.716511	0.716511	0.716511	0.716511	0.716511	0.716511	0.716511	0.716511
0.739311	0.739311	0.739311	0.739311	0.739311	0.739311	0.739311	0.739311	0.739311	0.739311	0.739311	0.739311	0.739311	0.739311	0.739311	0.739311	0.739311	0.739311	0.739311	0.739311	0.739311	0.739311	0.739311	0.739311	0.739311	0.739311	0.739311	0.739311	0.739311	0.739311	0.739311	0.739311	0.739311	0.739311	0.739311	0.739311	0.739311	0.739311	0.739311	0.739311	0.739311	0.739311	0.739311	0.739311	0.739311	0.739311	0.739311	0.739311	0.739311	0.739311
0.760637	0.760637	0.760637	0.760637	0.760637	0.760637	0.760637	0.760637	0.760637	0.760637	0.760637	0.760637	0.760637	0.760637	0.760637	0.760637	0.760637	0.760637	0.760637	0.760637	0.760637	0.760637	0.760637	0.760637	0.760637	0.760637	0.760637	0.760637	0.760637	0.760637	0.760637	0.760637	0.760637	0.760637	0.760637	0.760637	0.760637	0.760637	0.760637	0.760637	0.760637	0.760637	0.760637	0.760637	0.760637	0.760637	0.760637	0.760637	0.760637	0.760637
0.780294	0.780294	0.780294	0.780294	0.780294	0.780294	0.780294	0.780294	0.780294	0.780294	0.780294	0.780294	0.780294	0.780294	0.780294	0.780294	0.780294	0.780294	0.780294	0.780294	0.780294	0.780294	0.780294	0.780294	0.780294	0.780294	0.780294	0.780294	0.780294	0.780294	0.780294	0.780294	0.780294	0.780294	0.780294	0.780294	0.780294	0.780294	0.780294	0.780294	0.780294	0.780294	0.780294	0.780294	0.780294	0.780294	0.780294	0.780294	0.780294	0.780294
0.798102	0.798102	0.798102	0.798102	0.798102	0.798102	0.798102	0.798102	0.798102	0.798102	0.798102	0.798102	0.798102	0.798102	0.798102	0.798102	0.798102	0.798102	0.798102	0.798102	0.798102	0.798102	0.798102	0.798102	0.798102	0.798102	0.798102	0.798102	0.798102	0.798102	0.798102	0.798102	0.798102	0.798102	0.798102	0.798102	0.798102	0.798102	0.798102	0.798102	0.798102	0.798102	0.798102	0.798102	0.798102	0.798102	0.798102	0.798102	0.798102	0.798102
0.813894	0.813894	0.813894	0.813894	0.813894	0.813894	0.813894	0.813894	0.813894	0.813894	0.813894	0.813894	0.813894	0.813894	0.813894	0.813894	0.813894	0.813894	0.813894	0.813894	0.813894	0.813894	0.813894	0.813894	0.813894	0.813894	0.813894	0.813894	0.813894	0.813894	0.813894	0.813894	0.813894	0.813894	0.813894	0.813894	0.813894	0.813894	0.813894	0.813894	0.813894	0.813894	0.813894	0.813894	0.813894	0.813894	0.813894	0.813894	0.813894	0.813894
0.827521	0.827521	0.827521	0.827521	0.827521	0.827521	0.827521	0.827521	0.827521	0.827521	0.827521	0.827521	0.827521	0.827521	0.827521	0.827521	0.827521	0.827521	0.827521	0.827521	0.827521	0.827521	0.827521	0.827521	0.827521	0.827521	0.827521	0.827521	0.827521	0.827521	0.827521	0.827521	0.827521	0.827521	0.827521	0.827521	0.827521	0.827521	0.827521	0.827521	0.827521	0.827521	0.827521	0.827521	0.827521	0.827521	0.827521	0.827521	0.827521	0.827521
0.838853	0.838853	0.838853	0.838853	0.838853	0.838853	0.838853	0.838853	0.838853	0.838853	0.838853	0.838853	0.838853	0.838853	0.838853	0.838853	0.838853	0.838853	0.838853	0.838853	0.838853	0.838853	0.838853	0.838853	0.838853	0.838853	0.838853	0.838853	0.838853	0.838853	0.838853	0.838853	0.838853	0.838853	0.838853	0.838853	0.838853	0.838853	0.838853	0.838853	0.838853	0.838853	0.838853	0.838853	0.838853	0.838853	0.838853	0.838853	0.838853	0.838853
0.847781	0.847781	0.847781	0.847781	0.847781	0.847781	0.847781	0.847781	0.847781	0.847781	0.847781	0.847781	0.847781	0.847781	0.847781	0.847781	0.847781	0.847781	0.847781	0.847781	0.847781	0.847781	0.847781	0.847781	0.847781	0.847781	0.847781	0.847781	0.847781	0.847781	0.847781	0.847781	0.847781	0.847781	0.847781	0.847781	0.847781	0.847781	0.847781	0.847781	0.847781	0.847781	0.847781	0.847781	0.847781	0.847781	0.847781	0.847781	0.847781	0.847781
0.854222	0.854222	0.854222	0.854222	0.854222	0.854222	0.854222	0.854222	0.854222	0.854222	0.854222	0.854222	0.854222	0.854222	0.854222	0.854222	0.854222	0.854222	0.854222	0.854222	0.854222	0.854222	0.854222	0.854222	0.854222	0.854222	0.854222	0.854222	0.854222	0.854222	0.854222	0.854222	0.854222	0.854222	0.854222	0.854222	0.854222	0.854222	0.854222	0.854222	0.854222	0.854222	0.854222	0.854222	0.854222	0.854222	0.854222	0.854222	0.854222	0.854222
0.858111	0.858111	0.858111	0.858111	0.858111	0.858111	0.858111	0.858111	0.858111	0.858111	0.858111	0.858111	0.858111	0.858111	0.858111	0.858111	0.858111	0.858111	0.858111	0.858111	0.858111	0.858111	0.858111	0.858111	0.858111	0.858111	0.858111	0.858111	0.858111	0.858111	0.858111	0.858111	0.858111	0.858111	0.858111	0.858111	0.858111	0.858111	0.858111	0.858111	0.858111	0.858111	0.858111	0.858111	0.858111	0.858111	0.858111	0.858111	0.858111	0.858111
0.859411	0.859411	0.859411	0.859411	0.859411	0.859411	0.859411	0.859411	0.859411	0.859411	0.859411	0.859411	0.859411	0.859411	0.859411	0.859411	0.859411	0.859411	0.859411	0.859411	0.859411	0.859411	0.859411	0.859411	0.859411	0.859411	0.859411	0.859411	0.859411	0.859411	0.859411	0.859411	0.859411	0.859411	0.859411	0.859411	0.859411	0.859411	0.859411	0.859411	0.859411	0.859411	0.859411	0.859411	0.859411	0.859411	0.859411	0.859411	0.859411	0.859411
0.858111	0.858111	0.858111	0.858111	0.858111	0.858111	0.858111	0.858111	0.858111	0.858111	0.858111	0.858111	0.858111	0.858111	0.858111	0.858111	0.858111	0.858111	0.858111	0.858111	0.858111	0.858111	0.858111	0.858111	0.858111	0.858111	0.858111	0.858111	0.858111	0.858111	0.858111	0.858111	0.858111	0.858111	0.858111	0.858111	0.858111	0.858111	0.858111	0.858111	0.858111	0.858111	0.858111	0.858111	0.858111	0.858111	0.858111	0.858111	0.858111	0.858111
0.854222	0.854222	0.854222	0.854222	0.854222	0.854222	0.854222	0.854222	0.854222	0.854222	0.854222	0.854222	0.854222	0.854222	0.854222	0.854222	0.854222	0.854222	0.854222	0.854222	0.854222	0.854222	0.854222	0.854222	0.854222	0.854222	0.854222	0.854222	0.854222	0.854222	0.854222	0.854222	0.854222	0.854222	0.854222	0.854222	0.854222	0.854222	0.854222	0.854222	0.854222	0.854222	0.854222	0.854222	0.854222	0.854222	0.854222	0.854222	0.854222	0.854222
0.847781	0.847781	0.847781	0.847781	0.847781	0.847781	0.847781	0.847781	0.847781	0.847781	0.847781	0.847781	0.847781	0.847781	0.847781	0.847781	0.847781	0.847781	0.847781	0.847781	0.847781	0.847781	0.847781	0.847781	0.847781	0.847781	0.847781	0.847781	0.847781	0.847781	0.847781	0.847781	0.847781	0.847781	0.847781	0.847781	0.847781	0.847781	0.847781	0.847781	0.847781	0.847781	0.847781	0.847781	0.847781	0.847781	0.847781	0.847781	0.847781	0.847781
0.838853	0.838853	0.838853	0.838853	0.838853	0.838853	0.838853	0.838853	0.838853	0.838853	0.838853	0.838853	0.838853	0.838853	0.838853	0.838853	0.838853	0.838853	0.838853	0.838853	0.838853	0.838853	0.838853	0.838853	0.838853	0.838853	0.838853	0.838853	0.838853	0.838853	0.838853	0.838853	0.838853	0.838853	0.838853	0.838853	0.838853	0.838853	0.838853	0.838853	0.838853	0.838853	0.838853	0.838853	0.838853	0.838853	0.838853	0.838853	0.838853	0.838853
0.827521	0.827521	0.827521	0.827521	0.827521	0.827521	0.827521	0.827521	0.827521	0.827521	0.827521	0.827521	0.827521	0.827521	0.827521	0.827521	0.827521	0.827521	0.827521	0.827521	0.827521	0.827521	0.827521	0.827521	0.827521	0.827521	0.827521	0.827521	0.827521	0.827521	0.827521	0.827521	0.827521	0.827521	0.827521	0.827521	0.827521	0.827521	0.827521	0.827521	0.827521	0.827521	0.827521	0.827521	0.827521	0.827521	0.827521	0.827521	0.827521	0.827521
0.813894	0.813894	0.813894	0.813894	0.813894	0.813894	0.813894	0.813894	0.813894	0.813894	0.813894	0.813894	0.813894	0.813894	0.813894	0.813894	0.813894	0.813894	0.813894	0.813894	0.813894	0.813894	0.813894	0.813894	0.813894	0.813894	0.813894	0.813894	0.813894	0.813894	0.813894	0.813894	0.813894	0.813894	0.813894	0.813894	0.813894	0.813894	0.813894	0.813894	0.813894	0.813894	0.813894	0.813894	0.813894	0.813894	0.813894	0.813894	0.813894	0.813894
0.798102	0.798102	0.798102	0.798102	0.798102	0.798102	0.798102	0.798102	0.798102	0.798102	0.798102	0.798102	0.798102	0.798102	0.798102	0.798102	0.798102	0.798102	0.798102	0.798102	0.798102	0.798102	0.798102	0.798102	0.798102	0.798102	0.798102	0.798102	0.798102	0.798102	0.798102	0.798102	0.798102	0.798102	0.798102	0.798102	0.798102	0.798102	0.798102	0.798102	0.798102	0.798102	0.798102	0.798102	0.798102	0.798102	0.798102	0.798102	0.798102	0.798102
0.780294	0.780294	0.780294	0.780294	0.780294	0.780294	0.780294	0.780294	0.780294	0.780294	0.780294	0.780294	0.780294	0.780294	0.780294	0.780294	0.780294	0.780294	0.780294	0.780294	0.780294	0.780294	0.780294	0.780294	0.780294	0.780294	0.780294	0.780294	0.780294	0.780294	0.780294	0.780294	0.780294	0.780294	0.780294	0.780294	0.780294	0.780294	0.780294	0.780294	0.780294	0.780294	0.780294	0.780294	0.780294	0.780294	0.780294	0.780294	0.780294	0.780294
0.760637	0.760637	0.760637	0.760637	0.760637	0.760637	0.760637	0.760637	0.760637	0.760637	0.760637	0.760637	0.760637	0.760637	0.760637	0.760637	0.760637	0.760637	0.760637	0.760637	0.760637	0.760637	0.760637	0.760637	0.760637	0.760637	0.760637	0.760637	0.760637	0.760637	0.760637	0.760637	0.760637	0.760637	0.760637	0.760637	0.760637	0.760637	0.760637	0.760637	0.760637	0.760637	0.760637	0.760637	0.760637	0.760637	0.760637	0.760637	0.760637	0.760637
0.739311	0.739311	0.739311	0.739311	0.739311	0.739311	0.739311	0.739311	0.739311	0.739311	0.739311	0.739311	0.739311	0.739311	0.739311	0.739311	0.739311	0.739311	0.739311	0.739311	0.739311	0.739311	0.739311	0.739311	0.739311	0.739311	0.739311	0.739311	0.739311	0.739311	0.739311	0.739311	0.739311	0.739311	0.739311	0.739311	0.739311	0.739311	0.739311	0.739311	0.739311	0.739311	0.739311	0.739311	0.739311	0.739311	0.739311	0.739311	0.739311	0.739311
0.716511	0.716511	0.716511	0.716511	0.716511	0.716511	0.716511	0.716511	0.716511	0.716511	0.716511	0.716511	0.716511	0.716511	0.716511	0.716511	0.716511	0.716511	0.716511	0.716511	0.716511	0.716511	0.716511	0.716511	0.716511	0.716511	0.716511	0.716511	0.716511	0.716511	0.716511	0.716511	0.716511	0.716511	0.716511	0.716511	0.716511	0.716511	0.716511	0.716511	0.716511	0.716511	0.716511	0.716511	0.716511	0.716511	0.716511	0.716511	0.716511	0.716511
0.692443	0.692443	0.692443	0.692443	0.692443	0.692443	0.692443	0.692443	0.692443	0.692443	0.692443	0.692443	0.692443	0.692443	0.692443	0.692443	0.692443	0.692443	0.692443	0.692443	0.692443	0.692443	0.692443	0.692443	0.692443	0.692443	0.692443	0.692443	0.692443	0.692443	0.692443	0.692443	0.692443	0.692443	0.692443	0.692443	0.692443	0.692443	0.692443	0.692443	0.692443	0.692443	0.692443	0.692443	0.692443	0.692443	0.692443	0.692443	0.692443	0.692443
0.66732	0.66732	0.66732	0.66732	0.66732	0.66732	0.66732	0.66732	0.66732	0.66732	0.66732	0.66732	0.66732	0.66732	0.66732	0.66732	0.66732	0.66732	0.66732	0.66732	0.66732	0.66732	0.66732	0.66732	0.66732	0.66732	0.66732	0.66732	0.66732	0.66732	0.66732	0.66732	0.66732	0.66732	0.66732	0.66732	0.66732	0.66732	0.66732	0.66732	0.66732	0.66732	0.66732	0.66732	0.66732	0.66732	0.66732	0.66732	0.66732	0.66732
0.641358	0.641358	0.641358	0.641358	0.641358	0.641358	0.641358	0.641358	0.641358	0.641358	0.641358	0.641358	0.641358	0.641358	0.641358	0.641358	0.641358	0.641358	0.641358	0.641358	0.641358	0.641358	0.641358	0.641358	0.641358	0.641358	0.641358	0.641358	0.641358	0.641358	0.641358	0.641358	0.641358	0.641358	0.641358	0.641358	0.641358	0.641358	0.641358	0.641358	0.641358	0.641358	0.641358	0.641358	0.641358	0.641358	0.641358	0.641358	0.641358	0.641358
0.61478	0.61478	0.61478	0.61478	0.61478	0.61478	0.61478	0.61478	0.61478	0.61478	0.61478	0.61478	0.61478	0.61478	0.61478	0.61478	0.61478	0.61478	0.61478	0.61478	0.61478	0.61478	0.61478	0.61478	0.61478	0.61478	0.61478	0.61478	0.61478	0.61478	0.61478	0.61478	0.61478	0.61478	0.61478	0.61478	0.61478	0.61478	0.61478	0.61478	0.61478	0.61478	0.61478	0.61478	0.61478	0.61478	0.61478	0.61478	0.61478	0.61478
0.587803	0.587803	0.587803	0.587803	0.587803	0.587803	0.587803	0.587803	0.587803	0.587803	0.587803	0.587803	0.587803	0.587803	0.587803	0.587803	0.587803	0.587803	0.587803	0.587803	0.587803	0.587803	0.587803	0.587803	0.587803	0.587803	0.587803	0.587803	0.587803	0.587803	0.587803	0.587803	0.587803	0.587803	0.587803	0.587803	0.587803	0.587803	0.587803	0.587803	0.587803	0.587803	0.587803	0.587803	0.587803	0.587803	0.587803	0.587803	0.587803	0.587803
0.560646	0.560646	0.560646	0.560646	0.560646	0.560646	0.560646	0.560646	0.560646	0.560646	0.560646	0.560646	0.560646	0.560646	0.560646	0.560646	0.560646	0.560646	0.560646	0.560646	0.560646	0.560646	0.560646	0.560646	0.560646	0.560646	0.560646	0.560646	0.560646	0.560646	0.560646	0.560646	0.560646	0.560646	0.560646	0.560646	0.560646	0.560646	0.560646	0.560646	0.560646	0.560646	0.560646	0.560646	0.560646	0.560646	0.560646	0.560646	0.560646	0.560646
0.53352	0.53352	0.53352	0.53352	0.53352	0.53352	0.53352	0.53352	0.53352	0.53352	0.53352	0.53352	0.53352	0.53352	0.53352	0.53352	0.53352	0.53352	0.53352	0.53352	0.53352	0.53352	0.53352	0.53352	0.53352	0.53352	0.53352	0.53352	0.53352	0.53352	0.53352	0.53352	0.53352	0.53352	0.53352	0.53352	0.53352	0.53352	0.53352	0.53352	0.53352	0.53352	0.53352	0.53352	0.53352	0.53352	0.53352	0.53352	0.53352	0.53352
0.506628	0.506628	0.506628	0.506628	0.506628	0.506628	0.506628	0.506628	0.506628	0.506628	0.506628	0.506628	0.506628	0.506628	0.506628	0.506628	0.506628	0.506628	0.506628	0.506628	0.506628	0.506628	0.506628	0.506628	0.506628	0.506628	0.506628	0.506628	0.506628	0.506628	0.506628	0.506628	0.506628	0.506628	0.506628	0.506628	0.506628	0.506628	0.506628	0.506628	0.506628	0.506628	0.506628	0.506628	0.506628	0.506628	0.506628	0.506628	0.506628	0.506628
0.480162	0.480162	0.480162	0.480162	0.480162	0.480162	0.480162	0.480162	0.480162	0.480162	0.480162	0.480162	0.480162	0.480162	0.480162	0.480162	0.480162	0.480162	0.480162	0.480162	0.480162	0.480162	0.480162	0.480162	0.480162	0.480162	0.480162	0.480162	0.480162	0.480162	0.480162	0.480162	0.480162	0.480162	0.480162	0.480162	0.480162	0.480162	0.480162	0.480162	0.480162	0.480162	0.480162	0.480162	0.480162	0.480162	0.480162	0.480162	0.480162	0.480162
0.454304	0.454304	0.454304	0.454304	0.454304	0.454304	0.454304	0.454304	0.454304	0.454304	0.454304	0.454304	0.454304	0.454304	0.454304	0.454304	0.454304	0.454304	0.454304	0.454304	0.454304	0.454304	0.454304	0.454304	0.454304	0.454304	0.454304	0.454304	0.454304	0.454304	0.454304	0.454304	0.454304	0.454304	0.454304	0.454304	0.454304	0.454304	0.454304	0.454304	0.454304	0.454304	0.454304	0.454304	0.454304	0.454304	0.454304	0.454304	0.454304	0.454304
0.429217	0.429217	0.429217	0.429217	0.429217	0.429217	0.429217	0.429217	0.429217	0.429217	0.429217	0.429217	0.429217	0.429217	0.429217	0.429217	0.429217	0.429217	0.429217	0.429217	0.429217	0.429217	0.429217	0.429217	0.429217	0.429217	0.429217	0.429217	0.429217	0.429217	0.429217	0.429217	0.429217	0.429217	0.429217	0.429217	0.429217	0.429217	0.429217	0.429217	0.429217	0.429217	0.429217	0.429217	0.429217	0.429217	0.429217	0.429217	0.429217	0.429217
0.405053	0.405053	0.405053	0.405053	0.405053	0.405053	0.405053	0.405053	0.405053	0.405053	0.405053	0.405053	0.405053	0.405053	0.405053	0.405053	0.405053	0.405053	0.405053	0.405053	0.405053	0.405053	0.405053	0.405053	0.405053	0.405053	0.405053	0.405053	0.405053	0.405053	0.405053	0.405053	0.405053	0.405053	0.405053	0.405053	0.405053	0.405053	0.405053	0.405053	0.405053	0.405053	0.405053	0.405053	0.405053	0.405053	0.405053	0.405053	0.405053	0.405053
0.381943	0.381943	0.381943	0.381943	0.381943	0.381943	0.381943	0.381943	0.381943	0.381943	0.381943	0.381943	0.381943	0.381943	0.381943	0.381943	0.381943	0.381943	0.381943	0.381943	0.381943	0.381943	0.381943	0.381943	0.381943	0.381943	0.381943	0.381943	0.381943	0.381943	0.381943	0.381943	0.381943	0.381943	0.381943	0.381943	0.381943	0.381943	0.381943	0.381943	0.381943	0.381943	0.381943	0.381943	0.381943	0.381943	0.381943	0.381943	0.381943	0.381943
0.36	0.36	0.36	0.36	0.36	0.36	0.36	0.36	0.36	0.36	0.36	0.36	0.36	0.36	0.36	0.36	0.36	0.36	0.36	0.36	0.36	0.36	0.36	0.36	0.36	0.36	0.36	0.36	0.36	0.36	0.36	0.36	0.36	0.36	0.36	0.36	0.36	0.36	0.36	0.36	0.36	0.36	0.36	0.36	0.36	0.36	0.36	0.36	0.36	0.36
0.339319	0.339319	0.339319	0.339319	0.339319	0.339319	0.339319	0.339319	0.339319	0.339319	0.339319	0.339319	0.339319	0.339319	0.339319	0.339319	0.339319	0.339319	0.339319	0.339319	0.339319	0.339319	0.339319	0.339319	0.339319	0.339319	0.339319	0.339319	0.339319	0.339319	0.339319	0.339319	0.339319	0.339319	0.339319	0.339319	0.339319	0.339319	0.339319	0.339319	0.339319	0.339319	0.339319	0.339319	0.339319	0.339319	0.339319	0.339319	0.339319	0.339319
0.319974	0.319974	0.319974	0.319974	0.319974	0.319974	0.319974	0.319974	0.319974	0.319974	0.319974	0.319974	0.319974	0.319974	0.319974	0.319974	0.319974	0.319974	0.319974	0.319974	0.319974	0.319974	0.319974	0.319974	0.319974	0.319974	0.319974	0.319974	0.319974	0.319974	0.319974	0.319974	0.319974	0.319974	0.319974	0.319974	0.319974	0.319974	0.319974	0.319974	0.319974	0.319974	0.319974	0.319974	0.319974	0.319974	0.319974	0.319974	0.319974	0.319974
0.302019	0.302019	0.302019	0.302019	0.302019	0.302019	0.302019	0.302019	0.302019	0.302019	0.302019	0.302019	0.302019	0.302019	0.302019	0.302019	0.302019	0.302019	0.302019	0.302019	0.302019	0.302019	0.302019	0.302019	0.302019	0.302019	0.302019	0.302019	0.302019	0.302019	0.302019	0.302019	0.302019	0.302019	0.302019	0.302019	0.302019	0.302019	0.302019	0.302019	0.302019	0.302019	0.302019	0.302019	0.302019	0.302019	0.302019	0.302019	0.302019	0.302019
0.285487	0.285487	0.285487	0.285487	0.285487	0.285487	0.285487	0.285487	0.285487	0.285487	0.285487	0.285487	0.285487	0.285487	0.285487	0.285487	0.285487	0.285487	0.285487	0.285487	0.285487	0.285487	0.285487	0.285487	0.285487	0.285487	0.285487	0.285487	0.285487	0.285487	0.285487	0.285487	0.285487	0.285487	0.285487	0.285487	0.285487	0.285487	0.285487	0.285487	0.285487	0.285487	0.285487	0.285487	0.285487	0.285487	0.285487	0.285487	0.285487	0.285487
0.270395	0.270395	0.270395	0.270395	0.270395	0.270395	0.270395	0.270395	0.270395	0.270395	0.270395	0.270395	0.270395	0.270395	0.270395	0.270395	0.270395	0.270395	0.270395	0.270395	0.270395	0.270395	0.270395	0.270395	0.270395	0.270395	0.270395	0.270395	0.270395	0.270395	0.270395	0.270395	0.270395	0.270395	0.270395	0.270395	0.270395	0.270395	0.270395	0.270395	0.270395	0.270395	0.270395	0.270395	0.270395	0.270395	0.270395	0.270395	0.270395	0.270395
0.256737	0.256737	0.256737	0.256737	0.256737	0.256737	0.256737	0.256737	0.256737	0.256737	0.256737	0.256737	0.256737	0.256737	0.256737	0.256737	0.256737	0.256737	0.256737	0.256737	0.256737	0.256737	0.256737	0.256737	0.256737	0.256737	0.256737	0.256737	0.256737	0.256737	0.256737	0.256737	0.256737	0.256737	0.256737	0.256737	0.256737	0.256737	0.256737	0.256737	0.256737	0.256737	0.256737	0.256737	0.256737	0.256737	0.256737	0.256737	0.256737	0.256737
0.244492	0.244492	0.244492	0.244492	0.244492	0.244492	0.244492	0.244492	0.244492	0.244492	0.244492	0.244492	0.244492	0.244492	0.244492	0.244492	0.244492	0.244492	0.244492	0.244492	0.244492	0.244492	0.244492	0.244492	0.244492	0.244492	0.244492	0.244492	0.244492	0.244492	0.244492	0.244492	0.244492	0.244492	0.244492	0.244492	0.244492	0.244492	0.244492	0.244492	0.244492	0.244492	0.244492	0.244492	0.244492	0.244492	0.244492	0.244492	0.244492	0.244492
0.233621	0.233621	0.233621	0.233621	0.233621	0.233621	0.233621	0.233621	0.233621	0.233621	0.233621	0.233621	0.233621	0.233621	0.233621	0.233621	0.233621	0.233621	0.233621	0.233621	0.233621	0.233621	0.233621	0.233621	0.233621	0.233621	0.233621	0.233621	0.233621	0.233621	0.233621	0.233621	0.233621	0.233621	0.233621	0.233621	0.233621	0.233621	0.233621	0.233621	0.233621	0.233621	0.233621	0.233621	0.233621	0.233621	0.233621	0.233621	0.233621	0.233621
0.224072	0.224072	0.224072	0.224072	0.224072	0.224072	0.224072	0.224072	0.224072	0.224072	0.224072	0.224072	0.224072	0.224072	0.224072	0.224072	0.224072	0.224072	0.224072	0.224072	0.224072	0.224072	0.224072	0.224072	0.224072	0.224072	0.224072	0.224072	0.224072	0.224072	0.224072	0.224072	0.224072	0.224072	0.224072	0.224072	0.224072	0.224072	0.224072	0.224072	0.224072	0.224072	0.224072	0.224072	0.224072	0.224072	0.224072	0.224072	0.224072	0.224072
0.215778	0.215778	0.215778	0.215778	0.215778	0.215778	0.215778	0.215778	0.215778	0.215778	0.215778	0.215778	0.215778	0.215778	0.215778	0.215778	0.215778	0.215778	0.215778	0.215778	0.215778	0.215778	0.215778	0.215778	0.215778	0.215778	0.215778	0.215778	0.215778	0.215778	0.215778	0.215778	0.215778	0.215778	0.215778	0.215778	0.215778	0.215778	0.215778	0.215778	0.215778	0.215778	0.215778	0.215778	0.215778	0.215778	0.215778	0.215778	0.215778	0.215778
0.208661	0.208661	0.208661	0.208661	0.208661	0.208661	0.208661	0.208661	0.208661	0.208661	0.208661	0.208661	0.208661	0.208661	0.208661	0.208661	0.208661	0.208661	0.208661	0.208661	0.208661	0.208661	0.208661	0.208661	0.208661	0.208661	0.208661	0.208661	0.208661	0.208661	0.208661	0.208661	0.208661	0.208661	0.208661	0.208661	0.208661	0.208661	0.208661	0.208661	0.208661	0.208661	0.208661	0.208661	0.208661	0.208661	0.208661	0.208661	0.208661	0.208661
0.202634	0.202634	0.202634	0.202634	0.202634	0.202634	0.202634	0.202634	0.202634	0.202634	0.202634	0.202634	0.202634	0.202634	0.202634	0.202634	0.202634	0.202634	0.202634	0.202634	0.202634	0.202634	0.202634	0.202634	0.202634	0.202634	0.202634	0.202634	0.202634	0.202634	0.202634	0.202634	0.202634	0.202634	0.202634	0.202634	0.202634	0.202634	0.202634	0.202634	0.202634	0.202634	0.202634	0.202634	0.202634	0.202634	0.202634	0.202634	0.202634	0.202634
0.197603	0.197603	0.197603	0.197603	0.197603	0.197603	0.197603	0.197603	0.197603	0.197603	0.197603	0.197603	0.197603	0.197603	0.197603	0.197603	0.197603	0.197603	0.197603	0.197603	0.197603	0.197603	0.197603	0.197603	0.197603	0.197603	0.197603	0.197603	0.197603	0.197603	0.197603	0.197603	0.197603	0.197603	0.197603	0.197603	0.197603	0.197603	0.197603	0.197603	0.197603	0.197603	0.197603	0.197603	0.197603	0.197603	0.197603	0.197603	0.197603	0.197603
0.19347	0.19347	0.19347	0.19347	0.19347	0.19347	0.19347	0.19347	0.19347	0.19347	0.19347	0.19347	0.19347	0.19347	0.19347	0.19347	0.19347	0.19347	0.19347	0.19347	0.19347	0.19347	0.19347	0.19347	0.19347	0.19347	0.19347	0.19347	0.19347	0.19347	0.19347	0.19347	0.19347	0.19347	0.19347	0.19347	0.19347	0.19347	0.19347	0.19347	0.19347	0.19347	0.19347	0.19347	0.19347	0.19347	0.19347	0.19347	0.19347	0.19347
0.190132	0.190132	0.190132	0.190132	0.190132	0.190132	0.190132	0.190132	0.190132	0.190132	0.190132	0.190132	0.190132	0.190132	0.190132	0.190132	0.190132	0.190132	0.190132	0.190132	0.190132	0.190132	0.190132	0.190132	0.190132	0.190132	0.190132	0.190132	0.190132	0.190132	0.190132	0.190132	0.190132	0.190132	0.190132	0.190132	0.190132	0.190132	0.190132	0.190132	0.190132	0.190132	0.190132	0.190132	0.190132	0.190132	0.190132	0.190132	0.190132	0.190132
0.187488	0.187488	0.187488	0.187488	0.187488	0.187488	0.187488	0.187488	0.187488	0.187488	0.187488	0.187488	0.187488	0.187488	0.187488	0.187488	0.187488	0.187488	0.187488	0.187488	0.187488	0.187488	0.187488	0.187488	0.187488	0.187488	0.187488	0.187488	0.187488	0.187488	0.187488	0.187488	0.187488	0.187488	0.187488	0.187488	0.187488	0.187488	0.187488	0.187488	0.187488	0.187488	0.187488	0.187488	0.187488	0.187488	0.187488	0.187488	0.187488	0.187488
0.185438	0.185438	0.185438	0.185438	0.185438	0.185438	0.185438	0.185438	0.185438	0.185438	0.185438	0.185438	0.185438	0.185438	0.185438	0.185438	0.185438	0.185438	0.185438	0.185438	0.185438	0.185438	0.185438	0.185438	0.185438	0.185438	0.185438	0.185438	0.185438	0.185438	0.185438	0.185438	0.185438	0.185438	0.185438	0.185438	0.185438	0.185438	0.185438	0.185438	0.185438	0.185438	0.185438	0.185438	0.185438	0.185438	0.185438	0.185438	0.185438	0.185438
0.183885	0.183885	0.183885	0.183885	0.183885	0.183885	0.183885	0.183885	0.183885	0.183885	0.183885	0.183885	0.183885	0.183885	0.183885	0.183885	0.183885	0.183885	0.183885	0.183885	0.183885	0.183885	0.183885	0.183885	0.183885	0.183885	0.183885	0.183885	0.183885	0.183885	0.183885	0.183885	0.183885	0.183885	0.183885	0.183885	0.183885	0.183885	0.183885	0.183885	0.183885	0.183885	0.183885	0.183885	0.183885	0.183885	0.183885	0.183885	0.183885	0.183885
0.182741	0.182741	0.182741	0.182741	0.182741	0.182741	0.182741	0.182741	0.182741	0.182741	0.182741	0.182741	0.182741	0.182741	0.182741	0.182741	0.182741	0.182741	0.182741	0.182741	0.182741	0.182741	0.182741	0.182741	0.182741	0.182741	0.182741	0.182741	0.182741	0.182741	0.182741	0.182741	0.182741	0.182741	0.182741	0.182741	0.182741	0.182741	0.182741	0.182741	0.182741	0.182741	0.182741	0.182741	0.182741	0.182741	0.182741	0.182741	0.182741	0.182741
0.181922	0.181922	0.181922	0.181922	0.181922	0.181922	0.181922	0.181922	0.181922	0.181922	0.181922	0.181922	0.181922	0.181922	0.181922	0.181922	0.181922	0.181922	0.181922	0.181922	0.181922	0.181922	0.181922	0.181922	0.181922	0.181922	0.181922	0.181922	0.181922	0.181922	0.181922	0.181922	0.181922	0.181922	0.181922	0.181922	0.181922	0.181922	0.181922	0.181922	0.181922	0.181922	0.181922	0.181922	0.181922	0.181922	0.181922	0.181922	0.181922	0.181922
0.181357	0.181357	0.181357	0.181357	0.181357	0.181357	0.181357	0.181357	0.181357	0.181357	0.181357	0.181357	0.181357	0.181357	0.181357	0.181357	0.181357	0.181357	0.181357	0.181357	0.181357	0.181357	0.181357	0.181357	0.181357	0.181357	0.181357	0.181357	0.181357	0.181357	0.181357	0.181357	0.181357	0.181357	0.181357	0.181357	0.181357	0.181357	0.181357	0.181357	0.181357	0.181357	0.181357	0.181357	0.181357	0.181357	0.181357	0.181357	0.181357	0.181357
0.180983	0.180983	0.180983	0.180983	0.180983	0.180983	0.180983	0.180983	0.180983	0.180983	0.180983	0.180983	0.180983	0.180983	0.180983	0.180983	0.180983	0.180983	0.180983	0.180983	0.180983	0.180983	0.180983	0.180983	0.180983	0.180983	0.180983	0.180983	0.180983	0.180983	0.180983	0.180983	0.180983	0.180983	0.180983	0.180983	0.180983	0.180983	0.180983	0.180983	0.180983	0.180983	0.180983	0.180983	0.180983	0.180983	0.180983	0.180983	0.180983	0.180983
0.180752	0.180752	0.180752	0.180752	0.180752	0.180752	0.180752	0.180752	0.180752	0.180752	0.180752	0.180752	0.180752	0.180752	0.180752	0.180752	0.180752	0.180752	0.180752	0.180752	0.180752	0.180752	0.180752	0.180752	0.180752	0.180752	0.180752	0.180752	0.180752	0.180752	0.180752	0.180752	0.180752	0.180752	0.180752	0.180752	0.180752	0.180752	0.180752	0.180752	0.180752	0.180752	0.180752	0.180752	0.180752	0.180752	0.180752	0.180752	0.180752	0.180752
0.180628	0.180628	0.180628	0.180628	0.180628	0.180628	0.180628	0.180628	0.180628	0.180628	0.180628	0.180628	0.180628	0.180628	0.180628	0.180628	0.180628	0.180628	0.180628	0.180628	0.180628	0.180628	0.180628	0.180628	0.180628	0.180628	0.180628	0.180628	0.180628	0.180628	0.180628	0.180628	0.180628	0.180628	0.180628	0.180628	0.180628	0.180628	0.180628	0.180628	0.180628	0.180628	0.180628	0.180628	0.180628	0.180628	0.180628	0.180628	0.180628	0.180628
0.180589	0.180589	0.180589	0.180589	0.180589	0.180589	0.180589	0.180589	0.180589	0.180589	0.180589	0.180589	0.180589	0.180589	0.180589	0.180589	0.180589	0.180589	0.180589	0.180589	0.180589	0.180589	0.180589	0.180589	0.180589	0.180589	0.180589	0.180589	0.180589	0.180589	0.180589	0.180589	0.180589	0.180589	0.180589	0.180589	0.180589	0.180589	0.180589	0.180589	0.180589	0.180589	0.180589	0.180589	0.180589	0.180589	0.180589	0.180589	0.180589	0.180589
0.180628	0.180628	0.180628	0.180628	0.180628	0.180628	0.180628	0.180628	0.180628	0.180628	0.180628	0.180628	0.180628	0.180628	0.180628	0.180628	0.180628	0.180628	0.180628	0.180628	0.180628	0.180628	0.180628	0.180628	0.180628	0.180628	0.180628	0.180628	0.180628	0.180628	0.180628	0.180628	0.180628	0.180628	0.180628	0.180628	0.180628	0.180628	0.180628	0.180628	0.180628	0.180628	0.180628	0.180628	0.180628	0.180628	0.180628	0.180628	0.180628	0.180628
0.180752	0.180752	0.180752	0.180752	0.180752	0.180752	0.180752	0.180752	0.180752	0.180752	0.180752	0.180752	0.180752	0.180752	0.180752	0.180752	0.180752	0.180752	0.180752	0.180752	0.180752	0.180752	0.180752	0.180752	0.180752	0.180752	0.180752	0.180752	0.180752	0.180752	0.180752	0.180752	0.180752	0.180752	0.180752	0.180752	0.180752	0.180752	0.180752	0.180752	0.180752	0.180752	0.180752	0.180752	0.180752	0.180752	0.180752	0.180752	0.180752	0.180752
0.180983	0.180983	0.180983	0.180983	0.180983	0.180983	0.180983	0.180983	0.180983	0.180983	0.180983	0.180983	0.180983	0.180983	0.180983	0.180983	0.180983	0.180983	0.180983	0.180983	0.180983	0.180983	0.180983	0.180983	0.180983	0.180983	0.180983	0.180983	0.180983	0.180983	0.180983	0.180983	0.180983	0.180983	0.180983	0.180983	0.180983	0.180983	0.180983	0.180983	0.180983	0.180983	0.180983	0.180983	0.180983	0.180983	0.180983	0.180983	0.180983	0.180983
0.181357	0.181357	0.181357	0.181357	0.181357	0.181357	0.181357	0.181357	0.181357	0.181357	0.181357	0.181357	0.181357	0.181357	0.181357	0.181357	0.181357	0.181357	0.181357	0.181357	0.181357	0.181357	0.181357	0.181357	0.181357	0.181357	0.181357	0.181357	0.181357	0.181357	0.181357	0.181357	0.181357	0.181357	0.181357	0.181357	0.181357	0.181357	0.181357	0.181357	0.181357	0.181357	0.181357	0.181357	0.181357	0.181357	0.181357	0.181357	0.181357	0.181357
0.181922	0.181922	0.181922	0.181922	0.181922	0.181922	0.181922	0.181922	0.181922	0.181922	0.181922	0.181922	0.181922	0.181922	0.181922	0.181922	0.181922	0.181922	0.181922	0.181922	0.181922	0.181922	0.181922	0.181922	0.181922	0.181922	0.181922	0.181922	0.181922	0.181922	0.181922	0.181922	0.181922	0.181922	0.181922	0.181922	0.181922	0.181922	0.181922	0.181922	0.181922	0.181922	0.181922	0.181922	0.181922	0.181922	0.181922	0.181922	0.181922	0.181922
0.182741	0.182741	0.182741	0.182741	0.182741	0.182741	0.182741	0.182741	0.182741	0.182741	0.182741	0.182741	0.182741	0.182741	0.182741	0.182741	0.182741	0.182741	0.182741	0.182741	0.182741	0.182741	0.182741	0.182741	0.182741	0.182741	0.182741	0.182741	0.182741	0.182741	0.182741	0.182741	0.182741	0.182741	0.182741	0.182741	0.182741	0.182741	0.182741	0.182741	0.182741	0.182741	0.182741	0.182741	0.182741	0.182741	0.182741	0.182741	0.182741	0.182741
0.183885	0.183885	0.183885	0.183885	0.183885	0.183885	0.183885	0.183885	0.183885	0.183885	0.183885	0.183885	0.183885	0.183885	0.183885	0.183885	0.183885	0.183885	0.183885	0.183885	0.183885	0.183885	0.183885	0.183885	0.183885	0.183885	0.183885	0.183885	0.183885	0.183885	0.183885	0.183885	0.183885	0.183885	0.183885	0.183885	0.183885	0.183885	0.183885	0.183885	0.183885	0.183885	0.183885	0.183885	0.183885	0.183885	0.183885	0.183885	0.183885	0.183885
0.185438	0.185438	0.185438	0.185438	0.185438	0.185438	0.185438	0.185438	0.185438	0.185438	0.185438	0.185438	0.185438	0.185438	0.185438	0.185438	0.185438	0.185438	0.185438	0.185438	0.185438	0.185438	0.185438	0.185438	0.185438	0.185438	0.185438	0.185438	0.185438	0.185438	0.185438	0.185438	0.185438	0.185438	0.185438	0.185438	0.185438	0.185438	0.185438	0.185438	0.185438	0.185438	0.185438	0.185438	0.185438	0.185438	0.185438	0.185438	0.185438	0.185438
0.187488	0.187488	0.187488	0.187488	0.187488	0.187488	0.187488	0.187488	0.187488	0.187488	0.187488	0.187488	0.187488	0.187488	0.187488	0.187488	0.187488	0.187488	0.187488	0.187488	0.187488	0.187488	0.187488	0.187488	0.187488	0.187488	0.187488	0.187488	0.187488	0.187488	0.187488	0.187488	0.187488	0.187488	0.187488	0.187488	0.187488	0.187488	0.187488	0.187488	0.187488	0.187488	0.187488	0.187488	0.187488	0.187488	0.187488	0.187488	0.187488	0.187488
0.190132	0.190132	0.190132	0.190132	0.190132	0.190132	0.190132	0.190132	0.190132	0.190132	0.190132	0.190132	0.190132	0.190132	0.190132	0.190132	0.190132	0.190132	0.190132	0.190132	0.190132	0.190132	0.190132	0.190132	0.190132	0.190132	0.190132	0.190132	0.190132	0.190132	0.190132	0.190132	0.190132	0.190132	0.190132	0.190132	0.190132	0.190132	0.190132	0.190132	0.190132	0.190132	0.190132	0.190132	0.190132	0.190132	0.190132	0.190132	0.190132	0.190132
0.19347	0.19347	0.19347	0.19347	0.19347	0.19347	0.19347	0.19347	0.19347	0.19347	0.19347	0.19347	0.19347	0.19347	0.19347	0.19347	0.19347	0.19347	0.19347	0.19347	0.19347	0.19347	0.19347	0.19347	0.19347	0.19347	0.19347	0.19347	0.19347	0.19347	0.19347	0.19347	0.19347	0.19347	0.19347	0.19347	0.19347	0.19347	0.19347	0.19347	0.19347	0.19347	0.19347	0.19347	0.19347	0.19347	0.19347	0.19347	0.19347	0.19347
0.197603	0.197603	0.197603	0.197603	0.197603	0.197603	0.197603	0.197603	0.197603	0.197603	0.197603	0.197603	0.197603	0.197603	0.197603	0.197603	0.197603	0.197603	0.197603	0.197603	0.197603	0.197603	0.197603	0.197603	0.197603	0.197603	0.197603	0.197603	0.197603	0.197603	0.197603	0.197603	0.197603	0.197603	0.197603	0.197603	0.197603	0.197603	0.197603	0.197603	0.197603	0.197603	0.197603	0.197603	0.197603	0.197603	0.197603	0.197603	0.197603	0.197603
0.202634	0.202634	0.202634	0.202634	0.202634	0.202634	0.202634	0.202634	0.202634	0.202634	0.202634	0.202634	0.202634	0.202634	0.202634	0.202634	0.202634	0.202634	0.202634	0.202634	0.202634	0.202634	0.202634	0.202634	0.202634	0.202634	0.202634	0.202634	0.202634	0.202634	0.202634	0.202634	0.202634	0.202634	0.202634	0.202634	0.202634	0.202634	0.202634	0.202634	0.202634	0.202634	0.202634	0.202634	0.202634	0.202634	0.202634	0.202634	0.202634	0.202634
0.208661	0.208661	0.208661	0.208661	0.208661	0.208661	0.208661	0.208661	0.208661	0.208661	0.208661	0.208661	0.208661	0.208661	0.208661	0.208661	0.208661	0.208661	0.208661	0.208661	0.208661	0.208661	0.208661	0.208661	0.208661	0.208661	0.208661	0.208661	0.208661	0.208661	0.208661	0.208661	0.208661	0.208661	0.208661	0.208661	0.208661	0.208661	0.208661	0.208661	0.208661	0.208661	0.208661	0.208661	0.208661	0.208661	0.208661	0.208661	0.208661	0.208661
0.215778	0.215778	0.215778	0.215778	0.215778	0.215778	0.215778	0.215778	0.215778	0.215778	0.215778	0.215778	0.215778	0.215778	0.215778	0.215778	0.215778	0.215778	0.215778	0.215778	0.215778	0.215778	0.215778	0.215778	0.215778	0.215778	0.215778	0.215778	0.215778	0.215778	0.215778	0.215778	0.215778	0.215778	0.215778	0.215778	0.215778	0.215778	0.215778	0.215778	0.215778	0.215778	0.215778	0.215778	0.215778	0.215778	0.215778	0.215778	0.215778	0.215778
0.224072	0.224072	0.224072	0.224072	0.224072	0.224072	0.224072	0.224072	0.224072	0.224072	0.224072	0.224072	0.224072	0.224072	0.224072	0.224072	0.224072	0.224072	0.224072	0.224072	0.224072	0.224072	0.224072	0.224072	0.224072	0.224072	0.224072	0.224072	0.224072	0.224072	0.224072	0.224072	0.224072	0.224072	0.224072	0.224072	0.224072	0.224072	0.224072	0.224072	0.224072	0.224072	0.224072	0.224072	0.224072	0.224072	0.224072	0.224072	0.224072	0.224072
0.233621	0.233621	0.233621	0.233621	0.233621	0.233621	0.233621	0.233621	0.233621	0.233621	0.233621	0.233621	0.233621	0.233621	0.233621	0.233621	0.233621	0.233621	0.233621	0.233621	0.233621	0.233621	0.233621	0.233621	0.233621	0.233621	0.233621	0.233621	0.233621	0.233621	0.233621	0.233621	0.233621	0.233621	0.233621	0.233621	0.233621	0.233621	0.233621	0.233621	0.233621	0.233621	0.233621	0.233621	0.233621	0.233621	0.233621	0.233621	0.233621	0.233621
0.244492	0.244492	0.244492	0.244492	0.244492	0.244492	0.244492	0.244492	0.244492	0.244492	0.244492	0.244492	0.244492	0.244492	0.244492	0.244492	0.244492	0.244492	0.244492	0.244492	0.244492	0.244492	0.244492	0.244492	0.244492	0.244492	0.244492	0.244492	0.244492	0.244492	0.244492	0.244492	0.244492	0.244492	0.244492	0.244492	0.244492	0.244492	0.244492	0.244492	0.244492	0.244492	0.244492	0.244492	0.244492	0.244492	0.244492	0.244492	0.244492	0.244492
0.256737	0.256737	0.256737	0.256737	0.256737	0.256737	0.256737	0.256737	0.256737	0.256737	0.256737	0.256737	0.256737	0.256737	0.256737	0.256737	0.256737	0.256737	0.256737	0.256737	0.256737	0.256737	0.256737	0.256737	0.256737	0.256737	0.256737	0.256737	0.256737	0.256737	0.256737	0.256737	0.256737	0.256737	0.256737	0.256737	0.256737	0.256737	0.256737	0.256737	0.256737	0.256737	0.256737	0.256737	0.256737	0.256737	0.256737	0.256737	0.256737	0.256737
0.270395	0.270395	0.270395	0.270395	0.270395	0.270395	0.270395	0.270395	0.270395	0.270395	0.270395	0.270395	0.270395	0.270395	0.270395	0.270395	0.270395	0.270395	0.270395	0.270395	0.270395	0.270395	0.270395	0.270395	0.270395	0.270395	0.270395	0.270395	0.270395	0.270395	0.270395	0.270395	0.270395	0.270395	0.270395	0.270395	0.270395	0.270395	0.270395	0.270395	0.270395	0.270395	0.270395	0.270395	0.270395	0.270395	0.270395	0.270395	0.270395	0.270395
0.285487	0.285487	0.285487	0.285487	0.285487	0.285487	0.285487	0.285487	0.285487	0.285487	0.285487	0.285487	0.285487	0.285487	0.285487	0.285487	0.285487	0.285487	0.285487	0.285487	0.285487	0.285487	0.285487	0.285487	0.285487	0.285487	0.285487	0.285487	0.285487	0.285487	0.285487	0.285487	0.285487	0.285487	0.285487	0.285487	0.285487	0.285487	0.285487	0.285487	0.285487	0.285487	0.285487	0.285487	0.285487	0.285487	0.285487	0.285487	0.285487	0.285487
0.302019	0.302019	0.302019	0.302019	0.302019	0.302019	0.302019	0.302019	0.302019	0.302019	0.302019	0.302019	0.302019	0.302019	0.302019	0.302019	0.302019	0.302019	0.302019	0.302019	0.302019	0.302019	0.302019	0.302019	0.302019	0.302019	0.302019	0.302019	0.302019	0.302019	0.302019	0.302019	0.302019	0.302019	0.302019	0.302019	0.302019	0.302019	0.302019	0.302019	0.302019	0.302019	0.302019	0.302019	0.302019	0.302019	0.302019	0.302019	0.302019	0.302019
0.319974	0.319974	0.319974	0.319974	0.319974	0.319974	0.319974	0.319974	0.319974	0.319974	0.319974	0.319974	0.319974	0.319974	0.319974	0.319974	0.319974	0.319974	0.319974	0.319974	0.319974	0.319974	0.319974	0.319974	0.319974	0.319974	0.319974	0.319974	0.319974	0.319974	0.319974	0.319974	0.319974	0.319974	0.319974	0.319974	0.319974	0.319974	0.319974	0.319974	0.319974	0.319974	0.319974	0.319974	0.319974	0.319974	0.319974	0.319974	0.319974	0.319974
0.339319	0.339319	0.339319	0.339319	0.339319	0.339319	0.339319	0.339319	0.339319	0.339319	0.339319	0.339319	0.339319	0.339319	0.339319	0.339319	0.339319	0.339319	0.339319	0.339319	0.339319	0.339319	0.339319	0.339319	0.339319	0.339319	0.339319	0.339319	0.339319	0.339319	0.339319	0.339319	0.339319	0.339319	0.339319	0.339319	0.339319	0.339319	0.339319	0.339319	0.339319	0.339319	0.339319	0.339319	0.339319	0.339319	0.339319	0.339319	0.339319	0.339319
0.36	0.36	0.36	0.36	0.36	0.36	0.36	0.36	0.36	0.36	0.36	0.36	0.36	0.36	0.36	0.36	0.36	0.36	0.36	0.36	0.36	0.36	0.36	0.36	0.36	0.36	0.36	0.36	0.36	0.36	0.36	0.36	0.36	0.36	0.36	0.36	0.36	0.36	0.36	0.36	0.36	0.36	0.36	0.36	0.36	0.36	0.36	0.36	0.36	0.36
0.381943	0.381943	0.381943	0.381943	0.381943	0.381943	0.381943	0.381943	0.381943	0.381943	0.381943	0.381943	0.381943	0.381943	0.381943	0.381943	0.381943	0.381943	0.381943	0.381943	0.381943	0.381943	0.381943	0.381943	0.381943	0.381943	0.381943	0.381943	0.381943	0.381943	0.381943	0.381943	0.381943	0.381943	0.381943	0.381943	0.381943	0.381943	0.381943	0.381943	0.381943	0.381943	0.381943	0.381943	0.381943	0.381943	0.381943	0.381943	0.381943	0.381943
0.405053	0.405053	0.405053	0.405053	0.405053	0.405053	0.405053	0.405053	0.405053	0.405053	0.405053	0.405053	0.405053	0.405053	0.405053	0.405053	0.405053	0.405053	0.405053	0.405053	0.405053	0.405053	0.405053	0.405053	0.405053	0.405053	0.405053	0.405053	0.405053	0.405053	0.405053	0.405053	0.405053	0.405053	0.405053	0.405053	0.405053	0.405053	0.405053	0.405053	0.405053	0.405053	0.405053	0.405053	0.405053	0.405053	0.405053	0.405053	0.405053	0.405053
0.429217	0.429217	0.429217	0.429217	0.429217	0.429217	0.429217	0.429217	0.429217	0.429217	0.429217	0.429217	0.429217	0.429217	0.429217	0.429217	0.429217	0.429217	0.429217	0.429217	0.429217	0.429217	0.429217	0.429217	0.429217	0.429217	0.429217	0.429217	0.429217	0.429217	0.429217	0.429217	0.429217	0.429217	0.429217	0.429217	0.429217	0.429217	0.429217	0.429217	0.429217	0.429217	0.429217	0.429217	0.429217	0.429217	0.429217	0.429217	0.429217	0.429217
0.454304	0.454304	0.454304	0.454304	0.454304	0.454304	0.454304	0.454304	0.454304	0.454304	0.454304	0.454304	0.454304	0.454304	0.454304	0.454304	0.454304	0.454304	0.454304	0.454304	0.454304	0.454304	0.454304	0.454304	0.454304	0.454304	0.454304	0.454304	0.454304	0.454304	0.454304	0.454304	0.454304	0.454304	0.454304	0.454304	0.454304	0.454304	0.454304	0.454304	0.454304	0.454304	0.454304	0.454304	0.454304	0.454304	0.454304	0.454304	0.454304	0.454304
0.480162	0.480162	0.480162	0.480162	0.480162	0.480162	0.480162	0.480162	0.480162	0.480162	0.480162	0.480162	0.480162	0.480162	0.480162	0.480162	0.480162	0.480162	0.480162	0.480162	0.480162	0.480162	0.480162	0.480162	0.480162	0.480162	0.480162	0.480162	0.480162	0.480162	0.480162	0.480162	0.480162	0.480162	0.480162	0.480162	0.480162	0.480162	0.480162	0.480162	0.480162	0.480162	0.480162	0.480162	0.480162	0.480162	0.480162	0.480162	0.480162	0.480162
0.506628	0.506628	0.506628	0.506628	0.506628	0.506628	0.506628	0.506628	0.506628	0.506628	0.506628	0.506628	0.506628	0.506628	0.506628	0.506628	0.506628	0.506628	0.506628	0.506628	0.506628	0.506628	0.506628	0.506628	0.506628	0.506628	0.506628	0.506628	0.506628	0.506628	0.506628	0.506628	0.506628	0.506628	0.506628	0.506628	0.506628	0.506628	0.506628	0.506628	0.506628	0.506628	0.506628	0.506628	0.506628	0.506628	0.506628	0.506628	0.506628	0.506628
0.53352	0.53352	0.53352	0.53352	0.53352	0.53352	0.53352	0.53352	0.53352	0.53352	0.53352	0.53352	0.53352	0.53352	0.53352	0.53352	0.53352	0.53352	0.53352	0.53352	0.53352	0.53352	0.53352	0.53352	0.53352	0.53352	0.53352	0.53352	0.53352	0.53352	0.53352	0.53352	0.53352	0.53352	0.53352	0.53352	0.53352	0.53352	0.53352	0.53352	0.53352	0.53352	0.53352	0.53352	0.53352	0.53352	0.53352	0.53352	0.53352	0.53352
0.560646	0.560646	0.560646	0.560646	0.560646	0.560646	0.560646	0.560646	0.560646	0.560646	0.560646	0.560646	0.560646	0.560646	0.560646	0.560646	0.560646	0.560646	0.560646	0.560646	0.560646	0.560646	0.560646	0.560646	0.560646	0.560646	0.560646	0.560646	0.560646	0.560646	0.560646	0.560646	0.560646	0.560646	0.560646	0.560646	0.560646	0.560646	0.560646	0.560646	0.560646	0.560646	0.560646	0.560646	0.560646	0.560646	0.560646	0.560646	0.560646	0.560646
0.587803	0.587803	0.587803	0.587803	0.587803	0.587803	0.587803	0.587803	0.587803	0.587803	0.587803	0.587803	0.587803	0.587803	0.587803	0.587803	0.587803	0.587803	0.587803	0.587803	0.587803	0.587803	0.587803	0.587803	0.587803	0.587803	0.587803	0.587803	0.587803	0.587803	0.587803	0.587803	0.587803	0.587803	0.587803	0.587803	0.587803	0.587803	0.587803	0.587803	0.587803	0.587803	0.587803	0.587803	0.587803	0.587803	0.587803	0.587803	0.587803	0.587803
0.61478	0.61478	0.61478	0.61478	0.61478	0.61478	0.61478	0.61478	0.61478	0.61478	0.61478	0.61478	0.61478	0.61478	0.61478	0.61478	0.61478	0.61478	0.61478	0.61478	0.61478	0.61478	0.61478	0.61478	0.61478	0.61478	0.61478	0.61478	0.61478	0.61478	0.61478	0.61478	0.61478	0.61478	0.61478	0.61478	0.61478	0.61478	0.61478	0.61478	0.61478	0.61478	0.61478	0.61478	0.61478	0.61478	0.61478	0.61478	0.61478	0.61478
0.641358	0.641358	0.641358	0.641358	0.641358	0.641358	0.641358	0.641358	0.641358	0.641358	0.641358	0.641358	0.641358	0.641358	0.641358	0.641358	0.641358	0.641358	0.641358	0.641358	0.641358	0.641358	0.641358	0.641358	0.641358	0.641358	0.641358	0.641358	0.641358	0.641358	0.641358	0.641358	0.641358	0.641358	0.641358	0.641358	0.641358	0.641358	0.641358	0.641358	0.641358	0.641358	0.641358	0.641358	0.641358	0.641358	0.641358	0.641358	0.641358	0.641358
0.66732	0.66732	0.66732	0.66732	0.66732	0.66732	0.66732	0.66732	0.66732	0.66732	0.66732	0.66732	0.66732	0.66732	0.66732	0.66732	0.66732	0.66732	0.66732	0.66732	0.66732	0.66732	0.66732	0.66732	0.66732	0.66732	0.66732	0.66732	0.66732	0.66732	0.66732	0.66732	0.66732	0.66732	0.66732	0.66732	0.66732	0.66732	0.66732	0.66732	0.66732	0.66732	0.66732	0.66732	0.66732	0.66732	0.66732	0.66732	0.66732	0.66732
0.692443	0.692443	0.692443	0.692443	0.692443	0.692443	0.692443	0.692443	0.692443	0.692443	0.692443	0.692443	0.692443	0.692443	0.692443	0.692443	0.692443	0.692443	0.692443	0.692443	0.692443	0.692443	0.692443	0.692443	0.692443	0.692443	0.692443	0.692443	0.692443	0.692443	0.692443	0.692443	0.692443	0.692443	0.692443	0.692443	0.692443	0.692443	0.692443	0.692443	0.692443	0.692443	0.692443	0.692443	0.692443	0.692443	0.692443	0.692443	0.692443	0.692443
0.716511	0.716511	0.716511	0.716511	0.716511	0.716511	0.716511	0.716511	0.716511	0.716511	0.716511	0.716511	0.716511	0.716511	0.716511	0.716511	0.716511	0.716511	0.716511	0.716511	0.716511	0.716511	0.716511	0.716511	0.716511	0.716511	0.716511	0.716511	0.716511	0.716511	0.716511	0.716511	0.716511	0.716511	0.716511	0.716511	0.716511	0.716511	0.716511	0.716511	0.716511	0.716511	0.716511	0.716511	0.716511	0.716511	0.716511	0.716511	0.716511	0.716511
0.739311	0.739311	0.739311	0.739311	0.739311	0.739311	0.739311	0.739311	0.739311	0.739311	0.739311	0.739311	0.739311	0.739311	0.739311	0.739311	0.739311	0.739311	0.739311	0.739311	0.739311	0.739311	0.739311	0.739311	0.739311	0.739311	0.739311	0.739311	0.739311	0.739311	0.739311	0.739311	0.739311	0.739311	0.739311	0.739311	0.739311	0.739311	0.739311	0.739311	0.739311	0.739311	0.739311	0.739311	0.739311	0.739311	0.739311	0.739311	0.739311	0.739311
0.760637	0.760637	0.760637	0.760637	0.760637	0.760637	0.760637	0.760637	0.760637	0.760637	0.760637	0.760637	0.760637	0.760637	0.760637	0.760637	0.760637	0.760637	0.760637	0.760637	0.760637	0.760637	0.760637	0.760637	0.760637	0.760637	0.760637	0.760637	0.760637	0.760637	0.760637	0.760637	0.760637	0.760637	0.760637	0.760637	0.760637	0.760637	0.760637	0.760637	0.760637	0.760637	0.760637	0.760637	0.760637	0.760637	0.760637	0.760637	0.760637	0.760637
0.780294	0.780294	0.780294	0.780294	0.780294	0.780294	0.780294	0.780294	0.780294	0.780294	0.780294	0.780294	0.780294	0.780294	0.780294	0.780294	0.780294	0.780294	0.780294	0.780294	0.780294	0.780294	0.780294	0.780294	0.780294	0.780294	0.780294	0.780294	0.780294	0.780294	0.780294	0.780294	0.780294	0.780294	0.780294	0.780294	0.780294	0.780294	0.780294	0.780294	0.780294	0.780294	0.780294	0.780294	0.780294	0.780294	0.780294	0.780294	0.780294	0.780294
0.798102	0.798102	0.798102	0.798102	0.798102	0.798102	0.798102	0.798102	0.798102	0.798102	0.798102	0.798102	0.798102	0.798102	0.798102	0.798102	0.798102	0.798102	0.798102	0.798102	0.798102	0.798102	0.798102	0.798102	0.798102	0.798102	0.798102	0.798102	0.798102	0.798102	0.798102	0.798102	0.798102	0.798102	0.798102	0.798102	0.798102	0.798102	0.798102	0.798102	0.798102	0.798102	0.798102	0.798102	0.798102	0.798102	0.798102	0.798102	0.798102	0.798102
0.813894	0.813894	0.813894	0.813894	0.813894	0.813894	0.813894	0.813894	0.813894	0.813894	0.813894	0.813894	0.813894	0.813894	0.813894	0.813894	0.813894	0.813894	0.813894	0.813894	0.813894	0.813894	0.813894	0.813894	0.813894	0.813894	0.813894	0.813894	0.813894	0.813894	0.813894	0.813894	0.813894	0.813894	0.813894	0.813894	0.813894	0.813894	0.813894	0.813894	0.813894	0.813894	0.813894	0.813894	0.813894	0.813894	0.813894	0.813894	0.813894	0.813894
0.827521	0.827521	0.827521	0.827521	0.827521	0.827521	0.827521	0.827521	0.827521	0.827521	0.827521	0.827521	0.827521	0.827521	0.827521	0.827521	0.827521	0.827521	0.827521	0.827521	0.827521	0.827521	0.827521	0.827521	0.827521	0.827521	0.827521	0.827521	0.827521	0.827521	0.827521	0.827521	0.827521	0.827521	0.827521	0.827521	0.827521	0.827521	0.827521	0.827521	0.827521	0.827521	0.827521	0.827521	0.827521	0.827521	0.827521	0.827521	0.827521	0.827521
0.838853	0.838853	0.838853	0.838853	0.838853	0.838853	0.838853	0.838853	0.838853	0.838853	0.838853	0.838853	0.838853	0.838853	0.838853	0.838853	0.838853	0.838853	0.838853	0.838853	0.838853	0.838853	0.838853	0.838853	0.838853	0.838853	0.838853	0.838853	0.838853	0.838853	0.838853	0.838853	0.838853	0.838853	0.838853	0.838853	0.838853	0.838853	0.838853	0.838853	0.838853	0.838853	0.838853	0.838853	0.838853	0.838853	0.838853	0.838853	0.838853	0.838853
0.847781	0.847781	0.847781	0.847781	0.847781	0.847781	0.847781	0.847781	0.847781	0.847781	0.847781	0.847781	0.847781	0.847781	0.847781	0.847781	0.847781	0.847781	0.847781	0.847781	0.847781	0.847781	0.847781	0.847781	0.847781	0.847781	0.847781	0.847781	0.847781	0.847781	0.847781	0.847781	0.847781	0.847781	0.847781	0.847781	0.847781	0.847781	0.847781	0.847781	0.847781	0.847781	0.847781	0.847781	0.847781	0.847781	0.847781	0.847781	0.847781	0.847781
0.854222	0.854222	0.854222	0.854222	0.854222	0.854222	0.854222	0.854222	0.854222	0.854222	0.854222	0.854222	0.854222	0.854222	0.854222	0.854222	0.854222	0.854222	0.854222	0.854222	0.854222	0.854222	0.854222	0.854222	0.854222	0.854222	0.854222	0.854222	0.854222	0.854222	0.854222	0.854222	0.854222	0.854222	0.854222	0.854222	0.854222	0.854222	0.854222	0.854222	0.854222	0.854222	0.854222	0.854222	0.854222	0.854222	0.854222	0.854222	0.854222	0.854222
0.858111	0.858111	0.858111	0.858111	0.858111	0.858111	0.858111	0.858111	0.858111	0.858111	0.858111	0.858111	0.858111	0.858111	0.858111	0.858111	0.858111	0.858111	0.858111	0.858111	0.858111	0.858111	0.858111	0.858111	0.858111	0.858111	0.858111	0.858111	0.858111	0.858111	0.858111	0.858111	0.858111	0.858111	0.858111	0.858111	0.858111	0.858111	0.858111	0.858111	0.858111	0.858111	0.858111	0.858111	0.858111	0.858111	0.858111	0.858111	0.858111	0.858111
0.859411	0.859411	0.859411	0.859411	0.859411	0.859411	0.859411	0.859411	0.859411	0.859411	0.859411	0.859411	0.859411	0.859411	0.859411	0.859411	0.859411	0.859411	0.859411	0.859411	0.859411	0.859411	0.859411	0.859411	0.859411	0.859411	0.859411	0.859411	0.859411	0.859411	0.859411	0.859411	0.859411	0.859411	0.859411	0.859411	0.859411	0.859411	0.859411	0.859411	0.859411	0.859411	0.859411	0.859411	0.859411	0.859411	0.859411	0.859411	0.859411	0.859411
0.858111	0.858111	0.858111	0.858111	0.858111	0.858111	0.858111	0.858111	0.858111	0.858111	0.858111	0.858111	0.858111	0.858111	0.858111	0.858111	0.858111	0.858111	0.858111	0.858111	0.858111	0.858111	0.858111	0.858111	0.858111	0.858111	0.858111	0.858111	0.858111	0.858111	0.858111	0.858111	0.858111	0.858111	0.858111	0.858111	0.858111	0.858111	0.858111	0.858111	0.858111	0.858111	0.858111	0.858111	0.858111	0.858111	0.858111	0.858111	0.858111	0.858111
0.854222	0.854222	0.854222	0.854222	0.854222	0.854222	0.854222	0.854222	0.854222	0.854222	0.854222	0.854222	0.854222	0.854222	0.854222	0.854222	0.854222	0.854222	0.854222	0.854222	0.854222	0.854222	0.854222	0.854222	0.854222	0.854222	0.854222	0.854222	0.854222	0.854222	0.854222	0.854222	0.854222	0.854222	0.854222	0.854222	0.854222	0.854222	0.854222	0.854222	0.854222	0.854222	0.854222	0.854222	0.854222	0.854222	0.854222	0.854222	0.854222	0.854222
0.847781	0.847781	0.847781	0.847781	0.847781	0.847781	0.847781	0.847781	0.847781	0.847781	0.847781	0.847781	0.847781	0.847781	0.847781	0.847781	0.847781	0.847781	0.847781	0.847781	0.847781	0.847781	0.847781	0.847781	0.847781	0.847781	0.847781	0.847781	0.847781	0.847781	0.847781	0.847781	0.847781	0.847781	0.847781	0.847781	0.847781	0.847781	0.847781	0.847781	0.847781	0.847781	0.847781	0.847781	0.847781	0.847781	0.847781	0.847781	0.847781	0.847781
0.838853	0.838853	0.838853	0.838853	0.838853	0.838853	0.838853	0.838853	0.838853	0.838853	0.838853	0.838853	0.838853	0.838853	0.838853	0.838853	0.838853	0.838853	0.838853	0.838853	0.838853	0.838853	0.838853	0.838853	0.838853	0.838853	0.838853	0.838853	0.838853	0.838853	0.838853	0.838853	0.838853	0.838853	0.838853	0.838853	0.838853	0.838853	0.838853	0.838853	0.838853	0.838853	0.838853	0.838853	0.838853	0.838853	0.838853	0.838853	0.838853	0.838853
0.827521	0.827521	0.827521	0.827521	0.827521	0.827521	0.827521	0.827521	0.827521	0.827521	0.827521	0.827521	0.827521	0.827521	0.827521	0.827521	0.827521	0.827521	0.827521	0.827521	0.827521	0.827521	0.827521	0.827521	0.827521	0.827521	0.827521	0.827521	0.827521	0.827521	0.827521	0.827521	0.827521	0.827521	0.827521	0.827521	0.827521	0.827521	0.827521	0.827521	0.827521	0.827521	0.827521	0.827521	0.827521	0.827521	0.827521	0.827521	0.827521	0.827521
0.813894	0.813894	0.813894	0.813894	0.813894	0.813894	0.813894	0.813894	0.813894	0.813894	0.813894	0.813894	0.813894	0.813894	0.813894	0.813894	0.813894	0.813894	0.813894	0.813894	0.813894	0.813894	0.813894	0.813894	0.813894	0.813894	0.813894	0.813894	0.813894	0.813894	0.813894	0.813894	0.813894	0.813894	0.813894	0.813894	0.813894	0.813894	0.813894	0.813894	0.813894	0.813894	0.813894	0.813894	0.813894	0.813894	0.813894	0.813894	0.813894	0.813894
0.798102	0.798102	0.798102	0.798102	0.798102	0.798102	0.798102	0.798102	0.798102	0.798102	0.798102	0.798102	0.798102	0.798102	0.798102	0.798102	0.798102	0.798102	0.798102	0.798102	0.798102	0.798102	0.798102	0.798102	0.798102	0.798102	0.798102	0.798102	0.798102	0.798102	0.798102	0.798102	0.798102	0.798102	0.798102	0.798102	0.798102	0.798102	0.798102	0.798102	0.798102	0.798102	0.798102	0.798102	0.798102	0.798102	0.798102	0.798102	0.798102	0.798102
0.780294	0.780294	0.780294	0.780294	0.780294	0.780294	0.780294	0.780294	0.780294	0.780294	0.780294	0.780294	0.780294	0.780294	0.780294	0.780294	0.780294	0.780294	0.780294	0.780294	0.780294	0.780294	0.780294	0.780294	0.780294	0.780294	0.780294	0.780294	0.780294	0.780294	0.780294	0.780294	0.780294	0.780294	0.780294	0.780294	0.780294	0.780294	0.780294	0.780294	0.780294	0.780294	0.780294	0.780294	0.780294	0.780294	0.780294	0.780294	0.780294	0.780294
0.760637	0.760637	0.760637	0.760637	0.760637	0.760637	0.760637	0.760637	0.760637	0.760637	0.760637	0.760637	0.760637	0.760637	0.760637	0.760637	0.760637	0.760637	0.760637	0.760637	0.760637	0.760637	0.760637	0.760637	0.760637	0.760637	0.760637	0.760637	0.760637	0.760637	0.760637	0.760637	0.760637	0.760637	0.760637	0.760637	0.760637	0.760637	0.760637	0.760637	0.760637	0.760637	0.760637	0.760637	0.760637	0.760637	0.760637	0.760637	0.760637	0.760637
0.739311	0.739311	0.739311	0.739311	0.739311	0.739311	0.739311	0.739311	0.739311	0.739311	0.739311	0.739311	0.739311	0.739311	0.739311	0.739311	0.739311	0.739311	0.739311	0.739311	0.739311	0.739311	0.739311	0.739311	0.739311	0.739311	0.739311	0.739311	0.739311	0.739311	0.739311	0.739311	0.739311	0.739311	0.739311	0.739311	0.739311	0.739311	0.739311	0.739311	0.739311	0.739311	0.739311	0.739311	0.739311	0.739311	0.739311	0.739311	0.739311	0.739311
0.716511	0.716511	0.716511	0.716511	0.716511	0.716511	0.716511	0.716511	0.716511	0.716511	0.716511	0.716511	0.716511	0.716511	0.716511	0.716511	0.716511	0.716511	0.716511	0.716511	0.716511	0.716511	0.716511	0.716511	0.716511	0.716511	0.716511	0.716511	0.716511	0.716511	0.716511	0.716511	0.716511	0.716511	0.716511	0.716511	0.716511	0.716511	0.716511	0.716511	0.716511	0.716511	0.716511	0.716511	0.716511	0.716511	0.716511	0.716511	0.716511	0.716511
0.692443	0.692443	0.692443	0.692443	0.692443	0.692443	0.692443	0.692443	0.692443	0.692443	0.692443	0.692443	0.692443	0.692443	0.692443	0.692443	0.692443	0.692443	0.692443	0.692443	0.692443	0.692443	0.692443	0.692443	0.692443	0.692443	0.692443	0.692443	0.692443	0.692443	0.692443	0.692443	0.692443	0.692443	0.692443	0.692443	0.692443	0.692443	0.692443	0.692443	0.692443	0.692443	0.692443	0.692443	0.692443	0.692443	0.692443	0.692443	0.692443	0.692443
0.66732	0.66732	0.66732	0.66732	0.66732	0.66732	0.66732	0.66732	0.66732	0.66732	0.66732	0.66732	0.66732	0.66732	0.66732	0.66732	0.66732	0.66732	0.66732	0.66732	0.66732	0.66732	0.66732	0.66732	0.66732	0.66732	0.66732	0.66732	0.66732	0.66732	0.66732	0.66732	0.66732	0.66732	0.66732	0.66732	0.66732	0.66732	0.66732	0.66732	0.66732	0.66732	0.66732	0.66732	0.66732	0.66732	0.66732	0.66732	0.66732	0.66732
0.641358	0.641358	0.641358	0.641358	0.641358	0.641358	0.641358	0.641358	0.641358	0.641358	0.641358	0.641358	0.641358	0.641358	0.641358	0.641358	0.641358	0.641358	0.641358	0.641358	0.641358	0.641358	0.641358	0.641358	0.641358	0.641358	0.641358	0.641358	0.641358	0.641358	0.641358	0.641358	0.641358	0.641358	0.641358	0.641358	0.641358	0.641358	0.641358	0.641358	0.641358	0.641358	0.641358	0.641358	0.641358	0.641358	0.641358	0.641358	0.641358	0.641358
0.61478	0.61478	0.61478	0.61478	0.61478	0.61478	0.61478	0.61478	0.61478	0.61478	0.61478	0.61478	0.61478	0.61478	0.61478	0.61478	0.61478	0.61478	0.61478	0.61478	0.61478	0.61478	0.61478	0.61478	0.61478	0.61478	0.61478	0.61478	0.61478	0.61478	0.61478	0.61478	0.61478	0.61478	0.61478	0.61478	0.61478	0.61478	0.61478	0.61478	0.61478	0.61478	0.61478	0.61478	0.61478	0.61478	0.61478	0.61478	0.61478	0.61478
0.587803	0.587803	0.587803	0.587803	0.587803	0.587803	0.587803	0.587803	0.587803	0.587803	0.587803	0.587803	0.587803	0.587803	0.587803	0.587803	0.587803	0.587803	0.587803	0.587803	0.587803	0.587803	0.587803	0.587803	0.587803	0.587803	0.587803	0.587803	0.587803	0.587803	0.587803	0.587803	0.587803	0.587803	0.587803	0.587803	0.587803	0.587803	0.587803	0.587803	0.587803	0.587803	0.587803	0.587803	0.587803	0.587803	0.587803	0.587803	0.587803	0.587803
0.560646	0.560646	0.560646	0.560646	0.560646	0.560646	0.560646	0.560646	0.560646	0.560646	0.560646	0.560646	0.560646	0.560646	0.560646	0.560646	0.560646	0.560646	0.560646	0.560646	0.560646	0.560646	0.560646	0.560646	0.560646	0.560646	0.560646	0.560646	0.560646	0.560646	0.560646	0.560646	0.560646	0.560646	0.560646	0.560646	0.560646	0.560646	0.560646	0.560646	0.560646	0.560646	0.560646	0.560646	0.560646	0.560646	0.560646	0.560646	0.560646	0.560646
0.53352	0.53352	0.53352	0.53352	0.53352	0.53352	0.53352	0.53352	0.53352	0.53352	0.53352	0.53352	0.53352	0.53352	0.53352	0.53352	0.53352	0.53352	0.53352	0.53352	0.53352	0.53352	0.53352	0.53352	0.53352	0.53352	0.53352	0.53352	0.53352	0.53352	0.53352	0.53352	0.53352	0.53352	0.53352	0.53352	0.53352	0.53352	0.53352	0.53352	0.53352	0.53352	0.53352	0.53352	0.53352	0.53352	0.53352	0.53352	0.53352	0.53352
0.506628	0.506628	0.506628	0.506628	0.506628	0.506628	0.506628	0.506628	0.506628	0.506628	0.506628	0.506628	0.506628	0.506628	0.506628	0.506628	0.506628	0.506628	0.506628	0.506628	0.506628	0.506628	0.506628	0.506628	0.506628	0.506628	0.506628	0.506628	0.506628	0.506628	0.506628	0.506628	0.506628	0.506628	0.506628	0.506628	0.506628	0.506628	0.506628	0.506628	0.506628	0.506628	0.506628	0.506628	0.506628	0.506628	0.506628	0.506628	0.506628	0.506628
0.480162	0.480162	0.480162	0.480162	0.480162	0.480162	0.480162	0.480162	0.480162	0.480162	0.480162	0.480162	0.480162	0.480162	0.480162	0.480162	0.480162	0.480162	0.480162	0.480162	0.480162	0.480162	0.480162	0.480162	0.480162	0.480162	0.480162	0.480162	0.480162	0.480162	0.480162	0.480162	0.480162	0.480162	0.480162	0.480162	0.480162	0.480162	0.480162	0.480162	0.480162	0.480162	0.480162	0.480162	0.480162	0.480162	0.480162	0.480162	0.480162	0.480162
0.454304	0.454304	0.454304	0.454304	0.454304	0.454304	0.454304	0.454304	0.454304	0.454304	0.454304	0.454304	0.454304	0.454304	0.454304	0.454304	0.454304	0.454304	0.454304	0.454304	0.454304	0.454304	0.454304	0.454304	0.454304	0.454304	0.454304	0.454304	0.454304	0.454304	0.454304	0.454304	0.454304	0.454304	0.454304	0.454304	0.454304	0.454304	0.454304	0.454304	0.454304	0.454304	0.454304	0.454304	0.454304	0.454304	0.454304	0.454304	0.454304	0.454304
0.429217	0.429217	0.429217	0.429217	0.429217	0.429217	0.429217	0.429217	0.429217	0.429217	0.429217	0.429217	0.429217	0.429217	0.429217	0.429217	0.429217	0.429217	0.429217	0.429217	0.429217	0.429217	0.429217	0.429217	0.429217	0.429217	0.429217	0.429217	0.429217	0.429217	0.429217	0.429217	0.429217	0.429217	0.429217	0.429217	0.429217	0.429217	0.429217	0.429217	0.429217	0.429217	0.429217	0.429217	0.429217	0.429217	0.429217	0.429217	0.429217	0.429217
0.405053	0.405053	0.405053	0.405053	0.405053	0.405053	0.405053	0.405053	0.405053	0.405053	0.405053	0.405053	0.405053	0.405053	0.405053	0.405053	0.405053	0.405053	0.405053	0.405053	0.405053	0.405053	0.405053	0.405053	0.405053	0.405053	0.405053	0.405053	0.405053	0.405053	0.405053	0.405053	0.405053	0.405053	0.405053	0.405053	0.405053	0.405053	0.405053	0.405053	0.405053	0.405053	0.405053	0.405053	0.405053	0.405053	0.405053	0.405053	0.405053	0.405053
0.381943	0.381943	0.381943	0.381943	0.381943	0.381943	0.381943	0.381943	0.381943	0.381943	0.381943	0.381943	0.381943	0.381943	0.381943	0.381943	0.381943	0.381943	0.381943	0.381943	0.381943	0.381943	0.381943	0.381943	0.381943	0.381943	0.381943	0.381943	0.381943	0.381943	0.381943	0.381943	0.381943	0.381943	0.381943	0.381943	0.381943	0.381943	0.381943	0.381943	0.381943	0.381943	0.381943	0.381943	0.381943	0.381943	0.381943	0.381943	0.381943	0.381943
0.36	0.36	0.36	0.36	0.36	0.36	0.36	0.36	0.36	0.36	0.36	0.36	0.36	0.36	0.36	0.36	0.36	0.36	0.36	0.36	0.36	0.36	0.36	0.36	0.36	0.36	0.36	0.36	0.36	0.36	0.36	0.36	0.36	0.36	0.36	0.36	0.36	0.36	0.36	0.36	0.36	0.36	0.36	0.36	0.36	0.36	0.36	0.36	0.36	0.36
0.339319	0.339319	0.339319	0.339319	0.339319	0.339319	0.339319	0.339319	0.339319	0.339319	0.339319	0.339319	0.339319	0.339319	0.339319	0.339319	0.339319	0.339319	0.339319	0.339319	0.339319	0.339319	0.339319	0.339319	0.339319	0.339319	0.339319	0.339319	0.339319	0.339319	0.339319	0.339319	0.339319	0.339319	0.339319	0.339319	0.339319	0.339319	0.339319	0.339319	0.339319	0.339319	0.339319	0.339319	0.339319	0.339319	0.339319	0.339319	0.339319	0.339319
0.319974	0.319974	0.319974	0.319974	0.319974	0.319974	0.319974	0.319974	0.319974	0.319974	0.319974	0.319974	0.319974	0.319974	0.319974	0.319974	0.319974	0.319974	0.319974	0.319974	0.319974	0.319974	0.319974	0.319974	0.319974	0.319974	0.319974	0.319974	0.319974	0.319974	0.319974	0.319974	0.319974	0.319974	0.319974	0.319974	0.319974	0.319974	0.319974	0.319974	0.319974	0.319974	0.319974	0.319974	0.319974	0.319974	0.319974	0.319974	0.319974	0.319974
0.302019	0.302019	0.302019	0.302019	0.302019	0.302019	0.302019	0.302019	0.302019	0.302019	0.302019	0.302019	0.302019	0.302019	0.302019	0.302019	0.302019	0.302019	0.302019	0.302019	0.302019	0.302019	0.302019	0.302019	0.302019	0.302019	0.302019	0.302019	0.302019	0.302019	0.302019	0.302019	0.302019	0.302019	0.302019	0.302019	0.302019	0.302019	0.302019	0.302019	0.302019	0.302019	0.302019	0.302019	0.302019	0.302019	0.302019	0.302019	0.302019	0.302019
0.285487	0.285487	0.285487	0.285487	0.285487	0.285487	0.285487	0.285487	0.285487	0.285487	0.285487	0.285487	0.285487	0.285487	0.285487	0.285487	0.285487	0.285487	0.285487	0.285487	0.285487	0.285487	0.285487	0.285487	0.285487	0.285487	0.285487	0.285487	0.285487	0.285487	0.285487	0.285487	0.285487	0.285487	0.285487	0.285487	0.285487	0.285487	0.285487	0.285487	0.285487	0.285487	0.285487	0.285487	0.285487	0.285487	0.285487	0.285487	0.285487	0.285487
0.270395	0.270395	0.270395	0.270395	0.270395	0.270395	0.270395	0.270395	0.270395	0.270395	0.270395	0.270395	0.270395	0.270395	0.270395	0.270395	0.270395	0.270395	0.270395	0.270395	0.270395	0.270395	0.270395	0.270395	0.270395	0.270395	0.270395	0.270395	0.270395	0.270395	0.270395	0.270395	0.270395	0.270395	0.270395	0.270395	0.270395	0.270395	0.270395	0.270395	0.270395	0.270395	0.270395	0.270395	0.270395	0.270395	0.270395	0.270395	0.270395	0.270395
0.256737	0.256737	0.256737	0.256737	0.256737	0.256737	0.256737	0.256737	0.256737	0.256737	0.256737	0.256737	0.256737	0.256737	0.256737	0.256737	0.256737	0.256737	0.256737	0.256737	0.256737	0.256737	0.256737	0.256737	0.256737	0.256737	0.256737	0.256737	0.256737	0.256737	0.256737	0.256737	0.256737	0.256737	0.256737	0.256737	0.256737	0.256737	0.256737	0.256737	0.256737	0.256737	0.256737	0.256737	0.256737	0.256737	0.256737	0.256737	0.256737	0.256737
0.244492	0.244492	0.244492	0.244492	0.244492	0.244492	0.244492	0.244492	0.244492	0.244492	0.244492	0.244492	0.244492	0.244492	0.244492	0.244492	0.244492	0.244492	0.244492	0.244492	0.244492	0.244492	0.244492	0.244492	0.244492	0.244492	0.244492	0.244492	0.244492	0.244492	0.244492	0.244492	0.244492	0.244492	0.244492	0.244492	0.244492	0.244492	0.244492	0.244492	0.244492	0.244492	0.244492	0.244492	0.244492	0.244492	0.244492	0.244492	0.244492	0.244492
0.233621	0.233621	0.233621	0.233621	0.233621	0.233621	0.233621	0.233621	0.233621	0.233621	0.233621	0.233621	0.233621	0.233621	0.233621	0.233621	0.233621	0.233621	0.233621	0.233621	0.233621	0.233621	0.233621	0.233621	0.233621	0.233621	0.233621	0.233621	0.233621	0.233621	0.233621	0.233621	0.233621	0.233621	0.233621	0.233621	0.233621	0.233621	0.233621	0.233621	0.233621	0.233621	0.233621	0.233621	0.233621	0.233621	0.233621	0.233621	0.233621	0.233621
0.224072	0.224072	0.224072	0.224072	0.224072	0.224072	0.224072	0.224072	0.224072	0.224072	0.224072	0.224072	0.224072	0.224072	0.224072	0.224072	0.224072	0.224072	0.224072	0.224072	0.224072	0.224072	0.224072	0.224072	0.224072	0.224072	0.224072	0.224072	0.224072	0.224072	0.224072	0.224072	0.224072	0.224072	0.224072	0.224072	0.224072	0.224072	0.224072	0.224072	0.224072	0.224072	0.224072	0.224072	0.224072	0.224072	0.224072	0.224072	0.224072	0.224072
0.215778	0.215778	0.215778	0.215778	0.215778	0.215778	0.215778	0.215778	0.215778	0.215778	0.215778	0.215778	0.215778	0.215778	0.215778	0.215778	0.215778	0.215778	0.215778	0.215778	0.215778	0.215778	0.215778	0.215778	0.215778	0.215778	0.215778	0.215778	0.215778	0.215778	0.215778	0.215778	0.215778	0.215778	0.215778	0.215778	0.215778	0.215778	0.215778	0.215778	0.215778	0.215778	0.215778	0.215778	0.215778	0.215778	0.215778	0.215778	0.215778	0.215778
0.208661	0.208661	0.208661	0.208661	0.208661	0.208661	0.208661	0.208661	0.208661	0.208661	0.208661	0.208661	0.208661	0.208661	0.208661	0.208661	0.208661	0.208661	0.208661	0.208661	0.208661	0.208661	0.208661	0.208661	0.208661	0.208661	0.208661	0.208661	0.208661	0.208661	0.208661	0.208661	0.208661	0.208661	0.208661	0.208661	0.208661	0.208661	0.208661	0.208661	0.208661	0.208661	0.208661	0.208661	0.208661	0.208661	0.208661	0.208661	0.208661	0.208661
0.202634	0.202634	0.202634	0.202634	0.202634	0.202634	0.202634	0.202634	0.202634	0.202634	0.202634	0.202634	0.202634	0.202634	0.202634	0.202634	0.202634	0.202634	0.202634	0.202634	0.202634	0.202634	0.202634	0.202634	0.202634	0.202634	0.202634	0.202634	0.202634	0.202634	0.202634	0.202634	0.202634	0.202634	0.202634	0.202634	0.202634	0.202634	0.202634	0.202634	0.202634	0.202634	0.202634	0.202634	0.202634	0.202634	0.202634	0.202634	0.202634	0.202634
0.197603	0.197603	0.197603	0.197603	0.197603	0.197603	0.197603	0.197603	0.197603	0.197603	0.197603	0.197603	0.197603	0.197603	0.197603	0.197603	0.197603	0.197603	0.197603	0.197603	0.197603	0.197603	0.197603	0.197603	0.197603	0.197603	0.197603	0.197603	0.197603	0.197603	0.197603	0.197603	0.197603	0.197603	0.197603	0.197603	0.197603	0.197603	0.197603	0.197603	0.197603	0.197603	0.197603	0.197603	0.197603	0.197603	0.197603	0.197603	0.197603	0.197603
0.19347	0.19347	0.19347	0.19347	0.19347	0.19347	0.19347	0.19347	0.19347	0.19347	0.19347	0.19347	0.19347	0.19347	0.19347	0.19347	0.19347	0.19347	0.19347	0.19347	0.19347	0.19347	0.19347	0.19347	0.19347	0.19347	0.19347	0.19347	0.19347	0.19347	0.19347	0.19347	0.19347	0.19347	0.19347	0.19347	0.19347	0.19347	0.19347	0.19347	0.19347	0.19347	0.19347	0.19347	0.19347	0.19347	0.19347	0.19347	0.19347	0.19347
0.190132	0.190132	0.190132	0.190132	0.190132	0.190132	0.190132	0.190132	0.190132	0.190132	0.190132	0.190132	0.190132	0.190132	0.190132	0.190132	0.190132	0.190132	0.190132	0.190132	0.190132	0.190132	0.190132	0.190132	0.190132	0.190132	0.190132	0.190132	0.190132	0.190132	0.190132	0.190132	0.190132	0.190132	0.190132	0.190132	0.190132	0.190132	0.190132	0.190132	0.190132	0.190132	0.190132	0.190132	0.190132	0.190132	0.190132	0.190132	0.190132	0.190132
0.187488	0.187488	0.187488	0.187488	0.187488	0.187488	0.187488	0.187488	0.187488	0.187488	0.187488	0.187488	0.187488	0.187488	0.187488	0.187488	0.187488	0.187488	0.187488	0.187488	0.187488	0.187488	0.187488	0.187488	0.187488	0.187488	0.187488	0.187488	0.187488	0.187488	0.187488	0.187488	0.187488	0.187488	0.187488	0.187488	0.187488	0.187488	0.187488	0.187488	0.187488	0.187488	0.187488	0.187488	0.187488	0.187488	0.187488	0.187488	0.187488	0.187488
0.185438	0.185438	0.185438	0.185438	0.185438	0.185438	0.185438	0.185438	0.185438	0.185438	0.185438	0.185438	0.185438	0.185438	0.185438	0.185438	0.185438	0.185438	0.185438	0.185438	0.185438	0.185438	0.185438	0.185438	0.185438	0.185438	0.185438	0.185438	0.185438	0.185438	0.185438	0.185438	0.185438	0.185438	0.185438	0.185438	0.185438	0.185438	0.185438	0.185438	0.185438	0.185438	0.185438	0.185438	0.185438	0.185438	0.185438	0.185438	0.185438	0.185438
0.183885	0.183885	0.183885	0.183885	0.183885	0.183885	0.183885	0.183885	0.183885	0.183885	0.183885	0.183885	0.183885	0.183885	0.183885	0.183885	0.183885	0.183885	0.183885	0.183885	0.183885	0.183885	0.183885	0.183885	0.183885	0.183885	0.183885	0.183885	0.183885	0.183885	0.183885	0.183885	0.183885	0.183885	0.183885	0.183885	0.183885	0.183885	0.183885	0.183885	0.183885	0.183885	0.183885	0.183885	0.183885	0.183885	0.183885	0.183885	0.183885	0.183885
0.182741	0.182741	0.182741	0.182741	0.182741	0.182741	0.182741	0.182741	0.182741	0.182741	0.182741	0.182741	0.182741	0.182741	0.182741	0.182741	0.182741	0.182741	0.182741	0.182741	0.182741	0.182741	0.182741	0.182741	0.182741	0.182741	0.182741	0.182741	0.182741	0.182741	0.182741	0.182741	0.182741	0.182741	0.182741	0.182741	0.182741	0.182741	0.182741	0.182741	0.182741	0.182741	0.182741	0.182741	0.182741	0.182741	0.182741	0.182741	0.182741	0.182741
0.181922	0.181922	0.181922	0.181922	0.181922	0.181922	0.181922	0.181922	0.181922	0.181922	0.181922	0.181922	0.181922	0.181922	0.181922	0.181922	0.181922	0.181922	0.181922	0.181922	0.181922	0.181922	0.181922	0.181922	0.181922	0.181922	0.181922	0.181922	0.181922	0.181922	0.181922	0.181922	0.181922	0.181922	0.181922	0.181922	0.181922	0.181922	0.181922	0.181922	0.181922	0.181922	0.181922	0.181922	0.181922	0.181922	0.181922	0.181922	0.181922	0.181922
0.181357	0.181357	0.181357	0.181357	0.181357	0.181357	0.181357	0.181357	0.181357	0.181357	0.181357	0.181357	0.181357	0.181357	0.181357	0.181357	0.181357	0.181357	0.181357	0.181357	0.181357	0.181357	0.181357	0.181357	0.181357	0.181357	0.181357	0.181357	0.181357	0.181357	0.181357	0.181357	0.181357	0.181357	0.181357	0.181357	0.181357	0.181357	0.181357	0.181357	0.181357	0.181357	0.181357	0.181357	0.181357	0.181357	0.181357	0.181357	0.181357	0.181357
0.180983	0.180983	0.180983	0.180983	0.180983	0.180983	0.180983	0.180983	0.180983	0.180983	0.180983	0.180983	0.180983	0.180983	0.180983	0.180983	0.180983	0.180983	0.180983	0.180983	0.180983	0.180983	0.180983	0.180983	0.180983	0.180983	0.180983	0.180983	0.180983	0.180983	0.180983	0.180983	0.180983	0.180983	0.180983	0.180983	0.180983	0.180983	0.180983	0.180983	0.180983	0.180983	0.180983	0.180983	0.180983	0.180983	0.180983	0.180983	0.180983	0.180983
0.180752	0.180752	0.180752	0.180752	0.180752	0.180752	0.180752	0.180752	0.180752	0.180752	0.180752	0.180752	0.180752	0.180752	0.180752	0.180752	0.180752	0.180752	0.180752	0.180752	0.180752	0.180752	0.180752	0.180752	0.180752	0.180752	0.180752	0.180752	0.180752	0.180752	0.180752	0.180752	0.180752	0.180752	0.180752	0.180752	0.180752	0.180752	0.180752	0.180752	0.180752	0.180752	0.180752	0.180752	0.180752	0.180752	0.180752	0.180752	0.180752	0.180752
0.180628	0.180628	0.180628	0.180628	0.180628	0.180628	0.180628	0.180628	0.180628	0.180628	0.180628	0.180628	0.180628	0.180628	0.180628	0.180628	0.180628	0.180628	0.180628	0.180628	0.180628	0.180628	0.180628	0.180628	0.180628	0.180628	0.180628	0.180628	0.180628	0.180628	0.180628	0.180628	0.180628	0.180628	0.180628	0.180628	0.180628	0.180628	0.180628	0.180628	0.180628	0.180628	0.180628	0.180628	0.180628	0.180628	0.180628	0.180628	0.180628	0.180628
0.180589	0.180589	0.180589	0.180589	0.180589	0.180589	0.180589	0.180589	0.180589	0.180589	0.180589	0.180589	0.180589	0.180589	0.180589	0.180589	0.180589	0.180589	0.180589	0.180589	0.180589	0.180589	0.180589	0.180589	0.180589	0.180589	0.180589	0.180589	0.180589	0.180589	0.180589	0.180589	0.180589	0.180589	0.180589	0.180589	0.180589	0.180589	0.180589	0.180589	0.180589	0.180589	0.180589	0.180589	0.180589	0.180589	0.180589	0.180589	0.180589	0.180589
0.180628	0.180628	0.180628	0.180628	0.180628	0.180628	0.180628	0.180628	0.180628	0.180628	0.180628	0.180628	0.180628	0.180628	0.180628	0.180628	0.180628	0.180628	0.180628	0.180628	0.180628	0.180628	0.180628	0.180628	0.180628	0.180628	0.180628	0.180628	0.180628	0.180628	0.180628	0.180628	0.180628	0.180628	0.180628	0.180628	0.180628	0.180628	0.180628	0.180628	0.180628	0.180628	0.180628	0.180628	0.180628	0.180628	0.180628	0.180628	0.180628	0.180628
0.180752	0.180752	0.180752	0.180752	0.180752	0.180752	0.180752	0.180752	0.180752	0.180752	0.180752	0.180752	0.180752	0.180752	0.180752	0.180752	0.180752	0.180752	0.180752	0.180752	0.180752	0.180752	0.180752	0.180752	0.180752	0.180752	0.180752	0.180752	0.180752	0.180752	0.180752	0.180752	0.180752	0.180752	0.180752	0.180752	0.180752	0.180752	0.180752	0.180752	0.180752	0.180752	0.180752	0.180752	0.180752	0.180752	0.180752	0.180752	0.180752	0.180752
0.180983	0.180983	0.180983	0.180983	0.180983	0.180983	0.180983	0.180983	0.180983	0.180983	0.180983	0.180983	0.180983	0.180983	0.180983	0.180983	0.180983	0.180983	0.180983	0.180983	0.180983	0.180983	0.180983	0.180983	0.180983	0.180983	0.180983	0.180983	0.180983	0.180983	0.180983	0.180983	0.180983	0.180983	0.180983	0.180983	0.180983	0.180983	0.180983	0.180983	0.180983	0.180983	0.180983	0.180983	0.180983	0.180983	0.180983	0.180983	0.180983	0.180983
0.181357	0.181357	0.181357	0.181357	0.181357	0.181357	0.181357	0.181357	0.181357	0.181357	0.181357	0.181357	0.181357	0.181357	0.181357	0.181357	0.181357	0.181357	0.181357	0.181357	0.181357	0.181357	0.181357	0.181357	0.181357	0.181357	0.181357	0.181357	0.181357	0.181357	0.181357	0.181357	0.181357	0.181357	0.181357	0.181357	0.181357	0.181357	0.181357	0.181357	0.181357	0.181357	0.181357	0.181357	0.181357	0.181357	0.181357	0.181357	0.181357	0.181357
0.181922	0.181922	0.181922	0.181922	0.181922	0.181922	0.181922	0.181922	0.181922	0.181922	0.181922	0.181922	0.181922	0.181922	0.181922	0.181922	0.181922	0.181922	0.181922	0.181922	0.181922	0.181922	0.181922	0.181922	0.181922	0.181922	0.181922	0.181922	0.181922	0.181922	0.181922	0.181922	0.181922	0.181922	0.181922	0.181922	0.181922	0.181922	0.181922	0.181922	0.181922	0.181922	0.181922	0.181922	0.181922	0.181922	0.181922	0.181922	0.181922	0.181922
0.182741	0.182741	0.182741	0.182741	0.182741	0.182741	0.182741	0.182741	0.182741	0.182741	0.182741	0.182741	0.182741	0.182741	0.182741	0.182741	0.182741	0.182741	0.182741	0.182741	0.182741	0.182741	0.182741	0.182741	0.182741	0.182741	0.182741	0.182741	0.182741	0.182741	0.182741	0.182741	0.182741	0.182741	0.182741	0.182741	0.182741	0.182741	0.182741	0.182741	0.182741	0.182741	0.182741	0.182741	0.182741	0.182741	0.182741	0.182741	0.182741	0.182741
0.183885	0.183885	0.183885	0.183885	0.183885	0.183885	0.183885	0.183885	0.183885	0.183885	0.183885	0.183885	0.183885	0.183885	0.183885	0.183885	0.183885	0.183885	0.183885	0.183885	0.183885	0.183885	0.183885	0.183885	0.183885	0.183885	0.183885	0.183885	0.183885	0.183885	0.183885	0.183885	0.183885	0.183885	0.183885	0.183885	0.183885	0.183885	0.183885	0.183885	0.183885	0.183885	0.183885	0.183885	0.183885	0.183885	0.183885	0.183885	0.183885	0.183885
0.185438	0.185438	0.185438	0.185438	0.185438	0.185438	0.185438	0.185438	0.185438	0.185438	0.185438	0.185438	0.185438	0.185438	0.185438	0.185438	0.185438	0.185438	0.185438	0.185438	0.185438	0.185438	0.185438	0.185438	0.185438	0.185438	0.185438	0.185438	0.185438	0.185438	0.185438	0.185438	0.185438	0.185438	0.185438	0.185438	0.185438	0.185438	0.185438	0.185438	0.185438	0.185438	0.185438	0.185438	0.185438	0.185438	0.185438	0.185438	0.185438	0.185438
0.187488	0.187488	0.187488	0.187488	0.187488	0.187488	0.187488	0.187488	0.187488	0.187488	0.187488	0.187488	0.187488	0.187488	0.187488	0.187488	0.187488	0.187488	0.187488	0.187488	0.187488	0.187488	0.187488	0.187488	0.187488	0.187488	0.187488	0.187488	0.187488	0.187488	0.187488	0.187488	0.187488	0.187488	0.187488	0.187488	0.187488	0.187488	0.187488	0.187488	0.187488	0.187488	0.187488	0.187488	0.187488	0.187488	0.187488	0.187488	0.187488	0.187488
0.190132	0.190132	0.190132	0.190132	0.190132	0.190132	0.190132	0.190132	0.190132	0.190132	0.190132	0.190132	0.190132	0.190132	0.190132	0.190132	0.190132	0.190132	0.190132	0.190132	0.190132	0.190132	0.190132	0.190132	0.190132	0.190132	0.190132	0.190132	0.190132	0.190132	0.190132	0.190132	0.190132	0.190132	0.190132	0.190132	0.190132	0.190132	0.190132	0.190132	0.190132	0.190132	0.190132	0.190132	0.190132	0.190132	0.190132	0.190132	0.190132	0.190132
0.19347	0.19347	0.19347	0.19347	0.19347	0.19347	0.19347	0.19347	0.19347	0.19347	0.19347	0.19347	0.19347	0.19347	0.19347	0.19347	0.19347	0.19347	0.19347	0.19347	0.19347	0.19347	0.19347	0.19347	0.19347	0.19347	0.19347	0.19347	0.19347	0.19347	0.19347	0.19347	0.19347	0.19347	0.19347	0.19347	0.19347	0.19347	0.19347	0.19347	0.19347	0.19347	0.19347	0.19347	0.19347	0.19347	0.19347	0.19347	0.19347	0.19347
0.197603	0.197603	0.197603	0.197603	0.197603	0.197603	0.197603	0.197603	0.197603	0.197603	0.197603	0.197603	0.197603	0.197603	0.197603	0.197603	0.197603	0.197603	0.197603	0.197603	0.197603	0.197603	0.197603	0.197603	0.197603	0.197603	0.197603	0.197603	0.197603	0.197603	0.197603	0.197603	0.197603	0.197603	0.197603	0.197603	0.197603	0.197603	0.197603	0.197603	0.197603	0.197603	0.197603	0.197603	0.197603	0.197603	0.197603	0.197603	0.197603	0.197603
0.202634	0.202634	0.202634	0.202634	0.202634	0.202634	0.202634	0.202634	0.202634	0.202634	0.202634	0.202634	0.202634	0.202634	0.202634	0.202634	0.202634	0.202634	0.202634	0.202634	0.202634	0.202634	0.202634	0.202634	0.202634	0.202634	0.202634	0.202634	0.202634	0.202634	0.202634	0.202634	0.202634	0.202634	0.202634	0.202634	0.202634	0.202634	0.202634	0.202634	0.202634	0.202634	0.202634	0.202634	0.202634	0.202634	0.202634	0.202634	0.202634	0.202634
0.208661	0.208661	0.208661	0.208661	0.208661	0.208661	0.208661	0.208661	0.208661	0.208661	0.208661	0.208661	0.208661	0.208661	0.208661	0.208661	0.208661	0.208661	0.208661	0.208661	0.208661	0.208661	0.208661	0.208661	0.208661	0.208661	0.208661	0.208661	0.208661	0.208661	0.208661	0.208661	0.208661	0.208661	0.208661	0.208661	0.208661	0.208661	0.208661	0.208661	0.208661	0.208661	0.208661	0.208661	0.208661	0.208661	0.208661	0.208661	0.208661	0.208661
0.215778	0.215778	0.215778	0.215778	0.215778	0.215778	0.215778	0.215778	0.215778	0.215778	0.215778	0.215778	0.215778	0.215778	0.215778	0.215778	0.215778	0.215778	0.215778	0.215778	0.215778	0.215778	0.215778	0.215778	0.215778	0.215778	0.215778	0.215778	0.215778	0.215778	0.215778	0.215778	0.215778	0.215778	0.215778	0.215778	0.215778	0.215778	0.215778	0.215778	0.215778	0.215778	0.215778	0.215778	0.215778	0.215778	0.215778	0.215778	0.215778	0.215778
0.224072	0.224072	0.224072	0.224072	0.224072	0.224072	0.224072	0.224072	0.224072	0.224072	0.224072	0.224072	0.224072	0.224072	0.224072	0.224072	0.224072	0.224072	0.224072	0.224072	0.224072	0.224072	0.224072	0.224072	0.224072	0.224072	0.224072	0.224072	0.224072	0.224072	0.224072	0.224072	0.224072	0.224072	0.224072	0.224072	0.224072	0.224072	0.224072	0.224072	0.224072	0.224072	0.224072	0.224072	0.224072	0.224072	0.224072	0.224072	0.224072	0.224072
0.233621	0.233621	0.233621	0.233621	0.233621	0.233621	0.233621	0.233621	0.233621	0.233621	0.233621	0.233621	0.233621	0.233621	0.233621	0.233621	0.233621	0.233621	0.233621	0.233621	0.233621	0.233621	0.233621	0.233621	0.233621	0.233621	0.233621	0.233621	0.233621	0.233621	0.233621	0.233621	0.233621	0.233621	0.233621	0.233621	0.233621	0.233621	0.233621	0.233621	0.233621	0.233621	0.233621	0.233621	0.233621	0.233621	0.233621	0.233621	0.233621	0.233621
0.244492	0.244492	0.244492	0.244492	0.244492	0.244492	0.244492	0.244492	0.244492	0.244492	0.244492	0.244492	0.244492	0.244492	0.244492	0.244492	0.244492	0.244492	0.244492	0.244492	0.244492	0.244492	0.244492	0.244492	0.244492	0.244492	0.244492	0.244492	0.244492	0.244492	0.244492	0.244492	0.244492	0.244492	0.244492	0.244492	0.244492	0.244492	0.244492	0.244492	0.244492	0.244492	0.244492	0.244492	0.244492	0.244492	0.244492	0.244492	0.244492	0.244492
0.256737	0.256737	0.256737	0.256737	0.256737	0.256737	0.256737	0.256737	0.256737	0.256737	0.256737	0.256737	0.256737	0.256737	0.256737	0.256737	0.256737	0.256737	0.256737	0.256737	0.256737	0.256737	0.256737	0.256737	0.256737	0.256737	0.256737	0.256737	0.256737	0.256737	0.256737	0.256737	0.256737	0.256737	0.256737	0.256737	0.256737	0.256737	0.256737	0.256737	0.256737	0.256737	0.256737	0.256737	0.256737	0.256737	0.256737	0.256737	0.256737	0.256737
0.270395	0.270395	0.270395	0.270395	0.270395	0.270395	0.270395	0.270395	0.270395	0.270395	0.270395	0.270395	0.270395	0.270395	0.270395	0.270395	0.270395	0.270395	0.270395	0.270395	0.270395	0.270395	0.270395	0.270395	0.270395	0.270395	0.270395	0.270395	0.270395	0.270395	0.270395	0.270395	0.270395	0.270395	0.270395	0.270395	0.270395	0.270395	0.270395	0.270395	0.270395	0.270395	0.270395	0.270395	0.270395	0.270395	0.270395	0.270395	0.270395	0.270395
0.285487	0.285487	0.285487	0.285487	0.285487	0.285487	0.285487	0.285487	0.285487	0.285487	0.285487	0.285487	0.285487	0.285487	0.285487	0.285487	0.285487	0.285487	0.285487	0.285487	0.285487	0.285487	0.285487	0.285487	0.285487	0.285487	0.285487	0.285487	0.285487	0.285487	0.285487	0.285487	0.285487	0.285487	0.285487	0.285487	0.285487	0.285487	0.285487	0.285487	0.285487	0.285487	0.285487	0.285487	0.285487	0.285487	0.285487	0.285487	0.285487	0.285487
0.302019	0.302019	0.302019	0.302019	0.302019	0.302019	0.302019	0.302019	0.302019	0.302019	0.302019	0.302019	0.302019	0.302019	0.302019	0.302019	0.302019	0.302019	0.302019	0.302019	0.302019	0.302019	0.302019	0.302019	0.302019	0.302019	0.302019	0.302019	0.302019	0.302019	0.302019	0.302019	0.302019	0.302019	0.302019	0.302019	0.302019	0.302019	0.302019	0.302019	0.302019	0.302019	0.302019	0.302019	0.302019	0.302019	0.302019	0.302019	0.302019	0.302019
0.319974	0.319974	0.319974	0.319974	0.319974	0.319974	0.319974	0.319974	0.319974	0.319974	0.319974	0.319974	0.319974	0.319974	0.319974	0.319974	0.319974	0.319974	0.319974	0.319974	0.319974	0.319974	0.319974	0.319974	0.319974	0.319974	0.319974	0.319974	0.319974	0.319974	0.319974	0.319974	0.319974	0.319974	0.319974	0.319974	0.319974	0.319974	0.319974	0.319974	0.319974	0.319974	0.319974	0.319974	0.319974	0.319974	0.319974	0.319974	0.319974	0.319974
0.339319	0.339319	0.339319	0.339319	0.339319	0.339319	0.339319	0.339319	0.339319	0.339319	0.339319	0.339319	0.339319	0.339319	0.339319	0.339319	0.339319	0.339319	0.339319	0.339319	0.339319	0.339319	0.339319	0.339319	0.339319	0.339319	0.339319	0.339319	0.339319	0.339319	0.339319	0.339319	0.339319	0.339319	0.339319	0.339319	0.339319	0.339319	0.339319	0.339319	0.339319	0.339319	0.339319	0.339319	0.339319	0.339319	0.339319	0.339319	0.339319	0.339319
0.36	0.36	0.36	0.36	0.36	0.36	0.36	0.36	0.36	0.36	0.36	0.36	0.36	0.36	0.36	0.36	0.36	0.36	0.36	0.36	0.36	0.36	0.36	0.36	0.36	0.36	0.36	0.36	0.36	0.36	0.36	0.36	0.36	0.36	0.36	0.36	0.36	0.36	0.36	0.36	0.36	0.36	0.36	0.36	0.36	0.36	0.36	0.36	0.36	0.36
[truncated: 51 more columns]

## Sheet: S1
0	0	-1.38778e-17	-8.32667e-17	-1.38778e-17	-1.38778e-17	-6.93889e-17	-8.32667e-17	-5.55112e-17	-8.32667e-17	-9.71445e-17	-1.11022e-16	-1.249e-16	-1.38778e-16	-5.55112e-17	-5.55112e-17	-8.32667e-17	-1.38778e-16	-8.32667e-17	-8.32667e-17	-1.38778e-16	-8.32667e-17	-1.38778e-16	-1.11022e-16	-1.94289e-16	-1.11022e-16	-1.94289e-16	-1.11022e-16	-1.38778e-16	-8.32667e-17	-1.38778e-16	-8.32667e-17	-8.32667e-17	-1.11022e-16	-5.55112e-17	-5.55112e-17	-1.66533e-16	-1.38778e-16	-5.55112e-17	-1.249e-16	-4.16334e-17	-8.32667e-17	-8.32667e-17	-4.16334e-17	-2.77556e-17	-1.38778e-17	-1.38778e-17	-2.77556e-17	0	0
0	-0.00137779	-0.00275014	-0.00411164	-0.00545691	-0.00678065	-0.00807762	-0.00934272	-0.0105709	-0.0117575	-0.0128976	-0.0139868	-0.0150208	-0.0159955	-0.0169071	-0.017752	-0.0185268	-0.0192285	-0.0198543	-0.0204017	-0.0208687	-0.0212533	-0.021554	-0.0217696	-0.0218993	-0.0219426	-0.0218993	-0.0217696	-0.021554	-0.0212533	-0.0208687	-0.0204017	-0.0198543	-0.0192285	-0.0185268	-0.017752	-0.0169071	-0.0159955	-0.0150208	-0.0139868	-0.0128976	-0.0117575	-0.0105709	-0.00934272	-0.00807762	-0.00678065	-0.00545691	-0.00411164	-0.00275014	-0.00137779
0	-0.00282889	-0.00564662	-0.00844206	-0.0112042	-0.0139221	-0.0165851	-0.0191826	-0.0217044	-0.0241405	-0.0264814	-0.0287178	-0.0308408	-0.0328421	-0.0347138	-0.0364485	-0.0380394	-0.0394801	-0.040765	-0.0418891	-0.0428478	-0.0436374	-0.0442548	-0.0446976	-0.044964	-0.0450529	-0.044964	-0.0446976	-0.0442548	-0.0436374	-0.0428478	-0.0418891	-0.040765	-0.0394801	-0.0380394	-0.0364485	-0.0347138	-0.0328421	-0.0308408	-0.0287178	-0.0264814	-0.0241405	-0.0217044	-0.0191826	-0.0165851	-0.0139221	-0.0112042	-0.00844206	-0.00564662	-0.00282889
0	-0.00434618	-0.00867522	-0.01297	-0.0172136	-0.0213893	-0.0254806	-0.0294713	-0.0333456	-0.0370884	-0.0406849	-0.0441207	-0.0473824	-0.0504572	-0.0533328	-0.0559979	-0.058442	-0.0606555	-0.0626296	-0.0643565	-0.0658295	-0.0670426	-0.0679912	-0.0686714	-0.0690806	-0.0692172	-0.0690806	-0.0686714	-0.0679912	-0.0670426	-0.0658295	-0.0643565	-0.0626296	-0.0606555	-0.058442	-0.0559979	-0.0533328	-0.0504572	-0.0473824	-0.0441207	-0.0406849	-0.0370884	-0.0333456	-0.0294713	-0.0254806	-0.0213893	-0.0172136	-0.01297	-0.00867522	-0.00434618
0	-0.00592137	-0.0118194	-0.0176707	-0.0234524	-0.0291414	-0.0347155	-0.0401525	-0.0454311	-0.0505304	-0.0554303	-0.0601114	-0.0645553	-0.0687444	-0.0726622	-0.0762932	-0.0796232	-0.0826389	-0.0853285	-0.0876813	-0.0896881	-0.0913409	-0.0926332	-0.09356	-0.0941175	-0.0943036	-0.0941175	-0.09356	-0.0926332	-0.0913409	-0.0896881	-0.0876813	-0.0853285	-0.0826389	-0.0796232	-0.0762932	-0.0726622	-0.0687444	-0.0645553	-0.0601114	-0.0554303	-0.0505304	-0.0454311	-0.0401525	-0.0347155	-0.0291414	-0.0234524	-0.0176707	-0.0118194	-0.00592137
0	-0.00754506	-0.0150604	-0.0225162	-0.0298832	-0.0371323	-0.0442348	-0.0511627	-0.0578887	-0.0643863	-0.0706297	-0.0765945	-0.0822569	-0.0875947	-0.0925868	-0.0972135	-0.101457	-0.105299	-0.108726	-0.111724	-0.114281	-0.116387	-0.118034	-0.119215	-0.119925	-0.120162	-0.119925	-0.119215	-0.118034	-0.116387	-0.114281	-0.111724	-0.108726	-0.105299	-0.101457	-0.0972135	-0.0925868	-0.0875947	-0.0822569	-0.0765945	-0.0706297	-0.0643863	-0.0578887	-0.0511627	-0.0442348	-0.0371323	-0.0298832	-0.0225162	-0.0150604	-0.00754506
0	-0.00920686	-0.0183774	-0.0274754	-0.0364649	-0.0453106	-0.0539774	-0.0624312	-0.0706386	-0.0785673	-0.0861859	-0.0934643	-0.100374	-0.106887	-0.112979	-0.118625	-0.123802	-0.128491	-0.132673	-0.136331	-0.139452	-0.142022	-0.144031	-0.145472	-0.146339	-0.146628	-0.146339	-0.145472	-0.144031	-0.142022	-0.139452	-0.136331	-0.132673	-0.128491	-0.123802	-0.118625	-0.112979	-0.106887	-0.100374	-0.0934643	-0.0861859	-0.0785673	-0.0706386	-0.0624312	-0.0539774	-0.0453106	-0.0364649	-0.0274754	-0.0183774	-0.00920686
0	-0.0108954	-0.0217479	-0.0325145	-0.0431528	-0.0536207	-0.0638771	-0.0738814	-0.0835941	-0.0929769	-0.101993	-0.110606	-0.118783	-0.126491	-0.1337	-0.140381	-0.146508	-0.152057	-0.157006	-0.161335	-0.165028	-0.168069	-0.170447	-0.172152	-0.173178	-0.17352	-0.173178	-0.172152	-0.170447	-0.168069	-0.165028	-0.161335	-0.157006	-0.152057	-0.146508	-0.140381	-0.1337	-0.126491	-0.118783	-0.110606	-0.101993	-0.0929769	-0.0835941	-0.0738814	-0.0638771	-0.0536207	-0.0431528	-0.0325145	-0.0217479	-0.0108954
0	-0.0125987	-0.0251477	-0.0375974	-0.0498987	-0.0620032	-0.0738629	-0.0854311	-0.0966622	-0.107512	-0.117937	-0.127897	-0.137352	-0.146265	-0.154601	-0.162326	-0.169411	-0.175828	-0.18155	-0.186556	-0.190826	-0.194343	-0.197092	-0.199064	-0.200251	-0.200646	-0.200251	-0.199064	-0.197092	-0.194343	-0.190826	-0.186556	-0.18155	-0.175828	-0.169411	-0.162326	-0.154601	-0.146265	-0.137352	-0.127897	-0.117937	-0.107512	-0.0966622	-0.0854311	-0.0738629	-0.0620032	-0.0498987	-0.0375974	-0.0251477	-0.0125987
0	-0.0143039	-0.0285513	-0.0426861	-0.0566524	-0.0703951	-0.08386	-0.0969939	-0.109745	-0.122063	-0.133899	-0.145207	-0.155942	-0.166061	-0.175525	-0.184297	-0.192341	-0.199626	-0.206123	-0.211806	-0.216654	-0.220646	-0.223768	-0.226007	-0.227354	-0.227803	-0.227354	-0.226007	-0.223768	-0.220646	-0.216654	-0.211806	-0.206123	-0.199626	-0.192341	-0.184297	-0.175525	-0.166061	-0.155942	-0.145207	-0.133899	-0.122063	-0.109745	-0.0969939	-0.08386	-0.0703951	-0.0566524	-0.0426861	-0.0285513	-0.0143039
0	-0.0159977	-0.0319323	-0.0477409	-0.0633611	-0.0787312	-0.0937906	-0.10848	-0.122741	-0.136518	-0.149756	-0.162403	-0.174409	-0.185726	-0.196311	-0.206121	-0.215118	-0.223265	-0.230531	-0.236888	-0.24231	-0.246775	-0.250267	-0.252771	-0.254277	-0.25478	-0.254277	-0.252771	-0.250267	-0.246775	-0.24231	-0.236888	-0.230531	-0.223265	-0.215118	-0.206121	-0.196311	-0.185726	-0.174409	-0.162403	-0.149756	-0.136518	-0.122741	-0.10848	-0.0937906	-0.0787312	-0.0633611	-0.0477409	-0.0319323	-0.0159977
0	-0.0176666	-0.0352636	-0.0527213	-0.069971	-0.0869445	-0.103575	-0.119797	-0.135545	-0.150759	-0.165378	-0.179345	-0.192603	-0.205101	-0.21679	-0.227624	-0.237559	-0.246556	-0.254581	-0.2616	-0.267588	-0.272519	-0.276375	-0.27914	-0.280803	-0.281358	-0.280803	-0.27914	-0.276375	-0.272519	-0.267588	-0.2616	-0.254581	-0.246556	-0.237559	-0.227624	-0.21679	-0.205101	-0.192603	-0.179345	-0.165378	-0.150759	-0.135545	-0.119797	-0.103575	-0.0869445	-0.069971	-0.0527213	-0.0352636	-0.0176666
0	-0.0192968	-0.0385174	-0.057586	-0.0764273	-0.094967	-0.113132	-0.13085	-0.148052	-0.16467	-0.180638	-0.195893	-0.210375	-0.224026	-0.236794	-0.248627	-0.259479	-0.269306	-0.278071	-0.285739	-0.292278	-0.297665	-0.301876	-0.304896	-0.306713	-0.30732	-0.306713	-0.304896	-0.301876	-0.297665	-0.292278	-0.285739	-0.278071	-0.269306	-0.259479	-0.248627	-0.236794	-0.224026	-0.210375	-0.195893	-0.180638	-0.16467	-0.148052	-0.13085	-0.113132	-0.094967	-0.0764273	-0.057586	-0.0385174	-0.0192968
0	-0.0208743	-0.0416662	-0.0622937	-0.0826753	-0.102731	-0.122381	-0.141548	-0.160156	-0.178132	-0.195405	-0.211907	-0.227573	-0.242341	-0.256152	-0.268952	-0.280691	-0.291322	-0.300804	-0.309098	-0.316172	-0.321999	-0.326555	-0.329822	-0.331787	-0.332443	-0.331787	-0.329822	-0.326555	-0.321999	-0.316172	-0.309098	-0.300804	-0.291322	-0.280691	-0.268952	-0.256152	-0.242341	-0.227573	-0.211907	-0.195405	-0.178132	-0.160156	-0.141548	-0.122381	-0.102731	-0.0826753	-0.0622937	-0.0416662	-0.0208743
0	-0.0223855	-0.0446827	-0.0668036	-0.0886608	-0.110168	-0.131241	-0.151795	-0.171751	-0.191028	-0.209552	-0.227249	-0.244049	-0.259886	-0.274697	-0.288424	-0.301013	-0.312413	-0.322581	-0.331476	-0.339062	-0.345311	-0.350197	-0.3537	-0.355808	-0.356511	-0.355808	-0.3537	-0.350197	-0.345311	-0.339062	-0.331476	-0.322581	-0.312413	-0.301013	-0.288424	-0.274697	-0.259886	-0.244049	-0.227249	-0.209552	-0.191028	-0.171751	-0.151795	-0.131241	-0.110168	-0.0886608	-0.0668036	-0.0446827	-0.0223855
0	-0.0238171	-0.0475403	-0.0710758	-0.0943308	-0.117213	-0.139634	-0.161503	-0.182734	-0.203245	-0.222953	-0.241782	-0.259656	-0.276506	-0.292264	-0.306869	-0.320263	-0.332393	-0.343211	-0.352674	-0.360746	-0.367394	-0.372592	-0.37632	-0.378562	-0.379311	-0.378562	-0.37632	-0.372592	-0.367394	-0.360746	-0.352674	-0.343211	-0.332393	-0.320263	-0.306869	-0.292264	-0.276506	-0.259656	-0.241782	-0.222953	-0.203245	-0.182734	-0.161503	-0.139634	-0.117213	-0.0943308	-0.0710758	-0.0475403	-0.0238171
0	-0.0251562	-0.0502131	-0.0750718	-0.0996343	-0.123804	-0.147484	-0.170583	-0.193008	-0.214672	-0.235488	-0.255375	-0.274255	-0.292052	-0.308696	-0.324122	-0.338269	-0.351081	-0.362507	-0.372503	-0.381028	-0.38805	-0.39354	-0.397478	-0.399846	-0.400637	-0.399846	-0.397478	-0.39354	-0.38805	-0.381028	-0.372503	-0.362507	-0.351081	-0.338269	-0.324122	-0.308696	-0.292052	-0.274255	-0.255375	-0.235488	-0.214672	-0.193008	-0.170583	-0.147484	-0.123804	-0.0996343	-0.0750718	-0.0502131	-0.0251562
0	-0.0263905	-0.0526769	-0.0787553	-0.104523	-0.129878	-0.154721	-0.178953	-0.202478	-0.225205	-0.247043	-0.267906	-0.287711	-0.306382	-0.323842	-0.340025	-0.354866	-0.368307	-0.380294	-0.39078	-0.399724	-0.40709	-0.41285	-0.41698	-0.419465	-0.420294	-0.419465	-0.41698	-0.41285	-0.40709	-0.399724	-0.39078	-0.380294	-0.368307	-0.354866	-0.340025	-0.323842	-0.306382	-0.287711	-0.267906	-0.247043	-0.225205	-0.202478	-0.178953	-0.154721	-0.129878	-0.104523	-0.0787553	-0.0526769	-0.0263905
0	-0.0275087	-0.0549088	-0.0820922	-0.108952	-0.135381	-0.161276	-0.186535	-0.211057	-0.234747	-0.25751	-0.279257	-0.299902	-0.319363	-0.337564	-0.354432	-0.369902	-0.383912	-0.396407	-0.407337	-0.41666	-0.424339	-0.430342	-0.434648	-0.437238	-0.438102	-0.437238	-0.434648	-0.430342	-0.424339	-0.41666	-0.407337	-0.396407	-0.383912	-0.369902	-0.354432	-0.337564	-0.319363	-0.299902	-0.279257	-0.25751	-0.234747	-0.211057	-0.186535	-0.161276	-0.135381	-0.108952	-0.0820922	-0.0549088	-0.0275087
0	-0.0285002	-0.056888	-0.0850513	-0.112879	-0.140261	-0.16709	-0.193259	-0.218665	-0.243209	-0.266792	-0.289323	-0.310712	-0.330875	-0.349731	-0.367208	-0.383235	-0.39775	-0.410696	-0.42202	-0.431679	-0.439634	-0.445854	-0.450315	-0.452998	-0.453894	-0.452998	-0.450315	-0.445854	-0.439634	-0.431679	-0.42202	-0.410696	-0.39775	-0.383235	-0.367208	-0.349731	-0.330875	-0.310712	-0.289323	-0.266792	-0.243209	-0.218665	-0.193259	-0.16709	-0.140261	-0.112879	-0.0850513	-0.056888	-0.0285002
0	-0.0293559	-0.0585959	-0.0876046	-0.116268	-0.144472	-0.172106	-0.199061	-0.22523	-0.25051	-0.274802	-0.298009	-0.32004	-0.340808	-0.360231	-0.378232	-0.394741	-0.409691	-0.423025	-0.43469	-0.444639	-0.452833	-0.45924	-0.463834	-0.466598	-0.467521	-0.466598	-0.463834	-0.45924	-0.452833	-0.444639	-0.43469	-0.423025	-0.409691	-0.394741	-0.378232	-0.360231	-0.340808	-0.32004	-0.298009	-0.274802	-0.25051	-0.22523	-0.199061	-0.172106	-0.144472	-0.116268	-0.0876046	-0.0585959	-0.0293559
0	-0.0300674	-0.0600161	-0.089728	-0.119086	-0.147974	-0.176277	-0.203886	-0.230689	-0.256582	-0.281462	-0.305232	-0.327797	-0.349068	-0.368962	-0.3874	-0.404309	-0.419622	-0.433279	-0.445226	-0.455416	-0.463809	-0.470371	-0.475077	-0.477908	-0.478853	-0.477908	-0.475077	-0.470371	-0.463809	-0.455416	-0.445226	-0.433279	-0.419622	-0.404309	-0.3874	-0.368962	-0.349068	-0.327797	-0.305232	-0.281462	-0.256582	-0.230689	-0.203886	-0.176277	-0.147974	-0.119086	-0.089728	-0.0600161	-0.0300674
0	-0.0306281	-0.0611352	-0.0914011	-0.121306	-0.150733	-0.179564	-0.207687	-0.234991	-0.261366	-0.286711	-0.310924	-0.333909	-0.355577	-0.375842	-0.394623	-0.411848	-0.427446	-0.441358	-0.453528	-0.463908	-0.472457	-0.479142	-0.483935	-0.486819	-0.487781	-0.486819	-0.483935	-0.479142	-0.472457	-0.463908	-0.453528	-0.441358	-0.427446	-0.411848	-0.394623	-0.375842	-0.355577	-0.333909	-0.310924	-0.286711	-0.261366	-0.234991	-0.207687	-0.179564	-0.150733	-0.121306	-0.0914011	-0.0611352	-0.0306281
0	-0.0310324	-0.0619424	-0.0926079	-0.122908	-0.152723	-0.181935	-0.210429	-0.238093	-0.264817	-0.290496	-0.315029	-0.338318	-0.360272	-0.380804	-0.399834	-0.417285	-0.43309	-0.447185	-0.459516	-0.470033	-0.478695	-0.485468	-0.490324	-0.493246	-0.494222	-0.493246	-0.490324	-0.485468	-0.478695	-0.470033	-0.459516	-0.447185	-0.43309	-0.417285	-0.399834	-0.380804	-0.360272	-0.338318	-0.315029	-0.290496	-0.264817	-0.238093	-0.210429	-0.181935	-0.152723	-0.122908	-0.0926079	-0.0619424	-0.0310324
0	-0.0312766	-0.0624298	-0.0933366	-0.123875	-0.153925	-0.183367	-0.212085	-0.239967	-0.266901	-0.292782	-0.317508	-0.34098	-0.363107	-0.383801	-0.40298	-0.420569	-0.436498	-0.450704	-0.463132	-0.473731	-0.482462	-0.489288	-0.494183	-0.497128	-0.498111	-0.497128	-0.494183	-0.489288	-0.482462	-0.473731	-0.463132	-0.450704	-0.436498	-0.420569	-0.40298	-0.383801	-0.363107	-0.34098	-0.317508	-0.292782	-0.266901	-0.239967	-0.212085	-0.183367	-0.153925	-0.123875	-0.0933366	-0.0624298	-0.0312766
0	-0.0313583	-0.0625928	-0.0935803	-0.124199	-0.154327	-0.183846	-0.212639	-0.240593	-0.267598	-0.293547	-0.318337	-0.341871	-0.364055	-0.384803	-0.404032	-0.421667	-0.437637	-0.451881	-0.464341	-0.474968	-0.483721	-0.490565	-0.495473	-0.498426	-0.499411	-0.498426	-0.495473	-0.490565	-0.483721	-0.474968	-0.464341	-0.451881	-0.437637	-0.421667	-0.404032	-0.384803	-0.364055	-0.341871	-0.318337	-0.293547	-0.267598	-0.240593	-0.212639	-0.183846	-0.154327	-0.124199	-0.0935803	-0.0625928	-0.0313583
0	-0.0312766	-0.0624298	-0.0933366	-0.123875	-0.153925	-0.183367	-0.212085	-0.239967	-0.266901	-0.292782	-0.317508	-0.34098	-0.363107	-0.383801	-0.40298	-0.420569	-0.436498	-0.450704	-0.463132	-0.473731	-0.482462	-0.489288	-0.494183	-0.497128	-0.498111	-0.497128	-0.494183	-0.489288	-0.482462	-0.473731	-0.463132	-0.450704	-0.436498	-0.420569	-0.40298	-0.383801	-0.363107	-0.34098	-0.317508	-0.292782	-0.266901	-0.239967	-0.212085	-0.183367	-0.153925	-0.123875	-0.0933366	-0.0624298	-0.0312766
0	-0.0310324	-0.0619424	-0.0926079	-0.122908	-0.152723	-0.181935	-0.210429	-0.238093	-0.264817	-0.290496	-0.315029	-0.338318	-0.360272	-0.380804	-0.399834	-0.417285	-0.43309	-0.447185	-0.459516	-0.470033	-0.478695	-0.485468	-0.490324	-0.493246	-0.494222	-0.493246	-0.490324	-0.485468	-0.478695	-0.470033	-0.459516	-0.447185	-0.43309	-0.417285	-0.399834	-0.380804	-0.360272	-0.338318	-0.315029	-0.290496	-0.264817	-0.238093	-0.210429	-0.181935	-0.152723	-0.122908	-0.0926079	-0.0619424	-0.0310324
0	-0.0306281	-0.0611352	-0.0914011	-0.121306	-0.150733	-0.179564	-0.207687	-0.234991	-0.261366	-0.286711	-0.310924	-0.333909	-0.355577	-0.375842	-0.394623	-0.411848	-0.427446	-0.441358	-0.453528	-0.463908	-0.472457	-0.479142	-0.483935	-0.486819	-0.487781	-0.486819	-0.483935	-0.479142	-0.472457	-0.463908	-0.453528	-0.441358	-0.427446	-0.411848	-0.394623	-0.375842	-0.355577	-0.333909	-0.310924	-0.286711	-0.261366	-0.234991	-0.207687	-0.179564	-0.150733	-0.121306	-0.0914011	-0.0611352	-0.0306281
0	-0.0300674	-0.0600161	-0.089728	-0.119086	-0.147974	-0.176277	-0.203886	-0.230689	-0.256582	-0.281462	-0.305232	-0.327797	-0.349068	-0.368962	-0.3874	-0.404309	-0.419622	-0.433279	-0.445226	-0.455416	-0.463809	-0.470371	-0.475077	-0.477908	-0.478853	-0.477908	-0.475077	-0.470371	-0.463809	-0.455416	-0.445226	-0.433279	-0.419622	-0.404309	-0.3874	-0.368962	-0.349068	-0.327797	-0.305232	-0.281462	-0.256582	-0.230689	-0.203886	-0.176277	-0.147974	-0.119086	-0.089728	-0.0600161	-0.0300674
0	-0.0293559	-0.0585959	-0.0876046	-0.116268	-0.144472	-0.172106	-0.199061	-0.22523	-0.25051	-0.274802	-0.298009	-0.32004	-0.340808	-0.360231	-0.378232	-0.394741	-0.409691	-0.423025	-0.43469	-0.444639	-0.452833	-0.45924	-0.463834	-0.466598	-0.467521	-0.466598	-0.463834	-0.45924	-0.452833	-0.444639	-0.43469	-0.423025	-0.409691	-0.394741	-0.378232	-0.360231	-0.340808	-0.32004	-0.298009	-0.274802	-0.25051	-0.22523	-0.199061	-0.172106	-0.144472	-0.116268	-0.0876046	-0.0585959	-0.0293559
0	-0.0285002	-0.056888	-0.0850513	-0.112879	-0.140261	-0.16709	-0.193259	-0.218665	-0.243209	-0.266792	-0.289323	-0.310712	-0.330875	-0.349731	-0.367208	-0.383235	-0.39775	-0.410696	-0.42202	-0.431679	-0.439634	-0.445854	-0.450315	-0.452998	-0.453894	-0.452998	-0.450315	-0.445854	-0.439634	-0.431679	-0.42202	-0.410696	-0.39775	-0.383235	-0.367208	-0.349731	-0.330875	-0.310712	-0.289323	-0.266792	-0.243209	-0.218665	-0.193259	-0.16709	-0.140261	-0.112879	-0.0850513	-0.056888	-0.0285002
0	-0.0275087	-0.0549088	-0.0820922	-0.108952	-0.135381	-0.161276	-0.186535	-0.211057	-0.234747	-0.25751	-0.279257	-0.299902	-0.319363	-0.337564	-0.354432	-0.369902	-0.383912	-0.396407	-0.407337	-0.41666	-0.424339	-0.430342	-0.434648	-0.437238	-0.438102	-0.437238	-0.434648	-0.430342	-0.424339	-0.41666	-0.407337	-0.396407	-0.383912	-0.369902	-0.354432	-0.337564	-0.319363	-0.299902	-0.279257	-0.25751	-0.234747	-0.211057	-0.186535	-0.161276	-0.135381	-0.108952	-0.0820922	-0.0549088	-0.0275087
0	-0.0263905	-0.0526769	-0.0787553	-0.104523	-0.129878	-0.154721	-0.178953	-0.202478	-0.225205	-0.247043	-0.267906	-0.287711	-0.306382	-0.323842	-0.340025	-0.354866	-0.368307	-0.380294	-0.39078	-0.399724	-0.40709	-0.41285	-0.41698	-0.419465	-0.420294	-0.419465	-0.41698	-0.41285	-0.40709	-0.399724	-0.39078	-0.380294	-0.368307	-0.354866	-0.340025	-0.323842	-0.306382	-0.287711	-0.267906	-0.247043	-0.225205	-0.202478	-0.178953	-0.154721	-0.129878	-0.104523	-0.0787553	-0.0526769	-0.0263905
0	-0.0251562	-0.0502131	-0.0750718	-0.0996343	-0.123804	-0.147484	-0.170583	-0.193008	-0.214672	-0.235488	-0.255375	-0.274255	-0.292052	-0.308696	-0.324122	-0.338269	-0.351081	-0.362507	-0.372503	-0.381028	-0.38805	-0.39354	-0.397478	-0.399846	-0.400637	-0.399846	-0.397478	-0.39354	-0.38805	-0.381028	-0.372503	-0.362507	-0.351081	-0.338269	-0.324122	-0.308696	-0.292052	-0.274255	-0.255375	-0.235488	-0.214672	-0.193008	-0.170583	-0.147484	-0.123804	-0.0996343	-0.0750718	-0.0502131	-0.0251562
0	-0.0238171	-0.0475403	-0.0710758	-0.0943308	-0.117213	-0.139634	-0.161503	-0.182734	-0.203245	-0.222953	-0.241782	-0.259656	-0.276506	-0.292264	-0.306869	-0.320263	-0.332393	-0.343211	-0.352674	-0.360746	-0.367394	-0.372592	-0.37632	-0.378562	-0.379311	-0.378562	-0.37632	-0.372592	-0.367394	-0.360746	-0.352674	-0.343211	-0.332393	-0.320263	-0.306869	-0.292264	-0.276506	-0.259656	-0.241782	-0.222953	-0.203245	-0.182734	-0.161503	-0.139634	-0.117213	-0.0943308	-0.0710758	-0.0475403	-0.0238171
0	-0.0223855	-0.0446827	-0.0668036	-0.0886608	-0.110168	-0.131241	-0.151795	-0.171751	-0.191028	-0.209552	-0.227249	-0.244049	-0.259886	-0.274697	-0.288424	-0.301013	-0.312413	-0.322581	-0.331476	-0.339062	-0.345311	-0.350197	-0.3537	-0.355808	-0.356511	-0.355808	-0.3537	-0.350197	-0.345311	-0.339062	-0.331476	-0.322581	-0.312413	-0.301013	-0.288424	-0.274697	-0.259886	-0.244049	-0.227249	-0.209552	-0.191028	-0.171751	-0.151795	-0.131241	-0.110168	-0.0886608	-0.0668036	-0.0446827	-0.0223855
0	-0.0208743	-0.0416662	-0.0622937	-0.0826753	-0.102731	-0.122381	-0.141548	-0.160156	-0.178132	-0.195405	-0.211907	-0.227573	-0.242341	-0.256152	-0.268952	-0.280691	-0.291322	-0.300804	-0.309098	-0.316172	-0.321999	-0.326555	-0.329822	-0.331787	-0.332443	-0.331787	-0.329822	-0.326555	-0.321999	-0.316172	-0.309098	-0.300804	-0.291322	-0.280691	-0.268952	-0.256152	-0.242341	-0.227573	-0.211907	-0.195405	-0.178132	-0.160156	-0.141548	-0.122381	-0.102731	-0.0826753	-0.0622937	-0.0416662	-0.0208743
0	-0.0192968	-0.0385174	-0.057586	-0.0764273	-0.094967	-0.113132	-0.13085	-0.148052	-0.16467	-0.180638	-0.195893	-0.210375	-0.224026	-0.236794	-0.248627	-0.259479	-0.269306	-0.278071	-0.285739	-0.292278	-0.297665	-0.301876	-0.304896	-0.306713	-0.30732	-0.306713	-0.304896	-0.301876	-0.297665	-0.292278	-0.285739	-0.278071	-0.269306	-0.259479	-0.248627	-0.236794	-0.224026	-0.210375	-0.195893	-0.180638	-0.16467	-0.148052	-0.13085	-0.113132	-0.094967	-0.0764273	-0.057586	-0.0385174	-0.0192968
0	-0.0176666	-0.0352636	-0.0527213	-0.069971	-0.0869445	-0.103575	-0.119797	-0.135545	-0.150759	-0.165378	-0.179345	-0.192603	-0.205101	-0.21679	-0.227624	-0.237559	-0.246556	-0.254581	-0.2616	-0.267588	-0.272519	-0.276375	-0.27914	-0.280803	-0.281358	-0.280803	-0.27914	-0.276375	-0.272519	-0.267588	-0.2616	-0.254581	-0.246556	-0.237559	-0.227624	-0.21679	-0.205101	-0.192603	-0.179345	-0.165378	-0.150759	-0.135545	-0.119797	-0.103575	-0.0869445	-0.069971	-0.0527213	-0.0352636	-0.0176666
0	-0.0159977	-0.0319323	-0.0477409	-0.0633611	-0.0787312	-0.0937906	-0.10848	-0.122741	-0.136518	-0.149756	-0.162403	-0.174409	-0.185726	-0.196311	-0.206121	-0.215118	-0.223265	-0.230531	-0.236888	-0.24231	-0.246775	-0.250267	-0.252771	-0.254277	-0.25478	-0.254277	-0.252771	-0.250267	-0.246775	-0.24231	-0.236888	-0.230531	-0.223265	-0.215118	-0.206121	-0.196311	-0.185726	-0.174409	-0.162403	-0.149756	-0.136518	-0.122741	-0.10848	-0.0937906	-0.0787312	-0.0633611	-0.0477409	-0.0319323	-0.0159977
0	-0.0143039	-0.0285513	-0.0426861	-0.0566524	-0.0703951	-0.08386	-0.0969939	-0.109745	-0.122063	-0.133899	-0.145207	-0.155942	-0.166061	-0.175525	-0.184297	-0.192341	-0.199626	-0.206123	-0.211806	-0.216654	-0.220646	-0.223768	-0.226007	-0.227354	-0.227803	-0.227354	-0.226007	-0.223768	-0.220646	-0.216654	-0.211806	-0.206123	-0.199626	-0.192341	-0.184297	-0.175525	-0.166061	-0.155942	-0.145207	-0.133899	-0.122063	-0.109745	-0.0969939	-0.08386	-0.0703951	-0.0566524	-0.0426861	-0.0285513	-0.0143039
0	-0.0125987	-0.0251477	-0.0375974	-0.0498987	-0.0620032	-0.0738629	-0.0854311	-0.0966622	-0.107512	-0.117937	-0.127897	-0.137352	-0.146265	-0.154601	-0.162326	-0.169411	-0.175828	-0.18155	-0.186556	-0.190826	-0.194343	-0.197092	-0.199064	-0.200251	-0.200646	-0.200251	-0.199064	-0.197092	-0.194343	-0.190826	-0.186556	-0.18155	-0.175828	-0.169411	-0.162326	-0.154601	-0.146265	-0.137352	-0.127897	-0.117937	-0.107512	-0.0966622	-0.0854311	-0.0738629	-0.0620032	-0.0498987	-0.0375974	-0.0251477	-0.0125987
0	-0.0108954	-0.0217479	-0.0325145	-0.0431528	-0.0536207	-0.0638771	-0.0738814	-0.0835941	-0.0929769	-0.101993	-0.110606	-0.118783	-0.126491	-0.1337	-0.140381	-0.146508	-0.152057	-0.157006	-0.161335	-0.165028	-0.168069	-0.170447	-0.172152	-0.173178	-0.17352	-0.173178	-0.172152	-0.170447	-0.168069	-0.165028	-0.161335	-0.157006	-0.152057	-0.146508	-0.140381	-0.1337	-0.126491	-0.118783	-0.110606	-0.101993	-0.0929769	-0.0835941	-0.0738814	-0.0638771	-0.0536207	-0.0431528	-0.0325145	-0.0217479	-0.0108954
0	-0.00920686	-0.0183774	-0.0274754	-0.0364649	-0.0453106	-0.0539774	-0.0624312	-0.0706386	-0.0785673	-0.0861859	-0.0934643	-0.100374	-0.106887	-0.112979	-0.118625	-0.123802	-0.128491	-0.132673	-0.136331	-0.139452	-0.142022	-0.144031	-0.145472	-0.146339	-0.146628	-0.146339	-0.145472	-0.144031	-0.142022	-0.139452	-0.136331	-0.132673	-0.128491	-0.123802	-0.118625	-0.112979	-0.106887	-0.100374	-0.0934643	-0.0861859	-0.0785673	-0.0706386	-0.0624312	-0.0539774	-0.0453106	-0.0364649	-0.0274754	-0.0183774	-0.00920686
0	-0.00754506	-0.0150604	-0.0225162	-0.0298832	-0.0371323	-0.0442348	-0.0511627	-0.0578887	-0.0643863	-0.0706297	-0.0765945	-0.0822569	-0.0875947	-0.0925868	-0.0972135	-0.101457	-0.105299	-0.108726	-0.111724	-0.114281	-0.116387	-0.118034	-0.119215	-0.119925	-0.120162	-0.119925	-0.119215	-0.118034	-0.116387	-0.114281	-0.111724	-0.108726	-0.105299	-0.101457	-0.0972135	-0.0925868	-0.0875947	-0.0822569	-0.0765945	-0.0706297	-0.0643863	-0.0578887	-0.0511627	-0.0442348	-0.0371323	-0.0298832	-0.0225162	-0.0150604	-0.00754506
0	-0.00592137	-0.0118194	-0.0176707	-0.0234524	-0.0291414	-0.0347155	-0.0401525	-0.0454311	-0.0505304	-0.0554303	-0.0601114	-0.0645553	-0.0687444	-0.0726622	-0.0762932	-0.0796232	-0.0826389	-0.0853285	-0.0876813	-0.0896881	-0.0913409	-0.0926332	-0.09356	-0.0941175	-0.0943036	-0.0941175	-0.09356	-0.0926332	-0.0913409	-0.0896881	-0.0876813	-0.0853285	-0.0826389	-0.0796232	-0.0762932	-0.0726622	-0.0687444	-0.0645553	-0.0601114	-0.0554303	-0.0505304	-0.0454311	-0.0401525	-0.0347155	-0.0291414	-0.0234524	-0.0176707	-0.0118194	-0.00592137
0	-0.00434618	-0.00867522	-0.01297	-0.0172136	-0.0213893	-0.0254806	-0.0294713	-0.0333456	-0.0370884	-0.0406849	-0.0441207	-0.0473824	-0.0504572	-0.0533328	-0.0559979	-0.058442	-0.0606555	-0.0626296	-0.0643565	-0.0658295	-0.0670426	-0.0679912	-0.0686714	-0.0690806	-0.0692172	-0.0690806	-0.0686714	-0.0679912	-0.0670426	-0.0658295	-0.0643565	-0.0626296	-0.0606555	-0.058442	-0.0559979	-0.0533328	-0.0504572	-0.0473824	-0.0441207	-0.0406849	-0.0370884	-0.0333456	-0.0294713	-0.0254806	-0.0213893	-0.0172136	-0.01297	-0.00867522	-0.00434618
0	-0.00282889	-0.00564662	-0.00844206	-0.0112042	-0.0139221	-0.0165851	-0.0191826	-0.0217044	-0.0241405	-0.0264814	-0.0287178	-0.0308408	-0.0328421	-0.0347138	-0.0364485	-0.0380394	-0.0394801	-0.040765	-0.0418891	-0.0428478	-0.0436374	-0.0442548	-0.0446976	-0.044964	-0.0450529	-0.044964	-0.0446976	-0.0442548	-0.0436374	-0.0428478	-0.0418891	-0.040765	-0.0394801	-0.0380394	-0.0364485	-0.0347138	-0.0328421	-0.0308408	-0.0287178	-0.0264814	-0.0241405	-0.0217044	-0.0191826	-0.0165851	-0.0139221	-0.0112042	-0.00844206	-0.00564662	-0.00282889
0	-0.00137779	-0.00275014	-0.00411164	-0.00545691	-0.00678065	-0.00807762	-0.00934272	-0.0105709	-0.0117575	-0.0128976	-0.0139868	-0.0150208	-0.0159955	-0.0169071	-0.017752	-0.0185268	-0.0192285	-0.0198543	-0.0204017	-0.0208687	-0.0212533	-0.021554	-0.0217696	-0.0218993	-0.0219426	-0.0218993	-0.0217696	-0.021554	-0.0212533	-0.0208687	-0.0204017	-0.0198543	-0.0192285	-0.0185268	-0.017752	-0.0169071	-0.0159955	-0.0150208	-0.0139868	-0.0128976	-0.0117575	-0.0105709	-0.00934272	-0.00807762	-0.00678065	-0.00545691	-0.00411164	-0.00275014	-0.00137779
0	0	0	0	0	0	0	0	0	0	0	0	0	0	0	0	0	0	0	0	0	0	0	0	0	0	0	0	0	0	0	0	0	0	0	0	0	0	0	0	0	0	0	0	0	0	0	0	0	0
0	0.00129857	0.00259201	0.00387523	0.00514315	0.00639078	0.00761318	0.00880554	0.00996314	0.0110814	0.012156	0.0131826	0.0141571	0.0150758	0.015935	0.0167313	0.0174615	0.0181229	0.0187127	0.0192287	0.0196688	0.0200313	0.0203147	0.0205179	0.0206402	0.020681	0.0206402	0.0205179	0.0203147	0.0200313	0.0196688	0.0192287	0.0187127	0.0181229	0.0174615	0.0167313	0.015935	0.0150758	0.0141571	0.0131826	0.012156	0.0110814	0.00996314	0.00880554	0.00761318	0.00639078	0.00514315	0.00387523	0.00259201	0.00129857
0	0.00251326	0.00501661	0.00750016	0.0099541	0.0123688	0.0147346	0.0170423	0.0192828	0.0214471	0.0235268	0.0255136	0.0273998	0.0291778	0.0308407	0.0323818	0.0337952	0.0350752	0.0362168	0.0372154	0.0380671	0.0387687	0.0393172	0.0397105	0.0399472	0.0400262	0.0399472	0.0397105	0.0393172	0.0387687	0.0380671	0.0372154	0.0362168	0.0350752	0.0337952	0.0323818	0.0308407	0.0291778	0.0273998	0.0255136	0.0235268	0.0214471	0.0192828	0.0170423	0.0147346	0.0123688	0.0099541	0.00750016	0.00501661	0.00251326
0	0.00364069	0.007267	0.0108646	0.0144194	0.0179173	0.0213444	0.0246873	0.0279328	0.031068	0.0340806	0.0369588	0.039691	0.0422667	0.0446755	0.046908	0.0489554	0.0508095	0.0524632	0.0539098	0.0551436	0.0561599	0.0569544	0.0575242	0.057867	0.0579814	0.057867	0.0575242	0.0569544	0.0561599	0.0551436	0.0539098	0.0524632	0.0508095	0.0489554	0.046908	0.0446755	0.0422667	0.039691	0.0369588	0.0340806	0.031068	0.0279328	0.0246873	0.0213444	0.0179173	0.0144194	0.0108646	0.007267	0.00364069
0	0.00467869	0.00933892	0.0139623	0.0185306	0.0230257	0.0274299	0.031726	0.0358968	0.0399259	0.0437975	0.0474962	0.0510074	0.0543174	0.057413	0.060282	0.0629131	0.065296	0.0674211	0.0692801	0.0708658	0.0721717	0.0731929	0.0739251	0.0743656	0.0745127	0.0743656	0.0739251	0.0731929	0.0721717	0.0708658	0.0692801	0.0674211	0.065296	0.0629131	0.060282	0.057413	0.0543174	0.0510074	0.0474962	0.0437975	0.0399259	0.0358968	0.031726	0.0274299	0.0230257	0.0185306	0.0139623	0.00933892	0.00467869
0	0.00562636	0.0112305	0.0167903	0.0222839	0.0276895	0.0329859	0.038152	0.0431676	0.0480129	0.0526686	0.0571165	0.061339	0.0653194	0.069042	0.0724921	0.0756562	0.0785216	0.0810772	0.0833128	0.0852196	0.0867901	0.0880181	0.0888986	0.0894284	0.0896052	0.0894284	0.0888986	0.0880181	0.0867901	0.0852196	0.0833128	0.0810772	0.0785216	0.0756562	0.0724921	0.069042	0.0653194	0.061339	0.0571165	0.0526686	0.0480129	0.0431676	0.038152	0.0329859	0.0276895	0.0222839	0.0167903	0.0112305	0.00562636
0	0.00648394	0.0129423	0.0193496	0.0256805	0.0319101	0.0380137	0.0439673	0.0497474	0.0553311	0.0606965	0.0658224	0.0706885	0.0752756	0.0795656	0.0835416	0.0871879	0.0904902	0.0934353	0.0960116	0.0982091	0.100019	0.101434	0.102449	0.103059	0.103263	0.103059	0.102449	0.101434	0.100019	0.0982091	0.0960116	0.0934353	0.0904902	0.0871879	0.0835416	0.0795656	0.0752756	0.0706885	0.0658224	0.0606965	0.0553311	0.0497474	0.0439673	0.0380137	0.0319101	0.0256805	0.0193496	0.0129423	0.00648394
0	0.00725282	0.014477	0.0216441	0.0287257	0.035694	0.0425214	0.049181	0.0556465	0.0618924	0.067894	0.0736277	0.0790708	0.0842019	0.0890006	0.0934481	0.0975268	0.101221	0.104515	0.107397	0.109855	0.111879	0.113462	0.114597	0.11528	0.115508	0.11528	0.114597	0.113462	0.111879	0.109855	0.107397	0.104515	0.101221	0.0975268	0.0934481	0.0890006	0.0842019	0.0790708	0.0736277	0.067894	0.0618924	0.0556465	0.049181	0.0425214	0.035694	0.0287257	0.0216441	0.014477	0.00725282
0	0.00793539	0.0158395	0.023681	0.0314291	0.0390532	0.0465231	0.0538095	0.0608834	0.0677171	0.0742836	0.0805569	0.0865122	0.0921262	0.0973765	0.102243	0.106705	0.110747	0.114351	0.117504	0.120193	0.122408	0.12414	0.125382	0.126129	0.126379	0.126129	0.125382	0.12414	0.122408	0.120193	0.117504	0.114351	0.110747	0.106705	0.102243	0.0973765	0.0921262	0.0865122	0.0805569	0.0742836	0.0677171	0.0608834	0.0538095	0.0465231	0.0390532	0.0314291	0.023681	0.0158395	0.00793539
0	0.00853499	0.0170363	0.0254704	0.0338039	0.0420041	0.0500384	0.0578753	0.0654838	0.0728339	0.0798965	0.0866438	0.0930491	0.0990872	0.104734	0.109968	0.114768	0.119115	0.122991	0.126383	0.129275	0.131658	0.13352	0.134856	0.13566	0.135928	0.13566	0.134856	0.13352	0.131658	0.129275	0.126383	0.122991	0.119115	0.114768	0.109968	0.104734	0.0990872	0.0930491	0.0866438	0.0798965	0.0728339	0.0654838	0.0578753	0.0500384	0.0420041	0.0338039	0.0254704	0.0170363	0.00853499
0	0.00905579	0.0180758	0.0270246	0.0358666	0.0445671	0.0530918	0.0614069	0.0694796	0.0772782	0.0847717	0.0919307	0.098727	0.105134	0.111125	0.116678	0.121771	0.126383	0.130496	0.134094	0.137164	0.139691	0.141668	0.143085	0.143938	0.144222	0.143938	0.143085	0.141668	0.139691	0.137164	0.134094	0.130496	0.126383	0.121771	0.116678	0.111125	0.105134	0.098727	0.0919307	0.0847717	0.0772782	0.0694796	0.0614069	0.0530918	0.0445671	0.0358666	0.0270246	0.0180758	0.00905579
0	0.00950268	0.0189679	0.0283582	0.0376366	0.0467664	0.0557117	0.0644372	0.0729083	0.0810917	0.0889551	0.0964674	0.103599	0.110322	0.116609	0.122436	0.12778	0.13262	0.136936	0.140712	0.143932	0.146585	0.148659	0.150146	0.151041	0.151339	0.151041	0.150146	0.148659	0.146585	0.143932	0.140712	0.136936	0.13262	0.12778	0.122436	0.116609	0.110322	0.103599	0.0964674	0.0889551	0.0810917	0.0729083	0.0644372	0.0557117	0.0467664	0.0376366	0.0283582	0.0189679	0.00950268
0	0.00988111	0.0197232	0.0294875	0.0391354	0.0486288	0.0579304	0.0670033	0.0758118	0.084321	0.0924976	0.100309	0.107725	0.114715	0.121253	0.127312	0.132869	0.137901	0.142389	0.146315	0.149664	0.152422	0.154579	0.156125	0.157056	0.157366	0.157056	0.156125	0.154579	0.152422	0.149664	0.146315	0.142389	0.137901	0.132869	0.127312	0.121253	0.114715	0.107725	0.100309	0.0924976	0.084321	0.0758118	0.0670033	0.0579304	0.0486288	0.0391354	0.0294875	0.0197232	0.00988111
0	0.010197	0.0203537	0.0304301	0.0403865	0.0501834	0.0597823	0.0691452	0.0782353	0.0870166	0.0954545	0.103516	0.111168	0.118382	0.125129	0.131382	0.137116	0.14231	0.146941	0.150993	0.154449	0.157295	0.15952	0.161116	0.162076	0.162397	0.162076	0.161116	0.15952	0.157295	0.154449	0.150993	0.146941	0.14231	0.137116	0.131382	0.125129	0.118382	0.111168	0.103516	0.0954545	0.0870166	0.0782353	0.0691452	0.0597823	0.0501834	0.0403865	0.0304301	0.0203537	0.010197
0	0.0104565	0.0208718	0.0312047	0.0414144	0.0514607	0.0613039	0.0709052	0.0802266	0.0892314	0.0978841	0.10615	0.113998	0.121395	0.128314	0.134726	0.140606	0.145932	0.150681	0.154836	0.15838	0.161299	0.163581	0.165217	0.166202	0.16653	0.166202	0.165217	0.163581	0.161299	0.15838	0.154836	0.150681	0.145932	0.140606	0.134726	0.128314	0.121395	0.113998	0.10615	0.0978841	0.0892314	0.0802266	0.0709052	0.0613039	0.0514607	0.0414144	0.0312047	0.0208718	0.0104565
0	0.0106661	0.0212901	0.0318301	0.0422445	0.0524921	0.0625326	0.0723263	0.0818346	0.0910199	0.099846	0.108278	0.116283	0.123829	0.130886	0.137426	0.143424	0.148857	0.153701	0.157939	0.161554	0.164531	0.166859	0.168529	0.169533	0.169868	0.169533	0.168529	0.166859	0.164531	0.161554	0.157939	0.153701	0.148857	0.143424	0.137426	0.130886	0.123829	0.116283	0.108278	0.099846	0.0910199	0.0818346	0.0723263	0.0625326	0.0524921	0.0422445	0.0318301	0.0212901	0.0106661
0	0.0108321	0.0216215	0.0323255	0.042902	0.0533092	0.0635059	0.0734521	0.0831083	0.0924366	0.1014	0.109963	0.118093	0.125756	0.132923	0.139565	0.145657	0.151173	0.156094	0.160398	0.164069	0.167092	0.169456	0.171152	0.172172	0.172512	0.172172	0.171152	0.169456	0.167092	0.164069	0.160398	0.156094	0.151173	0.145657	0.139565	0.132923	0.125756	0.118093	0.109963	0.1014	0.0924366	0.0831083	0.0734521	0.0635059	0.0533092	0.042902	0.0323255	0.0216215	0.0108321
0	0.0109609	0.0218784	0.0327097	0.0434119	0.0539427	0.0642606	0.074325	0.084096	0.0935351	0.102605	0.11127	0.119496	0.12725	0.134502	0.141224	0.147388	0.15297	0.157949	0.162304	0.166019	0.169078	0.17147	0.173186	0.174218	0.174562	0.174218	0.173186	0.17147	0.169078	0.166019	0.162304	0.157949	0.15297	0.147388	0.141224	0.134502	0.12725	0.119496	0.11127	0.102605	0.0935351	0.084096	0.074325	0.0642606	0.0539427	0.0434119	0.0327097	0.0218784	0.0109609
0	0.0110583	0.022073	0.0330006	0.0437979	0.0544224	0.0648321	0.0749859	0.0848438	0.0943669	0.103518	0.11226	0.120559	0.128382	0.135699	0.14248	0.148698	0.15433	0.159353	0.163747	0.167495	0.170582	0.172995	0.174726	0.175767	0.176115	0.175767	0.174726	0.172995	0.170582	0.167495	0.163747	0.159353	0.15433	0.148698	0.14248	0.135699	0.128382	0.120559	0.11226	0.103518	0.0943669	0.0848438	0.0749859	0.0648321	0.0544224	0.0437979	0.0330006	0.022073	0.0110583
0	0.0111302	0.0222165	0.033215	0.0440825	0.0547761	0.0652534	0.0754733	0.0853952	0.0949802	0.10419	0.112989	0.121342	0.129216	0.13658	0.143406	0.149665	0.155333	0.160389	0.164811	0.168583	0.17169	0.174119	0.175861	0.176909	0.177259	0.176909	0.175861	0.174119	0.17169	0.168583	0.164811	0.160389	0.155333	0.149665	0.143406	0.13658	0.129216	0.121342	0.112989	0.10419	0.0949802	0.0853952	0.0754733	0.0652534	0.0547761	0.0440825	0.033215	0.0222165	0.0111302
0	0.0111816	0.0223191	0.0333685	0.0442862	0.0550291	0.0655549	0.0758219	0.0857897	0.0954189	0.104672	0.113511	0.121903	0.129813	0.137211	0.144068	0.150356	0.156051	0.16113	0.165573	0.169362	0.172483	0.174924	0.176674	0.177727	0.178078	0.177727	0.176674	0.174924	0.172483	0.169362	0.165573	0.16113	0.156051	0.150356	0.144068	0.137211	0.129813	0.121903	0.113511	0.104672	0.0954189	0.0857897	0.0758219	0.0655549	0.0550291	0.0442862	0.0333685	0.0223191	0.0111816
0	0.0112171	0.02239	0.0334745	0.0444268	0.0552039	0.0657631	0.0760627	0.0860622	0.095722	0.105004	0.113872	0.12229	0.130226	0.137647	0.144526	0.150834	0.156546	0.161641	0.166099	0.1699	0.173031	0.175479	0.177235	0.178291	0.178643	0.178291	0.177235	0.175479	0.173031	0.1699	0.166099	0.161641	0.156546	0.150834	0.144526	0.137647	0.130226	0.12229	0.113872	0.105004	0.095722	0.0860622	0.0760627	0.0657631	0.0552039	0.0444268	0.0334745	0.02239	0.0112171
0	0.0112406	0.0224368	0.0335445	0.0445198	0.0553194	0.0659006	0.0762218	0.0862422	0.0959222	0.105224	0.11411	0.122546	0.130498	0.137935	0.144828	0.151149	0.156874	0.16198	0.166446	0.170256	0.173393	0.175846	0.177606	0.178664	0.179017	0.178664	0.177606	0.175846	0.173393	0.170256	0.166446	0.16198	0.156874	0.151149	0.144828	0.137935	0.130498	0.122546	0.11411	0.105224	0.0959222	0.0862422	0.0762218	0.0659006	0.0553194	0.0445198	0.0335445	0.0224368	0.0112406
0	0.0112551	0.0224658	0.0335878	0.0445772	0.0553908	0.0659857	0.0763202	0.0863535	0.096046	0.105359	0.114257	0.122704	0.130666	0.138113	0.145015	0.151344	0.157076	0.162189	0.166661	0.170475	0.173617	0.176073	0.177835	0.178895	0.179248	0.178895	0.177835	0.176073	0.173617	0.170475	0.166661	0.162189	0.157076	0.151344	0.145015	0.138113	0.130666	0.122704	0.114257	0.105359	0.096046	0.0863535	0.0763202	0.0659857	0.0553908	0.0445772	0.0335878	0.0224658	0.0112551
0	0.0112629	0.0224813	0.033611	0.0446081	0.0554291	0.0660314	0.076373	0.0864133	0.0961125	0.105432	0.114336	0.122789	0.130757	0.138209	0.145115	0.151449	0.157185	0.162301	0.166776	0.170593	0.173737	0.176195	0.177958	0.179018	0.179372	0.179018	0.177958	0.176195	0.173737	0.170593	0.166776	0.162301	0.157185	0.151449	0.145115	0.138209	0.130757	0.122789	0.114336	0.105432	0.0961125	0.0864133	0.076373	0.0660314	0.0554291	0.0446081	0.033611	0.0224813	0.0112629
0	0.0112653	0.0224862	0.0336183	0.0446178	0.0554411	0.0660457	0.0763896	0.086432	0.0961334	0.105455	0.114361	0.122815	0.130785	0.138239	0.145147	0.151482	0.157219	0.162336	0.166812	0.17063	0.173775	0.176233	0.177997	0.179057	0.179411	0.179057	0.177997	0.176233	0.173775	0.17063	0.166812	0.162336	0.157219	0.151482	0.145147	0.138239	0.130785	0.122815	0.114361	0.105455	0.0961334	0.086432	0.0763896	0.0660457	0.0554411	0.0446178	0.0336183	0.0224862	0.0112653
0	0.0112629	0.0224813	0.033611	0.0446081	0.0554291	0.0660314	0.076373	0.0864133	0.0961125	0.105432	0.114336	0.122789	0.130757	0.138209	0.145115	0.151449	0.157185	0.162301	0.166776	0.170593	0.173737	0.176195	0.177958	0.179018	0.179372	0.179018	0.177958	0.176195	0.173737	0.170593	0.166776	0.162301	0.157185	0.151449	0.145115	0.138209	0.130757	0.122789	0.114336	0.105432	0.0961125	0.0864133	0.076373	0.0660314	0.0554291	0.0446081	0.033611	0.0224813	0.0112629
0	0.0112551	0.0224658	0.0335878	0.0445772	0.0553908	0.0659857	0.0763202	0.0863535	0.096046	0.105359	0.114257	0.122704	0.130666	0.138113	0.145015	0.151344	0.157076	0.162189	0.166661	0.170475	0.173617	0.176073	0.177835	0.178895	0.179248	0.178895	0.177835	0.176073	0.173617	0.170475	0.166661	0.162189	0.157076	0.151344	0.145015	0.138113	0.130666	0.122704	0.114257	0.105359	0.096046	0.0863535	0.0763202	0.0659857	0.0553908	0.0445772	0.0335878	0.0224658	0.0112551
0	0.0112406	0.0224368	0.0335445	0.0445198	0.0553194	0.0659006	0.0762218	0.0862422	0.0959222	0.105224	0.11411	0.122546	0.130498	0.137935	0.144828	0.151149	0.156874	0.16198	0.166446	0.170256	0.173393	0.175846	0.177606	0.178664	0.179017	0.178664	0.177606	0.175846	0.173393	0.170256	0.166446	0.16198	0.156874	0.151149	0.144828	0.137935	0.130498	0.122546	0.11411	0.105224	0.0959222	0.0862422	0.0762218	0.0659006	0.0553194	0.0445198	0.0335445	0.0224368	0.0112406
0	0.0112171	0.02239	0.0334745	0.0444268	0.0552039	0.0657631	0.0760627	0.0860622	0.095722	0.105004	0.113872	0.12229	0.130226	0.137647	0.144526	0.150834	0.156546	0.161641	0.166099	0.1699	0.173031	0.175479	0.177235	0.178291	0.178643	0.178291	0.177235	0.175479	0.173031	0.1699	0.166099	0.161641	0.156546	0.150834	0.144526	0.137647	0.130226	0.12229	0.113872	0.105004	0.095722	0.0860622	0.0760627	0.0657631	0.0552039	0.0444268	0.0334745	0.02239	0.0112171
0	0.0111816	0.0223191	0.0333685	0.0442862	0.0550291	0.0655549	0.0758219	0.0857897	0.0954189	0.104672	0.113511	0.121903	0.129813	0.137211	0.144068	0.150356	0.156051	0.16113	0.165573	0.169362	0.172483	0.174924	0.176674	0.177727	0.178078	0.177727	0.176674	0.174924	0.172483	0.169362	0.165573	0.16113	0.156051	0.150356	0.144068	0.137211	0.129813	0.121903	0.113511	0.104672	0.0954189	0.0857897	0.0758219	0.0655549	0.0550291	0.0442862	0.0333685	0.0223191	0.0111816
0	0.0111302	0.0222165	0.033215	0.0440825	0.0547761	0.0652534	0.0754733	0.0853952	0.0949802	0.10419	0.112989	0.121342	0.129216	0.13658	0.143406	0.149665	0.155333	0.160389	0.164811	0.168583	0.17169	0.174119	0.175861	0.176909	0.177259	0.176909	0.175861	0.174119	0.17169	0.168583	0.164811	0.160389	0.155333	0.149665	0.143406	0.13658	0.129216	0.121342	0.112989	0.10419	0.0949802	0.0853952	0.0754733	0.0652534	0.0547761	0.0440825	0.033215	0.0222165	0.0111302
0	0.0110583	0.022073	0.0330006	0.0437979	0.0544224	0.0648321	0.0749859	0.0848438	0.0943669	0.103518	0.11226	0.120559	0.128382	0.135699	0.14248	0.148698	0.15433	0.159353	0.163747	0.167495	0.170582	0.172995	0.174726	0.175767	0.176115	0.175767	0.174726	0.172995	0.170582	0.167495	0.163747	0.159353	0.15433	0.148698	0.14248	0.135699	0.128382	0.120559	0.11226	0.103518	0.0943669	0.0848438	0.0749859	0.0648321	0.0544224	0.0437979	0.0330006	0.022073	0.0110583
0	0.0109609	0.0218784	0.0327097	0.0434119	0.0539427	0.0642606	0.074325	0.084096	0.0935351	0.102605	0.11127	0.119496	0.12725	0.134502	0.141224	0.147388	0.15297	0.157949	0.162304	0.166019	0.169078	0.17147	0.173186	0.174218	0.174562	0.174218	0.173186	0.17147	0.169078	0.166019	0.162304	0.157949	0.15297	0.147388	0.141224	0.134502	0.12725	0.119496	0.11127	0.102605	0.0935351	0.084096	0.074325	0.0642606	0.0539427	0.0434119	0.0327097	0.0218784	0.0109609
0	0.0108321	0.0216215	0.0323255	0.042902	0.0533092	0.0635059	0.0734521	0.0831083	0.0924366	0.1014	0.109963	0.118093	0.125756	0.132923	0.139565	0.145657	0.151173	0.156094	0.160398	0.164069	0.167092	0.169456	0.171152	0.172172	0.172512	0.172172	0.171152	0.169456	0.167092	0.164069	0.160398	0.156094	0.151173	0.145657	0.139565	0.132923	0.125756	0.118093	0.109963	0.1014	0.0924366	0.0831083	0.0734521	0.0635059	0.0533092	0.042902	0.0323255	0.0216215	0.0108321
0	0.0106661	0.0212901	0.0318301	0.0422445	0.0524921	0.0625326	0.0723263	0.0818346	0.0910199	0.099846	0.108278	0.116283	0.123829	0.130886	0.137426	0.143424	0.148857	0.153701	0.157939	0.161554	0.164531	0.166859	0.168529	0.169533	0.169868	0.169533	0.168529	0.166859	0.164531	0.161554	0.157939	0.153701	0.148857	0.143424	0.137426	0.130886	0.123829	0.116283	0.108278	0.099846	0.0910199	0.0818346	0.0723263	0.0625326	0.0524921	0.0422445	0.0318301	0.0212901	0.0106661
0	0.0104565	0.0208718	0.0312047	0.0414144	0.0514607	0.0613039	0.0709052	0.0802266	0.0892314	0.0978841	0.10615	0.113998	0.121395	0.128314	0.134726	0.140606	0.145932	0.150681	0.154836	0.15838	0.161299	0.163581	0.165217	0.166202	0.16653	0.166202	0.165217	0.163581	0.161299	0.15838	0.154836	0.150681	0.145932	0.140606	0.134726	0.128314	0.121395	0.113998	0.10615	0.0978841	0.0892314	0.0802266	0.0709052	0.0613039	0.0514607	0.0414144	0.0312047	0.0208718	0.0104565
0	0.010197	0.0203537	0.0304301	0.0403865	0.0501834	0.0597823	0.0691452	0.0782353	0.0870166	0.0954545	0.103516	0.111168	0.118382	0.125129	0.131382	0.137116	0.14231	0.146941	0.150993	0.154449	0.157295	0.15952	0.161116	0.162076	0.162397	0.162076	0.161116	0.15952	0.157295	0.154449	0.150993	0.146941	0.14231	0.137116	0.131382	0.125129	0.118382	0.111168	0.103516	0.0954545	0.0870166	0.0782353	0.0691452	0.0597823	0.0501834	0.0403865	0.0304301	0.0203537	0.010197
0	0.00988111	0.0197232	0.0294875	0.0391354	0.0486288	0.0579304	0.0670033	0.0758118	0.084321	0.0924976	0.100309	0.107725	0.114715	0.121253	0.127312	0.132869	0.137901	0.142389	0.146315	0.149664	0.152422	0.154579	0.156125	0.157056	0.157366	0.157056	0.156125	0.154579	0.152422	0.149664	0.146315	0.142389	0.137901	0.132869	0.127312	0.121253	0.114715	0.107725	0.100309	0.0924976	0.084321	0.0758118	0.0670033	0.0579304	0.0486288	0.0391354	0.0294875	0.0197232	0.00988111
0	0.00950268	0.0189679	0.0283582	0.0376366	0.0467664	0.0557117	0.0644372	0.0729083	0.0810917	0.0889551	0.0964674	0.103599	0.110322	0.116609	0.122436	0.12778	0.13262	0.136936	0.140712	0.143932	0.146585	0.148659	0.150146	0.151041	0.151339	0.151041	0.150146	0.148659	0.146585	0.143932	0.140712	0.136936	0.13262	0.12778	0.122436	0.116609	0.110322	0.103599	0.0964674	0.0889551	0.0810917	0.0729083	0.0644372	0.0557117	0.0467664	0.0376366	0.0283582	0.0189679	0.00950268
0	0.00905579	0.0180758	0.0270246	0.0358666	0.0445671	0.0530918	0.0614069	0.0694796	0.0772782	0.0847717	0.0919307	0.098727	0.105134	0.111125	0.116678	0.121771	0.126383	0.130496	0.134094	0.137164	0.139691	0.141668	0.143085	0.143938	0.144222	0.143938	0.143085	0.141668	0.139691	0.137164	0.134094	0.130496	0.126383	0.121771	0.116678	0.111125	0.105134	0.098727	0.0919307	0.0847717	0.0772782	0.0694796	0.0614069	0.0530918	0.0445671	0.0358666	0.0270246	0.0180758	0.00905579
0	0.00853499	0.0170363	0.0254704	0.0338039	0.0420041	0.0500384	0.0578753	0.0654838	0.0728339	0.0798965	0.0866438	0.0930491	0.0990872	0.104734	0.109968	0.114768	0.119115	0.122991	0.126383	0.129275	0.131658	0.13352	0.134856	0.13566	0.135928	0.13566	0.134856	0.13352	0.131658	0.129275	0.126383	0.122991	0.119115	0.114768	0.109968	0.104734	0.0990872	0.0930491	0.0866438	0.0798965	0.0728339	0.0654838	0.0578753	0.0500384	0.0420041	0.0338039	0.0254704	0.0170363	0.00853499
0	0.00793539	0.0158395	0.023681	0.0314291	0.0390532	0.0465231	0.0538095	0.0608834	0.0677171	0.0742836	0.0805569	0.0865122	0.0921262	0.0973765	0.102243	0.106705	0.110747	0.114351	0.117504	0.120193	0.122408	0.12414	0.125382	0.126129	0.126379	0.126129	0.125382	0.12414	0.122408	0.120193	0.117504	0.114351	0.110747	0.106705	0.102243	0.0973765	0.0921262	0.0865122	0.0805569	0.0742836	0.0677171	0.0608834	0.0538095	0.0465231	0.0390532	0.0314291	0.023681	0.0158395	0.00793539
0	0.00725282	0.014477	0.0216441	0.0287257	0.035694	0.0425214	0.049181	0.0556465	0.0618924	0.067894	0.0736277	0.0790708	0.0842019	0.0890006	0.0934481	0.0975268	0.101221	0.104515	0.107397	0.109855	0.111879	0.113462	0.114597	0.11528	0.115508	0.11528	0.114597	0.113462	0.111879	0.109855	0.107397	0.104515	0.101221	0.0975268	0.0934481	0.0890006	0.0842019	0.0790708	0.0736277	0.067894	0.0618924	0.0556465	0.049181	0.0425214	0.035694	0.0287257	0.0216441	0.014477	0.00725282
0	0.00648394	0.0129423	0.0193496	0.0256805	0.0319101	0.0380137	0.0439673	0.0497474	0.0553311	0.0606965	0.0658224	0.0706885	0.0752756	0.0795656	0.0835416	0.0871879	0.0904902	0.0934353	0.0960116	0.0982091	0.100019	0.101434	0.102449	0.103059	0.103263	0.103059	0.102449	0.101434	0.100019	0.0982091	0.0960116	0.0934353	0.0904902	0.0871879	0.0835416	0.0795656	0.0752756	0.0706885	0.0658224	0.0606965	0.0553311	0.0497474	0.0439673	0.0380137	0.0319101	0.0256805	0.0193496	0.0129423	0.00648394
0	0.00562636	0.0112305	0.0167903	0.0222839	0.0276895	0.0329859	0.038152	0.0431676	0.0480129	0.0526686	0.0571165	0.061339	0.0653194	0.069042	0.0724921	0.0756562	0.0785216	0.0810772	0.0833128	0.0852196	0.0867901	0.0880181	0.0888986	0.0894284	0.0896052	0.0894284	0.0888986	0.0880181	0.0867901	0.0852196	0.0833128	0.0810772	0.0785216	0.0756562	0.0724921	0.069042	0.0653194	0.061339	0.0571165	0.0526686	0.0480129	0.0431676	0.038152	0.0329859	0.0276895	0.0222839	0.0167903	0.0112305	0.00562636
0	0.00467869	0.00933892	0.0139623	0.0185306	0.0230257	0.0274299	0.031726	0.0358968	0.0399259	0.0437975	0.0474962	0.0510074	0.0543174	0.057413	0.060282	0.0629131	0.065296	0.0674211	0.0692801	0.0708658	0.0721717	0.0731929	0.0739251	0.0743656	0.0745127	0.0743656	0.0739251	0.0731929	0.0721717	0.0708658	0.0692801	0.0674211	0.065296	0.0629131	0.060282	0.057413	0.0543174	0.0510074	0.0474962	0.0437975	0.0399259	0.0358968	0.031726	0.0274299	0.0230257	0.0185306	0.0139623	0.00933892	0.00467869
0	0.00364069	0.007267	0.0108646	0.0144194	0.0179173	0.0213444	0.0246873	0.0279328	0.031068	0.0340806	0.0369588	0.039691	0.0422667	0.0446755	0.046908	0.0489554	0.0508095	0.0524632	0.0539098	0.0551436	0.0561599	0.0569544	0.0575242	0.057867	0.0579814	0.057867	0.0575242	0.0569544	0.0561599	0.0551436	0.0539098	0.0524632	0.0508095	0.0489554	0.046908	0.0446755	0.0422667	0.039691	0.0369588	0.0340806	0.031068	0.0279328	0.0246873	0.0213444	0.0179173	0.0144194	0.0108646	0.007267	0.00364069
0	0.00251326	0.00501661	0.00750016	0.0099541	0.0123688	0.0147346	0.0170423	0.0192828	0.0214471	0.0235268	0.0255136	0.0273998	0.0291778	0.0308407	0.0323818	0.0337952	0.0350752	0.0362168	0.0372154	0.0380671	0.0387687	0.0393172	0.0397105	0.0399472	0.0400262	0.0399472	0.0397105	0.0393172	0.0387687	0.0380671	0.0372154	0.0362168	0.0350752	0.0337952	0.0323818	0.0308407	0.0291778	0.0273998	0.0255136	0.0235268	0.0214471	0.0192828	0.0170423	0.0147346	0.0123688	0.0099541	0.00750016	0.00501661	0.00251326
0	0.00129857	0.00259201	0.00387523	0.00514315	0.00639078	0.00761318	0.00880554	0.00996314	0.0110814	0.012156	0.0131826	0.0141571	0.0150758	0.015935	0.0167313	0.0174615	0.0181229	0.0187127	0.0192287	0.0196688	0.0200313	0.0203147	0.0205179	0.0206402	0.020681	0.0206402	0.0205179	0.0203147	0.0200313	0.0196688	0.0192287	0.0187127	0.0181229	0.0174615	0.0167313	0.015935	0.0150758	0.0141571	0.0131826	0.012156	0.0110814	0.00996314	0.00880554	0.00761318	0.00639078	0.00514315	0.00387523	0.00259201	0.00129857
0	0	-2.77556e-17	-1.11022e-16	-4.16334e-17	-9.71445e-17	-1.249e-16	-1.249e-16	-1.66533e-16	-1.94289e-16	-2.498e-16	-2.498e-16	-2.498e-16	-2.498e-16	-2.498e-16	-2.22045e-16	-2.77556e-16	-2.498e-16	-3.05311e-16	-2.77556e-16	-3.05311e-16	-2.77556e-16	-3.33067e-16	-2.77556e-16	-3.88578e-16	-3.05311e-16	-3.88578e-16	-3.33067e-16	-3.33067e-16	-2.77556e-16	-3.33067e-16	-2.77556e-16	-3.05311e-16	-2.77556e-16	-2.498e-16	-2.498e-16	-2.22045e-16	-2.498e-16	-1.80411e-16	-2.35922e-16	-1.94289e-16	-1.94289e-16	-1.94289e-16	-1.249e-16	-1.249e-16	-9.71445e-17	-4.16334e-17	-1.11022e-16	-8.32667e-17	-1.38778e-17
0	-0.00137779	-0.00275014	-0.00411164	-0.00545691	-0.00678065	-0.00807762	-0.00934272	-0.0105709	-0.0117575	-0.0128976	-0.0139868	-0.0150208	-0.0159955	-0.0169071	-0.017752	-0.0185268	-0.0192285	-0.0198543	-0.0204017	-0.0208687	-0.0212533	-0.021554	-0.0217696	-0.0218993	-0.0219426	-0.0218993	-0.0217696	-0.021554	-0.0212533	-0.0208687	-0.0204017	-0.0198543	-0.0192285	-0.0185268	-0.017752	-0.0169071	-0.0159955	-0.0150208	-0.0139868	-0.0128976	-0.0117575	-0.0105709	-0.00934272	-0.00807762	-0.00678065	-0.00545691	-0.00411164	-0.00275014	-0.00137779
0	-0.00282889	-0.00564662	-0.00844206	-0.0112042	-0.0139221	-0.0165851	-0.0191826	-0.0217044	-0.0241405	-0.0264814	-0.0287178	-0.0308408	-0.0328421	-0.0347138	-0.0364485	-0.0380394	-0.0394801	-0.040765	-0.0418891	-0.0428478	-0.0436374	-0.0442548	-0.0446976	-0.044964	-0.0450529	-0.044964	-0.0446976	-0.0442548	-0.0436374	-0.0428478	-0.0418891	-0.040765	-0.0394801	-0.0380394	-0.0364485	-0.0347138	-0.0328421	-0.0308408	-0.0287178	-0.0264814	-0.0241405	-0.0217044	-0.0191826	-0.0165851	-0.0139221	-0.0112042	-0.00844206	-0.00564662	-0.00282889
0	-0.00434618	-0.00867522	-0.01297	-0.0172136	-0.0213893	-0.0254806	-0.0294713	-0.0333456	-0.0370884	-0.0406849	-0.0441207	-0.0473824	-0.0504572	-0.0533328	-0.0559979	-0.058442	-0.0606555	-0.0626296	-0.0643565	-0.0658295	-0.0670426	-0.0679912	-0.0686714	-0.0690806	-0.0692172	-0.0690806	-0.0686714	-0.0679912	-0.0670426	-0.0658295	-0.0643565	-0.0626296	-0.0606555	-0.058442	-0.0559979	-0.0533328	-0.0504572	-0.0473824	-0.0441207	-0.0406849	-0.0370884	-0.0333456	-0.0294713	-0.0254806	-0.0213893	-0.0172136	-0.01297	-0.00867522	-0.00434618
0	-0.00592137	-0.0118194	-0.0176707	-0.0234524	-0.0291414	-0.0347155	-0.0401525	-0.0454311	-0.0505304	-0.0554303	-0.0601114	-0.0645553	-0.0687444	-0.0726622	-0.0762932	-0.0796232	-0.0826389	-0.0853285	-0.0876813	-0.0896881	-0.0913409	-0.0926332	-0.09356	-0.0941175	-0.0943036	-0.0941175	-0.09356	-0.0926332	-0.0913409	-0.0896881	-0.0876813	-0.0853285	-0.0826389	-0.0796232	-0.0762932	-0.0726622	-0.0687444	-0.0645553	-0.0601114	-0.0554303	-0.0505304	-0.0454311	-0.0401525	-0.0347155	-0.0291414	-0.0234524	-0.0176707	-0.0118194	-0.00592137
0	-0.00754506	-0.0150604	-0.0225162	-0.0298832	-0.0371323	-0.0442348	-0.0511627	-0.0578887	-0.0643863	-0.0706297	-0.0765945	-0.0822569	-0.0875947	-0.0925868	-0.0972135	-0.101457	-0.105299	-0.108726	-0.111724	-0.114281	-0.116387	-0.118034	-0.119215	-0.119925	-0.120162	-0.119925	-0.119215	-0.118034	-0.116387	-0.114281	-0.111724	-0.108726	-0.105299	-0.101457	-0.0972135	-0.0925868	-0.0875947	-0.0822569	-0.0765945	-0.0706297	-0.0643863	-0.0578887	-0.0511627	-0.0442348	-0.0371323	-0.0298832	-0.0225162	-0.0150604	-0.00754506
0	-0.00920686	-0.0183774	-0.0274754	-0.0364649	-0.0453106	-0.0539774	-0.0624312	-0.0706386	-0.0785673	-0.0861859	-0.0934643	-0.100374	-0.106887	-0.112979	-0.118625	-0.123802	-0.128491	-0.132673	-0.136331	-0.139452	-0.142022	-0.144031	-0.145472	-0.146339	-0.146628	-0.146339	-0.145472	-0.144031	-0.142022	-0.139452	-0.136331	-0.132673	-0.128491	-0.123802	-0.118625	-0.112979	-0.106887	-0.100374	-0.0934643	-0.0861859	-0.0785673	-0.0706386	-0.0624312	-0.0539774	-0.0453106	-0.0364649	-0.0274754	-0.0183774	-0.00920686
0	-0.0108954	-0.0217479	-0.0325145	-0.0431528	-0.0536207	-0.0638771	-0.0738814	-0.0835941	-0.0929769	-0.101993	-0.110606	-0.118783	-0.126491	-0.1337	-0.140381	-0.146508	-0.152057	-0.157006	-0.161335	-0.165028	-0.168069	-0.170447	-0.172152	-0.173178	-0.17352	-0.173178	-0.172152	-0.170447	-0.168069	-0.165028	-0.161335	-0.157006	-0.152057	-0.146508	-0.140381	-0.1337	-0.126491	-0.118783	-0.110606	-0.101993	-0.0929769	-0.0835941	-0.0738814	-0.0638771	-0.0536207	-0.0431528	-0.0325145	-0.0217479	-0.0108954
0	-0.0125987	-0.0251477	-0.0375974	-0.0498987	-0.0620032	-0.0738629	-0.0854311	-0.0966622	-0.107512	-0.117937	-0.127897	-0.137352	-0.146265	-0.154601	-0.162326	-0.169411	-0.175828	-0.18155	-0.186556	-0.190826	-0.194343	-0.197092	-0.199064	-0.200251	-0.200646	-0.200251	-0.199064	-0.197092	-0.194343	-0.190826	-0.186556	-0.18155	-0.175828	-0.169411	-0.162326	-0.154601	-0.146265	-0.137352	-0.127897	-0.117937	-0.107512	-0.0966622	-0.0854311	-0.0738629	-0.0620032	-0.0498987	-0.0375974	-0.0251477	-0.0125987
0	-0.0143039	-0.0285513	-0.0426861	-0.0566524	-0.0703951	-0.08386	-0.0969939	-0.109745	-0.122063	-0.133899	-0.145207	-0.155942	-0.166061	-0.175525	-0.184297	-0.192341	-0.199626	-0.206123	-0.211806	-0.216654	-0.220646	-0.223768	-0.226007	-0.227354	-0.227803	-0.227354	-0.226007	-0.223768	-0.220646	-0.216654	-0.211806	-0.206123	-0.199626	-0.192341	-0.184297	-0.175525	-0.166061	-0.155942	-0.145207	-0.133899	-0.122063	-0.109745	-0.0969939	-0.08386	-0.0703951	-0.0566524	-0.0426861	-0.0285513	-0.0143039
0	-0.0159977	-0.0319323	-0.0477409	-0.0633611	-0.0787312	-0.0937906	-0.10848	-0.122741	-0.136518	-0.149756	-0.162403	-0.174409	-0.185726	-0.196311	-0.206121	-0.215118	-0.223265	-0.230531	-0.236888	-0.24231	-0.246775	-0.250267	-0.252771	-0.254277	-0.25478	-0.254277	-0.252771	-0.250267	-0.246775	-0.24231	-0.236888	-0.230531	-0.223265	-0.215118	-0.206121	-0.196311	-0.185726	-0.174409	-0.162403	-0.149756	-0.136518	-0.122741	-0.10848	-0.0937906	-0.0787312	-0.0633611	-0.0477409	-0.0319323	-0.0159977
0	-0.0176666	-0.0352636	-0.0527213	-0.069971	-0.0869445	-0.103575	-0.119797	-0.135545	-0.150759	-0.165378	-0.179345	-0.192603	-0.205101	-0.21679	-0.227624	-0.237559	-0.246556	-0.254581	-0.2616	-0.267588	-0.272519	-0.276375	-0.27914	-0.280803	-0.281358	-0.280803	-0.27914	-0.276375	-0.272519	-0.267588	-0.2616	-0.254581	-0.246556	-0.237559	-0.227624	-0.21679	-0.205101	-0.192603	-0.179345	-0.165378	-0.150759	-0.135545	-0.119797	-0.103575	-0.0869445	-0.069971	-0.0527213	-0.0352636	-0.0176666
0	-0.0192968	-0.0385174	-0.057586	-0.0764273	-0.094967	-0.113132	-0.13085	-0.148052	-0.16467	-0.180638	-0.195893	-0.210375	-0.224026	-0.236794	-0.248627	-0.259479	-0.269306	-0.278071	-0.285739	-0.292278	-0.297665	-0.301876	-0.304896	-0.306713	-0.30732	-0.306713	-0.304896	-0.301876	-0.297665	-0.292278	-0.285739	-0.278071	-0.269306	-0.259479	-0.248627	-0.236794	-0.224026	-0.210375	-0.195893	-0.180638	-0.16467	-0.148052	-0.13085	-0.113132	-0.094967	-0.0764273	-0.057586	-0.0385174	-0.0192968
0	-0.0208743	-0.0416662	-0.0622937	-0.0826753	-0.102731	-0.122381	-0.141548	-0.160156	-0.178132	-0.195405	-0.211907	-0.227573	-0.242341	-0.256152	-0.268952	-0.280691	-0.291322	-0.300804	-0.309098	-0.316172	-0.321999	-0.326555	-0.329822	-0.331787	-0.332443	-0.331787	-0.329822	-0.326555	-0.321999	-0.316172	-0.309098	-0.300804	-0.291322	-0.280691	-0.268952	-0.256152	-0.242341	-0.227573	-0.211907	-0.195405	-0.178132	-0.160156	-0.141548	-0.122381	-0.102731	-0.0826753	-0.0622937	-0.0416662	-0.0208743
0	-0.0223855	-0.0446827	-0.0668036	-0.0886608	-0.110168	-0.131241	-0.151795	-0.171751	-0.191028	-0.209552	-0.227249	-0.244049	-0.259886	-0.274697	-0.288424	-0.301013	-0.312413	-0.322581	-0.331476	-0.339062	-0.345311	-0.350197	-0.3537	-0.355808	-0.356511	-0.355808	-0.3537	-0.350197	-0.345311	-0.339062	-0.331476	-0.322581	-0.312413	-0.301013	-0.288424	-0.274697	-0.259886	-0.244049	-0.227249	-0.209552	-0.191028	-0.171751	-0.151795	-0.131241	-0.110168	-0.0886608	-0.0668036	-0.0446827	-0.0223855
0	-0.0238171	-0.0475403	-0.0710758	-0.0943308	-0.117213	-0.139634	-0.161503	-0.182734	-0.203245	-0.222953	-0.241782	-0.259656	-0.276506	-0.292264	-0.306869	-0.320263	-0.332393	-0.343211	-0.352674	-0.360746	-0.367394	-0.372592	-0.37632	-0.378562	-0.379311	-0.378562	-0.37632	-0.372592	-0.367394	-0.360746	-0.352674	-0.343211	-0.332393	-0.320263	-0.306869	-0.292264	-0.276506	-0.259656	-0.241782	-0.222953	-0.203245	-0.182734	-0.161503	-0.139634	-0.117213	-0.0943308	-0.0710758	-0.0475403	-0.0238171
0	-0.0251562	-0.0502131	-0.0750718	-0.0996343	-0.123804	-0.147484	-0.170583	-0.193008	-0.214672	-0.235488	-0.255375	-0.274255	-0.292052	-0.308696	-0.324122	-0.338269	-0.351081	-0.362507	-0.372503	-0.381028	-0.38805	-0.39354	-0.397478	-0.399846	-0.400637	-0.399846	-0.397478	-0.39354	-0.38805	-0.381028	-0.372503	-0.362507	-0.351081	-0.338269	-0.324122	-0.308696	-0.292052	-0.274255	-0.255375	-0.235488	-0.214672	-0.193008	-0.170583	-0.147484	-0.123804	-0.0996343	-0.0750718	-0.0502131	-0.0251562
0	-0.0263905	-0.0526769	-0.0787553	-0.104523	-0.129878	-0.154721	-0.178953	-0.202478	-0.225205	-0.247043	-0.267906	-0.287711	-0.306382	-0.323842	-0.340025	-0.354866	-0.368307	-0.380294	-0.39078	-0.399724	-0.40709	-0.41285	-0.41698	-0.419465	-0.420294	-0.419465	-0.41698	-0.41285	-0.40709	-0.399724	-0.39078	-0.380294	-0.368307	-0.354866	-0.340025	-0.323842	-0.306382	-0.287711	-0.267906	-0.247043	-0.225205	-0.202478	-0.178953	-0.154721	-0.129878	-0.104523	-0.0787553	-0.0526769	-0.0263905
0	-0.0275087	-0.0549088	-0.0820922	-0.108952	-0.135381	-0.161276	-0.186535	-0.211057	-0.234747	-0.25751	-0.279257	-0.299902	-0.319363	-0.337564	-0.354432	-0.369902	-0.383912	-0.396407	-0.407337	-0.41666	-0.424339	-0.430342	-0.434648	-0.437238	-0.438102	-0.437238	-0.434648	-0.430342	-0.424339	-0.41666	-0.407337	-0.396407	-0.383912	-0.369902	-0.354432	-0.337564	-0.319363	-0.299902	-0.279257	-0.25751	-0.234747	-0.211057	-0.186535	-0.161276	-0.135381	-0.108952	-0.0820922	-0.0549088	-0.0275087
0	-0.0285002	-0.056888	-0.0850513	-0.112879	-0.140261	-0.16709	-0.193259	-0.218665	-0.243209	-0.266792	-0.289323	-0.310712	-0.330875	-0.349731	-0.367208	-0.383235	-0.39775	-0.410696	-0.42202	-0.431679	-0.439634	-0.445854	-0.450315	-0.452998	-0.453894	-0.452998	-0.450315	-0.445854	-0.439634	-0.431679	-0.42202	-0.410696	-0.39775	-0.383235	-0.367208	-0.349731	-0.330875	-0.310712	-0.289323	-0.266792	-0.243209	-0.218665	-0.193259	-0.16709	-0.140261	-0.112879	-0.0850513	-0.056888	-0.0285002
0	-0.0293559	-0.0585959	-0.0876046	-0.116268	-0.144472	-0.172106	-0.199061	-0.22523	-0.25051	-0.274802	-0.298009	-0.32004	-0.340808	-0.360231	-0.378232	-0.394741	-0.409691	-0.423025	-0.43469	-0.444639	-0.452833	-0.45924	-0.463834	-0.466598	-0.467521	-0.466598	-0.463834	-0.45924	-0.452833	-0.444639	-0.43469	-0.423025	-0.409691	-0.394741	-0.378232	-0.360231	-0.340808	-0.32004	-0.298009	-0.274802	-0.25051	-0.22523	-0.199061	-0.172106	-0.144472	-0.116268	-0.0876046	-0.0585959	-0.0293559
0	-0.0300674	-0.0600161	-0.089728	-0.119086	-0.147974	-0.176277	-0.203886	-0.230689	-0.256582	-0.281462	-0.305232	-0.327797	-0.349068	-0.368962	-0.3874	-0.404309	-0.419622	-0.433279	-0.445226	-0.455416	-0.463809	-0.470371	-0.475077	-0.477908	-0.478853	-0.477908	-0.475077	-0.470371	-0.463809	-0.455416	-0.445226	-0.433279	-0.419622	-0.404309	-0.3874	-0.368962	-0.349068	-0.327797	-0.305232	-0.281462	-0.256582	-0.230689	-0.203886	-0.176277	-0.147974	-0.119086	-0.089728	-0.0600161	-0.0300674
0	-0.0306281	-0.0611352	-0.0914011	-0.121306	-0.150733	-0.179564	-0.207687	-0.234991	-0.261366	-0.286711	-0.310924	-0.333909	-0.355577	-0.375842	-0.394623	-0.411848	-0.427446	-0.441358	-0.453528	-0.463908	-0.472457	-0.479142	-0.483935	-0.486819	-0.487781	-0.486819	-0.483935	-0.479142	-0.472457	-0.463908	-0.453528	-0.441358	-0.427446	-0.411848	-0.394623	-0.375842	-0.355577	-0.333909	-0.310924	-0.286711	-0.261366	-0.234991	-0.207687	-0.179564	-0.150733	-0.121306	-0.0914011	-0.0611352	-0.0306281
0	-0.0310324	-0.0619424	-0.0926079	-0.122908	-0.152723	-0.181935	-0.210429	-0.238093	-0.264817	-0.290496	-0.315029	-0.338318	-0.360272	-0.380804	-0.399834	-0.417285	-0.43309	-0.447185	-0.459516	-0.470033	-0.478695	-0.485468	-0.490324	-0.493246	-0.494222	-0.493246	-0.490324	-0.485468	-0.478695	-0.470033	-0.459516	-0.447185	-0.43309	-0.417285	-0.399834	-0.380804	-0.360272	-0.338318	-0.315029	-0.290496	-0.264817	-0.238093	-0.210429	-0.181935	-0.152723	-0.122908	-0.0926079	-0.0619424	-0.0310324
0	-0.0312766	-0.0624298	-0.0933366	-0.123875	-0.153925	-0.183367	-0.212085	-0.239967	-0.266901	-0.292782	-0.317508	-0.34098	-0.363107	-0.383801	-0.40298	-0.420569	-0.436498	-0.450704	-0.463132	-0.473731	-0.482462	-0.489288	-0.494183	-0.497128	-0.498111	-0.497128	-0.494183	-0.489288	-0.482462	-0.473731	-0.463132	-0.450704	-0.436498	-0.420569	-0.40298	-0.383801	-0.363107	-0.34098	-0.317508	-0.292782	-0.266901	-0.239967	-0.212085	-0.183367	-0.153925	-0.123875	-0.0933366	-0.0624298	-0.0312766
0	-0.0313583	-0.0625928	-0.0935803	-0.124199	-0.154327	-0.183846	-0.212639	-0.240593	-0.267598	-0.293547	-0.318337	-0.341871	-0.364055	-0.384803	-0.404032	-0.421667	-0.437637	-0.451881	-0.464341	-0.474968	-0.483721	-0.490565	-0.495473	-0.498426	-0.499411	-0.498426	-0.495473	-0.490565	-0.483721	-0.474968	-0.464341	-0.451881	-0.437637	-0.421667	-0.404032	-0.384803	-0.364055	-0.341871	-0.318337	-0.293547	-0.267598	-0.240593	-0.212639	-0.183846	-0.154327	-0.124199	-0.0935803	-0.0625928	-0.0313583
0	-0.0312766	-0.0624298	-0.0933366	-0.123875	-0.153925	-0.183367	-0.212085	-0.239967	-0.266901	-0.292782	-0.317508	-0.34098	-0.363107	-0.383801	-0.40298	-0.420569	-0.436498	-0.450704	-0.463132	-0.473731	-0.482462	-0.489288	-0.494183	-0.497128	-0.498111	-0.497128	-0.494183	-0.489288	-0.482462	-0.473731	-0.463132	-0.450704	-0.436498	-0.420569	-0.40298	-0.383801	-0.363107	-0.34098	-0.317508	-0.292782	-0.266901	-0.239967	-0.212085	-0.183367	-0.153925	-0.123875	-0.0933366	-0.0624298	-0.0312766
0	-0.0310324	-0.0619424	-0.0926079	-0.122908	-0.152723	-0.181935	-0.210429	-0.238093	-0.264817	-0.290496	-0.315029	-0.338318	-0.360272	-0.380804	-0.399834	-0.417285	-0.43309	-0.447185	-0.459516	-0.470033	-0.478695	-0.485468	-0.490324	-0.493246	-0.494222	-0.493246	-0.490324	-0.485468	-0.478695	-0.470033	-0.459516	-0.447185	-0.43309	-0.417285	-0.399834	-0.380804	-0.360272	-0.338318	-0.315029	-0.290496	-0.264817	-0.238093	-0.210429	-0.181935	-0.152723	-0.122908	-0.0926079	-0.0619424	-0.0310324
0	-0.0306281	-0.0611352	-0.0914011	-0.121306	-0.150733	-0.179564	-0.207687	-0.234991	-0.261366	-0.286711	-0.310924	-0.333909	-0.355577	-0.375842	-0.394623	-0.411848	-0.427446	-0.441358	-0.453528	-0.463908	-0.472457	-0.479142	-0.483935	-0.486819	-0.487781	-0.486819	-0.483935	-0.479142	-0.472457	-0.463908	-0.453528	-0.441358	-0.427446	-0.411848	-0.394623	-0.375842	-0.355577	-0.333909	-0.310924	-0.286711	-0.261366	-0.234991	-0.207687	-0.179564	-0.150733	-0.121306	-0.0914011	-0.0611352	-0.0306281
0	-0.0300674	-0.0600161	-0.089728	-0.119086	-0.147974	-0.176277	-0.203886	-0.230689	-0.256582	-0.281462	-0.305232	-0.327797	-0.349068	-0.368962	-0.3874	-0.404309	-0.419622	-0.433279	-0.445226	-0.455416	-0.463809	-0.470371	-0.475077	-0.477908	-0.478853	-0.477908	-0.475077	-0.470371	-0.463809	-0.455416	-0.445226	-0.433279	-0.419622	-0.404309	-0.3874	-0.368962	-0.349068	-0.327797	-0.305232	-0.281462	-0.256582	-0.230689	-0.203886	-0.176277	-0.147974	-0.119086	-0.089728	-0.0600161	-0.0300674
0	-0.0293559	-0.0585959	-0.0876046	-0.116268	-0.144472	-0.172106	-0.199061	-0.22523	-0.25051	-0.274802	-0.298009	-0.32004	-0.340808	-0.360231	-0.378232	-0.394741	-0.409691	-0.423025	-0.43469	-0.444639	-0.452833	-0.45924	-0.463834	-0.466598	-0.467521	-0.466598	-0.463834	-0.45924	-0.452833	-0.444639	-0.43469	-0.423025	-0.409691	-0.394741	-0.378232	-0.360231	-0.340808	-0.32004	-0.298009	-0.274802	-0.25051	-0.22523	-0.199061	-0.172106	-0.144472	-0.116268	-0.0876046	-0.0585959	-0.0293559
0	-0.0285002	-0.056888	-0.0850513	-0.112879	-0.140261	-0.16709	-0.193259	-0.218665	-0.243209	-0.266792	-0.289323	-0.310712	-0.330875	-0.349731	-0.367208	-0.383235	-0.39775	-0.410696	-0.42202	-0.431679	-0.439634	-0.445854	-0.450315	-0.452998	-0.453894	-0.452998	-0.450315	-0.445854	-0.439634	-0.431679	-0.42202	-0.410696	-0.39775	-0.383235	-0.367208	-0.349731	-0.330875	-0.310712	-0.289323	-0.266792	-0.243209	-0.218665	-0.193259	-0.16709	-0.140261	-0.112879	-0.0850513	-0.056888	-0.0285002
0	-0.0275087	-0.0549088	-0.0820922	-0.108952	-0.135381	-0.161276	-0.186535	-0.211057	-0.234747	-0.25751	-0.279257	-0.299902	-0.319363	-0.337564	-0.354432	-0.369902	-0.383912	-0.396407	-0.407337	-0.41666	-0.424339	-0.430342	-0.434648	-0.437238	-0.438102	-0.437238	-0.434648	-0.430342	-0.424339	-0.41666	-0.407337	-0.396407	-0.383912	-0.369902	-0.354432	-0.337564	-0.319363	-0.299902	-0.279257	-0.25751	-0.234747	-0.211057	-0.186535	-0.161276	-0.135381	-0.108952	-0.0820922	-0.0549088	-0.0275087
0	-0.0263905	-0.0526769	-0.0787553	-0.104523	-0.129878	-0.154721	-0.178953	-0.202478	-0.225205	-0.247043	-0.267906	-0.287711	-0.306382	-0.323842	-0.340025	-0.354866	-0.368307	-0.380294	-0.39078	-0.399724	-0.40709	-0.41285	-0.41698	-0.419465	-0.420294	-0.419465	-0.41698	-0.41285	-0.40709	-0.399724	-0.39078	-0.380294	-0.368307	-0.354866	-0.340025	-0.323842	-0.306382	-0.287711	-0.267906	-0.247043	-0.225205	-0.202478	-0.178953	-0.154721	-0.129878	-0.104523	-0.0787553	-0.0526769	-0.0263905
0	-0.0251562	-0.0502131	-0.0750718	-0.0996343	-0.123804	-0.147484	-0.170583	-0.193008	-0.214672	-0.235488	-0.255375	-0.274255	-0.292052	-0.308696	-0.324122	-0.338269	-0.351081	-0.362507	-0.372503	-0.381028	-0.38805	-0.39354	-0.397478	-0.399846	-0.400637	-0.399846	-0.397478	-0.39354	-0.38805	-0.381028	-0.372503	-0.362507	-0.351081	-0.338269	-0.324122	-0.308696	-0.292052	-0.274255	-0.255375	-0.235488	-0.214672	-0.193008	-0.170583	-0.147484	-0.123804	-0.0996343	-0.0750718	-0.0502131	-0.0251562
0	-0.0238171	-0.0475403	-0.0710758	-0.0943308	-0.117213	-0.139634	-0.161503	-0.182734	-0.203245	-0.222953	-0.241782	-0.259656	-0.276506	-0.292264	-0.306869	-0.320263	-0.332393	-0.343211	-0.352674	-0.360746	-0.367394	-0.372592	-0.37632	-0.378562	-0.379311	-0.378562	-0.37632	-0.372592	-0.367394	-0.360746	-0.352674	-0.343211	-0.332393	-0.320263	-0.306869	-0.292264	-0.276506	-0.259656	-0.241782	-0.222953	-0.203245	-0.182734	-0.161503	-0.139634	-0.117213	-0.0943308	-0.0710758	-0.0475403	-0.0238171
0	-0.0223855	-0.0446827	-0.0668036	-0.0886608	-0.110168	-0.131241	-0.151795	-0.171751	-0.191028	-0.209552	-0.227249	-0.244049	-0.259886	-0.274697	-0.288424	-0.301013	-0.312413	-0.322581	-0.331476	-0.339062	-0.345311	-0.350197	-0.3537	-0.355808	-0.356511	-0.355808	-0.3537	-0.350197	-0.345311	-0.339062	-0.331476	-0.322581	-0.312413	-0.301013	-0.288424	-0.274697	-0.259886	-0.244049	-0.227249	-0.209552	-0.191028	-0.171751	-0.151795	-0.131241	-0.110168	-0.0886608	-0.0668036	-0.0446827	-0.0223855
0	-0.0208743	-0.0416662	-0.0622937	-0.0826753	-0.102731	-0.122381	-0.141548	-0.160156	-0.178132	-0.195405	-0.211907	-0.227573	-0.242341	-0.256152	-0.268952	-0.280691	-0.291322	-0.300804	-0.309098	-0.316172	-0.321999	-0.326555	-0.329822	-0.331787	-0.332443	-0.331787	-0.329822	-0.326555	-0.321999	-0.316172	-0.309098	-0.300804	-0.291322	-0.280691	-0.268952	-0.256152	-0.242341	-0.227573	-0.211907	-0.195405	-0.178132	-0.160156	-0.141548	-0.122381	-0.102731	-0.0826753	-0.0622937	-0.0416662	-0.0208743
0	-0.0192968	-0.0385174	-0.057586	-0.0764273	-0.094967	-0.113132	-0.13085	-0.148052	-0.16467	-0.180638	-0.195893	-0.210375	-0.224026	-0.236794	-0.248627	-0.259479	-0.269306	-0.278071	-0.285739	-0.292278	-0.297665	-0.301876	-0.304896	-0.306713	-0.30732	-0.306713	-0.304896	-0.301876	-0.297665	-0.292278	-0.285739	-0.278071	-0.269306	-0.259479	-0.248627	-0.236794	-0.224026	-0.210375	-0.195893	-0.180638	-0.16467	-0.148052	-0.13085	-0.113132	-0.094967	-0.0764273	-0.057586	-0.0385174	-0.0192968
0	-0.0176666	-0.0352636	-0.0527213	-0.069971	-0.0869445	-0.103575	-0.119797	-0.135545	-0.150759	-0.165378	-0.179345	-0.192603	-0.205101	-0.21679	-0.227624	-0.237559	-0.246556	-0.254581	-0.2616	-0.267588	-0.272519	-0.276375	-0.27914	-0.280803	-0.281358	-0.280803	-0.27914	-0.276375	-0.272519	-0.267588	-0.2616	-0.254581	-0.246556	-0.237559	-0.227624	-0.21679	-0.205101	-0.192603	-0.179345	-0.165378	-0.150759	-0.135545	-0.119797	-0.103575	-0.0869445	-0.069971	-0.0527213	-0.0352636	-0.0176666
0	-0.0159977	-0.0319323	-0.0477409	-0.0633611	-0.0787312	-0.0937906	-0.10848	-0.122741	-0.136518	-0.149756	-0.162403	-0.174409	-0.185726	-0.196311	-0.206121	-0.215118	-0.223265	-0.230531	-0.236888	-0.24231	-0.246775	-0.250267	-0.252771	-0.254277	-0.25478	-0.254277	-0.252771	-0.250267	-0.246775	-0.24231	-0.236888	-0.230531	-0.223265	-0.215118	-0.206121	-0.196311	-0.185726	-0.174409	-0.162403	-0.149756	-0.136518	-0.122741	-0.10848	-0.0937906	-0.0787312	-0.0633611	-0.0477409	-0.0319323	-0.0159977
0	-0.0143039	-0.0285513	-0.0426861	-0.0566524	-0.0703951	-0.08386	-0.0969939	-0.109745	-0.122063	-0.133899	-0.145207	-0.155942	-0.166061	-0.175525	-0.184297	-0.192341	-0.199626	-0.206123	-0.211806	-0.216654	-0.220646	-0.223768	-0.226007	-0.227354	-0.227803	-0.227354	-0.226007	-0.223768	-0.220646	-0.216654	-0.211806	-0.206123	-0.199626	-0.192341	-0.184297	-0.175525	-0.166061	-0.155942	-0.145207	-0.133899	-0.122063	-0.109745	-0.0969939	-0.08386	-0.0703951	-0.0566524	-0.0426861	-0.0285513	-0.0143039
0	-0.0125987	-0.0251477	-0.0375974	-0.0498987	-0.0620032	-0.0738629	-0.0854311	-0.0966622	-0.107512	-0.117937	-0.127897	-0.137352	-0.146265	-0.154601	-0.162326	-0.169411	-0.175828	-0.18155	-0.186556	-0.190826	-0.194343	-0.197092	-0.199064	-0.200251	-0.200646	-0.200251	-0.199064	-0.197092	-0.194343	-0.190826	-0.186556	-0.18155	-0.175828	-0.169411	-0.162326	-0.154601	-0.146265	-0.137352	-0.127897	-0.117937	-0.107512	-0.0966622	-0.0854311	-0.0738629	-0.0620032	-0.0498987	-0.0375974	-0.0251477	-0.0125987
0	-0.0108954	-0.0217479	-0.0325145	-0.0431528	-0.0536207	-0.0638771	-0.0738814	-0.0835941	-0.0929769	-0.101993	-0.110606	-0.118783	-0.126491	-0.1337	-0.140381	-0.146508	-0.152057	-0.157006	-0.161335	-0.165028	-0.168069	-0.170447	-0.172152	-0.173178	-0.17352	-0.173178	-0.172152	-0.170447	-0.168069	-0.165028	-0.161335	-0.157006	-0.152057	-0.146508	-0.140381	-0.1337	-0.126491	-0.118783	-0.110606	-0.101993	-0.0929769	-0.0835941	-0.0738814	-0.0638771	-0.0536207	-0.0431528	-0.0325145	-0.0217479	-0.0108954
0	-0.00920686	-0.0183774	-0.0274754	-0.0364649	-0.0453106	-0.0539774	-0.0624312	-0.0706386	-0.0785673	-0.0861859	-0.0934643	-0.100374	-0.106887	-0.112979	-0.118625	-0.123802	-0.128491	-0.132673	-0.136331	-0.139452	-0.142022	-0.144031	-0.145472	-0.146339	-0.146628	-0.146339	-0.145472	-0.144031	-0.142022	-0.139452	-0.136331	-0.132673	-0.128491	-0.123802	-0.118625	-0.112979	-0.106887	-0.100374	-0.0934643	-0.0861859	-0.0785673	-0.0706386	-0.0624312	-0.0539774	-0.0453106	-0.0364649	-0.0274754	-0.0183774	-0.00920686
0	-0.00754506	-0.0150604	-0.0225162	-0.0298832	-0.0371323	-0.0442348	-0.0511627	-0.0578887	-0.0643863	-0.0706297	-0.0765945	-0.0822569	-0.0875947	-0.0925868	-0.0972135	-0.101457	-0.105299	-0.108726	-0.111724	-0.114281	-0.116387	-0.118034	-0.119215	-0.119925	-0.120162	-0.119925	-0.119215	-0.118034	-0.116387	-0.114281	-0.111724	-0.108726	-0.105299	-0.101457	-0.0972135	-0.0925868	-0.0875947	-0.0822569	-0.0765945	-0.0706297	-0.0643863	-0.0578887	-0.0511627	-0.0442348	-0.0371323	-0.0298832	-0.0225162	-0.0150604	-0.00754506
0	-0.00592137	-0.0118194	-0.0176707	-0.0234524	-0.0291414	-0.0347155	-0.0401525	-0.0454311	-0.0505304	-0.0554303	-0.0601114	-0.0645553	-0.0687444	-0.0726622	-0.0762932	-0.0796232	-0.0826389	-0.0853285	-0.0876813	-0.0896881	-0.0913409	-0.0926332	-0.09356	-0.0941175	-0.0943036	-0.0941175	-0.09356	-0.0926332	-0.0913409	-0.0896881	-0.0876813	-0.0853285	-0.0826389	-0.0796232	-0.0762932	-0.0726622	-0.0687444	-0.0645553	-0.0601114	-0.0554303	-0.0505304	-0.0454311	-0.0401525	-0.0347155	-0.0291414	-0.0234524	-0.0176707	-0.0118194	-0.00592137
0	-0.00434618	-0.00867522	-0.01297	-0.0172136	-0.0213893	-0.0254806	-0.0294713	-0.0333456	-0.0370884	-0.0406849	-0.0441207	-0.0473824	-0.0504572	-0.0533328	-0.0559979	-0.058442	-0.0606555	-0.0626296	-0.0643565	-0.0658295	-0.0670426	-0.0679912	-0.0686714	-0.0690806	-0.0692172	-0.0690806	-0.0686714	-0.0679912	-0.0670426	-0.0658295	-0.0643565	-0.0626296	-0.0606555	-0.058442	-0.0559979	-0.0533328	-0.0504572	-0.0473824	-0.0441207	-0.0406849	-0.0370884	-0.0333456	-0.0294713	-0.0254806	-0.0213893	-0.0172136	-0.01297	-0.00867522	-0.00434618
0	-0.00282889	-0.00564662	-0.00844206	-0.0112042	-0.0139221	-0.0165851	-0.0191826	-0.0217044	-0.0241405	-0.0264814	-0.0287178	-0.0308408	-0.0328421	-0.0347138	-0.0364485	-0.0380394	-0.0394801	-0.040765	-0.0418891	-0.0428478	-0.0436374	-0.0442548	-0.0446976	-0.044964	-0.0450529	-0.044964	-0.0446976	-0.0442548	-0.0436374	-0.0428478	-0.0418891	-0.040765	-0.0394801	-0.0380394	-0.0364485	-0.0347138	-0.0328421	-0.0308408	-0.0287178	-0.0264814	-0.0241405	-0.0217044	-0.0191826	-0.0165851	-0.0139221	-0.0112042	-0.00844206	-0.00564662	-0.00282889
0	-0.00137779	-0.00275014	-0.00411164	-0.00545691	-0.00678065	-0.00807762	-0.00934272	-0.0105709	-0.0117575	-0.0128976	-0.0139868	-0.0150208	-0.0159955	-0.0169071	-0.017752	-0.0185268	-0.0192285	-0.0198543	-0.0204017	-0.0208687	-0.0212533	-0.021554	-0.0217696	-0.0218993	-0.0219426	-0.0218993	-0.0217696	-0.021554	-0.0212533	-0.0208687	-0.0204017	-0.0198543	-0.0192285	-0.0185268	-0.017752	-0.0169071	-0.0159955	-0.0150208	-0.0139868	-0.0128976	-0.0117575	-0.0105709	-0.00934272	-0.00807762	-0.00678065	-0.00545691	-0.00411164	-0.00275014	-0.00137779
0	-1.38778e-17	-2.77556e-17	-9.71445e-17	-4.16334e-17	-5.55112e-17	-9.71445e-17	-1.249e-16	-1.11022e-16	-1.80411e-16	-1.66533e-16	-1.94289e-16	-1.80411e-16	-2.22045e-16	-2.22045e-16	-1.94289e-16	-2.77556e-16	-2.498e-16	-2.22045e-16	-2.22045e-16	-1.94289e-16	-2.22045e-16	-2.498e-16	-2.498e-16	-2.77556e-16	-2.498e-16	-2.77556e-16	-2.77556e-16	-2.498e-16	-2.22045e-16	-2.77556e-16	-2.22045e-16	-2.498e-16	-2.498e-16	-2.22045e-16	-1.38778e-16	-2.22045e-16	-1.94289e-16	-1.52656e-16	-1.94289e-16	-1.66533e-16	-1.80411e-16	-1.11022e-16	-1.249e-16	-9.71445e-17	-9.71445e-17	-4.16334e-17	-4.16334e-17	-1.38778e-17	0
0	0.00129857	0.00259201	0.00387523	0.00514315	0.00639078	0.00761318	0.00880554	0.00996314	0.0110814	0.012156	0.0131826	0.0141571	0.0150758	0.015935	0.0167313	0.0174615	0.0181229	0.0187127	0.0192287	0.0196688	0.0200313	0.0203147	0.0205179	0.0206402	0.020681	0.0206402	0.0205179	0.0203147	0.0200313	0.0196688	0.0192287	0.0187127	0.0181229	0.0174615	0.0167313	0.015935	0.0150758	0.0141571	0.0131826	0.012156	0.0110814	0.00996314	0.00880554	0.00761318	0.00639078	0.00514315	0.00387523	0.00259201	0.00129857
0	0.00251326	0.00501661	0.00750016	0.0099541	0.0123688	0.0147346	0.0170423	0.0192828	0.0214471	0.0235268	0.0255136	0.0273998	0.0291778	0.0308407	0.0323818	0.0337952	0.0350752	0.0362168	0.0372154	0.0380671	0.0387687	0.0393172	0.0397105	0.0399472	0.0400262	0.0399472	0.0397105	0.0393172	0.0387687	0.0380671	0.0372154	0.0362168	0.0350752	0.0337952	0.0323818	0.0308407	0.0291778	0.0273998	0.0255136	0.0235268	0.0214471	0.0192828	0.0170423	0.0147346	0.0123688	0.0099541	0.00750016	0.00501661	0.00251326
0	0.00364069	0.007267	0.0108646	0.0144194	0.0179173	0.0213444	0.0246873	0.0279328	0.031068	0.0340806	0.0369588	0.039691	0.0422667	0.0446755	0.046908	0.0489554	0.0508095	0.0524632	0.0539098	0.0551436	0.0561599	0.0569544	0.0575242	0.057867	0.0579814	0.057867	0.0575242	0.0569544	0.0561599	0.0551436	0.0539098	0.0524632	0.0508095	0.0489554	0.046908	0.0446755	0.0422667	0.039691	0.0369588	0.0340806	0.031068	0.0279328	0.0246873	0.0213444	0.0179173	0.0144194	0.0108646	0.007267	0.00364069
0	0.00467869	0.00933892	0.0139623	0.0185306	0.0230257	0.0274299	0.031726	0.0358968	0.0399259	0.0437975	0.0474962	0.0510074	0.0543174	0.057413	0.060282	0.0629131	0.065296	0.0674211	0.0692801	0.0708658	0.0721717	0.0731929	0.0739251	0.0743656	0.0745127	0.0743656	0.0739251	0.0731929	0.0721717	0.0708658	0.0692801	0.0674211	0.065296	0.0629131	0.060282	0.057413	0.0543174	0.0510074	0.0474962	0.0437975	0.0399259	0.0358968	0.031726	0.0274299	0.0230257	0.0185306	0.0139623	0.00933892	0.00467869
0	0.00562636	0.0112305	0.0167903	0.0222839	0.0276895	0.0329859	0.038152	0.0431676	0.0480129	0.0526686	0.0571165	0.061339	0.0653194	0.069042	0.0724921	0.0756562	0.0785216	0.0810772	0.0833128	0.0852196	0.0867901	0.0880181	0.0888986	0.0894284	0.0896052	0.0894284	0.0888986	0.0880181	0.0867901	0.0852196	0.0833128	0.0810772	0.0785216	0.0756562	0.0724921	0.069042	0.0653194	0.061339	0.0571165	0.0526686	0.0480129	0.0431676	0.038152	0.0329859	0.0276895	0.0222839	0.0167903	0.0112305	0.00562636
0	0.00648394	0.0129423	0.0193496	0.0256805	0.0319101	0.0380137	0.0439673	0.0497474	0.0553311	0.0606965	0.0658224	0.0706885	0.0752756	0.0795656	0.0835416	0.0871879	0.0904902	0.0934353	0.0960116	0.0982091	0.100019	0.101434	0.102449	0.103059	0.103263	0.103059	0.102449	0.101434	0.100019	0.0982091	0.0960116	0.0934353	0.0904902	0.0871879	0.0835416	0.0795656	0.0752756	0.0706885	0.0658224	0.0606965	0.0553311	0.0497474	0.0439673	0.0380137	0.0319101	0.0256805	0.0193496	0.0129423	0.00648394
0	0.00725282	0.014477	0.0216441	0.0287257	0.035694	0.0425214	0.049181	0.0556465	0.0618924	0.067894	0.0736277	0.0790708	0.0842019	0.0890006	0.0934481	0.0975268	0.101221	0.104515	0.107397	0.109855	0.111879	0.113462	0.114597	0.11528	0.115508	0.11528	0.114597	0.113462	0.111879	0.109855	0.107397	0.104515	0.101221	0.0975268	0.0934481	0.0890006	0.0842019	0.0790708	0.0736277	0.067894	0.0618924	0.0556465	0.049181	0.0425214	0.035694	0.0287257	0.0216441	0.014477	0.00725282
0	0.00793539	0.0158395	0.023681	0.0314291	0.0390532	0.0465231	0.0538095	0.0608834	0.0677171	0.0742836	0.0805569	0.0865122	0.0921262	0.0973765	0.102243	0.106705	0.110747	0.114351	0.117504	0.120193	0.122408	0.12414	0.125382	0.126129	0.126379	0.126129	0.125382	0.12414	0.122408	0.120193	0.117504	0.114351	0.110747	0.106705	0.102243	0.0973765	0.0921262	0.0865122	0.0805569	0.0742836	0.0677171	0.0608834	0.0538095	0.0465231	0.0390532	0.0314291	0.023681	0.0158395	0.00793539
0	0.00853499	0.0170363	0.0254704	0.0338039	0.0420041	0.0500384	0.0578753	0.0654838	0.0728339	0.0798965	0.0866438	0.0930491	0.0990872	0.104734	0.109968	0.114768	0.119115	0.122991	0.126383	0.129275	0.131658	0.13352	0.134856	0.13566	0.135928	0.13566	0.134856	0.13352	0.131658	0.129275	0.126383	0.122991	0.119115	0.114768	0.109968	0.104734	0.0990872	0.0930491	0.0866438	0.0798965	0.0728339	0.0654838	0.0578753	0.0500384	0.0420041	0.0338039	0.0254704	0.0170363	0.00853499
0	0.00905579	0.0180758	0.0270246	0.0358666	0.0445671	0.0530918	0.0614069	0.0694796	0.0772782	0.0847717	0.0919307	0.098727	0.105134	0.111125	0.116678	0.121771	0.126383	0.130496	0.134094	0.137164	0.139691	0.141668	0.143085	0.143938	0.144222	0.143938	0.143085	0.141668	0.139691	0.137164	0.134094	0.130496	0.126383	0.121771	0.116678	0.111125	0.105134	0.098727	0.0919307	0.0847717	0.0772782	0.0694796	0.0614069	0.0530918	0.0445671	0.0358666	0.0270246	0.0180758	0.00905579
0	0.00950268	0.0189679	0.0283582	0.0376366	0.0467664	0.0557117	0.0644372	0.0729083	0.0810917	0.0889551	0.0964674	0.103599	0.110322	0.116609	0.122436	0.12778	0.13262	0.136936	0.140712	0.143932	0.146585	0.148659	0.150146	0.151041	0.151339	0.151041	0.150146	0.148659	0.146585	0.143932	0.140712	0.136936	0.13262	0.12778	0.122436	0.116609	0.110322	0.103599	0.0964674	0.0889551	0.0810917	0.0729083	0.0644372	0.0557117	0.0467664	0.0376366	0.0283582	0.0189679	0.00950268
0	0.00988111	0.0197232	0.0294875	0.0391354	0.0486288	0.0579304	0.0670033	0.0758118	0.084321	0.0924976	0.100309	0.107725	0.114715	0.121253	0.127312	0.132869	0.137901	0.142389	0.146315	0.149664	0.152422	0.154579	0.156125	0.157056	0.157366	0.157056	0.156125	0.154579	0.152422	0.149664	0.146315	0.142389	0.137901	0.132869	0.127312	0.121253	0.114715	0.107725	0.100309	0.0924976	0.084321	0.0758118	0.0670033	0.0579304	0.0486288	0.0391354	0.0294875	0.0197232	0.00988111
0	0.010197	0.0203537	0.0304301	0.0403865	0.0501834	0.0597823	0.0691452	0.0782353	0.0870166	0.0954545	0.103516	0.111168	0.118382	0.125129	0.131382	0.137116	0.14231	0.146941	0.150993	0.154449	0.157295	0.15952	0.161116	0.162076	0.162397	0.162076	0.161116	0.15952	0.157295	0.154449	0.150993	0.146941	0.14231	0.137116	0.131382	0.125129	0.118382	0.111168	0.103516	0.0954545	0.0870166	0.0782353	0.0691452	0.0597823	0.0501834	0.0403865	0.0304301	0.0203537	0.010197
0	0.0104565	0.0208718	0.0312047	0.0414144	0.0514607	0.0613039	0.0709052	0.0802266	0.0892314	0.0978841	0.10615	0.113998	0.121395	0.128314	0.134726	0.140606	0.145932	0.150681	0.154836	0.15838	0.161299	0.163581	0.165217	0.166202	0.16653	0.166202	0.165217	0.163581	0.161299	0.15838	0.154836	0.150681	0.145932	0.140606	0.134726	0.128314	0.121395	0.113998	0.10615	0.0978841	0.0892314	0.0802266	0.0709052	0.0613039	0.0514607	0.0414144	0.0312047	0.0208718	0.0104565
0	0.0106661	0.0212901	0.0318301	0.0422445	0.0524921	0.0625326	0.0723263	0.0818346	0.0910199	0.099846	0.108278	0.116283	0.123829	0.130886	0.137426	0.143424	0.148857	0.153701	0.157939	0.161554	0.164531	0.166859	0.168529	0.169533	0.169868	0.169533	0.168529	0.166859	0.164531	0.161554	0.157939	0.153701	0.148857	0.143424	0.137426	0.130886	0.123829	0.116283	0.108278	0.099846	0.0910199	0.0818346	0.0723263	0.0625326	0.0524921	0.0422445	0.0318301	0.0212901	0.0106661
0	0.0108321	0.0216215	0.0323255	0.042902	0.0533092	0.0635059	0.0734521	0.0831083	0.0924366	0.1014	0.109963	0.118093	0.125756	0.132923	0.139565	0.145657	0.151173	0.156094	0.160398	0.164069	0.167092	0.169456	0.171152	0.172172	0.172512	0.172172	0.171152	0.169456	0.167092	0.164069	0.160398	0.156094	0.151173	0.145657	0.139565	0.132923	0.125756	0.118093	0.109963	0.1014	0.0924366	0.0831083	0.0734521	0.0635059	0.0533092	0.042902	0.0323255	0.0216215	0.0108321
0	0.0109609	0.0218784	0.0327097	0.0434119	0.0539427	0.0642606	0.074325	0.084096	0.0935351	0.102605	0.11127	0.119496	0.12725	0.134502	0.141224	0.147388	0.15297	0.157949	0.162304	0.166019	0.169078	0.17147	0.173186	0.174218	0.174562	0.174218	0.173186	0.17147	0.169078	0.166019	0.162304	0.157949	0.15297	0.147388	0.141224	0.134502	0.12725	0.119496	0.11127	0.102605	0.0935351	0.084096	0.074325	0.0642606	0.0539427	0.0434119	0.0327097	0.0218784	0.0109609
0	0.0110583	0.022073	0.0330006	0.0437979	0.0544224	0.0648321	0.0749859	0.0848438	0.0943669	0.103518	0.11226	0.120559	0.128382	0.135699	0.14248	0.148698	0.15433	0.159353	0.163747	0.167495	0.170582	0.172995	0.174726	0.175767	0.176115	0.175767	0.174726	0.172995	0.170582	0.167495	0.163747	0.159353	0.15433	0.148698	0.14248	0.135699	0.128382	0.120559	0.11226	0.103518	0.0943669	0.0848438	0.0749859	0.0648321	0.0544224	0.0437979	0.0330006	0.022073	0.0110583
0	0.0111302	0.0222165	0.033215	0.0440825	0.0547761	0.0652534	0.0754733	0.0853952	0.0949802	0.10419	0.112989	0.121342	0.129216	0.13658	0.143406	0.149665	0.155333	0.160389	0.164811	0.168583	0.17169	0.174119	0.175861	0.176909	0.177259	0.176909	0.175861	0.174119	0.17169	0.168583	0.164811	0.160389	0.155333	0.149665	0.143406	0.13658	0.129216	0.121342	0.112989	0.10419	0.0949802	0.0853952	0.0754733	0.0652534	0.0547761	0.0440825	0.033215	0.0222165	0.0111302
0	0.0111816	0.0223191	0.0333685	0.0442862	0.0550291	0.0655549	0.0758219	0.0857897	0.0954189	0.104672	0.113511	0.121903	0.129813	0.137211	0.144068	0.150356	0.156051	0.16113	0.165573	0.169362	0.172483	0.174924	0.176674	0.177727	0.178078	0.177727	0.176674	0.174924	0.172483	0.169362	0.165573	0.16113	0.156051	0.150356	0.144068	0.137211	0.129813	0.121903	0.113511	0.104672	0.0954189	0.0857897	0.0758219	0.0655549	0.0550291	0.0442862	0.0333685	0.0223191	0.0111816
0	0.0112171	0.02239	0.0334745	0.0444268	0.0552039	0.0657631	0.0760627	0.0860622	0.095722	0.105004	0.113872	0.12229	0.130226	0.137647	0.144526	0.150834	0.156546	0.161641	0.166099	0.1699	0.173031	0.175479	0.177235	0.178291	0.178643	0.178291	0.177235	0.175479	0.173031	0.1699	0.166099	0.161641	0.156546	0.150834	0.144526	0.137647	0.130226	0.12229	0.113872	0.105004	0.095722	0.0860622	0.0760627	0.0657631	0.0552039	0.0444268	0.0334745	0.02239	0.0112171
0	0.0112406	0.0224368	0.0335445	0.0445198	0.0553194	0.0659006	0.0762218	0.0862422	0.0959222	0.105224	0.11411	0.122546	0.130498	0.137935	0.144828	0.151149	0.156874	0.16198	0.166446	0.170256	0.173393	0.175846	0.177606	0.178664	0.179017	0.178664	0.177606	0.175846	0.173393	0.170256	0.166446	0.16198	0.156874	0.151149	0.144828	0.137935	0.130498	0.122546	0.11411	0.105224	0.0959222	0.0862422	0.0762218	0.0659006	0.0553194	0.0445198	0.0335445	0.0224368	0.0112406
0	0.0112551	0.0224658	0.0335878	0.0445772	0.0553908	0.0659857	0.0763202	0.0863535	0.096046	0.105359	0.114257	0.122704	0.130666	0.138113	0.145015	0.151344	0.157076	0.162189	0.166661	0.170475	0.173617	0.176073	0.177835	0.178895	0.179248	0.178895	0.177835	0.176073	0.173617	0.170475	0.166661	0.162189	0.157076	0.151344	0.145015	0.138113	0.130666	0.122704	0.114257	0.105359	0.096046	0.0863535	0.0763202	0.0659857	0.0553908	0.0445772	0.0335878	0.0224658	0.0112551
0	0.0112629	0.0224813	0.033611	0.0446081	0.0554291	0.0660314	0.076373	0.0864133	0.0961125	0.105432	0.114336	0.122789	0.130757	0.138209	0.145115	0.151449	0.157185	0.162301	0.166776	0.170593	0.173737	0.176195	0.177958	0.179018	0.179372	0.179018	0.177958	0.176195	0.173737	0.170593	0.166776	0.162301	0.157185	0.151449	0.145115	0.138209	0.130757	0.122789	0.114336	0.105432	0.0961125	0.0864133	0.076373	0.0660314	0.0554291	0.0446081	0.033611	0.0224813	0.0112629
0	0.0112653	0.0224862	0.0336183	0.0446178	0.0554411	0.0660457	0.0763896	0.086432	0.0961334	0.105455	0.114361	0.122815	0.130785	0.138239	0.145147	0.151482	0.157219	0.162336	0.166812	0.17063	0.173775	0.176233	0.177997	0.179057	0.179411	0.179057	0.177997	0.176233	0.173775	0.17063	0.166812	0.162336	0.157219	0.151482	0.145147	0.138239	0.130785	0.122815	0.114361	0.105455	0.0961334	0.086432	0.0763896	0.0660457	0.0554411	0.0446178	0.0336183	0.0224862	0.0112653
0	0.0112629	0.0224813	0.033611	0.0446081	0.0554291	0.0660314	0.076373	0.0864133	0.0961125	0.105432	0.114336	0.122789	0.130757	0.138209	0.145115	0.151449	0.157185	0.162301	0.166776	0.170593	0.173737	0.176195	0.177958	0.179018	0.179372	0.179018	0.177958	0.176195	0.173737	0.170593	0.166776	0.162301	0.157185	0.151449	0.145115	0.138209	0.130757	0.122789	0.114336	0.105432	0.0961125	0.0864133	0.076373	0.0660314	0.0554291	0.0446081	0.033611	0.0224813	0.0112629
0	0.0112551	0.0224658	0.0335878	0.0445772	0.0553908	0.0659857	0.0763202	0.0863535	0.096046	0.105359	0.114257	0.122704	0.130666	0.138113	0.145015	0.151344	0.157076	0.162189	0.166661	0.170475	0.173617	0.176073	0.177835	0.178895	0.179248	0.178895	0.177835	0.176073	0.173617	0.170475	0.166661	0.162189	0.157076	0.151344	0.145015	0.138113	0.130666	0.122704	0.114257	0.105359	0.096046	0.0863535	0.0763202	0.0659857	0.0553908	0.0445772	0.0335878	0.0224658	0.0112551
0	0.0112406	0.0224368	0.0335445	0.0445198	0.0553194	0.0659006	0.0762218	0.0862422	0.0959222	0.105224	0.11411	0.122546	0.130498	0.137935	0.144828	0.151149	0.156874	0.16198	0.166446	0.170256	0.173393	0.175846	0.177606	0.178664	0.179017	0.178664	0.177606	0.175846	0.173393	0.170256	0.166446	0.16198	0.156874	0.151149	0.144828	0.137935	0.130498	0.122546	0.11411	0.105224	0.0959222	0.0862422	0.0762218	0.0659006	0.0553194	0.0445198	0.0335445	0.0224368	0.0112406
0	0.0112171	0.02239	0.0334745	0.0444268	0.0552039	0.0657631	0.0760627	0.0860622	0.095722	0.105004	0.113872	0.12229	0.130226	0.137647	0.144526	0.150834	0.156546	0.161641	0.166099	0.1699	0.173031	0.175479	0.177235	0.178291	0.178643	0.178291	0.177235	0.175479	0.173031	0.1699	0.166099	0.161641	0.156546	0.150834	0.144526	0.137647	0.130226	0.12229	0.113872	0.105004	0.095722	0.0860622	0.0760627	0.0657631	0.0552039	0.0444268	0.0334745	0.02239	0.0112171
0	0.0111816	0.0223191	0.0333685	0.0442862	0.0550291	0.0655549	0.0758219	0.0857897	0.0954189	0.104672	0.113511	0.121903	0.129813	0.137211	0.144068	0.150356	0.156051	0.16113	0.165573	0.169362	0.172483	0.174924	0.176674	0.177727	0.178078	0.177727	0.176674	0.174924	0.172483	0.169362	0.165573	0.16113	0.156051	0.150356	0.144068	0.137211	0.129813	0.121903	0.113511	0.104672	0.0954189	0.0857897	0.0758219	0.0655549	0.0550291	0.0442862	0.0333685	0.0223191	0.0111816
0	0.0111302	0.0222165	0.033215	0.0440825	0.0547761	0.0652534	0.0754733	0.0853952	0.0949802	0.10419	0.112989	0.121342	0.129216	0.13658	0.143406	0.149665	0.155333	0.160389	0.164811	0.168583	0.17169	0.174119	0.175861	0.176909	0.177259	0.176909	0.175861	0.174119	0.17169	0.168583	0.164811	0.160389	0.155333	0.149665	0.143406	0.13658	0.129216	0.121342	0.112989	0.10419	0.0949802	0.0853952	0.0754733	0.0652534	0.0547761	0.0440825	0.033215	0.0222165	0.0111302
0	0.0110583	0.022073	0.0330006	0.0437979	0.0544224	0.0648321	0.0749859	0.0848438	0.0943669	0.103518	0.11226	0.120559	0.128382	0.135699	0.14248	0.148698	0.15433	0.159353	0.163747	0.167495	0.170582	0.172995	0.174726	0.175767	0.176115	0.175767	0.174726	0.172995	0.170582	0.167495	0.163747	0.159353	0.15433	0.148698	0.14248	0.135699	0.128382	0.120559	0.11226	0.103518	0.0943669	0.0848438	0.0749859	0.0648321	0.0544224	0.0437979	0.0330006	0.022073	0.0110583
0	0.0109609	0.0218784	0.0327097	0.0434119	0.0539427	0.0642606	0.074325	0.084096	0.0935351	0.102605	0.11127	0.119496	0.12725	0.134502	0.141224	0.147388	0.15297	0.157949	0.162304	0.166019	0.169078	0.17147	0.173186	0.174218	0.174562	0.174218	0.173186	0.17147	0.169078	0.166019	0.162304	0.157949	0.15297	0.147388	0.141224	0.134502	0.12725	0.119496	0.11127	0.102605	0.0935351	0.084096	0.074325	0.0642606	0.0539427	0.0434119	0.0327097	0.0218784	0.0109609
0	0.0108321	0.0216215	0.0323255	0.042902	0.0533092	0.0635059	0.0734521	0.0831083	0.0924366	0.1014	0.109963	0.118093	0.125756	0.132923	0.139565	0.145657	0.151173	0.156094	0.160398	0.164069	0.167092	0.169456	0.171152	0.172172	0.172512	0.172172	0.171152	0.169456	0.167092	0.164069	0.160398	0.156094	0.151173	0.145657	0.139565	0.132923	0.125756	0.118093	0.109963	0.1014	0.0924366	0.0831083	0.0734521	0.0635059	0.0533092	0.042902	0.0323255	0.0216215	0.0108321
0	0.0106661	0.0212901	0.0318301	0.0422445	0.0524921	0.0625326	0.0723263	0.0818346	0.0910199	0.099846	0.108278	0.116283	0.123829	0.130886	0.137426	0.143424	0.148857	0.153701	0.157939	0.161554	0.164531	0.166859	0.168529	0.169533	0.169868	0.169533	0.168529	0.166859	0.164531	0.161554	0.157939	0.153701	0.148857	0.143424	0.137426	0.130886	0.123829	0.116283	0.108278	0.099846	0.0910199	0.0818346	0.0723263	0.0625326	0.0524921	0.0422445	0.0318301	0.0212901	0.0106661
0	0.0104565	0.0208718	0.0312047	0.0414144	0.0514607	0.0613039	0.0709052	0.0802266	0.0892314	0.0978841	0.10615	0.113998	0.121395	0.128314	0.134726	0.140606	0.145932	0.150681	0.154836	0.15838	0.161299	0.163581	0.165217	0.166202	0.16653	0.166202	0.165217	0.163581	0.161299	0.15838	0.154836	0.150681	0.145932	0.140606	0.134726	0.128314	0.121395	0.113998	0.10615	0.0978841	0.0892314	0.0802266	0.0709052	0.0613039	0.0514607	0.0414144	0.0312047	0.0208718	0.0104565
0	0.010197	0.0203537	0.0304301	0.0403865	0.0501834	0.0597823	0.0691452	0.0782353	0.0870166	0.0954545	0.103516	0.111168	0.118382	0.125129	0.131382	0.137116	0.14231	0.146941	0.150993	0.154449	0.157295	0.15952	0.161116	0.162076	0.162397	0.162076	0.161116	0.15952	0.157295	0.154449	0.150993	0.146941	0.14231	0.137116	0.131382	0.125129	0.118382	0.111168	0.103516	0.0954545	0.0870166	0.0782353	0.0691452	0.0597823	0.0501834	0.0403865	0.0304301	0.0203537	0.010197
0	0.00988111	0.0197232	0.0294875	0.0391354	0.0486288	0.0579304	0.0670033	0.0758118	0.084321	0.0924976	0.100309	0.107725	0.114715	0.121253	0.127312	0.132869	0.137901	0.142389	0.146315	0.149664	0.152422	0.154579	0.156125	0.157056	0.157366	0.157056	0.156125	0.154579	0.152422	0.149664	0.146315	0.142389	0.137901	0.132869	0.127312	0.121253	0.114715	0.107725	0.100309	0.0924976	0.084321	0.0758118	0.0670033	0.0579304	0.0486288	0.0391354	0.0294875	0.0197232	0.00988111
0	0.00950268	0.0189679	0.0283582	0.0376366	0.0467664	0.0557117	0.0644372	0.0729083	0.0810917	0.0889551	0.0964674	0.103599	0.110322	0.116609	0.122436	0.12778	0.13262	0.136936	0.140712	0.143932	0.146585	0.148659	0.150146	0.151041	0.151339	0.151041	0.150146	0.148659	0.146585	0.143932	0.140712	0.136936	0.13262	0.12778	0.122436	0.116609	0.110322	0.103599	0.0964674	0.0889551	0.0810917	0.0729083	0.0644372	0.0557117	0.0467664	0.0376366	0.0283582	0.0189679	0.00950268
0	0.00905579	0.0180758	0.0270246	0.0358666	0.0445671	0.0530918	0.0614069	0.0694796	0.0772782	0.0847717	0.0919307	0.098727	0.105134	0.111125	0.116678	0.121771	0.126383	0.130496	0.134094	0.137164	0.139691	0.141668	0.143085	0.143938	0.144222	0.143938	0.143085	0.141668	0.139691	0.137164	0.134094	0.130496	0.126383	0.121771	0.116678	0.111125	0.105134	0.098727	0.0919307	0.0847717	0.0772782	0.0694796	0.0614069	0.0530918	0.0445671	0.0358666	0.0270246	0.0180758	0.00905579
0	0.00853499	0.0170363	0.0254704	0.0338039	0.0420041	0.0500384	0.0578753	0.0654838	0.0728339	0.0798965	0.0866438	0.0930491	0.0990872	0.104734	0.109968	0.114768	0.119115	0.122991	0.126383	0.129275	0.131658	0.13352	0.134856	0.13566	0.135928	0.13566	0.134856	0.13352	0.131658	0.129275	0.126383	0.122991	0.119115	0.114768	0.109968	0.104734	0.0990872	0.0930491	0.0866438	0.0798965	0.0728339	0.0654838	0.0578753	0.0500384	0.0420041	0.0338039	0.0254704	0.0170363	0.00853499
0	0.00793539	0.0158395	0.023681	0.0314291	0.0390532	0.0465231	0.0538095	0.0608834	0.0677171	0.0742836	0.0805569	0.0865122	0.0921262	0.0973765	0.102243	0.106705	0.110747	0.114351	0.117504	0.120193	0.122408	0.12414	0.125382	0.126129	0.126379	0.126129	0.125382	0.12414	0.122408	0.120193	0.117504	0.114351	0.110747	0.106705	0.102243	0.0973765	0.0921262	0.0865122	0.0805569	0.0742836	0.0677171	0.0608834	0.0538095	0.0465231	0.0390532	0.0314291	0.023681	0.0158395	0.00793539
0	0.00725282	0.014477	0.0216441	0.0287257	0.035694	0.0425214	0.049181	0.0556465	0.0618924	0.067894	0.0736277	0.0790708	0.0842019	0.0890006	0.0934481	0.0975268	0.101221	0.104515	0.107397	0.109855	0.111879	0.113462	0.114597	0.11528	0.115508	0.11528	0.114597	0.113462	0.111879	0.109855	0.107397	0.104515	0.101221	0.0975268	0.0934481	0.0890006	0.0842019	0.0790708	0.0736277	0.067894	0.0618924	0.0556465	0.049181	0.0425214	0.035694	0.0287257	0.0216441	0.014477	0.00725282
0	0.00648394	0.0129423	0.0193496	0.0256805	0.0319101	0.0380137	0.0439673	0.0497474	0.0553311	0.0606965	0.0658224	0.0706885	0.0752756	0.0795656	0.0835416	0.0871879	0.0904902	0.0934353	0.0960116	0.0982091	0.100019	0.101434	0.102449	0.103059	0.103263	0.103059	0.102449	0.101434	0.100019	0.0982091	0.0960116	0.0934353	0.0904902	0.0871879	0.0835416	0.0795656	0.0752756	0.0706885	0.0658224	0.0606965	0.0553311	0.0497474	0.0439673	0.0380137	0.0319101	0.0256805	0.0193496	0.0129423	0.00648394
0	0.00562636	0.0112305	0.0167903	0.0222839	0.0276895	0.0329859	0.038152	0.0431676	0.0480129	0.0526686	0.0571165	0.061339	0.0653194	0.069042	0.0724921	0.0756562	0.0785216	0.0810772	0.0833128	0.0852196	0.0867901	0.0880181	0.0888986	0.0894284	0.0896052	0.0894284	0.0888986	0.0880181	0.0867901	0.0852196	0.0833128	0.0810772	0.0785216	0.0756562	0.0724921	0.069042	0.0653194	0.061339	0.0571165	0.0526686	0.0480129	0.0431676	0.038152	0.0329859	0.0276895	0.0222839	0.0167903	0.0112305	0.00562636
0	0.00467869	0.00933892	0.0139623	0.0185306	0.0230257	0.0274299	0.031726	0.0358968	0.0399259	0.0437975	0.0474962	0.0510074	0.0543174	0.057413	0.060282	0.0629131	0.065296	0.0674211	0.0692801	0.0708658	0.0721717	0.0731929	0.0739251	0.0743656	0.0745127	0.0743656	0.0739251	0.0731929	0.0721717	0.0708658	0.0692801	0.0674211	0.065296	0.0629131	0.060282	0.057413	0.0543174	0.0510074	0.0474962	0.0437975	0.0399259	0.0358968	0.031726	0.0274299	0.0230257	0.0185306	0.0139623	0.00933892	0.00467869
0	0.00364069	0.007267	0.0108646	0.0144194	0.0179173	0.0213444	0.0246873	0.0279328	0.031068	0.0340806	0.0369588	0.039691	0.0422667	0.0446755	0.046908	0.0489554	0.0508095	0.0524632	0.0539098	0.0551436	0.0561599	0.0569544	0.0575242	0.057867	0.0579814	0.057867	0.0575242	0.0569544	0.0561599	0.0551436	0.0539098	0.0524632	0.0508095	0.0489554	0.046908	0.0446755	0.0422667	0.039691	0.0369588	0.0340806	0.031068	0.0279328	0.0246873	0.0213444	0.0179173	0.0144194	0.0108646	0.007267	0.00364069
0	0.00251326	0.00501661	0.00750016	0.0099541	0.0123688	0.0147346	0.0170423	0.0192828	0.0214471	0.0235268	0.0255136	0.0273998	0.0291778	0.0308407	0.0323818	0.0337952	0.0350752	0.0362168	0.0372154	0.0380671	0.0387687	0.0393172	0.0397105	0.0399472	0.0400262	0.0399472	0.0397105	0.0393172	0.0387687	0.0380671	0.0372154	0.0362168	0.0350752	0.0337952	0.0323818	0.0308407	0.0291778	0.0273998	0.0255136	0.0235268	0.0214471	0.0192828	0.0170423	0.0147346	0.0123688	0.0099541	0.00750016	0.00501661	0.00251326
0	0.00129857	0.00259201	0.00387523	0.00514315	0.00639078	0.00761318	0.00880554	0.00996314	0.0110814	0.012156	0.0131826	0.0141571	0.0150758	0.015935	0.0167313	0.0174615	0.0181229	0.0187127	0.0192287	0.0196688	0.0200313	0.0203147	0.0205179	0.0206402	0.020681	0.0206402	0.0205179	0.0203147	0.0200313	0.0196688	0.0192287	0.0187127	0.0181229	0.0174615	0.0167313	0.015935	0.0150758	0.0141571	0.0131826	0.012156	0.0110814	0.00996314	0.00880554	0.00761318	0.00639078	0.00514315	0.00387523	0.00259201	0.00129857
0	-1.38778e-17	-4.16334e-17	-1.38778e-16	-1.38778e-16	-1.52656e-16	-2.22045e-16	-2.498e-16	-3.05311e-16	-3.60822e-16	-3.88578e-16	-3.747e-16	-4.16334e-16	-4.71845e-16	-4.71845e-16	-4.71845e-16	-4.996e-16	-5.27356e-16	-5.27356e-16	-5.55112e-16	-5.27356e-16	-5.27356e-16	-6.10623e-16	-5.82867e-16	-6.10623e-16	-5.82867e-16	-6.10623e-16	-6.10623e-16	-6.10623e-16	-5.27356e-16	-5.55112e-16	-5.55112e-16	-5.27356e-16	-5.27356e-16	-4.71845e-16	-4.71845e-16	-4.71845e-16	-4.71845e-16	-3.88578e-16	-3.747e-16	-3.33067e-16	-3.60822e-16	-2.77556e-16	-2.498e-16	-2.08167e-16	-1.52656e-16	-1.38778e-16	-1.38778e-16	-9.71445e-17	-2.77556e-17
[truncated: 51 more columns]

## Sheet: S2
1.38778e-16	1.38778e-16	1.11022e-16	1.11022e-16	1.11022e-16	1.38778e-16	1.38778e-16	1.11022e-16	1.11022e-16	1.11022e-16	1.11022e-16	1.11022e-16	1.11022e-16	9.71445e-17	9.71445e-17	8.32667e-17	2.77556e-17	6.93889e-17	1.38778e-17	4.16334e-17	4.16334e-17	3.46945e-17	1.38778e-17	2.77556e-17	5.20417e-18	-6.16298e-33	-5.20417e-18	-3.1225e-17	-3.46945e-17	-3.46945e-17	-2.08167e-17	-4.16334e-17	-1.38778e-17	-8.32667e-17	-8.32667e-17	-8.32667e-17	-1.11022e-16	-9.71445e-17	-1.11022e-16	-1.11022e-16	-1.11022e-16	-1.11022e-16	-1.11022e-16	-1.38778e-16	-1.11022e-16	-1.38778e-16	-1.11022e-16	-1.38778e-16	-1.11022e-16	-1.38778e-16
0.0219426	0.0218993	0.0217696	0.021554	0.0212533	0.0208687	0.0204017	0.0198543	0.0192285	0.0185268	0.017752	0.0169071	0.0159955	0.0150208	0.0139868	0.0128976	0.0117575	0.0105709	0.00934272	0.00807762	0.00678065	0.00545691	0.00411164	0.00275014	0.00137779	-1.39423e-18	-0.00137779	-0.00275014	-0.00411164	-0.00545691	-0.00678065	-0.00807762	-0.00934272	-0.0105709	-0.0117575	-0.0128976	-0.0139868	-0.0150208	-0.0159955	-0.0169071	-0.017752	-0.0185268	-0.0192285	-0.0198543	-0.0204017	-0.0208687	-0.0212533	-0.021554	-0.0217696	-0.0218993
0.0450529	0.044964	0.0446976	0.0442548	0.0436374	0.0428478	0.0418891	0.040765	0.0394801	0.0380394	0.0364485	0.0347138	0.0328421	0.0308408	0.0287178	0.0264814	0.0241405	0.0217044	0.0191826	0.0165851	0.0139221	0.0112042	0.00844206	0.00564662	0.00282889	-2.78296e-18	-0.00282889	-0.00564662	-0.00844206	-0.0112042	-0.0139221	-0.0165851	-0.0191826	-0.0217044	-0.0241405	-0.0264814	-0.0287178	-0.0308408	-0.0328421	-0.0347138	-0.0364485	-0.0380394	-0.0394801	-0.040765	-0.0418891	-0.0428478	-0.0436374	-0.0442548	-0.0446976	-0.044964
0.0692172	0.0690806	0.0686714	0.0679912	0.0670426	0.0658295	0.0643565	0.0626296	0.0606555	0.058442	0.0559979	0.0533328	0.0504572	0.0473824	0.0441207	0.0406849	0.0370884	0.0333456	0.0294713	0.0254806	0.0213893	0.0172136	0.01297	0.00867522	0.00434618	-4.1607e-18	-0.00434618	-0.00867522	-0.01297	-0.0172136	-0.0213893	-0.0254806	-0.0294713	-0.0333456	-0.0370884	-0.0406849	-0.0441207	-0.0473824	-0.0504572	-0.0533328	-0.0559979	-0.058442	-0.0606555	-0.0626296	-0.0643565	-0.0658295	-0.0670426	-0.0679912	-0.0686714	-0.0690806
0.0943036	0.0941175	0.09356	0.0926332	0.0913409	0.0896881	0.0876813	0.0853285	0.0826389	0.0796232	0.0762932	0.0726622	0.0687444	0.0645553	0.0601114	0.0554303	0.0505304	0.0454311	0.0401525	0.0347155	0.0291414	0.0234524	0.0176707	0.0118194	0.00592137	-3.45954e-17	-0.00592137	-0.0118194	-0.0176707	-0.0234524	-0.0291414	-0.0347155	-0.0401525	-0.0454311	-0.0505304	-0.0554303	-0.0601114	-0.0645553	-0.0687444	-0.0726622	-0.0762932	-0.0796232	-0.0826389	-0.0853285	-0.0876813	-0.0896881	-0.0913409	-0.0926332	-0.09356	-0.0941175
0.120162	0.119925	0.119215	0.118034	0.116387	0.114281	0.111724	0.108726	0.105299	0.101457	0.0972135	0.0925868	0.0875947	0.0822569	0.0765945	0.0706297	0.0643863	0.0578887	0.0511627	0.0442348	0.0371323	0.0298832	0.0225162	0.0150604	0.00754506	-3.72745e-17	-0.00754506	-0.0150604	-0.0225162	-0.0298832	-0.0371323	-0.0442348	-0.0511627	-0.0578887	-0.0643863	-0.0706297	-0.0765945	-0.0822569	-0.0875947	-0.0925868	-0.0972135	-0.101457	-0.105299	-0.108726	-0.111724	-0.114281	-0.116387	-0.118034	-0.119215	-0.119925
0.146628	0.146339	0.145472	0.144031	0.142022	0.139452	0.136331	0.132673	0.128491	0.123802	0.118625	0.112979	0.106887	0.100374	0.0934643	0.0861859	0.0785673	0.0706386	0.0624312	0.0539774	0.0453106	0.0364649	0.0274754	0.0183774	0.00920686	2.35514e-17	-0.00920686	-0.0183774	-0.0274754	-0.0364649	-0.0453106	-0.0539774	-0.0624312	-0.0706386	-0.0785673	-0.0861859	-0.0934643	-0.100374	-0.106887	-0.112979	-0.118625	-0.123802	-0.128491	-0.132673	-0.136331	-0.139452	-0.142022	-0.144031	-0.145472	-0.146339
0.17352	0.173178	0.172152	0.170447	0.168069	0.165028	0.161335	0.157006	0.152057	0.146508	0.140381	0.1337	0.126491	0.118783	0.110606	0.101993	0.0929769	0.0835941	0.0738814	0.0638771	0.0536207	0.0431528	0.0325145	0.0217479	0.0108954	-4.24598e-17	-0.0108954	-0.0217479	-0.0325145	-0.0431528	-0.0536207	-0.0638771	-0.0738814	-0.0835941	-0.0929769	-0.101993	-0.110606	-0.118783	-0.126491	-0.1337	-0.140381	-0.146508	-0.152057	-0.157006	-0.161335	-0.165028	-0.168069	-0.170447	-0.172152	-0.173178
0.200646	0.200251	0.199064	0.197092	0.194343	0.190826	0.186556	0.18155	0.175828	0.169411	0.162326	0.154601	0.146265	0.137352	0.127897	0.117937	0.107512	0.0966622	0.0854311	0.0738629	0.0620032	0.0498987	0.0375974	0.0251477	0.0125987	-4.49455e-17	-0.0125987	-0.0251477	-0.0375974	-0.0498987	-0.0620032	-0.0738629	-0.0854311	-0.0966622	-0.107512	-0.117937	-0.127897	-0.137352	-0.146265	-0.154601	-0.162326	-0.169411	-0.175828	-0.18155	-0.186556	-0.190826	-0.194343	-0.197092	-0.199064	-0.200251
0.227803	0.227354	0.226007	0.223768	0.220646	0.216654	0.211806	0.206123	0.199626	0.192341	0.184297	0.175525	0.166061	0.155942	0.145207	0.133899	0.122063	0.109745	0.0969939	0.08386	0.0703951	0.0566524	0.0426861	0.0285513	0.0143039	2.35514e-17	-0.0143039	-0.0285513	-0.0426861	-0.0566524	-0.0703951	-0.08386	-0.0969939	-0.109745	-0.122063	-0.133899	-0.145207	-0.155942	-0.166061	-0.175525	-0.184297	-0.192341	-0.199626	-0.206123	-0.211806	-0.216654	-0.220646	-0.223768	-0.226007	-0.227354
0.25478	0.254277	0.252771	0.250267	0.246775	0.24231	0.236888	0.230531	0.223265	0.215118	0.206121	0.196311	0.185726	0.174409	0.162403	0.149756	0.136518	0.122741	0.10848	0.0937906	0.0787312	0.0633611	0.0477409	0.0319323	0.0159977	-4.96543e-17	-0.0159977	-0.0319323	-0.0477409	-0.0633611	-0.0787312	-0.0937906	-0.10848	-0.122741	-0.136518	-0.149756	-0.162403	-0.174409	-0.185726	-0.196311	-0.206121	-0.215118	-0.223265	-0.230531	-0.236888	-0.24231	-0.246775	-0.250267	-0.252771	-0.254277
0.281358	0.280803	0.27914	0.276375	0.272519	0.267588	0.2616	0.254581	0.246556	0.237559	0.227624	0.21679	0.205101	0.192603	0.179345	0.165378	0.150759	0.135545	0.119797	0.103575	0.0869445	0.069971	0.0527213	0.0352636	0.0176666	-5.18587e-17	-0.0176666	-0.0352636	-0.0527213	-0.069971	-0.0869445	-0.103575	-0.119797	-0.135545	-0.150759	-0.165378	-0.179345	-0.192603	-0.205101	-0.21679	-0.227624	-0.237559	-0.246556	-0.254581	-0.2616	-0.267588	-0.272519	-0.276375	-0.27914	-0.280803
0.30732	0.306713	0.304896	0.301876	0.297665	0.292278	0.285739	0.278071	0.269306	0.259479	0.248627	0.236794	0.224026	0.210375	0.195893	0.180638	0.16467	0.148052	0.13085	0.113132	0.094967	0.0764273	0.057586	0.0385174	0.0192968	-5.39514e-17	-0.0192968	-0.0385174	-0.057586	-0.0764273	-0.094967	-0.113132	-0.13085	-0.148052	-0.16467	-0.180638	-0.195893	-0.210375	-0.224026	-0.236794	-0.248627	-0.259479	-0.269306	-0.278071	-0.285739	-0.292278	-0.297665	-0.301876	-0.304896	-0.306713
0.332443	0.331787	0.329822	0.326555	0.321999	0.316172	0.309098	0.300804	0.291322	0.280691	0.268952	0.256152	0.242341	0.227573	0.211907	0.195405	0.178132	0.160156	0.141548	0.122381	0.102731	0.0826753	0.0622937	0.0416662	0.0208743	-5.59241e-17	-0.0208743	-0.0416662	-0.0622937	-0.0826753	-0.102731	-0.122381	-0.141548	-0.160156	-0.178132	-0.195405	-0.211907	-0.227573	-0.242341	-0.256152	-0.268952	-0.280691	-0.291322	-0.300804	-0.309098	-0.316172	-0.321999	-0.326555	-0.329822	-0.331787
0.356511	0.355808	0.3537	0.350197	0.345311	0.339062	0.331476	0.322581	0.312413	0.301013	0.288424	0.274697	0.259886	0.244049	0.227249	0.209552	0.191028	0.171751	0.151795	0.131241	0.110168	0.0886608	0.0668036	0.0446827	0.0223855	-5.7769e-17	-0.0223855	-0.0446827	-0.0668036	-0.0886608	-0.110168	-0.131241	-0.151795	-0.171751	-0.191028	-0.209552	-0.227249	-0.244049	-0.259886	-0.274697	-0.288424	-0.301013	-0.312413	-0.322581	-0.331476	-0.339062	-0.345311	-0.350197	-0.3537	-0.355808
0.379311	0.378562	0.37632	0.372592	0.367394	0.360746	0.352674	0.343211	0.332393	0.320263	0.306869	0.292264	0.276506	0.259656	0.241782	0.222953	0.203245	0.182734	0.161503	0.139634	0.117213	0.0943308	0.0710758	0.0475403	0.0238171	-5.9479e-17	-0.0238171	-0.0475403	-0.0710758	-0.0943308	-0.117213	-0.139634	-0.161503	-0.182734	-0.203245	-0.222953	-0.241782	-0.259656	-0.276506	-0.292264	-0.306869	-0.320263	-0.332393	-0.343211	-0.352674	-0.360746	-0.367394	-0.372592	-0.37632	-0.378562
0.400637	0.399846	0.397478	0.39354	0.38805	0.381028	0.372503	0.362507	0.351081	0.338269	0.324122	0.308696	0.292052	0.274255	0.255375	0.235488	0.214672	0.193008	0.170583	0.147484	0.123804	0.0996343	0.0750718	0.0502131	0.0251562	-6.10471e-17	-0.0251562	-0.0502131	-0.0750718	-0.0996343	-0.123804	-0.147484	-0.170583	-0.193008	-0.214672	-0.235488	-0.255375	-0.274255	-0.292052	-0.308696	-0.324122	-0.338269	-0.351081	-0.362507	-0.372503	-0.381028	-0.38805	-0.39354	-0.397478	-0.399846
0.420294	0.419465	0.41698	0.41285	0.40709	0.399724	0.39078	0.380294	0.368307	0.354866	0.340025	0.323842	0.306382	0.287711	0.267906	0.247043	0.225205	0.202478	0.178953	0.154721	0.129878	0.104523	0.0787553	0.0526769	0.0263905	-6.24672e-17	-0.0263905	-0.0526769	-0.0787553	-0.104523	-0.129878	-0.154721	-0.178953	-0.202478	-0.225205	-0.247043	-0.267906	-0.287711	-0.306382	-0.323842	-0.340025	-0.354866	-0.368307	-0.380294	-0.39078	-0.399724	-0.40709	-0.41285	-0.41698	-0.419465
0.438102	0.437238	0.434648	0.430342	0.424339	0.41666	0.407337	0.396407	0.383912	0.369902	0.354432	0.337564	0.319363	0.299902	0.279257	0.25751	0.234747	0.211057	0.186535	0.161276	0.135381	0.108952	0.0820922	0.0549088	0.0275087	-6.37338e-17	-0.0275087	-0.0549088	-0.0820922	-0.108952	-0.135381	-0.161276	-0.186535	-0.211057	-0.234747	-0.25751	-0.279257	-0.299902	-0.319363	-0.337564	-0.354432	-0.369902	-0.383912	-0.396407	-0.407337	-0.41666	-0.424339	-0.430342	-0.434648	-0.437238
0.453894	0.452998	0.450315	0.445854	0.439634	0.431679	0.42202	0.410696	0.39775	0.383235	0.367208	0.349731	0.330875	0.310712	0.289323	0.266792	0.243209	0.218665	0.193259	0.16709	0.140261	0.112879	0.0850513	0.056888	0.0285002	-6.48418e-17	-0.0285002	-0.056888	-0.0850513	-0.112879	-0.140261	-0.16709	-0.193259	-0.218665	-0.243209	-0.266792	-0.289323	-0.310712	-0.330875	-0.349731	-0.367208	-0.383235	-0.39775	-0.410696	-0.42202	-0.431679	-0.439634	-0.445854	-0.450315	-0.452998
0.467521	0.466598	0.463834	0.45924	0.452833	0.444639	0.43469	0.423025	0.409691	0.394741	0.378232	0.360231	0.340808	0.32004	0.298009	0.274802	0.25051	0.22523	0.199061	0.172106	0.144472	0.116268	0.0876046	0.0585959	0.0293559	-6.57868e-17	-0.0293559	-0.0585959	-0.0876046	-0.116268	-0.144472	-0.172106	-0.199061	-0.22523	-0.25051	-0.274802	-0.298009	-0.32004	-0.340808	-0.360231	-0.378232	-0.394741	-0.409691	-0.423025	-0.43469	-0.444639	-0.452833	-0.45924	-0.463834	-0.466598
0.478853	0.477908	0.475077	0.470371	0.463809	0.455416	0.445226	0.433279	0.419622	0.404309	0.3874	0.368962	0.349068	0.327797	0.305232	0.281462	0.256582	0.230689	0.203886	0.176277	0.147974	0.119086	0.089728	0.0600161	0.0300674	-1.56682e-16	-0.0300674	-0.0600161	-0.089728	-0.119086	-0.147974	-0.176277	-0.203886	-0.230689	-0.256582	-0.281462	-0.305232	-0.327797	-0.349068	-0.368962	-0.3874	-0.404309	-0.419622	-0.433279	-0.445226	-0.455416	-0.463809	-0.470371	-0.475077	-0.477908
0.487781	0.486819	0.483935	0.479142	0.472457	0.463908	0.453528	0.441358	0.427446	0.411848	0.394623	0.375842	0.355577	0.333909	0.310924	0.286711	0.261366	0.234991	0.207687	0.179564	0.150733	0.121306	0.0914011	0.0611352	0.0306281	-1.57899e-16	-0.0306281	-0.0611352	-0.0914011	-0.121306	-0.150733	-0.179564	-0.207687	-0.234991	-0.261366	-0.286711	-0.310924	-0.333909	-0.355577	-0.375842	-0.394623	-0.411848	-0.427446	-0.441358	-0.453528	-0.463908	-0.472457	-0.479142	-0.483935	-0.486819
0.494222	0.493246	0.490324	0.485468	0.478695	0.470033	0.459516	0.447185	0.43309	0.417285	0.399834	0.380804	0.360272	0.338318	0.315029	0.290496	0.264817	0.238093	0.210429	0.181935	0.152723	0.122908	0.0926079	0.0619424	0.0310324	-6.76101e-17	-0.0310324	-0.0619424	-0.0926079	-0.122908	-0.152723	-0.181935	-0.210429	-0.238093	-0.264817	-0.290496	-0.315029	-0.338318	-0.360272	-0.380804	-0.399834	-0.417285	-0.43309	-0.447185	-0.459516	-0.470033	-0.478695	-0.485468	-0.490324	-0.493246
0.498111	0.497128	0.494183	0.489288	0.482462	0.473731	0.463132	0.450704	0.436498	0.420569	0.40298	0.383801	0.363107	0.34098	0.317508	0.292782	0.266901	0.239967	0.212085	0.183367	0.153925	0.123875	0.0933366	0.0624298	0.0312766	-1.59297e-16	-0.0312766	-0.0624298	-0.0933366	-0.123875	-0.153925	-0.183367	-0.212085	-0.239967	-0.266901	-0.292782	-0.317508	-0.34098	-0.363107	-0.383801	-0.40298	-0.420569	-0.436498	-0.450704	-0.463132	-0.473731	-0.482462	-0.489288	-0.494183	-0.497128
0.499411	0.498426	0.495473	0.490565	0.483721	0.474968	0.464341	0.451881	0.437637	0.421667	0.404032	0.384803	0.364055	0.341871	0.318337	0.293547	0.267598	0.240593	0.212639	0.183846	0.154327	0.124199	0.0935803	0.0625928	0.0313583	-6.79603e-17	-0.0313583	-0.0625928	-0.0935803	-0.124199	-0.154327	-0.183846	-0.212639	-0.240593	-0.267598	-0.293547	-0.318337	-0.341871	-0.364055	-0.384803	-0.404032	-0.421667	-0.437637	-0.451881	-0.464341	-0.474968	-0.483721	-0.490565	-0.495473	-0.498426
0.498111	0.497128	0.494183	0.489288	0.482462	0.473731	0.463132	0.450704	0.436498	0.420569	0.40298	0.383801	0.363107	0.34098	0.317508	0.292782	0.266901	0.239967	0.212085	0.183367	0.153925	0.123875	0.0933366	0.0624298	0.0312766	-1.59297e-16	-0.0312766	-0.0624298	-0.0933366	-0.123875	-0.153925	-0.183367	-0.212085	-0.239967	-0.266901	-0.292782	-0.317508	-0.34098	-0.363107	-0.383801	-0.40298	-0.420569	-0.436498	-0.450704	-0.463132	-0.473731	-0.482462	-0.489288	-0.494183	-0.497128
0.494222	0.493246	0.490324	0.485468	0.478695	0.470033	0.459516	0.447185	0.43309	0.417285	0.399834	0.380804	0.360272	0.338318	0.315029	0.290496	0.264817	0.238093	0.210429	0.181935	0.152723	0.122908	0.0926079	0.0619424	0.0310324	-6.76101e-17	-0.0310324	-0.0619424	-0.0926079	-0.122908	-0.152723	-0.181935	-0.210429	-0.238093	-0.264817	-0.290496	-0.315029	-0.338318	-0.360272	-0.380804	-0.399834	-0.417285	-0.43309	-0.447185	-0.459516	-0.470033	-0.478695	-0.485468	-0.490324	-0.493246
0.487781	0.486819	0.483935	0.479142	0.472457	0.463908	0.453528	0.441358	0.427446	0.411848	0.394623	0.375842	0.355577	0.333909	0.310924	0.286711	0.261366	0.234991	0.207687	0.179564	0.150733	0.121306	0.0914011	0.0611352	0.0306281	-1.57899e-16	-0.0306281	-0.0611352	-0.0914011	-0.121306	-0.150733	-0.179564	-0.207687	-0.234991	-0.261366	-0.286711	-0.310924	-0.333909	-0.355577	-0.375842	-0.394623	-0.411848	-0.427446	-0.441358	-0.453528	-0.463908	-0.472457	-0.479142	-0.483935	-0.486819
0.478853	0.477908	0.475077	0.470371	0.463809	0.455416	0.445226	0.433279	0.419622	0.404309	0.3874	0.368962	0.349068	0.327797	0.305232	0.281462	0.256582	0.230689	0.203886	0.176277	0.147974	0.119086	0.089728	0.0600161	0.0300674	-1.56682e-16	-0.0300674	-0.0600161	-0.089728	-0.119086	-0.147974	-0.176277	-0.203886	-0.230689	-0.256582	-0.281462	-0.305232	-0.327797	-0.349068	-0.368962	-0.3874	-0.404309	-0.419622	-0.433279	-0.445226	-0.455416	-0.463809	-0.470371	-0.475077	-0.477908
0.467521	0.466598	0.463834	0.45924	0.452833	0.444639	0.43469	0.423025	0.409691	0.394741	0.378232	0.360231	0.340808	0.32004	0.298009	0.274802	0.25051	0.22523	0.199061	0.172106	0.144472	0.116268	0.0876046	0.0585959	0.0293559	-6.57868e-17	-0.0293559	-0.0585959	-0.0876046	-0.116268	-0.144472	-0.172106	-0.199061	-0.22523	-0.25051	-0.274802	-0.298009	-0.32004	-0.340808	-0.360231	-0.378232	-0.394741	-0.409691	-0.423025	-0.43469	-0.444639	-0.452833	-0.45924	-0.463834	-0.466598
0.453894	0.452998	0.450315	0.445854	0.439634	0.431679	0.42202	0.410696	0.39775	0.383235	0.367208	0.349731	0.330875	0.310712	0.289323	0.266792	0.243209	0.218665	0.193259	0.16709	0.140261	0.112879	0.0850513	0.056888	0.0285002	-6.48418e-17	-0.0285002	-0.056888	-0.0850513	-0.112879	-0.140261	-0.16709	-0.193259	-0.218665	-0.243209	-0.266792	-0.289323	-0.310712	-0.330875	-0.349731	-0.367208	-0.383235	-0.39775	-0.410696	-0.42202	-0.431679	-0.439634	-0.445854	-0.450315	-0.452998
0.438102	0.437238	0.434648	0.430342	0.424339	0.41666	0.407337	0.396407	0.383912	0.369902	0.354432	0.337564	0.319363	0.299902	0.279257	0.25751	0.234747	0.211057	0.186535	0.161276	0.135381	0.108952	0.0820922	0.0549088	0.0275087	-6.37338e-17	-0.0275087	-0.0549088	-0.0820922	-0.108952	-0.135381	-0.161276	-0.186535	-0.211057	-0.234747	-0.25751	-0.279257	-0.299902	-0.319363	-0.337564	-0.354432	-0.369902	-0.383912	-0.396407	-0.407337	-0.41666	-0.424339	-0.430342	-0.434648	-0.437238
0.420294	0.419465	0.41698	0.41285	0.40709	0.399724	0.39078	0.380294	0.368307	0.354866	0.340025	0.323842	0.306382	0.287711	0.267906	0.247043	0.225205	0.202478	0.178953	0.154721	0.129878	0.104523	0.0787553	0.0526769	0.0263905	-6.24672e-17	-0.0263905	-0.0526769	-0.0787553	-0.104523	-0.129878	-0.154721	-0.178953	-0.202478	-0.225205	-0.247043	-0.267906	-0.287711	-0.306382	-0.323842	-0.340025	-0.354866	-0.368307	-0.380294	-0.39078	-0.399724	-0.40709	-0.41285	-0.41698	-0.419465
0.400637	0.399846	0.397478	0.39354	0.38805	0.381028	0.372503	0.362507	0.351081	0.338269	0.324122	0.308696	0.292052	0.274255	0.255375	0.235488	0.214672	0.193008	0.170583	0.147484	0.123804	0.0996343	0.0750718	0.0502131	0.0251562	-6.10471e-17	-0.0251562	-0.0502131	-0.0750718	-0.0996343	-0.123804	-0.147484	-0.170583	-0.193008	-0.214672	-0.235488	-0.255375	-0.274255	-0.292052	-0.308696	-0.324122	-0.338269	-0.351081	-0.362507	-0.372503	-0.381028	-0.38805	-0.39354	-0.397478	-0.399846
0.379311	0.378562	0.37632	0.372592	0.367394	0.360746	0.352674	0.343211	0.332393	0.320263	0.306869	0.292264	0.276506	0.259656	0.241782	0.222953	0.203245	0.182734	0.161503	0.139634	0.117213	0.0943308	0.0710758	0.0475403	0.0238171	-5.9479e-17	-0.0238171	-0.0475403	-0.0710758	-0.0943308	-0.117213	-0.139634	-0.161503	-0.182734	-0.203245	-0.222953	-0.241782	-0.259656	-0.276506	-0.292264	-0.306869	-0.320263	-0.332393	-0.343211	-0.352674	-0.360746	-0.367394	-0.372592	-0.37632	-0.378562
0.356511	0.355808	0.3537	0.350197	0.345311	0.339062	0.331476	0.322581	0.312413	0.301013	0.288424	0.274697	0.259886	0.244049	0.227249	0.209552	0.191028	0.171751	0.151795	0.131241	0.110168	0.0886608	0.0668036	0.0446827	0.0223855	-5.7769e-17	-0.0223855	-0.0446827	-0.0668036	-0.0886608	-0.110168	-0.131241	-0.151795	-0.171751	-0.191028	-0.209552	-0.227249	-0.244049	-0.259886	-0.274697	-0.288424	-0.301013	-0.312413	-0.322581	-0.331476	-0.339062	-0.345311	-0.350197	-0.3537	-0.355808
0.332443	0.331787	0.329822	0.326555	0.321999	0.316172	0.309098	0.300804	0.291322	0.280691	0.268952	0.256152	0.242341	0.227573	0.211907	0.195405	0.178132	0.160156	0.141548	0.122381	0.102731	0.0826753	0.0622937	0.0416662	0.0208743	-5.59241e-17	-0.0208743	-0.0416662	-0.0622937	-0.0826753	-0.102731	-0.122381	-0.141548	-0.160156	-0.178132	-0.195405	-0.211907	-0.227573	-0.242341	-0.256152	-0.268952	-0.280691	-0.291322	-0.300804	-0.309098	-0.316172	-0.321999	-0.326555	-0.329822	-0.331787
0.30732	0.306713	0.304896	0.301876	0.297665	0.292278	0.285739	0.278071	0.269306	0.259479	0.248627	0.236794	0.224026	0.210375	0.195893	0.180638	0.16467	0.148052	0.13085	0.113132	0.094967	0.0764273	0.057586	0.0385174	0.0192968	-5.39514e-17	-0.0192968	-0.0385174	-0.057586	-0.0764273	-0.094967	-0.113132	-0.13085	-0.148052	-0.16467	-0.180638	-0.195893	-0.210375	-0.224026	-0.236794	-0.248627	-0.259479	-0.269306	-0.278071	-0.285739	-0.292278	-0.297665	-0.301876	-0.304896	-0.306713
0.281358	0.280803	0.27914	0.276375	0.272519	0.267588	0.2616	0.254581	0.246556	0.237559	0.227624	0.21679	0.205101	0.192603	0.179345	0.165378	0.150759	0.135545	0.119797	0.103575	0.0869445	0.069971	0.0527213	0.0352636	0.0176666	-5.18587e-17	-0.0176666	-0.0352636	-0.0527213	-0.069971	-0.0869445	-0.103575	-0.119797	-0.135545	-0.150759	-0.165378	-0.179345	-0.192603	-0.205101	-0.21679	-0.227624	-0.237559	-0.246556	-0.254581	-0.2616	-0.267588	-0.272519	-0.276375	-0.27914	-0.280803
0.25478	0.254277	0.252771	0.250267	0.246775	0.24231	0.236888	0.230531	0.223265	0.215118	0.206121	0.196311	0.185726	0.174409	0.162403	0.149756	0.136518	0.122741	0.10848	0.0937906	0.0787312	0.0633611	0.0477409	0.0319323	0.0159977	-4.96543e-17	-0.0159977	-0.0319323	-0.0477409	-0.0633611	-0.0787312	-0.0937906	-0.10848	-0.122741	-0.136518	-0.149756	-0.162403	-0.174409	-0.185726	-0.196311	-0.206121	-0.215118	-0.223265	-0.230531	-0.236888	-0.24231	-0.246775	-0.250267	-0.252771	-0.254277
0.227803	0.227354	0.226007	0.223768	0.220646	0.216654	0.211806	0.206123	0.199626	0.192341	0.184297	0.175525	0.166061	0.155942	0.145207	0.133899	0.122063	0.109745	0.0969939	0.08386	0.0703951	0.0566524	0.0426861	0.0285513	0.0143039	2.35514e-17	-0.0143039	-0.0285513	-0.0426861	-0.0566524	-0.0703951	-0.08386	-0.0969939	-0.109745	-0.122063	-0.133899	-0.145207	-0.155942	-0.166061	-0.175525	-0.184297	-0.192341	-0.199626	-0.206123	-0.211806	-0.216654	-0.220646	-0.223768	-0.226007	-0.227354
0.200646	0.200251	0.199064	0.197092	0.194343	0.190826	0.186556	0.18155	0.175828	0.169411	0.162326	0.154601	0.146265	0.137352	0.127897	0.117937	0.107512	0.0966622	0.0854311	0.0738629	0.0620032	0.0498987	0.0375974	0.0251477	0.0125987	-4.49455e-17	-0.0125987	-0.0251477	-0.0375974	-0.0498987	-0.0620032	-0.0738629	-0.0854311	-0.0966622	-0.107512	-0.117937	-0.127897	-0.137352	-0.146265	-0.154601	-0.162326	-0.169411	-0.175828	-0.18155	-0.186556	-0.190826	-0.194343	-0.197092	-0.199064	-0.200251
0.17352	0.173178	0.172152	0.170447	0.168069	0.165028	0.161335	0.157006	0.152057	0.146508	0.140381	0.1337	0.126491	0.118783	0.110606	0.101993	0.0929769	0.0835941	0.0738814	0.0638771	0.0536207	0.0431528	0.0325145	0.0217479	0.0108954	-4.24598e-17	-0.0108954	-0.0217479	-0.0325145	-0.0431528	-0.0536207	-0.0638771	-0.0738814	-0.0835941	-0.0929769	-0.101993	-0.110606	-0.118783	-0.126491	-0.1337	-0.140381	-0.146508	-0.152057	-0.157006	-0.161335	-0.165028	-0.168069	-0.170447	-0.172152	-0.173178
0.146628	0.146339	0.145472	0.144031	0.142022	0.139452	0.136331	0.132673	0.128491	0.123802	0.118625	0.112979	0.106887	0.100374	0.0934643	0.0861859	0.0785673	0.0706386	0.0624312	0.0539774	0.0453106	0.0364649	0.0274754	0.0183774	0.00920686	-3.98994e-17	-0.00920686	-0.0183774	-0.0274754	-0.0364649	-0.0453106	-0.0539774	-0.0624312	-0.0706386	-0.0785673	-0.0861859	-0.0934643	-0.100374	-0.106887	-0.112979	-0.118625	-0.123802	-0.128491	-0.132673	-0.136331	-0.139452	-0.142022	-0.144031	-0.145472	-0.146339
0.120162	0.119925	0.119215	0.118034	0.116387	0.114281	0.111724	0.108726	0.105299	0.101457	0.0972135	0.0925868	0.0875947	0.0822569	0.0765945	0.0706297	0.0643863	0.0578887	0.0511627	0.0442348	0.0371323	0.0298832	0.0225162	0.0150604	0.00754506	-3.72745e-17	-0.00754506	-0.0150604	-0.0225162	-0.0298832	-0.0371323	-0.0442348	-0.0511627	-0.0578887	-0.0643863	-0.0706297	-0.0765945	-0.0822569	-0.0875947	-0.0925868	-0.0972135	-0.101457	-0.105299	-0.108726	-0.111724	-0.114281	-0.116387	-0.118034	-0.119215	-0.119925
0.0943036	0.0941175	0.09356	0.0926332	0.0913409	0.0896881	0.0876813	0.0853285	0.0826389	0.0796232	0.0762932	0.0726622	0.0687444	0.0645553	0.0601114	0.0554303	0.0505304	0.0454311	0.0401525	0.0347155	0.0291414	0.0234524	0.0176707	0.0118194	0.00592137	-3.45954e-17	-0.00592137	-0.0118194	-0.0176707	-0.0234524	-0.0291414	-0.0347155	-0.0401525	-0.0454311	-0.0505304	-0.0554303	-0.0601114	-0.0645553	-0.0687444	-0.0726622	-0.0762932	-0.0796232	-0.0826389	-0.0853285	-0.0876813	-0.0896881	-0.0913409	-0.0926332	-0.09356	-0.0941175
0.0692172	0.0690806	0.0686714	0.0679912	0.0670426	0.0658295	0.0643565	0.0626296	0.0606555	0.058442	0.0559979	0.0533328	0.0504572	0.0473824	0.0441207	0.0406849	0.0370884	0.0333456	0.0294713	0.0254806	0.0213893	0.0172136	0.01297	0.00867522	0.00434618	-4.1607e-18	-0.00434618	-0.00867522	-0.01297	-0.0172136	-0.0213893	-0.0254806	-0.0294713	-0.0333456	-0.0370884	-0.0406849	-0.0441207	-0.0473824	-0.0504572	-0.0533328	-0.0559979	-0.058442	-0.0606555	-0.0626296	-0.0643565	-0.0658295	-0.0670426	-0.0679912	-0.0686714	-0.0690806
0.0450529	0.044964	0.0446976	0.0442548	0.0436374	0.0428478	0.0418891	0.040765	0.0394801	0.0380394	0.0364485	0.0347138	0.0328421	0.0308408	0.0287178	0.0264814	0.0241405	0.0217044	0.0191826	0.0165851	0.0139221	0.0112042	0.00844206	0.00564662	0.00282889	-2.78296e-18	-0.00282889	-0.00564662	-0.00844206	-0.0112042	-0.0139221	-0.0165851	-0.0191826	-0.0217044	-0.0241405	-0.0264814	-0.0287178	-0.0308408	-0.0328421	-0.0347138	-0.0364485	-0.0380394	-0.0394801	-0.040765	-0.0418891	-0.0428478	-0.0436374	-0.0442548	-0.0446976	-0.044964
0.0219426	0.0218993	0.0217696	0.021554	0.0212533	0.0208687	0.0204017	0.0198543	0.0192285	0.0185268	0.017752	0.0169071	0.0159955	0.0150208	0.0139868	0.0128976	0.0117575	0.0105709	0.00934272	0.00807762	0.00678065	0.00545691	0.00411164	0.00275014	0.00137779	-2.63398e-17	-0.00137779	-0.00275014	-0.00411164	-0.00545691	-0.00678065	-0.00807762	-0.00934272	-0.0105709	-0.0117575	-0.0128976	-0.0139868	-0.0150208	-0.0159955	-0.0169071	-0.017752	-0.0185268	-0.0192285	-0.0198543	-0.0204017	-0.0208687	-0.0212533	-0.021554	-0.0217696	-0.0218993
0	0	0	0	0	0	0	0	0	0	0	0	0	0	0	0	0	0	0	0	0	0	0	0	0	0	0	0	0	0	0	0	0	0	0	0	0	0	0	0	0	0	0	0	0	0	0	0	0	0
-0.020681	-0.0206402	-0.0205179	-0.0203147	-0.0200313	-0.0196688	-0.0192287	-0.0187127	-0.0181229	-0.0174615	-0.0167313	-0.015935	-0.0150758	-0.0141571	-0.0131826	-0.012156	-0.0110814	-0.00996314	-0.00880554	-0.00761318	-0.00639078	-0.00514315	-0.00387523	-0.00259201	-0.00129857	1.39423e-18	0.00129857	0.00259201	0.00387523	0.00514315	0.00639078	0.00761318	0.00880554	0.00996314	0.0110814	0.012156	0.0131826	0.0141571	0.0150758	0.015935	0.0167313	0.0174615	0.0181229	0.0187127	0.0192287	0.0196688	0.0200313	0.0203147	0.0205179	0.0206402
-0.0400262	-0.0399472	-0.0397105	-0.0393172	-0.0387687	-0.0380671	-0.0372154	-0.0362168	-0.0350752	-0.0337952	-0.0323818	-0.0308407	-0.0291778	-0.0273998	-0.0255136	-0.0235268	-0.0214471	-0.0192828	-0.0170423	-0.0147346	-0.0123688	-0.0099541	-0.00750016	-0.00501661	-0.00251326	2.78296e-18	0.00251326	0.00501661	0.00750016	0.0099541	0.0123688	0.0147346	0.0170423	0.0192828	0.0214471	0.0235268	0.0255136	0.0273998	0.0291778	0.0308407	0.0323818	0.0337952	0.0350752	0.0362168	0.0372154	0.0380671	0.0387687	0.0393172	0.0397105	0.0399472
-0.0579814	-0.057867	-0.0575242	-0.0569544	-0.0561599	-0.0551436	-0.0539098	-0.0524632	-0.0508095	-0.0489554	-0.046908	-0.0446755	-0.0422667	-0.039691	-0.0369588	-0.0340806	-0.031068	-0.0279328	-0.0246873	-0.0213444	-0.0179173	-0.0144194	-0.0108646	-0.007267	-0.00364069	4.1607e-18	0.00364069	0.007267	0.0108646	0.0144194	0.0179173	0.0213444	0.0246873	0.0279328	0.031068	0.0340806	0.0369588	0.039691	0.0422667	0.0446755	0.046908	0.0489554	0.0508095	0.0524632	0.0539098	0.0551436	0.0561599	0.0569544	0.0575242	0.057867
-0.0745127	-0.0743656	-0.0739251	-0.0731929	-0.0721717	-0.0708658	-0.0692801	-0.0674211	-0.065296	-0.0629131	-0.060282	-0.057413	-0.0543174	-0.0510074	-0.0474962	-0.0437975	-0.0399259	-0.0358968	-0.031726	-0.0274299	-0.0230257	-0.0185306	-0.0139623	-0.00933892	-0.00467869	5.52202e-18	0.00467869	0.00933892	0.0139623	0.0185306	0.0230257	0.0274299	0.031726	0.0358968	0.0399259	0.0437975	0.0474962	0.0510074	0.0543174	0.057413	0.060282	0.0629131	0.065296	0.0674211	0.0692801	0.0708658	0.0721717	0.0731929	0.0739251	0.0743656
-0.0896052	-0.0894284	-0.0888986	-0.0880181	-0.0867901	-0.0852196	-0.0833128	-0.0810772	-0.0785216	-0.0756562	-0.0724921	-0.069042	-0.0653194	-0.061339	-0.0571165	-0.0526686	-0.0480129	-0.0431676	-0.038152	-0.0329859	-0.0276895	-0.0222839	-0.0167903	-0.0112305	-0.00562636	6.86156e-18	0.00562636	0.0112305	0.0167903	0.0222839	0.0276895	0.0329859	0.038152	0.0431676	0.0480129	0.0526686	0.0571165	0.061339	0.0653194	0.069042	0.0724921	0.0756562	0.0785216	0.0810772	0.0833128	0.0852196	0.0867901	0.0880181	0.0888986	0.0894284
-0.103263	-0.103059	-0.102449	-0.101434	-0.100019	-0.0982091	-0.0960116	-0.0934353	-0.0904902	-0.0871879	-0.0835416	-0.0795656	-0.0752756	-0.0706885	-0.0658224	-0.0606965	-0.0553311	-0.0497474	-0.0439673	-0.0380137	-0.0319101	-0.0256805	-0.0193496	-0.0129423	-0.00648394	8.17401e-18	0.00648394	0.0129423	0.0193496	0.0256805	0.0319101	0.0380137	0.0439673	0.0497474	0.0553311	0.0606965	0.0658224	0.0706885	0.0752756	0.0795656	0.0835416	0.0871879	0.0904902	0.0934353	0.0960116	0.0982091	0.100019	0.101434	0.102449	0.103059
-0.115508	-0.11528	-0.114597	-0.113462	-0.111879	-0.109855	-0.107397	-0.104515	-0.101221	-0.0975268	-0.0934481	-0.0890006	-0.0842019	-0.0790708	-0.0736277	-0.067894	-0.0618924	-0.0556465	-0.049181	-0.0425214	-0.035694	-0.0287257	-0.0216441	-0.014477	-0.00725282	9.4542e-18	0.00725282	0.014477	0.0216441	0.0287257	0.035694	0.0425214	0.049181	0.0556465	0.0618924	0.067894	0.0736277	0.0790708	0.0842019	0.0890006	0.0934481	0.0975268	0.101221	0.104515	0.107397	0.109855	0.111879	0.113462	0.114597	0.11528
-0.126379	-0.126129	-0.125382	-0.12414	-0.122408	-0.120193	-0.117504	-0.114351	-0.110747	-0.106705	-0.102243	-0.0973765	-0.0921262	-0.0865122	-0.0805569	-0.0742836	-0.0677171	-0.0608834	-0.0538095	-0.0465231	-0.0390532	-0.0314291	-0.023681	-0.0158395	-0.00793539	1.71242e-17	0.00793539	0.0158395	0.023681	0.0314291	0.0390532	0.0465231	0.0538095	0.0608834	0.0677171	0.0742836	0.0805569	0.0865122	0.0921262	0.0973765	0.102243	0.106705	0.110747	0.114351	0.117504	0.120193	0.122408	0.12414	0.125382	0.126129
-0.135928	-0.13566	-0.134856	-0.13352	-0.131658	-0.129275	-0.126383	-0.122991	-0.119115	-0.114768	-0.109968	-0.104734	-0.0990872	-0.0930491	-0.0866438	-0.0798965	-0.0728339	-0.0654838	-0.0578753	-0.0500384	-0.0420041	-0.0338039	-0.0254704	-0.0170363	-0.00853499	1.77246e-17	0.00853499	0.0170363	0.0254704	0.0338039	0.0420041	0.0500384	0.0578753	0.0654838	0.0728339	0.0798965	0.0866438	0.0930491	0.0990872	0.104734	0.109968	0.114768	0.119115	0.122991	0.126383	0.129275	0.131658	0.13352	0.134856	0.13566
-0.144222	-0.143938	-0.143085	-0.141668	-0.139691	-0.137164	-0.134094	-0.130496	-0.126383	-0.121771	-0.116678	-0.111125	-0.105134	-0.098727	-0.0919307	-0.0847717	-0.0772782	-0.0694796	-0.0614069	-0.0530918	-0.0445671	-0.0358666	-0.0270246	-0.0180758	-0.00905579	1.83014e-17	0.00905579	0.0180758	0.0270246	0.0358666	0.0445671	0.0530918	0.0614069	0.0694796	0.0772782	0.0847717	0.0919307	0.098727	0.105134	0.111125	0.116678	0.121771	0.126383	0.130496	0.134094	0.137164	0.139691	0.141668	0.143085	0.143938
-0.151339	-0.151041	-0.150146	-0.148659	-0.146585	-0.143932	-0.140712	-0.136936	-0.13262	-0.12778	-0.122436	-0.116609	-0.110322	-0.103599	-0.0964674	-0.0889551	-0.0810917	-0.0729083	-0.0644372	-0.0557117	-0.0467664	-0.0376366	-0.0283582	-0.0189679	-0.00950268	1.88525e-17	0.00950268	0.0189679	0.0283582	0.0376366	0.0467664	0.0557117	0.0644372	0.0729083	0.0810917	0.0889551	0.0964674	0.103599	0.110322	0.116609	0.122436	0.12778	0.13262	0.136936	0.140712	0.143932	0.146585	0.148659	0.150146	0.151041
-0.157366	-0.157056	-0.156125	-0.154579	-0.152422	-0.149664	-0.146315	-0.142389	-0.137901	-0.132869	-0.127312	-0.121253	-0.114715	-0.107725	-0.100309	-0.0924976	-0.084321	-0.0758118	-0.0670033	-0.0579304	-0.0486288	-0.0391354	-0.0294875	-0.0197232	-0.00988111	1.93757e-17	0.00988111	0.0197232	0.0294875	0.0391354	0.0486288	0.0579304	0.0670033	0.0758118	0.084321	0.0924976	0.100309	0.107725	0.114715	0.121253	0.127312	0.132869	0.137901	0.142389	0.146315	0.149664	0.152422	0.154579	0.156125	0.157056
-0.162397	-0.162076	-0.161116	-0.15952	-0.157295	-0.154449	-0.150993	-0.146941	-0.14231	-0.137116	-0.131382	-0.125129	-0.118382	-0.111168	-0.103516	-0.0954545	-0.0870166	-0.0782353	-0.0691452	-0.0597823	-0.0501834	-0.0403865	-0.0304301	-0.0203537	-0.010197	2.35514e-17	0.010197	0.0203537	0.0304301	0.0403865	0.0501834	0.0597823	0.0691452	0.0782353	0.0870166	0.0954545	0.103516	0.111168	0.118382	0.125129	0.131382	0.137116	0.14231	0.146941	0.150993	0.154449	0.157295	0.15952	0.161116	0.162076
-0.16653	-0.166202	-0.165217	-0.163581	-0.161299	-0.15838	-0.154836	-0.150681	-0.145932	-0.140606	-0.134726	-0.128314	-0.121395	-0.113998	-0.10615	-0.0978841	-0.0892314	-0.0802266	-0.0709052	-0.0613039	-0.0514607	-0.0414144	-0.0312047	-0.0208718	-0.0104565	2.19407e-17	0.0104565	0.0208718	0.0312047	0.0414144	0.0514607	0.0613039	0.0709052	0.0802266	0.0892314	0.0978841	0.10615	0.113998	0.121395	0.128314	0.134726	0.140606	0.145932	0.150681	0.154836	0.15838	0.161299	0.163581	0.165217	0.166202
-0.169868	-0.169533	-0.168529	-0.166859	-0.164531	-0.161554	-0.157939	-0.153701	-0.148857	-0.143424	-0.137426	-0.130886	-0.123829	-0.116283	-0.108278	-0.099846	-0.0910199	-0.0818346	-0.0723263	-0.0625326	-0.0524921	-0.0422445	-0.0318301	-0.0212901	-0.0106661	2.07576e-17	0.0106661	0.0212901	0.0318301	0.0422445	0.0524921	0.0625326	0.0723263	0.0818346	0.0910199	0.099846	0.108278	0.116283	0.123829	0.130886	0.137426	0.143424	0.148857	0.153701	0.157939	0.161554	0.164531	0.166859	0.168529	0.169533
-0.172512	-0.172172	-0.171152	-0.169456	-0.167092	-0.164069	-0.160398	-0.156094	-0.151173	-0.145657	-0.139565	-0.132923	-0.125756	-0.118093	-0.109963	-0.1014	-0.0924366	-0.0831083	-0.0734521	-0.0635059	-0.0533092	-0.042902	-0.0323255	-0.0216215	-0.0108321	2.23505e-17	0.0108321	0.0216215	0.0323255	0.042902	0.0533092	0.0635059	0.0734521	0.0831083	0.0924366	0.1014	0.109963	0.118093	0.125756	0.132923	0.139565	0.145657	0.151173	0.156094	0.160398	0.164069	0.167092	0.169456	0.171152	0.172172
-0.174562	-0.174218	-0.173186	-0.17147	-0.169078	-0.166019	-0.162304	-0.157949	-0.15297	-0.147388	-0.141224	-0.134502	-0.12725	-0.119496	-0.11127	-0.102605	-0.0935351	-0.084096	-0.074325	-0.0642606	-0.0539427	-0.0434119	-0.0327097	-0.0218784	-0.0109609	2.2528e-17	0.0109609	0.0218784	0.0327097	0.0434119	0.0539427	0.0642606	0.074325	0.084096	0.0935351	0.102605	0.11127	0.119496	0.12725	0.134502	0.141224	0.147388	0.15297	0.157949	0.162304	0.166019	0.169078	0.17147	0.173186	0.174218
-0.176115	-0.175767	-0.174726	-0.172995	-0.170582	-0.167495	-0.163747	-0.159353	-0.15433	-0.148698	-0.14248	-0.135699	-0.128382	-0.120559	-0.11226	-0.103518	-0.0943669	-0.0848438	-0.0749859	-0.0648321	-0.0544224	-0.0437979	-0.0330006	-0.022073	-0.0110583	2.31189e-17	0.0110583	0.022073	0.0330006	0.0437979	0.0544224	0.0648321	0.0749859	0.0848438	0.0943669	0.103518	0.11226	0.120559	0.128382	0.135699	0.14248	0.148698	0.15433	0.159353	0.163747	0.167495	0.170582	0.172995	0.174726	0.175767
-0.177259	-0.176909	-0.175861	-0.174119	-0.17169	-0.168583	-0.164811	-0.160389	-0.155333	-0.149665	-0.143406	-0.13658	-0.129216	-0.121342	-0.112989	-0.10419	-0.0949802	-0.0853952	-0.0754733	-0.0652534	-0.0547761	-0.0440825	-0.033215	-0.0222165	-0.0111302	2.28248e-17	0.0111302	0.0222165	0.033215	0.0440825	0.0547761	0.0652534	0.0754733	0.0853952	0.0949802	0.10419	0.112989	0.121342	0.129216	0.13658	0.143406	0.149665	0.155333	0.160389	0.164811	0.168583	0.17169	0.174119	0.175861	0.176909
-0.178078	-0.177727	-0.176674	-0.174924	-0.172483	-0.169362	-0.165573	-0.16113	-0.156051	-0.150356	-0.144068	-0.137211	-0.129813	-0.121903	-0.113511	-0.104672	-0.0954189	-0.0857897	-0.0758219	-0.0655549	-0.0550291	-0.0442862	-0.0333685	-0.0223191	-0.0111816	2.32472e-17	0.0111816	0.0223191	0.0333685	0.0442862	0.0550291	0.0655549	0.0758219	0.0857897	0.0954189	0.104672	0.113511	0.121903	0.129813	0.137211	0.144068	0.150356	0.156051	0.16113	0.165573	0.169362	0.172483	0.174924	0.176674	0.177727
-0.178643	-0.178291	-0.177235	-0.175479	-0.173031	-0.1699	-0.166099	-0.161641	-0.156546	-0.150834	-0.144526	-0.137647	-0.130226	-0.12229	-0.113872	-0.105004	-0.095722	-0.0860622	-0.0760627	-0.0657631	-0.0552039	-0.0444268	-0.0334745	-0.02239	-0.0112171	2.32958e-17	0.0112171	0.02239	0.0334745	0.0444268	0.0552039	0.0657631	0.0760627	0.0860622	0.095722	0.105004	0.113872	0.12229	0.130226	0.137647	0.144526	0.150834	0.156546	0.161641	0.166099	0.1699	0.173031	0.175479	0.177235	0.178291
-0.179017	-0.178664	-0.177606	-0.175846	-0.173393	-0.170256	-0.166446	-0.16198	-0.156874	-0.151149	-0.144828	-0.137935	-0.130498	-0.122546	-0.11411	-0.105224	-0.0959222	-0.0862422	-0.0762218	-0.0659006	-0.0553194	-0.0445198	-0.0335445	-0.0224368	-0.0112406	2.33339e-17	0.0112406	0.0224368	0.0335445	0.0445198	0.0553194	0.0659006	0.0762218	0.0862422	0.0959222	0.105224	0.11411	0.122546	0.130498	0.137935	0.144828	0.151149	0.156874	0.16198	0.166446	0.170256	0.173393	0.175846	0.177606	0.178664
-0.179248	-0.178895	-0.177835	-0.176073	-0.173617	-0.170475	-0.166661	-0.162189	-0.157076	-0.151344	-0.145015	-0.138113	-0.130666	-0.122704	-0.114257	-0.105359	-0.096046	-0.0863535	-0.0763202	-0.0659857	-0.0553908	-0.0445772	-0.0335878	-0.0224658	-0.0112551	2.34563e-17	0.0112551	0.0224658	0.0335878	0.0445772	0.0553908	0.0659857	0.0763202	0.0863535	0.096046	0.105359	0.114257	0.122704	0.130666	0.138113	0.145015	0.151344	0.157076	0.162189	0.166661	0.170475	0.173617	0.176073	0.177835	0.178895
-0.179372	-0.179018	-0.177958	-0.176195	-0.173737	-0.170593	-0.166776	-0.162301	-0.157185	-0.151449	-0.145115	-0.138209	-0.130757	-0.122789	-0.114336	-0.105432	-0.0961125	-0.0864133	-0.076373	-0.0660314	-0.0554291	-0.0446081	-0.033611	-0.0224813	-0.0112629	2.34645e-17	0.0112629	0.0224813	0.033611	0.0446081	0.0554291	0.0660314	0.076373	0.0864133	0.0961125	0.105432	0.114336	0.122789	0.130757	0.138209	0.145115	0.151449	0.157185	0.162301	0.166776	0.170593	0.173737	0.176195	0.177958	0.179018
-0.179411	-0.179057	-0.177997	-0.176233	-0.173775	-0.17063	-0.166812	-0.162336	-0.157219	-0.151482	-0.145147	-0.138239	-0.130785	-0.122815	-0.114361	-0.105455	-0.0961334	-0.086432	-0.0763896	-0.0660457	-0.0554411	-0.0446178	-0.0336183	-0.0224862	-0.0112653	2.34672e-17	0.0112653	0.0224862	0.0336183	0.0446178	0.0554411	0.0660457	0.0763896	0.086432	0.0961334	0.105455	0.114361	0.122815	0.130785	0.138239	0.145147	0.151482	0.157219	0.162336	0.166812	0.17063	0.173775	0.176233	0.177997	0.179057
-0.179372	-0.179018	-0.177958	-0.176195	-0.173737	-0.170593	-0.166776	-0.162301	-0.157185	-0.151449	-0.145115	-0.138209	-0.130757	-0.122789	-0.114336	-0.105432	-0.0961125	-0.0864133	-0.076373	-0.0660314	-0.0554291	-0.0446081	-0.033611	-0.0224813	-0.0112629	2.34645e-17	0.0112629	0.0224813	0.033611	0.0446081	0.0554291	0.0660314	0.076373	0.0864133	0.0961125	0.105432	0.114336	0.122789	0.130757	0.138209	0.145115	0.151449	0.157185	0.162301	0.166776	0.170593	0.173737	0.176195	0.177958	0.179018
-0.179248	-0.178895	-0.177835	-0.176073	-0.173617	-0.170475	-0.166661	-0.162189	-0.157076	-0.151344	-0.145015	-0.138113	-0.130666	-0.122704	-0.114257	-0.105359	-0.096046	-0.0863535	-0.0763202	-0.0659857	-0.0553908	-0.0445772	-0.0335878	-0.0224658	-0.0112551	2.34563e-17	0.0112551	0.0224658	0.0335878	0.0445772	0.0553908	0.0659857	0.0763202	0.0863535	0.096046	0.105359	0.114257	0.122704	0.130666	0.138113	0.145015	0.151344	0.157076	0.162189	0.166661	0.170475	0.173617	0.176073	0.177835	0.178895
-0.179017	-0.178664	-0.177606	-0.175846	-0.173393	-0.170256	-0.166446	-0.16198	-0.156874	-0.151149	-0.144828	-0.137935	-0.130498	-0.122546	-0.11411	-0.105224	-0.0959222	-0.0862422	-0.0762218	-0.0659006	-0.0553194	-0.0445198	-0.0335445	-0.0224368	-0.0112406	2.33339e-17	0.0112406	0.0224368	0.0335445	0.0445198	0.0553194	0.0659006	0.0762218	0.0862422	0.0959222	0.105224	0.11411	0.122546	0.130498	0.137935	0.144828	0.151149	0.156874	0.16198	0.166446	0.170256	0.173393	0.175846	0.177606	0.178664
-0.178643	-0.178291	-0.177235	-0.175479	-0.173031	-0.1699	-0.166099	-0.161641	-0.156546	-0.150834	-0.144526	-0.137647	-0.130226	-0.12229	-0.113872	-0.105004	-0.095722	-0.0860622	-0.0760627	-0.0657631	-0.0552039	-0.0444268	-0.0334745	-0.02239	-0.0112171	2.32958e-17	0.0112171	0.02239	0.0334745	0.0444268	0.0552039	0.0657631	0.0760627	0.0860622	0.095722	0.105004	0.113872	0.12229	0.130226	0.137647	0.144526	0.150834	0.156546	0.161641	0.166099	0.1699	0.173031	0.175479	0.177235	0.178291
-0.178078	-0.177727	-0.176674	-0.174924	-0.172483	-0.169362	-0.165573	-0.16113	-0.156051	-0.150356	-0.144068	-0.137211	-0.129813	-0.121903	-0.113511	-0.104672	-0.0954189	-0.0857897	-0.0758219	-0.0655549	-0.0550291	-0.0442862	-0.0333685	-0.0223191	-0.0111816	2.32472e-17	0.0111816	0.0223191	0.0333685	0.0442862	0.0550291	0.0655549	0.0758219	0.0857897	0.0954189	0.104672	0.113511	0.121903	0.129813	0.137211	0.144068	0.150356	0.156051	0.16113	0.165573	0.169362	0.172483	0.174924	0.176674	0.177727
-0.177259	-0.176909	-0.175861	-0.174119	-0.17169	-0.168583	-0.164811	-0.160389	-0.155333	-0.149665	-0.143406	-0.13658	-0.129216	-0.121342	-0.112989	-0.10419	-0.0949802	-0.0853952	-0.0754733	-0.0652534	-0.0547761	-0.0440825	-0.033215	-0.0222165	-0.0111302	2.31881e-17	0.0111302	0.0222165	0.033215	0.0440825	0.0547761	0.0652534	0.0754733	0.0853952	0.0949802	0.10419	0.112989	0.121342	0.129216	0.13658	0.143406	0.149665	0.155333	0.160389	0.164811	0.168583	0.17169	0.174119	0.175861	0.176909
-0.176115	-0.175767	-0.174726	-0.172995	-0.170582	-0.167495	-0.163747	-0.159353	-0.15433	-0.148698	-0.14248	-0.135699	-0.128382	-0.120559	-0.11226	-0.103518	-0.0943669	-0.0848438	-0.0749859	-0.0648321	-0.0544224	-0.0437979	-0.0330006	-0.022073	-0.0110583	2.26863e-17	0.0110583	0.022073	0.0330006	0.0437979	0.0544224	0.0648321	0.0749859	0.0848438	0.0943669	0.103518	0.11226	0.120559	0.128382	0.135699	0.14248	0.148698	0.15433	0.159353	0.163747	0.167495	0.170582	0.172995	0.174726	0.175767
-0.174562	-0.174218	-0.173186	-0.17147	-0.169078	-0.166019	-0.162304	-0.157949	-0.15297	-0.147388	-0.141224	-0.134502	-0.12725	-0.119496	-0.11127	-0.102605	-0.0935351	-0.084096	-0.074325	-0.0642606	-0.0539427	-0.0434119	-0.0327097	-0.0218784	-0.0109609	2.35514e-17	0.0109609	0.0218784	0.0327097	0.0434119	0.0539427	0.0642606	0.074325	0.084096	0.0935351	0.102605	0.11127	0.119496	0.12725	0.134502	0.141224	0.147388	0.15297	0.157949	0.162304	0.166019	0.169078	0.17147	0.173186	0.174218
-0.172512	-0.172172	-0.171152	-0.169456	-0.167092	-0.164069	-0.160398	-0.156094	-0.151173	-0.145657	-0.139565	-0.132923	-0.125756	-0.118093	-0.109963	-0.1014	-0.0924366	-0.0831083	-0.0734521	-0.0635059	-0.0533092	-0.042902	-0.0323255	-0.0216215	-0.0108321	2.23505e-17	0.0108321	0.0216215	0.0323255	0.042902	0.0533092	0.0635059	0.0734521	0.0831083	0.0924366	0.1014	0.109963	0.118093	0.125756	0.132923	0.139565	0.145657	0.151173	0.156094	0.160398	0.164069	0.167092	0.169456	0.171152	0.172172
-0.169868	-0.169533	-0.168529	-0.166859	-0.164531	-0.161554	-0.157939	-0.153701	-0.148857	-0.143424	-0.137426	-0.130886	-0.123829	-0.116283	-0.108278	-0.099846	-0.0910199	-0.0818346	-0.0723263	-0.0625326	-0.0524921	-0.0422445	-0.0318301	-0.0212901	-0.0106661	2.21545e-17	0.0106661	0.0212901	0.0318301	0.0422445	0.0524921	0.0625326	0.0723263	0.0818346	0.0910199	0.099846	0.108278	0.116283	0.123829	0.130886	0.137426	0.143424	0.148857	0.153701	0.157939	0.161554	0.164531	0.166859	0.168529	0.169533
-0.16653	-0.166202	-0.165217	-0.163581	-0.161299	-0.15838	-0.154836	-0.150681	-0.145932	-0.140606	-0.134726	-0.128314	-0.121395	-0.113998	-0.10615	-0.0978841	-0.0892314	-0.0802266	-0.0709052	-0.0613039	-0.0514607	-0.0414144	-0.0312047	-0.0208718	-0.0104565	2.03301e-17	0.0104565	0.0208718	0.0312047	0.0414144	0.0514607	0.0613039	0.0709052	0.0802266	0.0892314	0.0978841	0.10615	0.113998	0.121395	0.128314	0.134726	0.140606	0.145932	0.150681	0.154836	0.15838	0.161299	0.163581	0.165217	0.166202
-0.162397	-0.162076	-0.161116	-0.15952	-0.157295	-0.154449	-0.150993	-0.146941	-0.14231	-0.137116	-0.131382	-0.125129	-0.118382	-0.111168	-0.103516	-0.0954545	-0.0870166	-0.0782353	-0.0691452	-0.0597823	-0.0501834	-0.0403865	-0.0304301	-0.0203537	-0.010197	2.35514e-17	0.010197	0.0203537	0.0304301	0.0403865	0.0501834	0.0597823	0.0691452	0.0782353	0.0870166	0.0954545	0.103516	0.111168	0.118382	0.125129	0.131382	0.137116	0.14231	0.146941	0.150993	0.154449	0.157295	0.15952	0.161116	0.162076
-0.157366	-0.157056	-0.156125	-0.154579	-0.152422	-0.149664	-0.146315	-0.142389	-0.137901	-0.132869	-0.127312	-0.121253	-0.114715	-0.107725	-0.100309	-0.0924976	-0.084321	-0.0758118	-0.0670033	-0.0579304	-0.0486288	-0.0391354	-0.0294875	-0.0197232	-0.00988111	1.93757e-17	0.00988111	0.0197232	0.0294875	0.0391354	0.0486288	0.0579304	0.0670033	0.0758118	0.084321	0.0924976	0.100309	0.107725	0.114715	0.121253	0.127312	0.132869	0.137901	0.142389	0.146315	0.149664	0.152422	0.154579	0.156125	0.157056
-0.151339	-0.151041	-0.150146	-0.148659	-0.146585	-0.143932	-0.140712	-0.136936	-0.13262	-0.12778	-0.122436	-0.116609	-0.110322	-0.103599	-0.0964674	-0.0889551	-0.0810917	-0.0729083	-0.0644372	-0.0557117	-0.0467664	-0.0376366	-0.0283582	-0.0189679	-0.00950268	1.88525e-17	0.00950268	0.0189679	0.0283582	0.0376366	0.0467664	0.0557117	0.0644372	0.0729083	0.0810917	0.0889551	0.0964674	0.103599	0.110322	0.116609	0.122436	0.12778	0.13262	0.136936	0.140712	0.143932	0.146585	0.148659	0.150146	0.151041
-0.144222	-0.143938	-0.143085	-0.141668	-0.139691	-0.137164	-0.134094	-0.130496	-0.126383	-0.121771	-0.116678	-0.111125	-0.105134	-0.098727	-0.0919307	-0.0847717	-0.0772782	-0.0694796	-0.0614069	-0.0530918	-0.0445671	-0.0358666	-0.0270246	-0.0180758	-0.00905579	1.83014e-17	0.00905579	0.0180758	0.0270246	0.0358666	0.0445671	0.0530918	0.0614069	0.0694796	0.0772782	0.0847717	0.0919307	0.098727	0.105134	0.111125	0.116678	0.121771	0.126383	0.130496	0.134094	0.137164	0.139691	0.141668	0.143085	0.143938
-0.135928	-0.13566	-0.134856	-0.13352	-0.131658	-0.129275	-0.126383	-0.122991	-0.119115	-0.114768	-0.109968	-0.104734	-0.0990872	-0.0930491	-0.0866438	-0.0798965	-0.0728339	-0.0654838	-0.0578753	-0.0500384	-0.0420041	-0.0338039	-0.0254704	-0.0170363	-0.00853499	1.77246e-17	0.00853499	0.0170363	0.0254704	0.0338039	0.0420041	0.0500384	0.0578753	0.0654838	0.0728339	0.0798965	0.0866438	0.0930491	0.0990872	0.104734	0.109968	0.114768	0.119115	0.122991	0.126383	0.129275	0.131658	0.13352	0.134856	0.13566
-0.126379	-0.126129	-0.125382	-0.12414	-0.122408	-0.120193	-0.117504	-0.114351	-0.110747	-0.106705	-0.102243	-0.0973765	-0.0921262	-0.0865122	-0.0805569	-0.0742836	-0.0677171	-0.0608834	-0.0538095	-0.0465231	-0.0390532	-0.0314291	-0.023681	-0.0158395	-0.00793539	1.06971e-17	0.00793539	0.0158395	0.023681	0.0314291	0.0390532	0.0465231	0.0538095	0.0608834	0.0677171	0.0742836	0.0805569	0.0865122	0.0921262	0.0973765	0.102243	0.106705	0.110747	0.114351	0.117504	0.120193	0.122408	0.12414	0.125382	0.126129
-0.115508	-0.11528	-0.114597	-0.113462	-0.111879	-0.109855	-0.107397	-0.104515	-0.101221	-0.0975268	-0.0934481	-0.0890006	-0.0842019	-0.0790708	-0.0736277	-0.067894	-0.0618924	-0.0556465	-0.049181	-0.0425214	-0.035694	-0.0287257	-0.0216441	-0.014477	-0.00725282	9.4542e-18	0.00725282	0.014477	0.0216441	0.0287257	0.035694	0.0425214	0.049181	0.0556465	0.0618924	0.067894	0.0736277	0.0790708	0.0842019	0.0890006	0.0934481	0.0975268	0.101221	0.104515	0.107397	0.109855	0.111879	0.113462	0.114597	0.11528
-0.103263	-0.103059	-0.102449	-0.101434	-0.100019	-0.0982091	-0.0960116	-0.0934353	-0.0904902	-0.0871879	-0.0835416	-0.0795656	-0.0752756	-0.0706885	-0.0658224	-0.0606965	-0.0553311	-0.0497474	-0.0439673	-0.0380137	-0.0319101	-0.0256805	-0.0193496	-0.0129423	-0.00648394	2.35514e-17	0.00648394	0.0129423	0.0193496	0.0256805	0.0319101	0.0380137	0.0439673	0.0497474	0.0553311	0.0606965	0.0658224	0.0706885	0.0752756	0.0795656	0.0835416	0.0871879	0.0904902	0.0934353	0.0960116	0.0982091	0.100019	0.101434	0.102449	0.103059
-0.0896052	-0.0894284	-0.0888986	-0.0880181	-0.0867901	-0.0852196	-0.0833128	-0.0810772	-0.0785216	-0.0756562	-0.0724921	-0.069042	-0.0653194	-0.061339	-0.0571165	-0.0526686	-0.0480129	-0.0431676	-0.038152	-0.0329859	-0.0276895	-0.0222839	-0.0167903	-0.0112305	-0.00562636	2.35514e-17	0.00562636	0.0112305	0.0167903	0.0222839	0.0276895	0.0329859	0.038152	0.0431676	0.0480129	0.0526686	0.0571165	0.061339	0.0653194	0.069042	0.0724921	0.0756562	0.0785216	0.0810772	0.0833128	0.0852196	0.0867901	0.0880181	0.0888986	0.0894284
-0.0745127	-0.0743656	-0.0739251	-0.0731929	-0.0721717	-0.0708658	-0.0692801	-0.0674211	-0.065296	-0.0629131	-0.060282	-0.057413	-0.0543174	-0.0510074	-0.0474962	-0.0437975	-0.0399259	-0.0358968	-0.031726	-0.0274299	-0.0230257	-0.0185306	-0.0139623	-0.00933892	-0.00467869	5.52202e-18	0.00467869	0.00933892	0.0139623	0.0185306	0.0230257	0.0274299	0.031726	0.0358968	0.0399259	0.0437975	0.0474962	0.0510074	0.0543174	0.057413	0.060282	0.0629131	0.065296	0.0674211	0.0692801	0.0708658	0.0721717	0.0731929	0.0739251	0.0743656
-0.0579814	-0.057867	-0.0575242	-0.0569544	-0.0561599	-0.0551436	-0.0539098	-0.0524632	-0.0508095	-0.0489554	-0.046908	-0.0446755	-0.0422667	-0.039691	-0.0369588	-0.0340806	-0.031068	-0.0279328	-0.0246873	-0.0213444	-0.0179173	-0.0144194	-0.0108646	-0.007267	-0.00364069	4.1607e-18	0.00364069	0.007267	0.0108646	0.0144194	0.0179173	0.0213444	0.0246873	0.0279328	0.031068	0.0340806	0.0369588	0.039691	0.0422667	0.0446755	0.046908	0.0489554	0.0508095	0.0524632	0.0539098	0.0551436	0.0561599	0.0569544	0.0575242	0.057867
-0.0400262	-0.0399472	-0.0397105	-0.0393172	-0.0387687	-0.0380671	-0.0372154	-0.0362168	-0.0350752	-0.0337952	-0.0323818	-0.0308407	-0.0291778	-0.0273998	-0.0255136	-0.0235268	-0.0214471	-0.0192828	-0.0170423	-0.0147346	-0.0123688	-0.0099541	-0.00750016	-0.00501661	-0.00251326	2.78296e-18	0.00251326	0.00501661	0.00750016	0.0099541	0.0123688	0.0147346	0.0170423	0.0192828	0.0214471	0.0235268	0.0255136	0.0273998	0.0291778	0.0308407	0.0323818	0.0337952	0.0350752	0.0362168	0.0372154	0.0380671	0.0387687	0.0393172	0.0397105	0.0399472
-0.020681	-0.0206402	-0.0205179	-0.0203147	-0.0200313	-0.0196688	-0.0192287	-0.0187127	-0.0181229	-0.0174615	-0.0167313	-0.015935	-0.0150758	-0.0141571	-0.0131826	-0.012156	-0.0110814	-0.00996314	-0.00880554	-0.00761318	-0.00639078	-0.00514315	-0.00387523	-0.00259201	-0.00129857	1.39423e-18	0.00129857	0.00259201	0.00387523	0.00514315	0.00639078	0.00761318	0.00880554	0.00996314	0.0110814	0.012156	0.0131826	0.0141571	0.0150758	0.015935	0.0167313	0.0174615	0.0181229	0.0187127	0.0192287	0.0196688	0.0200313	0.0203147	0.0205179	0.0206402
3.33067e-16	3.33067e-16	3.33067e-16	3.05311e-16	3.05311e-16	3.33067e-16	3.05311e-16	3.05311e-16	3.05311e-16	2.77556e-16	2.77556e-16	2.77556e-16	2.77556e-16	1.94289e-16	2.498e-16	2.22045e-16	1.66533e-16	1.38778e-16	1.11022e-16	1.249e-16	1.17961e-16	8.32667e-17	5.55112e-17	4.16334e-17	1.21431e-17	-1.84889e-32	-1.21431e-17	-6.93889e-17	-7.63278e-17	-8.32667e-17	-9.71445e-17	-1.249e-16	-1.38778e-16	-1.52656e-16	-2.08167e-16	-1.66533e-16	-1.80411e-16	-1.94289e-16	-2.77556e-16	-2.77556e-16	-2.77556e-16	-2.77556e-16	-3.05311e-16	-3.05311e-16	-3.05311e-16	-3.60822e-16	-3.05311e-16	-3.05311e-16	-3.33067e-16	-3.33067e-16
0.0219426	0.0218993	0.0217696	0.021554	0.0212533	0.0208687	0.0204017	0.0198543	0.0192285	0.0185268	0.017752	0.0169071	0.0159955	0.0150208	0.0139868	0.0128976	0.0117575	0.0105709	0.00934272	0.00807762	0.00678065	0.00545691	0.00411164	0.00275014	0.00137779	-1.39423e-18	-0.00137779	-0.00275014	-0.00411164	-0.00545691	-0.00678065	-0.00807762	-0.00934272	-0.0105709	-0.0117575	-0.0128976	-0.0139868	-0.0150208	-0.0159955	-0.0169071	-0.017752	-0.0185268	-0.0192285	-0.0198543	-0.0204017	-0.0208687	-0.0212533	-0.021554	-0.0217696	-0.0218993
0.0450529	0.044964	0.0446976	0.0442548	0.0436374	0.0428478	0.0418891	0.040765	0.0394801	0.0380394	0.0364485	0.0347138	0.0328421	0.0308408	0.0287178	0.0264814	0.0241405	0.0217044	0.0191826	0.0165851	0.0139221	0.0112042	0.00844206	0.00564662	0.00282889	-2.78296e-18	-0.00282889	-0.00564662	-0.00844206	-0.0112042	-0.0139221	-0.0165851	-0.0191826	-0.0217044	-0.0241405	-0.0264814	-0.0287178	-0.0308408	-0.0328421	-0.0347138	-0.0364485	-0.0380394	-0.0394801	-0.040765	-0.0418891	-0.0428478	-0.0436374	-0.0442548	-0.0446976	-0.044964
0.0692172	0.0690806	0.0686714	0.0679912	0.0670426	0.0658295	0.0643565	0.0626296	0.0606555	0.058442	0.0559979	0.0533328	0.0504572	0.0473824	0.0441207	0.0406849	0.0370884	0.0333456	0.0294713	0.0254806	0.0213893	0.0172136	0.01297	0.00867522	0.00434618	-3.18728e-17	-0.00434618	-0.00867522	-0.01297	-0.0172136	-0.0213893	-0.0254806	-0.0294713	-0.0333456	-0.0370884	-0.0406849	-0.0441207	-0.0473824	-0.0504572	-0.0533328	-0.0559979	-0.058442	-0.0606555	-0.0626296	-0.0643565	-0.0658295	-0.0670426	-0.0679912	-0.0686714	-0.0690806
0.0943036	0.0941175	0.09356	0.0926332	0.0913409	0.0896881	0.0876813	0.0853285	0.0826389	0.0796232	0.0762932	0.0726622	0.0687444	0.0645553	0.0601114	0.0554303	0.0505304	0.0454311	0.0401525	0.0347155	0.0291414	0.0234524	0.0176707	0.0118194	0.00592137	-3.45954e-17	-0.00592137	-0.0118194	-0.0176707	-0.0234524	-0.0291414	-0.0347155	-0.0401525	-0.0454311	-0.0505304	-0.0554303	-0.0601114	-0.0645553	-0.0687444	-0.0726622	-0.0762932	-0.0796232	-0.0826389	-0.0853285	-0.0876813	-0.0896881	-0.0913409	-0.0926332	-0.09356	-0.0941175
0.120162	0.119925	0.119215	0.118034	0.116387	0.114281	0.111724	0.108726	0.105299	0.101457	0.0972135	0.0925868	0.0875947	0.0822569	0.0765945	0.0706297	0.0643863	0.0578887	0.0511627	0.0442348	0.0371323	0.0298832	0.0225162	0.0150604	0.00754506	-3.72745e-17	-0.00754506	-0.0150604	-0.0225162	-0.0298832	-0.0371323	-0.0442348	-0.0511627	-0.0578887	-0.0643863	-0.0706297	-0.0765945	-0.0822569	-0.0875947	-0.0925868	-0.0972135	-0.101457	-0.105299	-0.108726	-0.111724	-0.114281	-0.116387	-0.118034	-0.119215	-0.119925
0.146628	0.146339	0.145472	0.144031	0.142022	0.139452	0.136331	0.132673	0.128491	0.123802	0.118625	0.112979	0.106887	0.100374	0.0934643	0.0861859	0.0785673	0.0706386	0.0624312	0.0539774	0.0453106	0.0364649	0.0274754	0.0183774	0.00920686	-3.98994e-17	-0.00920686	-0.0183774	-0.0274754	-0.0364649	-0.0453106	-0.0539774	-0.0624312	-0.0706386	-0.0785673	-0.0861859	-0.0934643	-0.100374	-0.106887	-0.112979	-0.118625	-0.123802	-0.128491	-0.132673	-0.136331	-0.139452	-0.142022	-0.144031	-0.145472	-0.146339
0.17352	0.173178	0.172152	0.170447	0.168069	0.165028	0.161335	0.157006	0.152057	0.146508	0.140381	0.1337	0.126491	0.118783	0.110606	0.101993	0.0929769	0.0835941	0.0738814	0.0638771	0.0536207	0.0431528	0.0325145	0.0217479	0.0108954	-4.24598e-17	-0.0108954	-0.0217479	-0.0325145	-0.0431528	-0.0536207	-0.0638771	-0.0738814	-0.0835941	-0.0929769	-0.101993	-0.110606	-0.118783	-0.126491	-0.1337	-0.140381	-0.146508	-0.152057	-0.157006	-0.161335	-0.165028	-0.168069	-0.170447	-0.172152	-0.173178
0.200646	0.200251	0.199064	0.197092	0.194343	0.190826	0.186556	0.18155	0.175828	0.169411	0.162326	0.154601	0.146265	0.137352	0.127897	0.117937	0.107512	0.0966622	0.0854311	0.0738629	0.0620032	0.0498987	0.0375974	0.0251477	0.0125987	-4.49455e-17	-0.0125987	-0.0251477	-0.0375974	-0.0498987	-0.0620032	-0.0738629	-0.0854311	-0.0966622	-0.107512	-0.117937	-0.127897	-0.137352	-0.146265	-0.154601	-0.162326	-0.169411	-0.175828	-0.18155	-0.186556	-0.190826	-0.194343	-0.197092	-0.199064	-0.200251
0.227803	0.227354	0.226007	0.223768	0.220646	0.216654	0.211806	0.206123	0.199626	0.192341	0.184297	0.175525	0.166061	0.155942	0.145207	0.133899	0.122063	0.109745	0.0969939	0.08386	0.0703951	0.0566524	0.0426861	0.0285513	0.0143039	2.35514e-17	-0.0143039	-0.0285513	-0.0426861	-0.0566524	-0.0703951	-0.08386	-0.0969939	-0.109745	-0.122063	-0.133899	-0.145207	-0.155942	-0.166061	-0.175525	-0.184297	-0.192341	-0.199626	-0.206123	-0.211806	-0.216654	-0.220646	-0.223768	-0.226007	-0.227354
0.25478	0.254277	0.252771	0.250267	0.246775	0.24231	0.236888	0.230531	0.223265	0.215118	0.206121	0.196311	0.185726	0.174409	0.162403	0.149756	0.136518	0.122741	0.10848	0.0937906	0.0787312	0.0633611	0.0477409	0.0319323	0.0159977	-4.96543e-17	-0.0159977	-0.0319323	-0.0477409	-0.0633611	-0.0787312	-0.0937906	-0.10848	-0.122741	-0.136518	-0.149756	-0.162403	-0.174409	-0.185726	-0.196311	-0.206121	-0.215118	-0.223265	-0.230531	-0.236888	-0.24231	-0.246775	-0.250267	-0.252771	-0.254277
0.281358	0.280803	0.27914	0.276375	0.272519	0.267588	0.2616	0.254581	0.246556	0.237559	0.227624	0.21679	0.205101	0.192603	0.179345	0.165378	0.150759	0.135545	0.119797	0.103575	0.0869445	0.069971	0.0527213	0.0352636	0.0176666	-5.18587e-17	-0.0176666	-0.0352636	-0.0527213	-0.069971	-0.0869445	-0.103575	-0.119797	-0.135545	-0.150759	-0.165378	-0.179345	-0.192603	-0.205101	-0.21679	-0.227624	-0.237559	-0.246556	-0.254581	-0.2616	-0.267588	-0.272519	-0.276375	-0.27914	-0.280803
0.30732	0.306713	0.304896	0.301876	0.297665	0.292278	0.285739	0.278071	0.269306	0.259479	0.248627	0.236794	0.224026	0.210375	0.195893	0.180638	0.16467	0.148052	0.13085	0.113132	0.094967	0.0764273	0.057586	0.0385174	0.0192968	-5.39514e-17	-0.0192968	-0.0385174	-0.057586	-0.0764273	-0.094967	-0.113132	-0.13085	-0.148052	-0.16467	-0.180638	-0.195893	-0.210375	-0.224026	-0.236794	-0.248627	-0.259479	-0.269306	-0.278071	-0.285739	-0.292278	-0.297665	-0.301876	-0.304896	-0.306713
0.332443	0.331787	0.329822	0.326555	0.321999	0.316172	0.309098	0.300804	0.291322	0.280691	0.268952	0.256152	0.242341	0.227573	0.211907	0.195405	0.178132	0.160156	0.141548	0.122381	0.102731	0.0826753	0.0622937	0.0416662	0.0208743	-5.59241e-17	-0.0208743	-0.0416662	-0.0622937	-0.0826753	-0.102731	-0.122381	-0.141548	-0.160156	-0.178132	-0.195405	-0.211907	-0.227573	-0.242341	-0.256152	-0.268952	-0.280691	-0.291322	-0.300804	-0.309098	-0.316172	-0.321999	-0.326555	-0.329822	-0.331787
0.356511	0.355808	0.3537	0.350197	0.345311	0.339062	0.331476	0.322581	0.312413	0.301013	0.288424	0.274697	0.259886	0.244049	0.227249	0.209552	0.191028	0.171751	0.151795	0.131241	0.110168	0.0886608	0.0668036	0.0446827	0.0223855	-5.7769e-17	-0.0223855	-0.0446827	-0.0668036	-0.0886608	-0.110168	-0.131241	-0.151795	-0.171751	-0.191028	-0.209552	-0.227249	-0.244049	-0.259886	-0.274697	-0.288424	-0.301013	-0.312413	-0.322581	-0.331476	-0.339062	-0.345311	-0.350197	-0.3537	-0.355808
0.379311	0.378562	0.37632	0.372592	0.367394	0.360746	0.352674	0.343211	0.332393	0.320263	0.306869	0.292264	0.276506	0.259656	0.241782	0.222953	0.203245	0.182734	0.161503	0.139634	0.117213	0.0943308	0.0710758	0.0475403	0.0238171	-1.42509e-16	-0.0238171	-0.0475403	-0.0710758	-0.0943308	-0.117213	-0.139634	-0.161503	-0.182734	-0.203245	-0.222953	-0.241782	-0.259656	-0.276506	-0.292264	-0.306869	-0.320263	-0.332393	-0.343211	-0.352674	-0.360746	-0.367394	-0.372592	-0.37632	-0.378562
0.400637	0.399846	0.397478	0.39354	0.38805	0.381028	0.372503	0.362507	0.351081	0.338269	0.324122	0.308696	0.292052	0.274255	0.255375	0.235488	0.214672	0.193008	0.170583	0.147484	0.123804	0.0996343	0.0750718	0.0502131	0.0251562	-6.10471e-17	-0.0251562	-0.0502131	-0.0750718	-0.0996343	-0.123804	-0.147484	-0.170583	-0.193008	-0.214672	-0.235488	-0.255375	-0.274255	-0.292052	-0.308696	-0.324122	-0.338269	-0.351081	-0.362507	-0.372503	-0.381028	-0.38805	-0.39354	-0.397478	-0.399846
0.420294	0.419465	0.41698	0.41285	0.40709	0.399724	0.39078	0.380294	0.368307	0.354866	0.340025	0.323842	0.306382	0.287711	0.267906	0.247043	0.225205	0.202478	0.178953	0.154721	0.129878	0.104523	0.0787553	0.0526769	0.0263905	-6.24672e-17	-0.0263905	-0.0526769	-0.0787553	-0.104523	-0.129878	-0.154721	-0.178953	-0.202478	-0.225205	-0.247043	-0.267906	-0.287711	-0.306382	-0.323842	-0.340025	-0.354866	-0.368307	-0.380294	-0.39078	-0.399724	-0.40709	-0.41285	-0.41698	-0.419465
0.438102	0.437238	0.434648	0.430342	0.424339	0.41666	0.407337	0.396407	0.383912	0.369902	0.354432	0.337564	0.319363	0.299902	0.279257	0.25751	0.234747	0.211057	0.186535	0.161276	0.135381	0.108952	0.0820922	0.0549088	0.0275087	-6.37338e-17	-0.0275087	-0.0549088	-0.0820922	-0.108952	-0.135381	-0.161276	-0.186535	-0.211057	-0.234747	-0.25751	-0.279257	-0.299902	-0.319363	-0.337564	-0.354432	-0.369902	-0.383912	-0.396407	-0.407337	-0.41666	-0.424339	-0.430342	-0.434648	-0.437238
0.453894	0.452998	0.450315	0.445854	0.439634	0.431679	0.42202	0.410696	0.39775	0.383235	0.367208	0.349731	0.330875	0.310712	0.289323	0.266792	0.243209	0.218665	0.193259	0.16709	0.140261	0.112879	0.0850513	0.056888	0.0285002	-6.48418e-17	-0.0285002	-0.056888	-0.0850513	-0.112879	-0.140261	-0.16709	-0.193259	-0.218665	-0.243209	-0.266792	-0.289323	-0.310712	-0.330875	-0.349731	-0.367208	-0.383235	-0.39775	-0.410696	-0.42202	-0.431679	-0.439634	-0.445854	-0.450315	-0.452998
0.467521	0.466598	0.463834	0.45924	0.452833	0.444639	0.43469	0.423025	0.409691	0.394741	0.378232	0.360231	0.340808	0.32004	0.298009	0.274802	0.25051	0.22523	0.199061	0.172106	0.144472	0.116268	0.0876046	0.0585959	0.0293559	-1.55125e-16	-0.0293559	-0.0585959	-0.0876046	-0.116268	-0.144472	-0.172106	-0.199061	-0.22523	-0.25051	-0.274802	-0.298009	-0.32004	-0.340808	-0.360231	-0.378232	-0.394741	-0.409691	-0.423025	-0.43469	-0.444639	-0.452833	-0.45924	-0.463834	-0.466598
0.478853	0.477908	0.475077	0.470371	0.463809	0.455416	0.445226	0.433279	0.419622	0.404309	0.3874	0.368962	0.349068	0.327797	0.305232	0.281462	0.256582	0.230689	0.203886	0.176277	0.147974	0.119086	0.089728	0.0600161	0.0300674	-6.65651e-17	-0.0300674	-0.0600161	-0.089728	-0.119086	-0.147974	-0.176277	-0.203886	-0.230689	-0.256582	-0.281462	-0.305232	-0.327797	-0.349068	-0.368962	-0.3874	-0.404309	-0.419622	-0.433279	-0.445226	-0.455416	-0.463809	-0.470371	-0.475077	-0.477908
0.487781	0.486819	0.483935	0.479142	0.472457	0.463908	0.453528	0.441358	0.427446	0.411848	0.394623	0.375842	0.355577	0.333909	0.310924	0.286711	0.261366	0.234991	0.207687	0.179564	0.150733	0.121306	0.0914011	0.0611352	0.0306281	-6.71737e-17	-0.0306281	-0.0611352	-0.0914011	-0.121306	-0.150733	-0.179564	-0.207687	-0.234991	-0.261366	-0.286711	-0.310924	-0.333909	-0.355577	-0.375842	-0.394623	-0.411848	-0.427446	-0.441358	-0.453528	-0.463908	-0.472457	-0.479142	-0.483935	-0.486819
0.494222	0.493246	0.490324	0.485468	0.478695	0.470033	0.459516	0.447185	0.43309	0.417285	0.399834	0.380804	0.360272	0.338318	0.315029	0.290496	0.264817	0.238093	0.210429	0.181935	0.152723	0.122908	0.0926079	0.0619424	0.0310324	-6.76101e-17	-0.0310324	-0.0619424	-0.0926079	-0.122908	-0.152723	-0.181935	-0.210429	-0.238093	-0.264817	-0.290496	-0.315029	-0.338318	-0.360272	-0.380804	-0.399834	-0.417285	-0.43309	-0.447185	-0.459516	-0.470033	-0.478695	-0.485468	-0.490324	-0.493246
0.498111	0.497128	0.494183	0.489288	0.482462	0.473731	0.463132	0.450704	0.436498	0.420569	0.40298	0.383801	0.363107	0.34098	0.317508	0.292782	0.266901	0.239967	0.212085	0.183367	0.153925	0.123875	0.0933366	0.0624298	0.0312766	-1.59297e-16	-0.0312766	-0.0624298	-0.0933366	-0.123875	-0.153925	-0.183367	-0.212085	-0.239967	-0.266901	-0.292782	-0.317508	-0.34098	-0.363107	-0.383801	-0.40298	-0.420569	-0.436498	-0.450704	-0.463132	-0.473731	-0.482462	-0.489288	-0.494183	-0.497128
0.499411	0.498426	0.495473	0.490565	0.483721	0.474968	0.464341	0.451881	0.437637	0.421667	0.404032	0.384803	0.364055	0.341871	0.318337	0.293547	0.267598	0.240593	0.212639	0.183846	0.154327	0.124199	0.0935803	0.0625928	0.0313583	-6.79603e-17	-0.0313583	-0.0625928	-0.0935803	-0.124199	-0.154327	-0.183846	-0.212639	-0.240593	-0.267598	-0.293547	-0.318337	-0.341871	-0.364055	-0.384803	-0.404032	-0.421667	-0.437637	-0.451881	-0.464341	-0.474968	-0.483721	-0.490565	-0.495473	-0.498426
0.498111	0.497128	0.494183	0.489288	0.482462	0.473731	0.463132	0.450704	0.436498	0.420569	0.40298	0.383801	0.363107	0.34098	0.317508	0.292782	0.266901	0.239967	0.212085	0.183367	0.153925	0.123875	0.0933366	0.0624298	0.0312766	-1.59297e-16	-0.0312766	-0.0624298	-0.0933366	-0.123875	-0.153925	-0.183367	-0.212085	-0.239967	-0.266901	-0.292782	-0.317508	-0.34098	-0.363107	-0.383801	-0.40298	-0.420569	-0.436498	-0.450704	-0.463132	-0.473731	-0.482462	-0.489288	-0.494183	-0.497128
0.494222	0.493246	0.490324	0.485468	0.478695	0.470033	0.459516	0.447185	0.43309	0.417285	0.399834	0.380804	0.360272	0.338318	0.315029	0.290496	0.264817	0.238093	0.210429	0.181935	0.152723	0.122908	0.0926079	0.0619424	0.0310324	-6.76101e-17	-0.0310324	-0.0619424	-0.0926079	-0.122908	-0.152723	-0.181935	-0.210429	-0.238093	-0.264817	-0.290496	-0.315029	-0.338318	-0.360272	-0.380804	-0.399834	-0.417285	-0.43309	-0.447185	-0.459516	-0.470033	-0.478695	-0.485468	-0.490324	-0.493246
0.487781	0.486819	0.483935	0.479142	0.472457	0.463908	0.453528	0.441358	0.427446	0.411848	0.394623	0.375842	0.355577	0.333909	0.310924	0.286711	0.261366	0.234991	0.207687	0.179564	0.150733	0.121306	0.0914011	0.0611352	0.0306281	-1.57899e-16	-0.0306281	-0.0611352	-0.0914011	-0.121306	-0.150733	-0.179564	-0.207687	-0.234991	-0.261366	-0.286711	-0.310924	-0.333909	-0.355577	-0.375842	-0.394623	-0.411848	-0.427446	-0.441358	-0.453528	-0.463908	-0.472457	-0.479142	-0.483935	-0.486819
0.478853	0.477908	0.475077	0.470371	0.463809	0.455416	0.445226	0.433279	0.419622	0.404309	0.3874	0.368962	0.349068	0.327797	0.305232	0.281462	0.256582	0.230689	0.203886	0.176277	0.147974	0.119086	0.089728	0.0600161	0.0300674	-1.56682e-16	-0.0300674	-0.0600161	-0.089728	-0.119086	-0.147974	-0.176277	-0.203886	-0.230689	-0.256582	-0.281462	-0.305232	-0.327797	-0.349068	-0.368962	-0.3874	-0.404309	-0.419622	-0.433279	-0.445226	-0.455416	-0.463809	-0.470371	-0.475077	-0.477908
0.467521	0.466598	0.463834	0.45924	0.452833	0.444639	0.43469	0.423025	0.409691	0.394741	0.378232	0.360231	0.340808	0.32004	0.298009	0.274802	0.25051	0.22523	0.199061	0.172106	0.144472	0.116268	0.0876046	0.0585959	0.0293559	-6.57868e-17	-0.0293559	-0.0585959	-0.0876046	-0.116268	-0.144472	-0.172106	-0.199061	-0.22523	-0.25051	-0.274802	-0.298009	-0.32004	-0.340808	-0.360231	-0.378232	-0.394741	-0.409691	-0.423025	-0.43469	-0.444639	-0.452833	-0.45924	-0.463834	-0.466598
0.453894	0.452998	0.450315	0.445854	0.439634	0.431679	0.42202	0.410696	0.39775	0.383235	0.367208	0.349731	0.330875	0.310712	0.289323	0.266792	0.243209	0.218665	0.193259	0.16709	0.140261	0.112879	0.0850513	0.056888	0.0285002	-1.53235e-16	-0.0285002	-0.056888	-0.0850513	-0.112879	-0.140261	-0.16709	-0.193259	-0.218665	-0.243209	-0.266792	-0.289323	-0.310712	-0.330875	-0.349731	-0.367208	-0.383235	-0.39775	-0.410696	-0.42202	-0.431679	-0.439634	-0.445854	-0.450315	-0.452998
0.438102	0.437238	0.434648	0.430342	0.424339	0.41666	0.407337	0.396407	0.383912	0.369902	0.354432	0.337564	0.319363	0.299902	0.279257	0.25751	0.234747	0.211057	0.186535	0.161276	0.135381	0.108952	0.0820922	0.0549088	0.0275087	-6.37338e-17	-0.0275087	-0.0549088	-0.0820922	-0.108952	-0.135381	-0.161276	-0.186535	-0.211057	-0.234747	-0.25751	-0.279257	-0.299902	-0.319363	-0.337564	-0.354432	-0.369902	-0.383912	-0.396407	-0.407337	-0.41666	-0.424339	-0.430342	-0.434648	-0.437238
0.420294	0.419465	0.41698	0.41285	0.40709	0.399724	0.39078	0.380294	0.368307	0.354866	0.340025	0.323842	0.306382	0.287711	0.267906	0.247043	0.225205	0.202478	0.178953	0.154721	0.129878	0.104523	0.0787553	0.0526769	0.0263905	-6.24672e-17	-0.0263905	-0.0526769	-0.0787553	-0.104523	-0.129878	-0.154721	-0.178953	-0.202478	-0.225205	-0.247043	-0.267906	-0.287711	-0.306382	-0.323842	-0.340025	-0.354866	-0.368307	-0.380294	-0.39078	-0.399724	-0.40709	-0.41285	-0.41698	-0.419465
0.400637	0.399846	0.397478	0.39354	0.38805	0.381028	0.372503	0.362507	0.351081	0.338269	0.324122	0.308696	0.292052	0.274255	0.255375	0.235488	0.214672	0.193008	0.170583	0.147484	0.123804	0.0996343	0.0750718	0.0502131	0.0251562	-6.10471e-17	-0.0251562	-0.0502131	-0.0750718	-0.0996343	-0.123804	-0.147484	-0.170583	-0.193008	-0.214672	-0.235488	-0.255375	-0.274255	-0.292052	-0.308696	-0.324122	-0.338269	-0.351081	-0.362507	-0.372503	-0.381028	-0.38805	-0.39354	-0.397478	-0.399846
0.379311	0.378562	0.37632	0.372592	0.367394	0.360746	0.352674	0.343211	0.332393	0.320263	0.306869	0.292264	0.276506	0.259656	0.241782	0.222953	0.203245	0.182734	0.161503	0.139634	0.117213	0.0943308	0.0710758	0.0475403	0.0238171	-5.9479e-17	-0.0238171	-0.0475403	-0.0710758	-0.0943308	-0.117213	-0.139634	-0.161503	-0.182734	-0.203245	-0.222953	-0.241782	-0.259656	-0.276506	-0.292264	-0.306869	-0.320263	-0.332393	-0.343211	-0.352674	-0.360746	-0.367394	-0.372592	-0.37632	-0.378562
0.356511	0.355808	0.3537	0.350197	0.345311	0.339062	0.331476	0.322581	0.312413	0.301013	0.288424	0.274697	0.259886	0.244049	0.227249	0.209552	0.191028	0.171751	0.151795	0.131241	0.110168	0.0886608	0.0668036	0.0446827	0.0223855	-1.39089e-16	-0.0223855	-0.0446827	-0.0668036	-0.0886608	-0.110168	-0.131241	-0.151795	-0.171751	-0.191028	-0.209552	-0.227249	-0.244049	-0.259886	-0.274697	-0.288424	-0.301013	-0.312413	-0.322581	-0.331476	-0.339062	-0.345311	-0.350197	-0.3537	-0.355808
0.332443	0.331787	0.329822	0.326555	0.321999	0.316172	0.309098	0.300804	0.291322	0.280691	0.268952	0.256152	0.242341	0.227573	0.211907	0.195405	0.178132	0.160156	0.141548	0.122381	0.102731	0.0826753	0.0622937	0.0416662	0.0208743	-5.59241e-17	-0.0208743	-0.0416662	-0.0622937	-0.0826753	-0.102731	-0.122381	-0.141548	-0.160156	-0.178132	-0.195405	-0.211907	-0.227573	-0.242341	-0.256152	-0.268952	-0.280691	-0.291322	-0.300804	-0.309098	-0.316172	-0.321999	-0.326555	-0.329822	-0.331787
0.30732	0.306713	0.304896	0.301876	0.297665	0.292278	0.285739	0.278071	0.269306	0.259479	0.248627	0.236794	0.224026	0.210375	0.195893	0.180638	0.16467	0.148052	0.13085	0.113132	0.094967	0.0764273	0.057586	0.0385174	0.0192968	-5.39514e-17	-0.0192968	-0.0385174	-0.057586	-0.0764273	-0.094967	-0.113132	-0.13085	-0.148052	-0.16467	-0.180638	-0.195893	-0.210375	-0.224026	-0.236794	-0.248627	-0.259479	-0.269306	-0.278071	-0.285739	-0.292278	-0.297665	-0.301876	-0.304896	-0.306713
0.281358	0.280803	0.27914	0.276375	0.272519	0.267588	0.2616	0.254581	0.246556	0.237559	0.227624	0.21679	0.205101	0.192603	0.179345	0.165378	0.150759	0.135545	0.119797	0.103575	0.0869445	0.069971	0.0527213	0.0352636	0.0176666	-5.18587e-17	-0.0176666	-0.0352636	-0.0527213	-0.069971	-0.0869445	-0.103575	-0.119797	-0.135545	-0.150759	-0.165378	-0.179345	-0.192603	-0.205101	-0.21679	-0.227624	-0.237559	-0.246556	-0.254581	-0.2616	-0.267588	-0.272519	-0.276375	-0.27914	-0.280803
0.25478	0.254277	0.252771	0.250267	0.246775	0.24231	0.236888	0.230531	0.223265	0.215118	0.206121	0.196311	0.185726	0.174409	0.162403	0.149756	0.136518	0.122741	0.10848	0.0937906	0.0787312	0.0633611	0.0477409	0.0319323	0.0159977	-4.96543e-17	-0.0159977	-0.0319323	-0.0477409	-0.0633611	-0.0787312	-0.0937906	-0.10848	-0.122741	-0.136518	-0.149756	-0.162403	-0.174409	-0.185726	-0.196311	-0.206121	-0.215118	-0.223265	-0.230531	-0.236888	-0.24231	-0.246775	-0.250267	-0.252771	-0.254277
0.227803	0.227354	0.226007	0.223768	0.220646	0.216654	0.211806	0.206123	0.199626	0.192341	0.184297	0.175525	0.166061	0.155942	0.145207	0.133899	0.122063	0.109745	0.0969939	0.08386	0.0703951	0.0566524	0.0426861	0.0285513	0.0143039	-4.73469e-17	-0.0143039	-0.0285513	-0.0426861	-0.0566524	-0.0703951	-0.08386	-0.0969939	-0.109745	-0.122063	-0.133899	-0.145207	-0.155942	-0.166061	-0.175525	-0.184297	-0.192341	-0.199626	-0.206123	-0.211806	-0.216654	-0.220646	-0.223768	-0.226007	-0.227354
0.200646	0.200251	0.199064	0.197092	0.194343	0.190826	0.186556	0.18155	0.175828	0.169411	0.162326	0.154601	0.146265	0.137352	0.127897	0.117937	0.107512	0.0966622	0.0854311	0.0738629	0.0620032	0.0498987	0.0375974	0.0251477	0.0125987	-4.49455e-17	-0.0125987	-0.0251477	-0.0375974	-0.0498987	-0.0620032	-0.0738629	-0.0854311	-0.0966622	-0.107512	-0.117937	-0.127897	-0.137352	-0.146265	-0.154601	-0.162326	-0.169411	-0.175828	-0.18155	-0.186556	-0.190826	-0.194343	-0.197092	-0.199064	-0.200251
0.17352	0.173178	0.172152	0.170447	0.168069	0.165028	0.161335	0.157006	0.152057	0.146508	0.140381	0.1337	0.126491	0.118783	0.110606	0.101993	0.0929769	0.0835941	0.0738814	0.0638771	0.0536207	0.0431528	0.0325145	0.0217479	0.0108954	-4.24598e-17	-0.0108954	-0.0217479	-0.0325145	-0.0431528	-0.0536207	-0.0638771	-0.0738814	-0.0835941	-0.0929769	-0.101993	-0.110606	-0.118783	-0.126491	-0.1337	-0.140381	-0.146508	-0.152057	-0.157006	-0.161335	-0.165028	-0.168069	-0.170447	-0.172152	-0.173178
0.146628	0.146339	0.145472	0.144031	0.142022	0.139452	0.136331	0.132673	0.128491	0.123802	0.118625	0.112979	0.106887	0.100374	0.0934643	0.0861859	0.0785673	0.0706386	0.0624312	0.0539774	0.0453106	0.0364649	0.0274754	0.0183774	0.00920686	2.35514e-17	-0.00920686	-0.0183774	-0.0274754	-0.0364649	-0.0453106	-0.0539774	-0.0624312	-0.0706386	-0.0785673	-0.0861859	-0.0934643	-0.100374	-0.106887	-0.112979	-0.118625	-0.123802	-0.128491	-0.132673	-0.136331	-0.139452	-0.142022	-0.144031	-0.145472	-0.146339
0.120162	0.119925	0.119215	0.118034	0.116387	0.114281	0.111724	0.108726	0.105299	0.101457	0.0972135	0.0925868	0.0875947	0.0822569	0.0765945	0.0706297	0.0643863	0.0578887	0.0511627	0.0442348	0.0371323	0.0298832	0.0225162	0.0150604	0.00754506	-3.72745e-17	-0.00754506	-0.0150604	-0.0225162	-0.0298832	-0.0371323	-0.0442348	-0.0511627	-0.0578887	-0.0643863	-0.0706297	-0.0765945	-0.0822569	-0.0875947	-0.0925868	-0.0972135	-0.101457	-0.105299	-0.108726	-0.111724	-0.114281	-0.116387	-0.118034	-0.119215	-0.119925
0.0943036	0.0941175	0.09356	0.0926332	0.0913409	0.0896881	0.0876813	0.0853285	0.0826389	0.0796232	0.0762932	0.0726622	0.0687444	0.0645553	0.0601114	0.0554303	0.0505304	0.0454311	0.0401525	0.0347155	0.0291414	0.0234524	0.0176707	0.0118194	0.00592137	2.35514e-17	-0.00592137	-0.0118194	-0.0176707	-0.0234524	-0.0291414	-0.0347155	-0.0401525	-0.0454311	-0.0505304	-0.0554303	-0.0601114	-0.0645553	-0.0687444	-0.0726622	-0.0762932	-0.0796232	-0.0826389	-0.0853285	-0.0876813	-0.0896881	-0.0913409	-0.0926332	-0.09356	-0.0941175
0.0692172	0.0690806	0.0686714	0.0679912	0.0670426	0.0658295	0.0643565	0.0626296	0.0606555	0.058442	0.0559979	0.0533328	0.0504572	0.0473824	0.0441207	0.0406849	0.0370884	0.0333456	0.0294713	0.0254806	0.0213893	0.0172136	0.01297	0.00867522	0.00434618	-4.1607e-18	-0.00434618	-0.00867522	-0.01297	-0.0172136	-0.0213893	-0.0254806	-0.0294713	-0.0333456	-0.0370884	-0.0406849	-0.0441207	-0.0473824	-0.0504572	-0.0533328	-0.0559979	-0.058442	-0.0606555	-0.0626296	-0.0643565	-0.0658295	-0.0670426	-0.0679912	-0.0686714	-0.0690806
0.0450529	0.044964	0.0446976	0.0442548	0.0436374	0.0428478	0.0418891	0.040765	0.0394801	0.0380394	0.0364485	0.0347138	0.0328421	0.0308408	0.0287178	0.0264814	0.0241405	0.0217044	0.0191826	0.0165851	0.0139221	0.0112042	0.00844206	0.00564662	0.00282889	-2.91173e-17	-0.00282889	-0.00564662	-0.00844206	-0.0112042	-0.0139221	-0.0165851	-0.0191826	-0.0217044	-0.0241405	-0.0264814	-0.0287178	-0.0308408	-0.0328421	-0.0347138	-0.0364485	-0.0380394	-0.0394801	-0.040765	-0.0418891	-0.0428478	-0.0436374	-0.0442548	-0.0446976	-0.044964
0.0219426	0.0218993	0.0217696	0.021554	0.0212533	0.0208687	0.0204017	0.0198543	0.0192285	0.0185268	0.017752	0.0169071	0.0159955	0.0150208	0.0139868	0.0128976	0.0117575	0.0105709	0.00934272	0.00807762	0.00678065	0.00545691	0.00411164	0.00275014	0.00137779	-1.39423e-18	-0.00137779	-0.00275014	-0.00411164	-0.00545691	-0.00678065	-0.00807762	-0.00934272	-0.0105709	-0.0117575	-0.0128976	-0.0139868	-0.0150208	-0.0159955	-0.0169071	-0.017752	-0.0185268	-0.0192285	-0.0198543	-0.0204017	-0.0208687	-0.0212533	-0.021554	-0.0217696	-0.0218993
2.77556e-16	2.77556e-16	2.498e-16	2.498e-16	2.498e-16	2.498e-16	2.77556e-16	2.498e-16	2.22045e-16	2.498e-16	2.498e-16	2.22045e-16	2.22045e-16	1.249e-16	2.08167e-16	1.94289e-16	1.249e-16	1.52656e-16	6.93889e-17	1.11022e-16	8.32667e-17	4.85723e-17	4.16334e-17	3.81639e-17	8.67362e-18	-2.35514e-17	-8.67362e-18	-4.16334e-17	-4.16334e-17	-4.85723e-17	-6.93889e-17	-1.11022e-16	-1.11022e-16	-1.66533e-16	-1.80411e-16	-1.11022e-16	-2.08167e-16	-1.38778e-16	-2.22045e-16	-2.22045e-16	-2.22045e-16	-2.498e-16	-2.498e-16	-2.498e-16	-2.498e-16	-2.77556e-16	-2.498e-16	-2.498e-16	-2.498e-16	-2.77556e-16
-0.020681	-0.0206402	-0.0205179	-0.0203147	-0.0200313	-0.0196688	-0.0192287	-0.0187127	-0.0181229	-0.0174615	-0.0167313	-0.015935	-0.0150758	-0.0141571	-0.0131826	-0.012156	-0.0110814	-0.00996314	-0.00880554	-0.00761318	-0.00639078	-0.00514315	-0.00387523	-0.00259201	-0.00129857	1.39423e-18	0.00129857	0.00259201	0.00387523	0.00514315	0.00639078	0.00761318	0.00880554	0.00996314	0.0110814	0.012156	0.0131826	0.0141571	0.0150758	0.015935	0.0167313	0.0174615	0.0181229	0.0187127	0.0192287	0.0196688	0.0200313	0.0203147	0.0205179	0.0206402
-0.0400262	-0.0399472	-0.0397105	-0.0393172	-0.0387687	-0.0380671	-0.0372154	-0.0362168	-0.0350752	-0.0337952	-0.0323818	-0.0308407	-0.0291778	-0.0273998	-0.0255136	-0.0235268	-0.0214471	-0.0192828	-0.0170423	-0.0147346	-0.0123688	-0.0099541	-0.00750016	-0.00501661	-0.00251326	2.78296e-18	0.00251326	0.00501661	0.00750016	0.0099541	0.0123688	0.0147346	0.0170423	0.0192828	0.0214471	0.0235268	0.0255136	0.0273998	0.0291778	0.0308407	0.0323818	0.0337952	0.0350752	0.0362168	0.0372154	0.0380671	0.0387687	0.0393172	0.0397105	0.0399472
-0.0579814	-0.057867	-0.0575242	-0.0569544	-0.0561599	-0.0551436	-0.0539098	-0.0524632	-0.0508095	-0.0489554	-0.046908	-0.0446755	-0.0422667	-0.039691	-0.0369588	-0.0340806	-0.031068	-0.0279328	-0.0246873	-0.0213444	-0.0179173	-0.0144194	-0.0108646	-0.007267	-0.00364069	4.1607e-18	0.00364069	0.007267	0.0108646	0.0144194	0.0179173	0.0213444	0.0246873	0.0279328	0.031068	0.0340806	0.0369588	0.039691	0.0422667	0.0446755	0.046908	0.0489554	0.0508095	0.0524632	0.0539098	0.0551436	0.0561599	0.0569544	0.0575242	0.057867
-0.0745127	-0.0743656	-0.0739251	-0.0731929	-0.0721717	-0.0708658	-0.0692801	-0.0674211	-0.065296	-0.0629131	-0.060282	-0.057413	-0.0543174	-0.0510074	-0.0474962	-0.0437975	-0.0399259	-0.0358968	-0.031726	-0.0274299	-0.0230257	-0.0185306	-0.0139623	-0.00933892	-0.00467869	5.52202e-18	0.00467869	0.00933892	0.0139623	0.0185306	0.0230257	0.0274299	0.031726	0.0358968	0.0399259	0.0437975	0.0474962	0.0510074	0.0543174	0.057413	0.060282	0.0629131	0.065296	0.0674211	0.0692801	0.0708658	0.0721717	0.0731929	0.0739251	0.0743656
-0.0896052	-0.0894284	-0.0888986	-0.0880181	-0.0867901	-0.0852196	-0.0833128	-0.0810772	-0.0785216	-0.0756562	-0.0724921	-0.069042	-0.0653194	-0.061339	-0.0571165	-0.0526686	-0.0480129	-0.0431676	-0.038152	-0.0329859	-0.0276895	-0.0222839	-0.0167903	-0.0112305	-0.00562636	6.86156e-18	0.00562636	0.0112305	0.0167903	0.0222839	0.0276895	0.0329859	0.038152	0.0431676	0.0480129	0.0526686	0.0571165	0.061339	0.0653194	0.069042	0.0724921	0.0756562	0.0785216	0.0810772	0.0833128	0.0852196	0.0867901	0.0880181	0.0888986	0.0894284
-0.103263	-0.103059	-0.102449	-0.101434	-0.100019	-0.0982091	-0.0960116	-0.0934353	-0.0904902	-0.0871879	-0.0835416	-0.0795656	-0.0752756	-0.0706885	-0.0658224	-0.0606965	-0.0553311	-0.0497474	-0.0439673	-0.0380137	-0.0319101	-0.0256805	-0.0193496	-0.0129423	-0.00648394	8.17401e-18	0.00648394	0.0129423	0.0193496	0.0256805	0.0319101	0.0380137	0.0439673	0.0497474	0.0553311	0.0606965	0.0658224	0.0706885	0.0752756	0.0795656	0.0835416	0.0871879	0.0904902	0.0934353	0.0960116	0.0982091	0.100019	0.101434	0.102449	0.103059
-0.115508	-0.11528	-0.114597	-0.113462	-0.111879	-0.109855	-0.107397	-0.104515	-0.101221	-0.0975268	-0.0934481	-0.0890006	-0.0842019	-0.0790708	-0.0736277	-0.067894	-0.0618924	-0.0556465	-0.049181	-0.0425214	-0.035694	-0.0287257	-0.0216441	-0.014477	-0.00725282	9.4542e-18	0.00725282	0.014477	0.0216441	0.0287257	0.035694	0.0425214	0.049181	0.0556465	0.0618924	0.067894	0.0736277	0.0790708	0.0842019	0.0890006	0.0934481	0.0975268	0.101221	0.104515	0.107397	0.109855	0.111879	0.113462	0.114597	0.11528
-0.126379	-0.126129	-0.125382	-0.12414	-0.122408	-0.120193	-0.117504	-0.114351	-0.110747	-0.106705	-0.102243	-0.0973765	-0.0921262	-0.0865122	-0.0805569	-0.0742836	-0.0677171	-0.0608834	-0.0538095	-0.0465231	-0.0390532	-0.0314291	-0.023681	-0.0158395	-0.00793539	1.71242e-17	0.00793539	0.0158395	0.023681	0.0314291	0.0390532	0.0465231	0.0538095	0.0608834	0.0677171	0.0742836	0.0805569	0.0865122	0.0921262	0.0973765	0.102243	0.106705	0.110747	0.114351	0.117504	0.120193	0.122408	0.12414	0.125382	0.126129
-0.135928	-0.13566	-0.134856	-0.13352	-0.131658	-0.129275	-0.126383	-0.122991	-0.119115	-0.114768	-0.109968	-0.104734	-0.0990872	-0.0930491	-0.0866438	-0.0798965	-0.0728339	-0.0654838	-0.0578753	-0.0500384	-0.0420041	-0.0338039	-0.0254704	-0.0170363	-0.00853499	1.77246e-17	0.00853499	0.0170363	0.0254704	0.0338039	0.0420041	0.0500384	0.0578753	0.0654838	0.0728339	0.0798965	0.0866438	0.0930491	0.0990872	0.104734	0.109968	0.114768	0.119115	0.122991	0.126383	0.129275	0.131658	0.13352	0.134856	0.13566
-0.144222	-0.143938	-0.143085	-0.141668	-0.139691	-0.137164	-0.134094	-0.130496	-0.126383	-0.121771	-0.116678	-0.111125	-0.105134	-0.098727	-0.0919307	-0.0847717	-0.0772782	-0.0694796	-0.0614069	-0.0530918	-0.0445671	-0.0358666	-0.0270246	-0.0180758	-0.00905579	1.83014e-17	0.00905579	0.0180758	0.0270246	0.0358666	0.0445671	0.0530918	0.0614069	0.0694796	0.0772782	0.0847717	0.0919307	0.098727	0.105134	0.111125	0.116678	0.121771	0.126383	0.130496	0.134094	0.137164	0.139691	0.141668	0.143085	0.143938
-0.151339	-0.151041	-0.150146	-0.148659	-0.146585	-0.143932	-0.140712	-0.136936	-0.13262	-0.12778	-0.122436	-0.116609	-0.110322	-0.103599	-0.0964674	-0.0889551	-0.0810917	-0.0729083	-0.0644372	-0.0557117	-0.0467664	-0.0376366	-0.0283582	-0.0189679	-0.00950268	1.88525e-17	0.00950268	0.0189679	0.0283582	0.0376366	0.0467664	0.0557117	0.0644372	0.0729083	0.0810917	0.0889551	0.0964674	0.103599	0.110322	0.116609	0.122436	0.12778	0.13262	0.136936	0.140712	0.143932	0.146585	0.148659	0.150146	0.151041
-0.157366	-0.157056	-0.156125	-0.154579	-0.152422	-0.149664	-0.146315	-0.142389	-0.137901	-0.132869	-0.127312	-0.121253	-0.114715	-0.107725	-0.100309	-0.0924976	-0.084321	-0.0758118	-0.0670033	-0.0579304	-0.0486288	-0.0391354	-0.0294875	-0.0197232	-0.00988111	2.35514e-17	0.00988111	0.0197232	0.0294875	0.0391354	0.0486288	0.0579304	0.0670033	0.0758118	0.084321	0.0924976	0.100309	0.107725	0.114715	0.121253	0.127312	0.132869	0.137901	0.142389	0.146315	0.149664	0.152422	0.154579	0.156125	0.157056
-0.162397	-0.162076	-0.161116	-0.15952	-0.157295	-0.154449	-0.150993	-0.146941	-0.14231	-0.137116	-0.131382	-0.125129	-0.118382	-0.111168	-0.103516	-0.0954545	-0.0870166	-0.0782353	-0.0691452	-0.0597823	-0.0501834	-0.0403865	-0.0304301	-0.0203537	-0.010197	1.98689e-17	0.010197	0.0203537	0.0304301	0.0403865	0.0501834	0.0597823	0.0691452	0.0782353	0.0870166	0.0954545	0.103516	0.111168	0.118382	0.125129	0.131382	0.137116	0.14231	0.146941	0.150993	0.154449	0.157295	0.15952	0.161116	0.162076
-0.16653	-0.166202	-0.165217	-0.163581	-0.161299	-0.15838	-0.154836	-0.150681	-0.145932	-0.140606	-0.134726	-0.128314	-0.121395	-0.113998	-0.10615	-0.0978841	-0.0892314	-0.0802266	-0.0709052	-0.0613039	-0.0514607	-0.0414144	-0.0312047	-0.0208718	-0.0104565	2.19407e-17	0.0104565	0.0208718	0.0312047	0.0414144	0.0514607	0.0613039	0.0709052	0.0802266	0.0892314	0.0978841	0.10615	0.113998	0.121395	0.128314	0.134726	0.140606	0.145932	0.150681	0.154836	0.15838	0.161299	0.163581	0.165217	0.166202
-0.169868	-0.169533	-0.168529	-0.166859	-0.164531	-0.161554	-0.157939	-0.153701	-0.148857	-0.143424	-0.137426	-0.130886	-0.123829	-0.116283	-0.108278	-0.099846	-0.0910199	-0.0818346	-0.0723263	-0.0625326	-0.0524921	-0.0422445	-0.0318301	-0.0212901	-0.0106661	2.07576e-17	0.0106661	0.0212901	0.0318301	0.0422445	0.0524921	0.0625326	0.0723263	0.0818346	0.0910199	0.099846	0.108278	0.116283	0.123829	0.130886	0.137426	0.143424	0.148857	0.153701	0.157939	0.161554	0.164531	0.166859	0.168529	0.169533
-0.172512	-0.172172	-0.171152	-0.169456	-0.167092	-0.164069	-0.160398	-0.156094	-0.151173	-0.145657	-0.139565	-0.132923	-0.125756	-0.118093	-0.109963	-0.1014	-0.0924366	-0.0831083	-0.0734521	-0.0635059	-0.0533092	-0.042902	-0.0323255	-0.0216215	-0.0108321	2.23505e-17	0.0108321	0.0216215	0.0323255	0.042902	0.0533092	0.0635059	0.0734521	0.0831083	0.0924366	0.1014	0.109963	0.118093	0.125756	0.132923	0.139565	0.145657	0.151173	0.156094	0.160398	0.164069	0.167092	0.169456	0.171152	0.172172
-0.174562	-0.174218	-0.173186	-0.17147	-0.169078	-0.166019	-0.162304	-0.157949	-0.15297	-0.147388	-0.141224	-0.134502	-0.12725	-0.119496	-0.11127	-0.102605	-0.0935351	-0.084096	-0.074325	-0.0642606	-0.0539427	-0.0434119	-0.0327097	-0.0218784	-0.0109609	2.2528e-17	0.0109609	0.0218784	0.0327097	0.0434119	0.0539427	0.0642606	0.074325	0.084096	0.0935351	0.102605	0.11127	0.119496	0.12725	0.134502	0.141224	0.147388	0.15297	0.157949	0.162304	0.166019	0.169078	0.17147	0.173186	0.174218
-0.176115	-0.175767	-0.174726	-0.172995	-0.170582	-0.167495	-0.163747	-0.159353	-0.15433	-0.148698	-0.14248	-0.135699	-0.128382	-0.120559	-0.11226	-0.103518	-0.0943669	-0.0848438	-0.0749859	-0.0648321	-0.0544224	-0.0437979	-0.0330006	-0.022073	-0.0110583	2.31189e-17	0.0110583	0.022073	0.0330006	0.0437979	0.0544224	0.0648321	0.0749859	0.0848438	0.0943669	0.103518	0.11226	0.120559	0.128382	0.135699	0.14248	0.148698	0.15433	0.159353	0.163747	0.167495	0.170582	0.172995	0.174726	0.175767
-0.177259	-0.176909	-0.175861	-0.174119	-0.17169	-0.168583	-0.164811	-0.160389	-0.155333	-0.149665	-0.143406	-0.13658	-0.129216	-0.121342	-0.112989	-0.10419	-0.0949802	-0.0853952	-0.0754733	-0.0652534	-0.0547761	-0.0440825	-0.033215	-0.0222165	-0.0111302	2.31881e-17	0.0111302	0.0222165	0.033215	0.0440825	0.0547761	0.0652534	0.0754733	0.0853952	0.0949802	0.10419	0.112989	0.121342	0.129216	0.13658	0.143406	0.149665	0.155333	0.160389	0.164811	0.168583	0.17169	0.174119	0.175861	0.176909
-0.178078	-0.177727	-0.176674	-0.174924	-0.172483	-0.169362	-0.165573	-0.16113	-0.156051	-0.150356	-0.144068	-0.137211	-0.129813	-0.121903	-0.113511	-0.104672	-0.0954189	-0.0857897	-0.0758219	-0.0655549	-0.0550291	-0.0442862	-0.0333685	-0.0223191	-0.0111816	2.32472e-17	0.0111816	0.0223191	0.0333685	0.0442862	0.0550291	0.0655549	0.0758219	0.0857897	0.0954189	0.104672	0.113511	0.121903	0.129813	0.137211	0.144068	0.150356	0.156051	0.16113	0.165573	0.169362	0.172483	0.174924	0.176674	0.177727
-0.178643	-0.178291	-0.177235	-0.175479	-0.173031	-0.1699	-0.166099	-0.161641	-0.156546	-0.150834	-0.144526	-0.137647	-0.130226	-0.12229	-0.113872	-0.105004	-0.095722	-0.0860622	-0.0760627	-0.0657631	-0.0552039	-0.0444268	-0.0334745	-0.02239	-0.0112171	2.35514e-17	0.0112171	0.02239	0.0334745	0.0444268	0.0552039	0.0657631	0.0760627	0.0860622	0.095722	0.105004	0.113872	0.12229	0.130226	0.137647	0.144526	0.150834	0.156546	0.161641	0.166099	0.1699	0.173031	0.175479	0.177235	0.178291
-0.179017	-0.178664	-0.177606	-0.175846	-0.173393	-0.170256	-0.166446	-0.16198	-0.156874	-0.151149	-0.144828	-0.137935	-0.130498	-0.122546	-0.11411	-0.105224	-0.0959222	-0.0862422	-0.0762218	-0.0659006	-0.0553194	-0.0445198	-0.0335445	-0.0224368	-0.0112406	2.35514e-17	0.0112406	0.0224368	0.0335445	0.0445198	0.0553194	0.0659006	0.0762218	0.0862422	0.0959222	0.105224	0.11411	0.122546	0.130498	0.137935	0.144828	0.151149	0.156874	0.16198	0.166446	0.170256	0.173393	0.175846	0.177606	0.178664
-0.179248	-0.178895	-0.177835	-0.176073	-0.173617	-0.170475	-0.166661	-0.162189	-0.157076	-0.151344	-0.145015	-0.138113	-0.130666	-0.122704	-0.114257	-0.105359	-0.096046	-0.0863535	-0.0763202	-0.0659857	-0.0553908	-0.0445772	-0.0335878	-0.0224658	-0.0112551	2.34563e-17	0.0112551	0.0224658	0.0335878	0.0445772	0.0553908	0.0659857	0.0763202	0.0863535	0.096046	0.105359	0.114257	0.122704	0.130666	0.138113	0.145015	0.151344	0.157076	0.162189	0.166661	0.170475	0.173617	0.176073	0.177835	0.178895
-0.179372	-0.179018	-0.177958	-0.176195	-0.173737	-0.170593	-0.166776	-0.162301	-0.157185	-0.151449	-0.145115	-0.138209	-0.130757	-0.122789	-0.114336	-0.105432	-0.0961125	-0.0864133	-0.076373	-0.0660314	-0.0554291	-0.0446081	-0.033611	-0.0224813	-0.0112629	2.34645e-17	0.0112629	0.0224813	0.033611	0.0446081	0.0554291	0.0660314	0.076373	0.0864133	0.0961125	0.105432	0.114336	0.122789	0.130757	0.138209	0.145115	0.151449	0.157185	0.162301	0.166776	0.170593	0.173737	0.176195	0.177958	0.179018
-0.179411	-0.179057	-0.177997	-0.176233	-0.173775	-0.17063	-0.166812	-0.162336	-0.157219	-0.151482	-0.145147	-0.138239	-0.130785	-0.122815	-0.114361	-0.105455	-0.0961334	-0.086432	-0.0763896	-0.0660457	-0.0554411	-0.0446178	-0.0336183	-0.0224862	-0.0112653	2.34672e-17	0.0112653	0.0224862	0.0336183	0.0446178	0.0554411	0.0660457	0.0763896	0.086432	0.0961334	0.105455	0.114361	0.122815	0.130785	0.138239	0.145147	0.151482	0.157219	0.162336	0.166812	0.17063	0.173775	0.176233	0.177997	0.179057
-0.179372	-0.179018	-0.177958	-0.176195	-0.173737	-0.170593	-0.166776	-0.162301	-0.157185	-0.151449	-0.145115	-0.138209	-0.130757	-0.122789	-0.114336	-0.105432	-0.0961125	-0.0864133	-0.076373	-0.0660314	-0.0554291	-0.0446081	-0.033611	-0.0224813	-0.0112629	2.34645e-17	0.0112629	0.0224813	0.033611	0.0446081	0.0554291	0.0660314	0.076373	0.0864133	0.0961125	0.105432	0.114336	0.122789	0.130757	0.138209	0.145115	0.151449	0.157185	0.162301	0.166776	0.170593	0.173737	0.176195	0.177958	0.179018
-0.179248	-0.178895	-0.177835	-0.176073	-0.173617	-0.170475	-0.166661	-0.162189	-0.157076	-0.151344	-0.145015	-0.138113	-0.130666	-0.122704	-0.114257	-0.105359	-0.096046	-0.0863535	-0.0763202	-0.0659857	-0.0553908	-0.0445772	-0.0335878	-0.0224658	-0.0112551	2.34563e-17	0.0112551	0.0224658	0.0335878	0.0445772	0.0553908	0.0659857	0.0763202	0.0863535	0.096046	0.105359	0.114257	0.122704	0.130666	0.138113	0.145015	0.151344	0.157076	0.162189	0.166661	0.170475	0.173617	0.176073	0.177835	0.178895
-0.179017	-0.178664	-0.177606	-0.175846	-0.173393	-0.170256	-0.166446	-0.16198	-0.156874	-0.151149	-0.144828	-0.137935	-0.130498	-0.122546	-0.11411	-0.105224	-0.0959222	-0.0862422	-0.0762218	-0.0659006	-0.0553194	-0.0445198	-0.0335445	-0.0224368	-0.0112406	2.33339e-17	0.0112406	0.0224368	0.0335445	0.0445198	0.0553194	0.0659006	0.0762218	0.0862422	0.0959222	0.105224	0.11411	0.122546	0.130498	0.137935	0.144828	0.151149	0.156874	0.16198	0.166446	0.170256	0.173393	0.175846	0.177606	0.178664
-0.178643	-0.178291	-0.177235	-0.175479	-0.173031	-0.1699	-0.166099	-0.161641	-0.156546	-0.150834	-0.144526	-0.137647	-0.130226	-0.12229	-0.113872	-0.105004	-0.095722	-0.0860622	-0.0760627	-0.0657631	-0.0552039	-0.0444268	-0.0334745	-0.02239	-0.0112171	2.32958e-17	0.0112171	0.02239	0.0334745	0.0444268	0.0552039	0.0657631	0.0760627	0.0860622	0.095722	0.105004	0.113872	0.12229	0.130226	0.137647	0.144526	0.150834	0.156546	0.161641	0.166099	0.1699	0.173031	0.175479	0.177235	0.178291
-0.178078	-0.177727	-0.176674	-0.174924	-0.172483	-0.169362	-0.165573	-0.16113	-0.156051	-0.150356	-0.144068	-0.137211	-0.129813	-0.121903	-0.113511	-0.104672	-0.0954189	-0.0857897	-0.0758219	-0.0655549	-0.0550291	-0.0442862	-0.0333685	-0.0223191	-0.0111816	2.32472e-17	0.0111816	0.0223191	0.0333685	0.0442862	0.0550291	0.0655549	0.0758219	0.0857897	0.0954189	0.104672	0.113511	0.121903	0.129813	0.137211	0.144068	0.150356	0.156051	0.16113	0.165573	0.169362	0.172483	0.174924	0.176674	0.177727
-0.177259	-0.176909	-0.175861	-0.174119	-0.17169	-0.168583	-0.164811	-0.160389	-0.155333	-0.149665	-0.143406	-0.13658	-0.129216	-0.121342	-0.112989	-0.10419	-0.0949802	-0.0853952	-0.0754733	-0.0652534	-0.0547761	-0.0440825	-0.033215	-0.0222165	-0.0111302	2.31881e-17	0.0111302	0.0222165	0.033215	0.0440825	0.0547761	0.0652534	0.0754733	0.0853952	0.0949802	0.10419	0.112989	0.121342	0.129216	0.13658	0.143406	0.149665	0.155333	0.160389	0.164811	0.168583	0.17169	0.174119	0.175861	0.176909
-0.176115	-0.175767	-0.174726	-0.172995	-0.170582	-0.167495	-0.163747	-0.159353	-0.15433	-0.148698	-0.14248	-0.135699	-0.128382	-0.120559	-0.11226	-0.103518	-0.0943669	-0.0848438	-0.0749859	-0.0648321	-0.0544224	-0.0437979	-0.0330006	-0.022073	-0.0110583	2.31189e-17	0.0110583	0.022073	0.0330006	0.0437979	0.0544224	0.0648321	0.0749859	0.0848438	0.0943669	0.103518	0.11226	0.120559	0.128382	0.135699	0.14248	0.148698	0.15433	0.159353	0.163747	0.167495	0.170582	0.172995	0.174726	0.175767
-0.174562	-0.174218	-0.173186	-0.17147	-0.169078	-0.166019	-0.162304	-0.157949	-0.15297	-0.147388	-0.141224	-0.134502	-0.12725	-0.119496	-0.11127	-0.102605	-0.0935351	-0.084096	-0.074325	-0.0642606	-0.0539427	-0.0434119	-0.0327097	-0.0218784	-0.0109609	2.2528e-17	0.0109609	0.0218784	0.0327097	0.0434119	0.0539427	0.0642606	0.074325	0.084096	0.0935351	0.102605	0.11127	0.119496	0.12725	0.134502	0.141224	0.147388	0.15297	0.157949	0.162304	0.166019	0.169078	0.17147	0.173186	0.174218
-0.172512	-0.172172	-0.171152	-0.169456	-0.167092	-0.164069	-0.160398	-0.156094	-0.151173	-0.145657	-0.139565	-0.132923	-0.125756	-0.118093	-0.109963	-0.1014	-0.0924366	-0.0831083	-0.0734521	-0.0635059	-0.0533092	-0.042902	-0.0323255	-0.0216215	-0.0108321	2.23505e-17	0.0108321	0.0216215	0.0323255	0.042902	0.0533092	0.0635059	0.0734521	0.0831083	0.0924366	0.1014	0.109963	0.118093	0.125756	0.132923	0.139565	0.145657	0.151173	0.156094	0.160398	0.164069	0.167092	0.169456	0.171152	0.172172
-0.169868	-0.169533	-0.168529	-0.166859	-0.164531	-0.161554	-0.157939	-0.153701	-0.148857	-0.143424	-0.137426	-0.130886	-0.123829	-0.116283	-0.108278	-0.099846	-0.0910199	-0.0818346	-0.0723263	-0.0625326	-0.0524921	-0.0422445	-0.0318301	-0.0212901	-0.0106661	2.07576e-17	0.0106661	0.0212901	0.0318301	0.0422445	0.0524921	0.0625326	0.0723263	0.0818346	0.0910199	0.099846	0.108278	0.116283	0.123829	0.130886	0.137426	0.143424	0.148857	0.153701	0.157939	0.161554	0.164531	0.166859	0.168529	0.169533
-0.16653	-0.166202	-0.165217	-0.163581	-0.161299	-0.15838	-0.154836	-0.150681	-0.145932	-0.140606	-0.134726	-0.128314	-0.121395	-0.113998	-0.10615	-0.0978841	-0.0892314	-0.0802266	-0.0709052	-0.0613039	-0.0514607	-0.0414144	-0.0312047	-0.0208718	-0.0104565	2.19407e-17	0.0104565	0.0208718	0.0312047	0.0414144	0.0514607	0.0613039	0.0709052	0.0802266	0.0892314	0.0978841	0.10615	0.113998	0.121395	0.128314	0.134726	0.140606	0.145932	0.150681	0.154836	0.15838	0.161299	0.163581	0.165217	0.166202
-0.162397	-0.162076	-0.161116	-0.15952	-0.157295	-0.154449	-0.150993	-0.146941	-0.14231	-0.137116	-0.131382	-0.125129	-0.118382	-0.111168	-0.103516	-0.0954545	-0.0870166	-0.0782353	-0.0691452	-0.0597823	-0.0501834	-0.0403865	-0.0304301	-0.0203537	-0.010197	2.35514e-17	0.010197	0.0203537	0.0304301	0.0403865	0.0501834	0.0597823	0.0691452	0.0782353	0.0870166	0.0954545	0.103516	0.111168	0.118382	0.125129	0.131382	0.137116	0.14231	0.146941	0.150993	0.154449	0.157295	0.15952	0.161116	0.162076
-0.157366	-0.157056	-0.156125	-0.154579	-0.152422	-0.149664	-0.146315	-0.142389	-0.137901	-0.132869	-0.127312	-0.121253	-0.114715	-0.107725	-0.100309	-0.0924976	-0.084321	-0.0758118	-0.0670033	-0.0579304	-0.0486288	-0.0391354	-0.0294875	-0.0197232	-0.00988111	2.35514e-17	0.00988111	0.0197232	0.0294875	0.0391354	0.0486288	0.0579304	0.0670033	0.0758118	0.084321	0.0924976	0.100309	0.107725	0.114715	0.121253	0.127312	0.132869	0.137901	0.142389	0.146315	0.149664	0.152422	0.154579	0.156125	0.157056
-0.151339	-0.151041	-0.150146	-0.148659	-0.146585	-0.143932	-0.140712	-0.136936	-0.13262	-0.12778	-0.122436	-0.116609	-0.110322	-0.103599	-0.0964674	-0.0889551	-0.0810917	-0.0729083	-0.0644372	-0.0557117	-0.0467664	-0.0376366	-0.0283582	-0.0189679	-0.00950268	2.35514e-17	0.00950268	0.0189679	0.0283582	0.0376366	0.0467664	0.0557117	0.0644372	0.0729083	0.0810917	0.0889551	0.0964674	0.103599	0.110322	0.116609	0.122436	0.12778	0.13262	0.136936	0.140712	0.143932	0.146585	0.148659	0.150146	0.151041
-0.144222	-0.143938	-0.143085	-0.141668	-0.139691	-0.137164	-0.134094	-0.130496	-0.126383	-0.121771	-0.116678	-0.111125	-0.105134	-0.098727	-0.0919307	-0.0847717	-0.0772782	-0.0694796	-0.0614069	-0.0530918	-0.0445671	-0.0358666	-0.0270246	-0.0180758	-0.00905579	1.30515e-17	0.00905579	0.0180758	0.0270246	0.0358666	0.0445671	0.0530918	0.0614069	0.0694796	0.0772782	0.0847717	0.0919307	0.098727	0.105134	0.111125	0.116678	0.121771	0.126383	0.130496	0.134094	0.137164	0.139691	0.141668	0.143085	0.143938
-0.135928	-0.13566	-0.134856	-0.13352	-0.131658	-0.129275	-0.126383	-0.122991	-0.119115	-0.114768	-0.109968	-0.104734	-0.0990872	-0.0930491	-0.0866438	-0.0798965	-0.0728339	-0.0654838	-0.0578753	-0.0500384	-0.0420041	-0.0338039	-0.0254704	-0.0170363	-0.00853499	1.77246e-17	0.00853499	0.0170363	0.0254704	0.0338039	0.0420041	0.0500384	0.0578753	0.0654838	0.0728339	0.0798965	0.0866438	0.0930491	0.0990872	0.104734	0.109968	0.114768	0.119115	0.122991	0.126383	0.129275	0.131658	0.13352	0.134856	0.13566
-0.126379	-0.126129	-0.125382	-0.12414	-0.122408	-0.120193	-0.117504	-0.114351	-0.110747	-0.106705	-0.102243	-0.0973765	-0.0921262	-0.0865122	-0.0805569	-0.0742836	-0.0677171	-0.0608834	-0.0538095	-0.0465231	-0.0390532	-0.0314291	-0.023681	-0.0158395	-0.00793539	1.06971e-17	0.00793539	0.0158395	0.023681	0.0314291	0.0390532	0.0465231	0.0538095	0.0608834	0.0677171	0.0742836	0.0805569	0.0865122	0.0921262	0.0973765	0.102243	0.106705	0.110747	0.114351	0.117504	0.120193	0.122408	0.12414	0.125382	0.126129
-0.115508	-0.11528	-0.114597	-0.113462	-0.111879	-0.109855	-0.107397	-0.104515	-0.101221	-0.0975268	-0.0934481	-0.0890006	-0.0842019	-0.0790708	-0.0736277	-0.067894	-0.0618924	-0.0556465	-0.049181	-0.0425214	-0.035694	-0.0287257	-0.0216441	-0.014477	-0.00725282	9.4542e-18	0.00725282	0.014477	0.0216441	0.0287257	0.035694	0.0425214	0.049181	0.0556465	0.0618924	0.067894	0.0736277	0.0790708	0.0842019	0.0890006	0.0934481	0.0975268	0.101221	0.104515	0.107397	0.109855	0.111879	0.113462	0.114597	0.11528
-0.103263	-0.103059	-0.102449	-0.101434	-0.100019	-0.0982091	-0.0960116	-0.0934353	-0.0904902	-0.0871879	-0.0835416	-0.0795656	-0.0752756	-0.0706885	-0.0658224	-0.0606965	-0.0553311	-0.0497474	-0.0439673	-0.0380137	-0.0319101	-0.0256805	-0.0193496	-0.0129423	-0.00648394	2.35514e-17	0.00648394	0.0129423	0.0193496	0.0256805	0.0319101	0.0380137	0.0439673	0.0497474	0.0553311	0.0606965	0.0658224	0.0706885	0.0752756	0.0795656	0.0835416	0.0871879	0.0904902	0.0934353	0.0960116	0.0982091	0.100019	0.101434	0.102449	0.103059
-0.0896052	-0.0894284	-0.0888986	-0.0880181	-0.0867901	-0.0852196	-0.0833128	-0.0810772	-0.0785216	-0.0756562	-0.0724921	-0.069042	-0.0653194	-0.061339	-0.0571165	-0.0526686	-0.0480129	-0.0431676	-0.038152	-0.0329859	-0.0276895	-0.0222839	-0.0167903	-0.0112305	-0.00562636	2.35514e-17	0.00562636	0.0112305	0.0167903	0.0222839	0.0276895	0.0329859	0.038152	0.0431676	0.0480129	0.0526686	0.0571165	0.061339	0.0653194	0.069042	0.0724921	0.0756562	0.0785216	0.0810772	0.0833128	0.0852196	0.0867901	0.0880181	0.0888986	0.0894284
-0.0745127	-0.0743656	-0.0739251	-0.0731929	-0.0721717	-0.0708658	-0.0692801	-0.0674211	-0.065296	-0.0629131	-0.060282	-0.057413	-0.0543174	-0.0510074	-0.0474962	-0.0437975	-0.0399259	-0.0358968	-0.031726	-0.0274299	-0.0230257	-0.0185306	-0.0139623	-0.00933892	-0.00467869	2.35514e-17	0.00467869	0.00933892	0.0139623	0.0185306	0.0230257	0.0274299	0.031726	0.0358968	0.0399259	0.0437975	0.0474962	0.0510074	0.0543174	0.057413	0.060282	0.0629131	0.065296	0.0674211	0.0692801	0.0708658	0.0721717	0.0731929	0.0739251	0.0743656
-0.0579814	-0.057867	-0.0575242	-0.0569544	-0.0561599	-0.0551436	-0.0539098	-0.0524632	-0.0508095	-0.0489554	-0.046908	-0.0446755	-0.0422667	-0.039691	-0.0369588	-0.0340806	-0.031068	-0.0279328	-0.0246873	-0.0213444	-0.0179173	-0.0144194	-0.0108646	-0.007267	-0.00364069	4.1607e-18	0.00364069	0.007267	0.0108646	0.0144194	0.0179173	0.0213444	0.0246873	0.0279328	0.031068	0.0340806	0.0369588	0.039691	0.0422667	0.0446755	0.046908	0.0489554	0.0508095	0.0524632	0.0539098	0.0551436	0.0561599	0.0569544	0.0575242	0.057867
-0.0400262	-0.0399472	-0.0397105	-0.0393172	-0.0387687	-0.0380671	-0.0372154	-0.0362168	-0.0350752	-0.0337952	-0.0323818	-0.0308407	-0.0291778	-0.0273998	-0.0255136	-0.0235268	-0.0214471	-0.0192828	-0.0170423	-0.0147346	-0.0123688	-0.0099541	-0.00750016	-0.00501661	-0.00251326	2.78296e-18	0.00251326	0.00501661	0.00750016	0.0099541	0.0123688	0.0147346	0.0170423	0.0192828	0.0214471	0.0235268	0.0255136	0.0273998	0.0291778	0.0308407	0.0323818	0.0337952	0.0350752	0.0362168	0.0372154	0.0380671	0.0387687	0.0393172	0.0397105	0.0399472
-0.020681	-0.0206402	-0.0205179	-0.0203147	-0.0200313	-0.0196688	-0.0192287	-0.0187127	-0.0181229	-0.0174615	-0.0167313	-0.015935	-0.0150758	-0.0141571	-0.0131826	-0.012156	-0.0110814	-0.00996314	-0.00880554	-0.00761318	-0.00639078	-0.00514315	-0.00387523	-0.00259201	-0.00129857	1.39423e-18	0.00129857	0.00259201	0.00387523	0.00514315	0.00639078	0.00761318	0.00880554	0.00996314	0.0110814	0.012156	0.0131826	0.0141571	0.0150758	0.015935	0.0167313	0.0174615	0.0181229	0.0187127	0.0192287	0.0196688	0.0200313	0.0203147	0.0205179	0.0206402
6.10623e-16	6.10623e-16	5.82867e-16	5.82867e-16	5.82867e-16	5.82867e-16	5.27356e-16	4.996e-16	5.27356e-16	5.27356e-16	5.27356e-16	4.996e-16	4.996e-16	3.88578e-16	3.88578e-16	3.60822e-16	2.77556e-16	2.91434e-16	2.08167e-16	2.22045e-16	1.80411e-16	1.38778e-16	1.04083e-16	5.89806e-17	4.16334e-17	-2.35514e-17	-4.16334e-17	-8.67362e-17	-1.249e-16	-1.38778e-16	-1.59595e-16	-2.22045e-16	-2.08167e-16	-2.91434e-16	-3.19189e-16	-3.60822e-16	-3.747e-16	-4.02456e-16	-4.16334e-16	-4.996e-16	-5.27356e-16	-5.27356e-16	-5.27356e-16	-4.996e-16	-4.996e-16	-5.82867e-16	-5.82867e-16	-5.82867e-16	-5.82867e-16	-6.10623e-16
[truncated: 51 more columns]

## Sheet: S3
0.36	0.36	0.36	0.36	0.36	0.36	0.36	0.36	0.36	0.36	0.36	0.36	0.36	0.36	0.36	0.36	0.36	0.36	0.36	0.36	0.36	0.36	0.36	0.36	0.36	0.36	0.36	0.36	0.36	0.36	0.36	0.36	0.36	0.36	0.36	0.36	0.36	0.36	0.36	0.36	0.36	0.36	0.36	0.36	0.36	0.36	0.36	0.36	0.36	0.36
0.381312	0.381312	0.381312	0.381312	0.381312	0.381312	0.381312	0.381312	0.381312	0.381312	0.381312	0.381312	0.381312	0.381312	0.381312	0.381312	0.381312	0.381312	0.381312	0.381312	0.381312	0.381312	0.381312	0.381312	0.381312	0.381312	0.381312	0.381312	0.381312	0.381312	0.381312	0.381312	0.381312	0.381312	0.381312	0.381312	0.381312	0.381312	0.381312	0.381312	0.381312	0.381312	0.381312	0.381312	0.381312	0.381312	0.381312	0.381312	0.381312	0.381312
0.40254	0.40254	0.40254	0.40254	0.40254	0.40254	0.40254	0.40254	0.40254	0.40254	0.40254	0.40254	0.40254	0.40254	0.40254	0.40254	0.40254	0.40254	0.40254	0.40254	0.40254	0.40254	0.40254	0.40254	0.40254	0.40254	0.40254	0.40254	0.40254	0.40254	0.40254	0.40254	0.40254	0.40254	0.40254	0.40254	0.40254	0.40254	0.40254	0.40254	0.40254	0.40254	0.40254	0.40254	0.40254	0.40254	0.40254	0.40254	0.40254	0.40254
0.423599	0.423599	0.423599	0.423599	0.423599	0.423599	0.423599	0.423599	0.423599	0.423599	0.423599	0.423599	0.423599	0.423599	0.423599	0.423599	0.423599	0.423599	0.423599	0.423599	0.423599	0.423599	0.423599	0.423599	0.423599	0.423599	0.423599	0.423599	0.423599	0.423599	0.423599	0.423599	0.423599	0.423599	0.423599	0.423599	0.423599	0.423599	0.423599	0.423599	0.423599	0.423599	0.423599	0.423599	0.423599	0.423599	0.423599	0.423599	0.423599	0.423599
0.444408	0.444408	0.444408	0.444408	0.444408	0.444408	0.444408	0.444408	0.444408	0.444408	0.444408	0.444408	0.444408	0.444408	0.444408	0.444408	0.444408	0.444408	0.444408	0.444408	0.444408	0.444408	0.444408	0.444408	0.444408	0.444408	0.444408	0.444408	0.444408	0.444408	0.444408	0.444408	0.444408	0.444408	0.444408	0.444408	0.444408	0.444408	0.444408	0.444408	0.444408	0.444408	0.444408	0.444408	0.444408	0.444408	0.444408	0.444408	0.444408	0.444408
0.464884	0.464884	0.464884	0.464884	0.464884	0.464884	0.464884	0.464884	0.464884	0.464884	0.464884	0.464884	0.464884	0.464884	0.464884	0.464884	0.464884	0.464884	0.464884	0.464884	0.464884	0.464884	0.464884	0.464884	0.464884	0.464884	0.464884	0.464884	0.464884	0.464884	0.464884	0.464884	0.464884	0.464884	0.464884	0.464884	0.464884	0.464884	0.464884	0.464884	0.464884	0.464884	0.464884	0.464884	0.464884	0.464884	0.464884	0.464884	0.464884	0.464884
0.484946	0.484946	0.484946	0.484946	0.484946	0.484946	0.484946	0.484946	0.484946	0.484946	0.484946	0.484946	0.484946	0.484946	0.484946	0.484946	0.484946	0.484946	0.484946	0.484946	0.484946	0.484946	0.484946	0.484946	0.484946	0.484946	0.484946	0.484946	0.484946	0.484946	0.484946	0.484946	0.484946	0.484946	0.484946	0.484946	0.484946	0.484946	0.484946	0.484946	0.484946	0.484946	0.484946	0.484946	0.484946	0.484946	0.484946	0.484946	0.484946	0.484946
0.504514	0.504514	0.504514	0.504514	0.504514	0.504514	0.504514	0.504514	0.504514	0.504514	0.504514	0.504514	0.504514	0.504514	0.504514	0.504514	0.504514	0.504514	0.504514	0.504514	0.504514	0.504514	0.504514	0.504514	0.504514	0.504514	0.504514	0.504514	0.504514	0.504514	0.504514	0.504514	0.504514	0.504514	0.504514	0.504514	0.504514	0.504514	0.504514	0.504514	0.504514	0.504514	0.504514	0.504514	0.504514	0.504514	0.504514	0.504514	0.504514	0.504514
0.523513	0.523513	0.523513	0.523513	0.523513	0.523513	0.523513	0.523513	0.523513	0.523513	0.523513	0.523513	0.523513	0.523513	0.523513	0.523513	0.523513	0.523513	0.523513	0.523513	0.523513	0.523513	0.523513	0.523513	0.523513	0.523513	0.523513	0.523513	0.523513	0.523513	0.523513	0.523513	0.523513	0.523513	0.523513	0.523513	0.523513	0.523513	0.523513	0.523513	0.523513	0.523513	0.523513	0.523513	0.523513	0.523513	0.523513	0.523513	0.523513	0.523513
0.541866	0.541866	0.541866	0.541866	0.541866	0.541866	0.541866	0.541866	0.541866	0.541866	0.541866	0.541866	0.541866	0.541866	0.541866	0.541866	0.541866	0.541866	0.541866	0.541866	0.541866	0.541866	0.541866	0.541866	0.541866	0.541866	0.541866	0.541866	0.541866	0.541866	0.541866	0.541866	0.541866	0.541866	0.541866	0.541866	0.541866	0.541866	0.541866	0.541866	0.541866	0.541866	0.541866	0.541866	0.541866	0.541866	0.541866	0.541866	0.541866	0.541866
0.559501	0.559501	0.559501	0.559501	0.559501	0.559501	0.559501	0.559501	0.559501	0.559501	0.559501	0.559501	0.559501	0.559501	0.559501	0.559501	0.559501	0.559501	0.559501	0.559501	0.559501	0.559501	0.559501	0.559501	0.559501	0.559501	0.559501	0.559501	0.559501	0.559501	0.559501	0.559501	0.559501	0.559501	0.559501	0.559501	0.559501	0.559501	0.559501	0.559501	0.559501	0.559501	0.559501	0.559501	0.559501	0.559501	0.559501	0.559501	0.559501	0.559501
0.576349	0.576349	0.576349	0.576349	0.576349	0.576349	0.576349	0.576349	0.576349	0.576349	0.576349	0.576349	0.576349	0.576349	0.576349	0.576349	0.576349	0.576349	0.576349	0.576349	0.576349	0.576349	0.576349	0.576349	0.576349	0.576349	0.576349	0.576349	0.576349	0.576349	0.576349	0.576349	0.576349	0.576349	0.576349	0.576349	0.576349	0.576349	0.576349	0.576349	0.576349	0.576349	0.576349	0.576349	0.576349	0.576349	0.576349	0.576349	0.576349	0.576349
0.592343	0.592343	0.592343	0.592343	0.592343	0.592343	0.592343	0.592343	0.592343	0.592343	0.592343	0.592343	0.592343	0.592343	0.592343	0.592343	0.592343	0.592343	0.592343	0.592343	0.592343	0.592343	0.592343	0.592343	0.592343	0.592343	0.592343	0.592343	0.592343	0.592343	0.592343	0.592343	0.592343	0.592343	0.592343	0.592343	0.592343	0.592343	0.592343	0.592343	0.592343	0.592343	0.592343	0.592343	0.592343	0.592343	0.592343	0.592343	0.592343	0.592343
0.60742	0.60742	0.60742	0.60742	0.60742	0.60742	0.60742	0.60742	0.60742	0.60742	0.60742	0.60742	0.60742	0.60742	0.60742	0.60742	0.60742	0.60742	0.60742	0.60742	0.60742	0.60742	0.60742	0.60742	0.60742	0.60742	0.60742	0.60742	0.60742	0.60742	0.60742	0.60742	0.60742	0.60742	0.60742	0.60742	0.60742	0.60742	0.60742	0.60742	0.60742	0.60742	0.60742	0.60742	0.60742	0.60742	0.60742	0.60742	0.60742	0.60742
0.621521	0.621521	0.621521	0.621521	0.621521	0.621521	0.621521	0.621521	0.621521	0.621521	0.621521	0.621521	0.621521	0.621521	0.621521	0.621521	0.621521	0.621521	0.621521	0.621521	0.621521	0.621521	0.621521	0.621521	0.621521	0.621521	0.621521	0.621521	0.621521	0.621521	0.621521	0.621521	0.621521	0.621521	0.621521	0.621521	0.621521	0.621521	0.621521	0.621521	0.621521	0.621521	0.621521	0.621521	0.621521	0.621521	0.621521	0.621521	0.621521	0.621521
0.634589	0.634589	0.634589	0.634589	0.634589	0.634589	0.634589	0.634589	0.634589	0.634589	0.634589	0.634589	0.634589	0.634589	0.634589	0.634589	0.634589	0.634589	0.634589	0.634589	0.634589	0.634589	0.634589	0.634589	0.634589	0.634589	0.634589	0.634589	0.634589	0.634589	0.634589	0.634589	0.634589	0.634589	0.634589	0.634589	0.634589	0.634589	0.634589	0.634589	0.634589	0.634589	0.634589	0.634589	0.634589	0.634589	0.634589	0.634589	0.634589	0.634589
0.646574	0.646574	0.646574	0.646574	0.646574	0.646574	0.646574	0.646574	0.646574	0.646574	0.646574	0.646574	0.646574	0.646574	0.646574	0.646574	0.646574	0.646574	0.646574	0.646574	0.646574	0.646574	0.646574	0.646574	0.646574	0.646574	0.646574	0.646574	0.646574	0.646574	0.646574	0.646574	0.646574	0.646574	0.646574	0.646574	0.646574	0.646574	0.646574	0.646574	0.646574	0.646574	0.646574	0.646574	0.646574	0.646574	0.646574	0.646574	0.646574	0.646574
0.657428	0.657428	0.657428	0.657428	0.657428	0.657428	0.657428	0.657428	0.657428	0.657428	0.657428	0.657428	0.657428	0.657428	0.657428	0.657428	0.657428	0.657428	0.657428	0.657428	0.657428	0.657428	0.657428	0.657428	0.657428	0.657428	0.657428	0.657428	0.657428	0.657428	0.657428	0.657428	0.657428	0.657428	0.657428	0.657428	0.657428	0.657428	0.657428	0.657428	0.657428	0.657428	0.657428	0.657428	0.657428	0.657428	0.657428	0.657428	0.657428	0.657428
0.667108	0.667108	0.667108	0.667108	0.667108	0.667108	0.667108	0.667108	0.667108	0.667108	0.667108	0.667108	0.667108	0.667108	0.667108	0.667108	0.667108	0.667108	0.667108	0.667108	0.667108	0.667108	0.667108	0.667108	0.667108	0.667108	0.667108	0.667108	0.667108	0.667108	0.667108	0.667108	0.667108	0.667108	0.667108	0.667108	0.667108	0.667108	0.667108	0.667108	0.667108	0.667108	0.667108	0.667108	0.667108	0.667108	0.667108	0.667108	0.667108	0.667108
0.675577	0.675577	0.675577	0.675577	0.675577	0.675577	0.675577	0.675577	0.675577	0.675577	0.675577	0.675577	0.675577	0.675577	0.675577	0.675577	0.675577	0.675577	0.675577	0.675577	0.675577	0.675577	0.675577	0.675577	0.675577	0.675577	0.675577	0.675577	0.675577	0.675577	0.675577	0.675577	0.675577	0.675577	0.675577	0.675577	0.675577	0.675577	0.675577	0.675577	0.675577	0.675577	0.675577	0.675577	0.675577	0.675577	0.675577	0.675577	0.675577	0.675577
0.682799	0.682799	0.682799	0.682799	0.682799	0.682799	0.682799	0.682799	0.682799	0.682799	0.682799	0.682799	0.682799	0.682799	0.682799	0.682799	0.682799	0.682799	0.682799	0.682799	0.682799	0.682799	0.682799	0.682799	0.682799	0.682799	0.682799	0.682799	0.682799	0.682799	0.682799	0.682799	0.682799	0.682799	0.682799	0.682799	0.682799	0.682799	0.682799	0.682799	0.682799	0.682799	0.682799	0.682799	0.682799	0.682799	0.682799	0.682799	0.682799	0.682799
0.688748	0.688748	0.688748	0.688748	0.688748	0.688748	0.688748	0.688748	0.688748	0.688748	0.688748	0.688748	0.688748	0.688748	0.688748	0.688748	0.688748	0.688748	0.688748	0.688748	0.688748	0.688748	0.688748	0.688748	0.688748	0.688748	0.688748	0.688748	0.688748	0.688748	0.688748	0.688748	0.688748	0.688748	0.688748	0.688748	0.688748	0.688748	0.688748	0.688748	0.688748	0.688748	0.688748	0.688748	0.688748	0.688748	0.688748	0.688748	0.688748	0.688748
0.693399	0.693399	0.693399	0.693399	0.693399	0.693399	0.693399	0.693399	0.693399	0.693399	0.693399	0.693399	0.693399	0.693399	0.693399	0.693399	0.693399	0.693399	0.693399	0.693399	0.693399	0.693399	0.693399	0.693399	0.693399	0.693399	0.693399	0.693399	0.693399	0.693399	0.693399	0.693399	0.693399	0.693399	0.693399	0.693399	0.693399	0.693399	0.693399	0.693399	0.693399	0.693399	0.693399	0.693399	0.693399	0.693399	0.693399	0.693399	0.693399	0.693399
0.696735	0.696735	0.696735	0.696735	0.696735	0.696735	0.696735	0.696735	0.696735	0.696735	0.696735	0.696735	0.696735	0.696735	0.696735	0.696735	0.696735	0.696735	0.696735	0.696735	0.696735	0.696735	0.696735	0.696735	0.696735	0.696735	0.696735	0.696735	0.696735	0.696735	0.696735	0.696735	0.696735	0.696735	0.696735	0.696735	0.696735	0.696735	0.696735	0.696735	0.696735	0.696735	0.696735	0.696735	0.696735	0.696735	0.696735	0.696735	0.696735	0.696735
0.698742	0.698742	0.698742	0.698742	0.698742	0.698742	0.698742	0.698742	0.698742	0.698742	0.698742	0.698742	0.698742	0.698742	0.698742	0.698742	0.698742	0.698742	0.698742	0.698742	0.698742	0.698742	0.698742	0.698742	0.698742	0.698742	0.698742	0.698742	0.698742	0.698742	0.698742	0.698742	0.698742	0.698742	0.698742	0.698742	0.698742	0.698742	0.698742	0.698742	0.698742	0.698742	0.698742	0.698742	0.698742	0.698742	0.698742	0.698742	0.698742	0.698742
0.699411	0.699411	0.699411	0.699411	0.699411	0.699411	0.699411	0.699411	0.699411	0.699411	0.699411	0.699411	0.699411	0.699411	0.699411	0.699411	0.699411	0.699411	0.699411	0.699411	0.699411	0.699411	0.699411	0.699411	0.699411	0.699411	0.699411	0.699411	0.699411	0.699411	0.699411	0.699411	0.699411	0.699411	0.699411	0.699411	0.699411	0.699411	0.699411	0.699411	0.699411	0.699411	0.699411	0.699411	0.699411	0.699411	0.699411	0.699411	0.699411	0.699411
0.698742	0.698742	0.698742	0.698742	0.698742	0.698742	0.698742	0.698742	0.698742	0.698742	0.698742	0.698742	0.698742	0.698742	0.698742	0.698742	0.698742	0.698742	0.698742	0.698742	0.698742	0.698742	0.698742	0.698742	0.698742	0.698742	0.698742	0.698742	0.698742	0.698742	0.698742	0.698742	0.698742	0.698742	0.698742	0.698742	0.698742	0.698742	0.698742	0.698742	0.698742	0.698742	0.698742	0.698742	0.698742	0.698742	0.698742	0.698742	0.698742	0.698742
0.696735	0.696735	0.696735	0.696735	0.696735	0.696735	0.696735	0.696735	0.696735	0.696735	0.696735	0.696735	0.696735	0.696735	0.696735	0.696735	0.696735	0.696735	0.696735	0.696735	0.696735	0.696735	0.696735	0.696735	0.696735	0.696735	0.696735	0.696735	0.696735	0.696735	0.696735	0.696735	0.696735	0.696735	0.696735	0.696735	0.696735	0.696735	0.696735	0.696735	0.696735	0.696735	0.696735	0.696735	0.696735	0.696735	0.696735	0.696735	0.696735	0.696735
0.693399	0.693399	0.693399	0.693399	0.693399	0.693399	0.693399	0.693399	0.693399	0.693399	0.693399	0.693399	0.693399	0.693399	0.693399	0.693399	0.693399	0.693399	0.693399	0.693399	0.693399	0.693399	0.693399	0.693399	0.693399	0.693399	0.693399	0.693399	0.693399	0.693399	0.693399	0.693399	0.693399	0.693399	0.693399	0.693399	0.693399	0.693399	0.693399	0.693399	0.693399	0.693399	0.693399	0.693399	0.693399	0.693399	0.693399	0.693399	0.693399	0.693399
0.688748	0.688748	0.688748	0.688748	0.688748	0.688748	0.688748	0.688748	0.688748	0.688748	0.688748	0.688748	0.688748	0.688748	0.688748	0.688748	0.688748	0.688748	0.688748	0.688748	0.688748	0.688748	0.688748	0.688748	0.688748	0.688748	0.688748	0.688748	0.688748	0.688748	0.688748	0.688748	0.688748	0.688748	0.688748	0.688748	0.688748	0.688748	0.688748	0.688748	0.688748	0.688748	0.688748	0.688748	0.688748	0.688748	0.688748	0.688748	0.688748	0.688748
0.682799	0.682799	0.682799	0.682799	0.682799	0.682799	0.682799	0.682799	0.682799	0.682799	0.682799	0.682799	0.682799	0.682799	0.682799	0.682799	0.682799	0.682799	0.682799	0.682799	0.682799	0.682799	0.682799	0.682799	0.682799	0.682799	0.682799	0.682799	0.682799	0.682799	0.682799	0.682799	0.682799	0.682799	0.682799	0.682799	0.682799	0.682799	0.682799	0.682799	0.682799	0.682799	0.682799	0.682799	0.682799	0.682799	0.682799	0.682799	0.682799	0.682799
0.675577	0.675577	0.675577	0.675577	0.675577	0.675577	0.675577	0.675577	0.675577	0.675577	0.675577	0.675577	0.675577	0.675577	0.675577	0.675577	0.675577	0.675577	0.675577	0.675577	0.675577	0.675577	0.675577	0.675577	0.675577	0.675577	0.675577	0.675577	0.675577	0.675577	0.675577	0.675577	0.675577	0.675577	0.675577	0.675577	0.675577	0.675577	0.675577	0.675577	0.675577	0.675577	0.675577	0.675577	0.675577	0.675577	0.675577	0.675577	0.675577	0.675577
0.667108	0.667108	0.667108	0.667108	0.667108	0.667108	0.667108	0.667108	0.667108	0.667108	0.667108	0.667108	0.667108	0.667108	0.667108	0.667108	0.667108	0.667108	0.667108	0.667108	0.667108	0.667108	0.667108	0.667108	0.667108	0.667108	0.667108	0.667108	0.667108	0.667108	0.667108	0.667108	0.667108	0.667108	0.667108	0.667108	0.667108	0.667108	0.667108	0.667108	0.667108	0.667108	0.667108	0.667108	0.667108	0.667108	0.667108	0.667108	0.667108	0.667108
0.657428	0.657428	0.657428	0.657428	0.657428	0.657428	0.657428	0.657428	0.657428	0.657428	0.657428	0.657428	0.657428	0.657428	0.657428	0.657428	0.657428	0.657428	0.657428	0.657428	0.657428	0.657428	0.657428	0.657428	0.657428	0.657428	0.657428	0.657428	0.657428	0.657428	0.657428	0.657428	0.657428	0.657428	0.657428	0.657428	0.657428	0.657428	0.657428	0.657428	0.657428	0.657428	0.657428	0.657428	0.657428	0.657428	0.657428	0.657428	0.657428	0.657428
0.646574	0.646574	0.646574	0.646574	0.646574	0.646574	0.646574	0.646574	0.646574	0.646574	0.646574	0.646574	0.646574	0.646574	0.646574	0.646574	0.646574	0.646574	0.646574	0.646574	0.646574	0.646574	0.646574	0.646574	0.646574	0.646574	0.646574	0.646574	0.646574	0.646574	0.646574	0.646574	0.646574	0.646574	0.646574	0.646574	0.646574	0.646574	0.646574	0.646574	0.646574	0.646574	0.646574	0.646574	0.646574	0.646574	0.646574	0.646574	0.646574	0.646574
0.634589	0.634589	0.634589	0.634589	0.634589	0.634589	0.634589	0.634589	0.634589	0.634589	0.634589	0.634589	0.634589	0.634589	0.634589	0.634589	0.634589	0.634589	0.634589	0.634589	0.634589	0.634589	0.634589	0.634589	0.634589	0.634589	0.634589	0.634589	0.634589	0.634589	0.634589	0.634589	0.634589	0.634589	0.634589	0.634589	0.634589	0.634589	0.634589	0.634589	0.634589	0.634589	0.634589	0.634589	0.634589	0.634589	0.634589	0.634589	0.634589	0.634589
0.621521	0.621521	0.621521	0.621521	0.621521	0.621521	0.621521	0.621521	0.621521	0.621521	0.621521	0.621521	0.621521	0.621521	0.621521	0.621521	0.621521	0.621521	0.621521	0.621521	0.621521	0.621521	0.621521	0.621521	0.621521	0.621521	0.621521	0.621521	0.621521	0.621521	0.621521	0.621521	0.621521	0.621521	0.621521	0.621521	0.621521	0.621521	0.621521	0.621521	0.621521	0.621521	0.621521	0.621521	0.621521	0.621521	0.621521	0.621521	0.621521	0.621521
0.60742	0.60742	0.60742	0.60742	0.60742	0.60742	0.60742	0.60742	0.60742	0.60742	0.60742	0.60742	0.60742	0.60742	0.60742	0.60742	0.60742	0.60742	0.60742	0.60742	0.60742	0.60742	0.60742	0.60742	0.60742	0.60742	0.60742	0.60742	0.60742	0.60742	0.60742	0.60742	0.60742	0.60742	0.60742	0.60742	0.60742	0.60742	0.60742	0.60742	0.60742	0.60742	0.60742	0.60742	0.60742	0.60742	0.60742	0.60742	0.60742	0.60742
0.592343	0.592343	0.592343	0.592343	0.592343	0.592343	0.592343	0.592343	0.592343	0.592343	0.592343	0.592343	0.592343	0.592343	0.592343	0.592343	0.592343	0.592343	0.592343	0.592343	0.592343	0.592343	0.592343	0.592343	0.592343	0.592343	0.592343	0.592343	0.592343	0.592343	0.592343	0.592343	0.592343	0.592343	0.592343	0.592343	0.592343	0.592343	0.592343	0.592343	0.592343	0.592343	0.592343	0.592343	0.592343	0.592343	0.592343	0.592343	0.592343	0.592343
0.576349	0.576349	0.576349	0.576349	0.576349	0.576349	0.576349	0.576349	0.576349	0.576349	0.576349	0.576349	0.576349	0.576349	0.576349	0.576349	0.576349	0.576349	0.576349	0.576349	0.576349	0.576349	0.576349	0.576349	0.576349	0.576349	0.576349	0.576349	0.576349	0.576349	0.576349	0.576349	0.576349	0.576349	0.576349	0.576349	0.576349	0.576349	0.576349	0.576349	0.576349	0.576349	0.576349	0.576349	0.576349	0.576349	0.576349	0.576349	0.576349	0.576349
0.559501	0.559501	0.559501	0.559501	0.559501	0.559501	0.559501	0.559501	0.559501	0.559501	0.559501	0.559501	0.559501	0.559501	0.559501	0.559501	0.559501	0.559501	0.559501	0.559501	0.559501	0.559501	0.559501	0.559501	0.559501	0.559501	0.559501	0.559501	0.559501	0.559501	0.559501	0.559501	0.559501	0.559501	0.559501	0.559501	0.559501	0.559501	0.559501	0.559501	0.559501	0.559501	0.559501	0.559501	0.559501	0.559501	0.559501	0.559501	0.559501	0.559501
0.541866	0.541866	0.541866	0.541866	0.541866	0.541866	0.541866	0.541866	0.541866	0.541866	0.541866	0.541866	0.541866	0.541866	0.541866	0.541866	0.541866	0.541866	0.541866	0.541866	0.541866	0.541866	0.541866	0.541866	0.541866	0.541866	0.541866	0.541866	0.541866	0.541866	0.541866	0.541866	0.541866	0.541866	0.541866	0.541866	0.541866	0.541866	0.541866	0.541866	0.541866	0.541866	0.541866	0.541866	0.541866	0.541866	0.541866	0.541866	0.541866	0.541866
0.523513	0.523513	0.523513	0.523513	0.523513	0.523513	0.523513	0.523513	0.523513	0.523513	0.523513	0.523513	0.523513	0.523513	0.523513	0.523513	0.523513	0.523513	0.523513	0.523513	0.523513	0.523513	0.523513	0.523513	0.523513	0.523513	0.523513	0.523513	0.523513	0.523513	0.523513	0.523513	0.523513	0.523513	0.523513	0.523513	0.523513	0.523513	0.523513	0.523513	0.523513	0.523513	0.523513	0.523513	0.523513	0.523513	0.523513	0.523513	0.523513	0.523513
0.504514	0.504514	0.504514	0.504514	0.504514	0.504514	0.504514	0.504514	0.504514	0.504514	0.504514	0.504514	0.504514	0.504514	0.504514	0.504514	0.504514	0.504514	0.504514	0.504514	0.504514	0.504514	0.504514	0.504514	0.504514	0.504514	0.504514	0.504514	0.504514	0.504514	0.504514	0.504514	0.504514	0.504514	0.504514	0.504514	0.504514	0.504514	0.504514	0.504514	0.504514	0.504514	0.504514	0.504514	0.504514	0.504514	0.504514	0.504514	0.504514	0.504514
0.484946	0.484946	0.484946	0.484946	0.484946	0.484946	0.484946	0.484946	0.484946	0.484946	0.484946	0.484946	0.484946	0.484946	0.484946	0.484946	0.484946	0.484946	0.484946	0.484946	0.484946	0.484946	0.484946	0.484946	0.484946	0.484946	0.484946	0.484946	0.484946	0.484946	0.484946	0.484946	0.484946	0.484946	0.484946	0.484946	0.484946	0.484946	0.484946	0.484946	0.484946	0.484946	0.484946	0.484946	0.484946	0.484946	0.484946	0.484946	0.484946	0.484946
0.464884	0.464884	0.464884	0.464884	0.464884	0.464884	0.464884	0.464884	0.464884	0.464884	0.464884	0.464884	0.464884	0.464884	0.464884	0.464884	0.464884	0.464884	0.464884	0.464884	0.464884	0.464884	0.464884	0.464884	0.464884	0.464884	0.464884	0.464884	0.464884	0.464884	0.464884	0.464884	0.464884	0.464884	0.464884	0.464884	0.464884	0.464884	0.464884	0.464884	0.464884	0.464884	0.464884	0.464884	0.464884	0.464884	0.464884	0.464884	0.464884	0.464884
0.444408	0.444408	0.444408	0.444408	0.444408	0.444408	0.444408	0.444408	0.444408	0.444408	0.444408	0.444408	0.444408	0.444408	0.444408	0.444408	0.444408	0.444408	0.444408	0.444408	0.444408	0.444408	0.444408	0.444408	0.444408	0.444408	0.444408	0.444408	0.444408	0.444408	0.444408	0.444408	0.444408	0.444408	0.444408	0.444408	0.444408	0.444408	0.444408	0.444408	0.444408	0.444408	0.444408	0.444408	0.444408	0.444408	0.444408	0.444408	0.444408	0.444408
0.423599	0.423599	0.423599	0.423599	0.423599	0.423599	0.423599	0.423599	0.423599	0.423599	0.423599	0.423599	0.423599	0.423599	0.423599	0.423599	0.423599	0.423599	0.423599	0.423599	0.423599	0.423599	0.423599	0.423599	0.423599	0.423599	0.423599	0.423599	0.423599	0.423599	0.423599	0.423599	0.423599	0.423599	0.423599	0.423599	0.423599	0.423599	0.423599	0.423599	0.423599	0.423599	0.423599	0.423599	0.423599	0.423599	0.423599	0.423599	0.423599	0.423599
0.40254	0.40254	0.40254	0.40254	0.40254	0.40254	0.40254	0.40254	0.40254	0.40254	0.40254	0.40254	0.40254	0.40254	0.40254	0.40254	0.40254	0.40254	0.40254	0.40254	0.40254	0.40254	0.40254	0.40254	0.40254	0.40254	0.40254	0.40254	0.40254	0.40254	0.40254	0.40254	0.40254	0.40254	0.40254	0.40254	0.40254	0.40254	0.40254	0.40254	0.40254	0.40254	0.40254	0.40254	0.40254	0.40254	0.40254	0.40254	0.40254	0.40254
0.381312	0.381312	0.381312	0.381312	0.381312	0.381312	0.381312	0.381312	0.381312	0.381312	0.381312	0.381312	0.381312	0.381312	0.381312	0.381312	0.381312	0.381312	0.381312	0.381312	0.381312	0.381312	0.381312	0.381312	0.381312	0.381312	0.381312	0.381312	0.381312	0.381312	0.381312	0.381312	0.381312	0.381312	0.381312	0.381312	0.381312	0.381312	0.381312	0.381312	0.381312	0.381312	0.381312	0.381312	0.381312	0.381312	0.381312	0.381312	0.381312	0.381312
0.36	0.36	0.36	0.36	0.36	0.36	0.36	0.36	0.36	0.36	0.36	0.36	0.36	0.36	0.36	0.36	0.36	0.36	0.36	0.36	0.36	0.36	0.36	0.36	0.36	0.36	0.36	0.36	0.36	0.36	0.36	0.36	0.36	0.36	0.36	0.36	0.36	0.36	0.36	0.36	0.36	0.36	0.36	0.36	0.36	0.36	0.36	0.36	0.36	0.36
0.338688	0.338688	0.338688	0.338688	0.338688	0.338688	0.338688	0.338688	0.338688	0.338688	0.338688	0.338688	0.338688	0.338688	0.338688	0.338688	0.338688	0.338688	0.338688	0.338688	0.338688	0.338688	0.338688	0.338688	0.338688	0.338688	0.338688	0.338688	0.338688	0.338688	0.338688	0.338688	0.338688	0.338688	0.338688	0.338688	0.338688	0.338688	0.338688	0.338688	0.338688	0.338688	0.338688	0.338688	0.338688	0.338688	0.338688	0.338688	0.338688	0.338688
0.31746	0.31746	0.31746	0.31746	0.31746	0.31746	0.31746	0.31746	0.31746	0.31746	0.31746	0.31746	0.31746	0.31746	0.31746	0.31746	0.31746	0.31746	0.31746	0.31746	0.31746	0.31746	0.31746	0.31746	0.31746	0.31746	0.31746	0.31746	0.31746	0.31746	0.31746	0.31746	0.31746	0.31746	0.31746	0.31746	0.31746	0.31746	0.31746	0.31746	0.31746	0.31746	0.31746	0.31746	0.31746	0.31746	0.31746	0.31746	0.31746	0.31746
0.296401	0.296401	0.296401	0.296401	0.296401	0.296401	0.296401	0.296401	0.296401	0.296401	0.296401	0.296401	0.296401	0.296401	0.296401	0.296401	0.296401	0.296401	0.296401	0.296401	0.296401	0.296401	0.296401	0.296401	0.296401	0.296401	0.296401	0.296401	0.296401	0.296401	0.296401	0.296401	0.296401	0.296401	0.296401	0.296401	0.296401	0.296401	0.296401	0.296401	0.296401	0.296401	0.296401	0.296401	0.296401	0.296401	0.296401	0.296401	0.296401	0.296401
0.275592	0.275592	0.275592	0.275592	0.275592	0.275592	0.275592	0.275592	0.275592	0.275592	0.275592	0.275592	0.275592	0.275592	0.275592	0.275592	0.275592	0.275592	0.275592	0.275592	0.275592	0.275592	0.275592	0.275592	0.275592	0.275592	0.275592	0.275592	0.275592	0.275592	0.275592	0.275592	0.275592	0.275592	0.275592	0.275592	0.275592	0.275592	0.275592	0.275592	0.275592	0.275592	0.275592	0.275592	0.275592	0.275592	0.275592	0.275592	0.275592	0.275592
0.255116	0.255116	0.255116	0.255116	0.255116	0.255116	0.255116	0.255116	0.255116	0.255116	0.255116	0.255116	0.255116	0.255116	0.255116	0.255116	0.255116	0.255116	0.255116	0.255116	0.255116	0.255116	0.255116	0.255116	0.255116	0.255116	0.255116	0.255116	0.255116	0.255116	0.255116	0.255116	0.255116	0.255116	0.255116	0.255116	0.255116	0.255116	0.255116	0.255116	0.255116	0.255116	0.255116	0.255116	0.255116	0.255116	0.255116	0.255116	0.255116	0.255116
0.235054	0.235054	0.235054	0.235054	0.235054	0.235054	0.235054	0.235054	0.235054	0.235054	0.235054	0.235054	0.235054	0.235054	0.235054	0.235054	0.235054	0.235054	0.235054	0.235054	0.235054	0.235054	0.235054	0.235054	0.235054	0.235054	0.235054	0.235054	0.235054	0.235054	0.235054	0.235054	0.235054	0.235054	0.235054	0.235054	0.235054	0.235054	0.235054	0.235054	0.235054	0.235054	0.235054	0.235054	0.235054	0.235054	0.235054	0.235054	0.235054	0.235054
0.215486	0.215486	0.215486	0.215486	0.215486	0.215486	0.215486	0.215486	0.215486	0.215486	0.215486	0.215486	0.215486	0.215486	0.215486	0.215486	0.215486	0.215486	0.215486	0.215486	0.215486	0.215486	0.215486	0.215486	0.215486	0.215486	0.215486	0.215486	0.215486	0.215486	0.215486	0.215486	0.215486	0.215486	0.215486	0.215486	0.215486	0.215486	0.215486	0.215486	0.215486	0.215486	0.215486	0.215486	0.215486	0.215486	0.215486	0.215486	0.215486	0.215486
0.196487	0.196487	0.196487	0.196487	0.196487	0.196487	0.196487	0.196487	0.196487	0.196487	0.196487	0.196487	0.196487	0.196487	0.196487	0.196487	0.196487	0.196487	0.196487	0.196487	0.196487	0.196487	0.196487	0.196487	0.196487	0.196487	0.196487	0.196487	0.196487	0.196487	0.196487	0.196487	0.196487	0.196487	0.196487	0.196487	0.196487	0.196487	0.196487	0.196487	0.196487	0.196487	0.196487	0.196487	0.196487	0.196487	0.196487	0.196487	0.196487	0.196487
0.178134	0.178134	0.178134	0.178134	0.178134	0.178134	0.178134	0.178134	0.178134	0.178134	0.178134	0.178134	0.178134	0.178134	0.178134	0.178134	0.178134	0.178134	0.178134	0.178134	0.178134	0.178134	0.178134	0.178134	0.178134	0.178134	0.178134	0.178134	0.178134	0.178134	0.178134	0.178134	0.178134	0.178134	0.178134	0.178134	0.178134	0.178134	0.178134	0.178134	0.178134	0.178134	0.178134	0.178134	0.178134	0.178134	0.178134	0.178134	0.178134	0.178134
0.160499	0.160499	0.160499	0.160499	0.160499	0.160499	0.160499	0.160499	0.160499	0.160499	0.160499	0.160499	0.160499	0.160499	0.160499	0.160499	0.160499	0.160499	0.160499	0.160499	0.160499	0.160499	0.160499	0.160499	0.160499	0.160499	0.160499	0.160499	0.160499	0.160499	0.160499	0.160499	0.160499	0.160499	0.160499	0.160499	0.160499	0.160499	0.160499	0.160499	0.160499	0.160499	0.160499	0.160499	0.160499	0.160499	0.160499	0.160499	0.160499	0.160499
0.143651	0.143651	0.143651	0.143651	0.143651	0.143651	0.143651	0.143651	0.143651	0.143651	0.143651	0.143651	0.143651	0.143651	0.143651	0.143651	0.143651	0.143651	0.143651	0.143651	0.143651	0.143651	0.143651	0.143651	0.143651	0.143651	0.143651	0.143651	0.143651	0.143651	0.143651	0.143651	0.143651	0.143651	0.143651	0.143651	0.143651	0.143651	0.143651	0.143651	0.143651	0.143651	0.143651	0.143651	0.143651	0.143651	0.143651	0.143651	0.143651	0.143651
0.127657	0.127657	0.127657	0.127657	0.127657	0.127657	0.127657	0.127657	0.127657	0.127657	0.127657	0.127657	0.127657	0.127657	0.127657	0.127657	0.127657	0.127657	0.127657	0.127657	0.127657	0.127657	0.127657	0.127657	0.127657	0.127657	0.127657	0.127657	0.127657	0.127657	0.127657	0.127657	0.127657	0.127657	0.127657	0.127657	0.127657	0.127657	0.127657	0.127657	0.127657	0.127657	0.127657	0.127657	0.127657	0.127657	0.127657	0.127657	0.127657	0.127657
0.11258	0.11258	0.11258	0.11258	0.11258	0.11258	0.11258	0.11258	0.11258	0.11258	0.11258	0.11258	0.11258	0.11258	0.11258	0.11258	0.11258	0.11258	0.11258	0.11258	0.11258	0.11258	0.11258	0.11258	0.11258	0.11258	0.11258	0.11258	0.11258	0.11258	0.11258	0.11258	0.11258	0.11258	0.11258	0.11258	0.11258	0.11258	0.11258	0.11258	0.11258	0.11258	0.11258	0.11258	0.11258	0.11258	0.11258	0.11258	0.11258	0.11258
0.0984791	0.0984791	0.0984791	0.0984791	0.0984791	0.0984791	0.0984791	0.0984791	0.0984791	0.0984791	0.0984791	0.0984791	0.0984791	0.0984791	0.0984791	0.0984791	0.0984791	0.0984791	0.0984791	0.0984791	0.0984791	0.0984791	0.0984791	0.0984791	0.0984791	0.0984791	0.0984791	0.0984791	0.0984791	0.0984791	0.0984791	0.0984791	0.0984791	0.0984791	0.0984791	0.0984791	0.0984791	0.0984791	0.0984791	0.0984791	0.0984791	0.0984791	0.0984791	0.0984791	0.0984791	0.0984791	0.0984791	0.0984791	0.0984791	0.0984791
0.0854105	0.0854105	0.0854105	0.0854105	0.0854105	0.0854105	0.0854105	0.0854105	0.0854105	0.0854105	0.0854105	0.0854105	0.0854105	0.0854105	0.0854105	0.0854105	0.0854105	0.0854105	0.0854105	0.0854105	0.0854105	0.0854105	0.0854105	0.0854105	0.0854105	0.0854105	0.0854105	0.0854105	0.0854105	0.0854105	0.0854105	0.0854105	0.0854105	0.0854105	0.0854105	0.0854105	0.0854105	0.0854105	0.0854105	0.0854105	0.0854105	0.0854105	0.0854105	0.0854105	0.0854105	0.0854105	0.0854105	0.0854105	0.0854105	0.0854105
0.0734256	0.0734256	0.0734256	0.0734256	0.0734256	0.0734256	0.0734256	0.0734256	0.0734256	0.0734256	0.0734256	0.0734256	0.0734256	0.0734256	0.0734256	0.0734256	0.0734256	0.0734256	0.0734256	0.0734256	0.0734256	0.0734256	0.0734256	0.0734256	0.0734256	0.0734256	0.0734256	0.0734256	0.0734256	0.0734256	0.0734256	0.0734256	0.0734256	0.0734256	0.0734256	0.0734256	0.0734256	0.0734256	0.0734256	0.0734256	0.0734256	0.0734256	0.0734256	0.0734256	0.0734256	0.0734256	0.0734256	0.0734256	0.0734256	0.0734256
0.0625716	0.0625716	0.0625716	0.0625716	0.0625716	0.0625716	0.0625716	0.0625716	0.0625716	0.0625716	0.0625716	0.0625716	0.0625716	0.0625716	0.0625716	0.0625716	0.0625716	0.0625716	0.0625716	0.0625716	0.0625716	0.0625716	0.0625716	0.0625716	0.0625716	0.0625716	0.0625716	0.0625716	0.0625716	0.0625716	0.0625716	0.0625716	0.0625716	0.0625716	0.0625716	0.0625716	0.0625716	0.0625716	0.0625716	0.0625716	0.0625716	0.0625716	0.0625716	0.0625716	0.0625716	0.0625716	0.0625716	0.0625716	0.0625716	0.0625716
0.0528915	0.0528915	0.0528915	0.0528915	0.0528915	0.0528915	0.0528915	0.0528915	0.0528915	0.0528915	0.0528915	0.0528915	0.0528915	0.0528915	0.0528915	0.0528915	0.0528915	0.0528915	0.0528915	0.0528915	0.0528915	0.0528915	0.0528915	0.0528915	0.0528915	0.0528915	0.0528915	0.0528915	0.0528915	0.0528915	0.0528915	0.0528915	0.0528915	0.0528915	0.0528915	0.0528915	0.0528915	0.0528915	0.0528915	0.0528915	0.0528915	0.0528915	0.0528915	0.0528915	0.0528915	0.0528915	0.0528915	0.0528915	0.0528915	0.0528915
0.0444234	0.0444234	0.0444234	0.0444234	0.0444234	0.0444234	0.0444234	0.0444234	0.0444234	0.0444234	0.0444234	0.0444234	0.0444234	0.0444234	0.0444234	0.0444234	0.0444234	0.0444234	0.0444234	0.0444234	0.0444234	0.0444234	0.0444234	0.0444234	0.0444234	0.0444234	0.0444234	0.0444234	0.0444234	0.0444234	0.0444234	0.0444234	0.0444234	0.0444234	0.0444234	0.0444234	0.0444234	0.0444234	0.0444234	0.0444234	0.0444234	0.0444234	0.0444234	0.0444234	0.0444234	0.0444234	0.0444234	0.0444234	0.0444234	0.0444234
0.0372007	0.0372007	0.0372007	0.0372007	0.0372007	0.0372007	0.0372007	0.0372007	0.0372007	0.0372007	0.0372007	0.0372007	0.0372007	0.0372007	0.0372007	0.0372007	0.0372007	0.0372007	0.0372007	0.0372007	0.0372007	0.0372007	0.0372007	0.0372007	0.0372007	0.0372007	0.0372007	0.0372007	0.0372007	0.0372007	0.0372007	0.0372007	0.0372007	0.0372007	0.0372007	0.0372007	0.0372007	0.0372007	0.0372007	0.0372007	0.0372007	0.0372007	0.0372007	0.0372007	0.0372007	0.0372007	0.0372007	0.0372007	0.0372007	0.0372007
0.031252	0.031252	0.031252	0.031252	0.031252	0.031252	0.031252	0.031252	0.031252	0.031252	0.031252	0.031252	0.031252	0.031252	0.031252	0.031252	0.031252	0.031252	0.031252	0.031252	0.031252	0.031252	0.031252	0.031252	0.031252	0.031252	0.031252	0.031252	0.031252	0.031252	0.031252	0.031252	0.031252	0.031252	0.031252	0.031252	0.031252	0.031252	0.031252	0.031252	0.031252	0.031252	0.031252	0.031252	0.031252	0.031252	0.031252	0.031252	0.031252	0.031252
0.0266007	0.0266007	0.0266007	0.0266007	0.0266007	0.0266007	0.0266007	0.0266007	0.0266007	0.0266007	0.0266007	0.0266007	0.0266007	0.0266007	0.0266007	0.0266007	0.0266007	0.0266007	0.0266007	0.0266007	0.0266007	0.0266007	0.0266007	0.0266007	0.0266007	0.0266007	0.0266007	0.0266007	0.0266007	0.0266007	0.0266007	0.0266007	0.0266007	0.0266007	0.0266007	0.0266007	0.0266007	0.0266007	0.0266007	0.0266007	0.0266007	0.0266007	0.0266007	0.0266007	0.0266007	0.0266007	0.0266007	0.0266007	0.0266007	0.0266007
0.0232651	0.0232651	0.0232651	0.0232651	0.0232651	0.0232651	0.0232651	0.0232651	0.0232651	0.0232651	0.0232651	0.0232651	0.0232651	0.0232651	0.0232651	0.0232651	0.0232651	0.0232651	0.0232651	0.0232651	0.0232651	0.0232651	0.0232651	0.0232651	0.0232651	0.0232651	0.0232651	0.0232651	0.0232651	0.0232651	0.0232651	0.0232651	0.0232651	0.0232651	0.0232651	0.0232651	0.0232651	0.0232651	0.0232651	0.0232651	0.0232651	0.0232651	0.0232651	0.0232651	0.0232651	0.0232651	0.0232651	0.0232651	0.0232651	0.0232651
0.0212585	0.0212585	0.0212585	0.0212585	0.0212585	0.0212585	0.0212585	0.0212585	0.0212585	0.0212585	0.0212585	0.0212585	0.0212585	0.0212585	0.0212585	0.0212585	0.0212585	0.0212585	0.0212585	0.0212585	0.0212585	0.0212585	0.0212585	0.0212585	0.0212585	0.0212585	0.0212585	0.0212585	0.0212585	0.0212585	0.0212585	0.0212585	0.0212585	0.0212585	0.0212585	0.0212585	0.0212585	0.0212585	0.0212585	0.0212585	0.0212585	0.0212585	0.0212585	0.0212585	0.0212585	0.0212585	0.0212585	0.0212585	0.0212585	0.0212585
0.0205887	0.0205887	0.0205887	0.0205887	0.0205887	0.0205887	0.0205887	0.0205887	0.0205887	0.0205887	0.0205887	0.0205887	0.0205887	0.0205887	0.0205887	0.0205887	0.0205887	0.0205887	0.0205887	0.0205887	0.0205887	0.0205887	0.0205887	0.0205887	0.0205887	0.0205887	0.0205887	0.0205887	0.0205887	0.0205887	0.0205887	0.0205887	0.0205887	0.0205887	0.0205887	0.0205887	0.0205887	0.0205887	0.0205887	0.0205887	0.0205887	0.0205887	0.0205887	0.0205887	0.0205887	0.0205887	0.0205887	0.0205887	0.0205887	0.0205887
0.0212585	0.0212585	0.0212585	0.0212585	0.0212585	0.0212585	0.0212585	0.0212585	0.0212585	0.0212585	0.0212585	0.0212585	0.0212585	0.0212585	0.0212585	0.0212585	0.0212585	0.0212585	0.0212585	0.0212585	0.0212585	0.0212585	0.0212585	0.0212585	0.0212585	0.0212585	0.0212585	0.0212585	0.0212585	0.0212585	0.0212585	0.0212585	0.0212585	0.0212585	0.0212585	0.0212585	0.0212585	0.0212585	0.0212585	0.0212585	0.0212585	0.0212585	0.0212585	0.0212585	0.0212585	0.0212585	0.0212585	0.0212585	0.0212585	0.0212585
0.0232651	0.0232651	0.0232651	0.0232651	0.0232651	0.0232651	0.0232651	0.0232651	0.0232651	0.0232651	0.0232651	0.0232651	0.0232651	0.0232651	0.0232651	0.0232651	0.0232651	0.0232651	0.0232651	0.0232651	0.0232651	0.0232651	0.0232651	0.0232651	0.0232651	0.0232651	0.0232651	0.0232651	0.0232651	0.0232651	0.0232651	0.0232651	0.0232651	0.0232651	0.0232651	0.0232651	0.0232651	0.0232651	0.0232651	0.0232651	0.0232651	0.0232651	0.0232651	0.0232651	0.0232651	0.0232651	0.0232651	0.0232651	0.0232651	0.0232651
0.0266007	0.0266007	0.0266007	0.0266007	0.0266007	0.0266007	0.0266007	0.0266007	0.0266007	0.0266007	0.0266007	0.0266007	0.0266007	0.0266007	0.0266007	0.0266007	0.0266007	0.0266007	0.0266007	0.0266007	0.0266007	0.0266007	0.0266007	0.0266007	0.0266007	0.0266007	0.0266007	0.0266007	0.0266007	0.0266007	0.0266007	0.0266007	0.0266007	0.0266007	0.0266007	0.0266007	0.0266007	0.0266007	0.0266007	0.0266007	0.0266007	0.0266007	0.0266007	0.0266007	0.0266007	0.0266007	0.0266007	0.0266007	0.0266007	0.0266007
0.031252	0.031252	0.031252	0.031252	0.031252	0.031252	0.031252	0.031252	0.031252	0.031252	0.031252	0.031252	0.031252	0.031252	0.031252	0.031252	0.031252	0.031252	0.031252	0.031252	0.031252	0.031252	0.031252	0.031252	0.031252	0.031252	0.031252	0.031252	0.031252	0.031252	0.031252	0.031252	0.031252	0.031252	0.031252	0.031252	0.031252	0.031252	0.031252	0.031252	0.031252	0.031252	0.031252	0.031252	0.031252	0.031252	0.031252	0.031252	0.031252	0.031252
0.0372007	0.0372007	0.0372007	0.0372007	0.0372007	0.0372007	0.0372007	0.0372007	0.0372007	0.0372007	0.0372007	0.0372007	0.0372007	0.0372007	0.0372007	0.0372007	0.0372007	0.0372007	0.0372007	0.0372007	0.0372007	0.0372007	0.0372007	0.0372007	0.0372007	0.0372007	0.0372007	0.0372007	0.0372007	0.0372007	0.0372007	0.0372007	0.0372007	0.0372007	0.0372007	0.0372007	0.0372007	0.0372007	0.0372007	0.0372007	0.0372007	0.0372007	0.0372007	0.0372007	0.0372007	0.0372007	0.0372007	0.0372007	0.0372007	0.0372007
0.0444234	0.0444234	0.0444234	0.0444234	0.0444234	0.0444234	0.0444234	0.0444234	0.0444234	0.0444234	0.0444234	0.0444234	0.0444234	0.0444234	0.0444234	0.0444234	0.0444234	0.0444234	0.0444234	0.0444234	0.0444234	0.0444234	0.0444234	0.0444234	0.0444234	0.0444234	0.0444234	0.0444234	0.0444234	0.0444234	0.0444234	0.0444234	0.0444234	0.0444234	0.0444234	0.0444234	0.0444234	0.0444234	0.0444234	0.0444234	0.0444234	0.0444234	0.0444234	0.0444234	0.0444234	0.0444234	0.0444234	0.0444234	0.0444234	0.0444234
0.0528915	0.0528915	0.0528915	0.0528915	0.0528915	0.0528915	0.0528915	0.0528915	0.0528915	0.0528915	0.0528915	0.0528915	0.0528915	0.0528915	0.0528915	0.0528915	0.0528915	0.0528915	0.0528915	0.0528915	0.0528915	0.0528915	0.0528915	0.0528915	0.0528915	0.0528915	0.0528915	0.0528915	0.0528915	0.0528915	0.0528915	0.0528915	0.0528915	0.0528915	0.0528915	0.0528915	0.0528915	0.0528915	0.0528915	0.0528915	0.0528915	0.0528915	0.0528915	0.0528915	0.0528915	0.0528915	0.0528915	0.0528915	0.0528915	0.0528915
0.0625716	0.0625716	0.0625716	0.0625716	0.0625716	0.0625716	0.0625716	0.0625716	0.0625716	0.0625716	0.0625716	0.0625716	0.0625716	0.0625716	0.0625716	0.0625716	0.0625716	0.0625716	0.0625716	0.0625716	0.0625716	0.0625716	0.0625716	0.0625716	0.0625716	0.0625716	0.0625716	0.0625716	0.0625716	0.0625716	0.0625716	0.0625716	0.0625716	0.0625716	0.0625716	0.0625716	0.0625716	0.0625716	0.0625716	0.0625716	0.0625716	0.0625716	0.0625716	0.0625716	0.0625716	0.0625716	0.0625716	0.0625716	0.0625716	0.0625716
0.0734256	0.0734256	0.0734256	0.0734256	0.0734256	0.0734256	0.0734256	0.0734256	0.0734256	0.0734256	0.0734256	0.0734256	0.0734256	0.0734256	0.0734256	0.0734256	0.0734256	0.0734256	0.0734256	0.0734256	0.0734256	0.0734256	0.0734256	0.0734256	0.0734256	0.0734256	0.0734256	0.0734256	0.0734256	0.0734256	0.0734256	0.0734256	0.0734256	0.0734256	0.0734256	0.0734256	0.0734256	0.0734256	0.0734256	0.0734256	0.0734256	0.0734256	0.0734256	0.0734256	0.0734256	0.0734256	0.0734256	0.0734256	0.0734256	0.0734256
0.0854105	0.0854105	0.0854105	0.0854105	0.0854105	0.0854105	0.0854105	0.0854105	0.0854105	0.0854105	0.0854105	0.0854105	0.0854105	0.0854105	0.0854105	0.0854105	0.0854105	0.0854105	0.0854105	0.0854105	0.0854105	0.0854105	0.0854105	0.0854105	0.0854105	0.0854105	0.0854105	0.0854105	0.0854105	0.0854105	0.0854105	0.0854105	0.0854105	0.0854105	0.0854105	0.0854105	0.0854105	0.0854105	0.0854105	0.0854105	0.0854105	0.0854105	0.0854105	0.0854105	0.0854105	0.0854105	0.0854105	0.0854105	0.0854105	0.0854105
0.0984791	0.0984791	0.0984791	0.0984791	0.0984791	0.0984791	0.0984791	0.0984791	0.0984791	0.0984791	0.0984791	0.0984791	0.0984791	0.0984791	0.0984791	0.0984791	0.0984791	0.0984791	0.0984791	0.0984791	0.0984791	0.0984791	0.0984791	0.0984791	0.0984791	0.0984791	0.0984791	0.0984791	0.0984791	0.0984791	0.0984791	0.0984791	0.0984791	0.0984791	0.0984791	0.0984791	0.0984791	0.0984791	0.0984791	0.0984791	0.0984791	0.0984791	0.0984791	0.0984791	0.0984791	0.0984791	0.0984791	0.0984791	0.0984791	0.0984791
0.11258	0.11258	0.11258	0.11258	0.11258	0.11258	0.11258	0.11258	0.11258	0.11258	0.11258	0.11258	0.11258	0.11258	0.11258	0.11258	0.11258	0.11258	0.11258	0.11258	0.11258	0.11258	0.11258	0.11258	0.11258	0.11258	0.11258	0.11258	0.11258	0.11258	0.11258	0.11258	0.11258	0.11258	0.11258	0.11258	0.11258	0.11258	0.11258	0.11258	0.11258	0.11258	0.11258	0.11258	0.11258	0.11258	0.11258	0.11258	0.11258	0.11258
0.127657	0.127657	0.127657	0.127657	0.127657	0.127657	0.127657	0.127657	0.127657	0.127657	0.127657	0.127657	0.127657	0.127657	0.127657	0.127657	0.127657	0.127657	0.127657	0.127657	0.127657	0.127657	0.127657	0.127657	0.127657	0.127657	0.127657	0.127657	0.127657	0.127657	0.127657	0.127657	0.127657	0.127657	0.127657	0.127657	0.127657	0.127657	0.127657	0.127657	0.127657	0.127657	0.127657	0.127657	0.127657	0.127657	0.127657	0.127657	0.127657	0.127657
0.143651	0.143651	0.143651	0.143651	0.143651	0.143651	0.143651	0.143651	0.143651	0.143651	0.143651	0.143651	0.143651	0.143651	0.143651	0.143651	0.143651	0.143651	0.143651	0.143651	0.143651	0.143651	0.143651	0.143651	0.143651	0.143651	0.143651	0.143651	0.143651	0.143651	0.143651	0.143651	0.143651	0.143651	0.143651	0.143651	0.143651	0.143651	0.143651	0.143651	0.143651	0.143651	0.143651	0.143651	0.143651	0.143651	0.143651	0.143651	0.143651	0.143651
0.160499	0.160499	0.160499	0.160499	0.160499	0.160499	0.160499	0.160499	0.160499	0.160499	0.160499	0.160499	0.160499	0.160499	0.160499	0.160499	0.160499	0.160499	0.160499	0.160499	0.160499	0.160499	0.160499	0.160499	0.160499	0.160499	0.160499	0.160499	0.160499	0.160499	0.160499	0.160499	0.160499	0.160499	0.160499	0.160499	0.160499	0.160499	0.160499	0.160499	0.160499	0.160499	0.160499	0.160499	0.160499	0.160499	0.160499	0.160499	0.160499	0.160499
0.178134	0.178134	0.178134	0.178134	0.178134	0.178134	0.178134	0.178134	0.178134	0.178134	0.178134	0.178134	0.178134	0.178134	0.178134	0.178134	0.178134	0.178134	0.178134	0.178134	0.178134	0.178134	0.178134	0.178134	0.178134	0.178134	0.178134	0.178134	0.178134	0.178134	0.178134	0.178134	0.178134	0.178134	0.178134	0.178134	0.178134	0.178134	0.178134	0.178134	0.178134	0.178134	0.178134	0.178134	0.178134	0.178134	0.178134	0.178134	0.178134	0.178134
0.196487	0.196487	0.196487	0.196487	0.196487	0.196487	0.196487	0.196487	0.196487	0.196487	0.196487	0.196487	0.196487	0.196487	0.196487	0.196487	0.196487	0.196487	0.196487	0.196487	0.196487	0.196487	0.196487	0.196487	0.196487	0.196487	0.196487	0.196487	0.196487	0.196487	0.196487	0.196487	0.196487	0.196487	0.196487	0.196487	0.196487	0.196487	0.196487	0.196487	0.196487	0.196487	0.196487	0.196487	0.196487	0.196487	0.196487	0.196487	0.196487	0.196487
0.215486	0.215486	0.215486	0.215486	0.215486	0.215486	0.215486	0.215486	0.215486	0.215486	0.215486	0.215486	0.215486	0.215486	0.215486	0.215486	0.215486	0.215486	0.215486	0.215486	0.215486	0.215486	0.215486	0.215486	0.215486	0.215486	0.215486	0.215486	0.215486	0.215486	0.215486	0.215486	0.215486	0.215486	0.215486	0.215486	0.215486	0.215486	0.215486	0.215486	0.215486	0.215486	0.215486	0.215486	0.215486	0.215486	0.215486	0.215486	0.215486	0.215486
0.235054	0.235054	0.235054	0.235054	0.235054	0.235054	0.235054	0.235054	0.235054	0.235054	0.235054	0.235054	0.235054	0.235054	0.235054	0.235054	0.235054	0.235054	0.235054	0.235054	0.235054	0.235054	0.235054	0.235054	0.235054	0.235054	0.235054	0.235054	0.235054	0.235054	0.235054	0.235054	0.235054	0.235054	0.235054	0.235054	0.235054	0.235054	0.235054	0.235054	0.235054	0.235054	0.235054	0.235054	0.235054	0.235054	0.235054	0.235054	0.235054	0.235054
0.255116	0.255116	0.255116	0.255116	0.255116	0.255116	0.255116	0.255116	0.255116	0.255116	0.255116	0.255116	0.255116	0.255116	0.255116	0.255116	0.255116	0.255116	0.255116	0.255116	0.255116	0.255116	0.255116	0.255116	0.255116	0.255116	0.255116	0.255116	0.255116	0.255116	0.255116	0.255116	0.255116	0.255116	0.255116	0.255116	0.255116	0.255116	0.255116	0.255116	0.255116	0.255116	0.255116	0.255116	0.255116	0.255116	0.255116	0.255116	0.255116	0.255116
0.275592	0.275592	0.275592	0.275592	0.275592	0.275592	0.275592	0.275592	0.275592	0.275592	0.275592	0.275592	0.275592	0.275592	0.275592	0.275592	0.275592	0.275592	0.275592	0.275592	0.275592	0.275592	0.275592	0.275592	0.275592	0.275592	0.275592	0.275592	0.275592	0.275592	0.275592	0.275592	0.275592	0.275592	0.275592	0.275592	0.275592	0.275592	0.275592	0.275592	0.275592	0.275592	0.275592	0.275592	0.275592	0.275592	0.275592	0.275592	0.275592	0.275592
0.296401	0.296401	0.296401	0.296401	0.296401	0.296401	0.296401	0.296401	0.296401	0.296401	0.296401	0.296401	0.296401	0.296401	0.296401	0.296401	0.296401	0.296401	0.296401	0.296401	0.296401	0.296401	0.296401	0.296401	0.296401	0.296401	0.296401	0.296401	0.296401	0.296401	0.296401	0.296401	0.296401	0.296401	0.296401	0.296401	0.296401	0.296401	0.296401	0.296401	0.296401	0.296401	0.296401	0.296401	0.296401	0.296401	0.296401	0.296401	0.296401	0.296401
0.31746	0.31746	0.31746	0.31746	0.31746	0.31746	0.31746	0.31746	0.31746	0.31746	0.31746	0.31746	0.31746	0.31746	0.31746	0.31746	0.31746	0.31746	0.31746	0.31746	0.31746	0.31746	0.31746	0.31746	0.31746	0.31746	0.31746	0.31746	0.31746	0.31746	0.31746	0.31746	0.31746	0.31746	0.31746	0.31746	0.31746	0.31746	0.31746	0.31746	0.31746	0.31746	0.31746	0.31746	0.31746	0.31746	0.31746	0.31746	0.31746	0.31746
0.338688	0.338688	0.338688	0.338688	0.338688	0.338688	0.338688	0.338688	0.338688	0.338688	0.338688	0.338688	0.338688	0.338688	0.338688	0.338688	0.338688	0.338688	0.338688	0.338688	0.338688	0.338688	0.338688	0.338688	0.338688	0.338688	0.338688	0.338688	0.338688	0.338688	0.338688	0.338688	0.338688	0.338688	0.338688	0.338688	0.338688	0.338688	0.338688	0.338688	0.338688	0.338688	0.338688	0.338688	0.338688	0.338688	0.338688	0.338688	0.338688	0.338688
0.36	0.36	0.36	0.36	0.36	0.36	0.36	0.36	0.36	0.36	0.36	0.36	0.36	0.36	0.36	0.36	0.36	0.36	0.36	0.36	0.36	0.36	0.36	0.36	0.36	0.36	0.36	0.36	0.36	0.36	0.36	0.36	0.36	0.36	0.36	0.36	0.36	0.36	0.36	0.36	0.36	0.36	0.36	0.36	0.36	0.36	0.36	0.36	0.36	0.36
0.381312	0.381312	0.381312	0.381312	0.381312	0.381312	0.381312	0.381312	0.381312	0.381312	0.381312	0.381312	0.381312	0.381312	0.381312	0.381312	0.381312	0.381312	0.381312	0.381312	0.381312	0.381312	0.381312	0.381312	0.381312	0.381312	0.381312	0.381312	0.381312	0.381312	0.381312	0.381312	0.381312	0.381312	0.381312	0.381312	0.381312	0.381312	0.381312	0.381312	0.381312	0.381312	0.381312	0.381312	0.381312	0.381312	0.381312	0.381312	0.381312	0.381312
0.40254	0.40254	0.40254	0.40254	0.40254	0.40254	0.40254	0.40254	0.40254	0.40254	0.40254	0.40254	0.40254	0.40254	0.40254	0.40254	0.40254	0.40254	0.40254	0.40254	0.40254	0.40254	0.40254	0.40254	0.40254	0.40254	0.40254	0.40254	0.40254	0.40254	0.40254	0.40254	0.40254	0.40254	0.40254	0.40254	0.40254	0.40254	0.40254	0.40254	0.40254	0.40254	0.40254	0.40254	0.40254	0.40254	0.40254	0.40254	0.40254	0.40254
0.423599	0.423599	0.423599	0.423599	0.423599	0.423599	0.423599	0.423599	0.423599	0.423599	0.423599	0.423599	0.423599	0.423599	0.423599	0.423599	0.423599	0.423599	0.423599	0.423599	0.423599	0.423599	0.423599	0.423599	0.423599	0.423599	0.423599	0.423599	0.423599	0.423599	0.423599	0.423599	0.423599	0.423599	0.423599	0.423599	0.423599	0.423599	0.423599	0.423599	0.423599	0.423599	0.423599	0.423599	0.423599	0.423599	0.423599	0.423599	0.423599	0.423599
0.444408	0.444408	0.444408	0.444408	0.444408	0.444408	0.444408	0.444408	0.444408	0.444408	0.444408	0.444408	0.444408	0.444408	0.444408	0.444408	0.444408	0.444408	0.444408	0.444408	0.444408	0.444408	0.444408	0.444408	0.444408	0.444408	0.444408	0.444408	0.444408	0.444408	0.444408	0.444408	0.444408	0.444408	0.444408	0.444408	0.444408	0.444408	0.444408	0.444408	0.444408	0.444408	0.444408	0.444408	0.444408	0.444408	0.444408	0.444408	0.444408	0.444408
0.464884	0.464884	0.464884	0.464884	0.464884	0.464884	0.464884	0.464884	0.464884	0.464884	0.464884	0.464884	0.464884	0.464884	0.464884	0.464884	0.464884	0.464884	0.464884	0.464884	0.464884	0.464884	0.464884	0.464884	0.464884	0.464884	0.464884	0.464884	0.464884	0.464884	0.464884	0.464884	0.464884	0.464884	0.464884	0.464884	0.464884	0.464884	0.464884	0.464884	0.464884	0.464884	0.464884	0.464884	0.464884	0.464884	0.464884	0.464884	0.464884	0.464884
0.484946	0.484946	0.484946	0.484946	0.484946	0.484946	0.484946	0.484946	0.484946	0.484946	0.484946	0.484946	0.484946	0.484946	0.484946	0.484946	0.484946	0.484946	0.484946	0.484946	0.484946	0.484946	0.484946	0.484946	0.484946	0.484946	0.484946	0.484946	0.484946	0.484946	0.484946	0.484946	0.484946	0.484946	0.484946	0.484946	0.484946	0.484946	0.484946	0.484946	0.484946	0.484946	0.484946	0.484946	0.484946	0.484946	0.484946	0.484946	0.484946	0.484946
0.504514	0.504514	0.504514	0.504514	0.504514	0.504514	0.504514	0.504514	0.504514	0.504514	0.504514	0.504514	0.504514	0.504514	0.504514	0.504514	0.504514	0.504514	0.504514	0.504514	0.504514	0.504514	0.504514	0.504514	0.504514	0.504514	0.504514	0.504514	0.504514	0.504514	0.504514	0.504514	0.504514	0.504514	0.504514	0.504514	0.504514	0.504514	0.504514	0.504514	0.504514	0.504514	0.504514	0.504514	0.504514	0.504514	0.504514	0.504514	0.504514	0.504514
0.523513	0.523513	0.523513	0.523513	0.523513	0.523513	0.523513	0.523513	0.523513	0.523513	0.523513	0.523513	0.523513	0.523513	0.523513	0.523513	0.523513	0.523513	0.523513	0.523513	0.523513	0.523513	0.523513	0.523513	0.523513	0.523513	0.523513	0.523513	0.523513	0.523513	0.523513	0.523513	0.523513	0.523513	0.523513	0.523513	0.523513	0.523513	0.523513	0.523513	0.523513	0.523513	0.523513	0.523513	0.523513	0.523513	0.523513	0.523513	0.523513	0.523513
0.541866	0.541866	0.541866	0.541866	0.541866	0.541866	0.541866	0.541866	0.541866	0.541866	0.541866	0.541866	0.541866	0.541866	0.541866	0.541866	0.541866	0.541866	0.541866	0.541866	0.541866	0.541866	0.541866	0.541866	0.541866	0.541866	0.541866	0.541866	0.541866	0.541866	0.541866	0.541866	0.541866	0.541866	0.541866	0.541866	0.541866	0.541866	0.541866	0.541866	0.541866	0.541866	0.541866	0.541866	0.541866	0.541866	0.541866	0.541866	0.541866	0.541866
0.559501	0.559501	0.559501	0.559501	0.559501	0.559501	0.559501	0.559501	0.559501	0.559501	0.559501	0.559501	0.559501	0.559501	0.559501	0.559501	0.559501	0.559501	0.559501	0.559501	0.559501	0.559501	0.559501	0.559501	0.559501	0.559501	0.559501	0.559501	0.559501	0.559501	0.559501	0.559501	0.559501	0.559501	0.559501	0.559501	0.559501	0.559501	0.559501	0.559501	0.559501	0.559501	0.559501	0.559501	0.559501	0.559501	0.559501	0.559501	0.559501	0.559501
0.576349	0.576349	0.576349	0.576349	0.576349	0.576349	0.576349	0.576349	0.576349	0.576349	0.576349	0.576349	0.576349	0.576349	0.576349	0.576349	0.576349	0.576349	0.576349	0.576349	0.576349	0.576349	0.576349	0.576349	0.576349	0.576349	0.576349	0.576349	0.576349	0.576349	0.576349	0.576349	0.576349	0.576349	0.576349	0.576349	0.576349	0.576349	0.576349	0.576349	0.576349	0.576349	0.576349	0.576349	0.576349	0.576349	0.576349	0.576349	0.576349	0.576349
0.592343	0.592343	0.592343	0.592343	0.592343	0.592343	0.592343	0.592343	0.592343	0.592343	0.592343	0.592343	0.592343	0.592343	0.592343	0.592343	0.592343	0.592343	0.592343	0.592343	0.592343	0.592343	0.592343	0.592343	0.592343	0.592343	0.592343	0.592343	0.592343	0.592343	0.592343	0.592343	0.592343	0.592343	0.592343	0.592343	0.592343	0.592343	0.592343	0.592343	0.592343	0.592343	0.592343	0.592343	0.592343	0.592343	0.592343	0.592343	0.592343	0.592343
0.60742	0.60742	0.60742	0.60742	0.60742	0.60742	0.60742	0.60742	0.60742	0.60742	0.60742	0.60742	0.60742	0.60742	0.60742	0.60742	0.60742	0.60742	0.60742	0.60742	0.60742	0.60742	0.60742	0.60742	0.60742	0.60742	0.60742	0.60742	0.60742	0.60742	0.60742	0.60742	0.60742	0.60742	0.60742	0.60742	0.60742	0.60742	0.60742	0.60742	0.60742	0.60742	0.60742	0.60742	0.60742	0.60742	0.60742	0.60742	0.60742	0.60742
0.621521	0.621521	0.621521	0.621521	0.621521	0.621521	0.621521	0.621521	0.621521	0.621521	0.621521	0.621521	0.621521	0.621521	0.621521	0.621521	0.621521	0.621521	0.621521	0.621521	0.621521	0.621521	0.621521	0.621521	0.621521	0.621521	0.621521	0.621521	0.621521	0.621521	0.621521	0.621521	0.621521	0.621521	0.621521	0.621521	0.621521	0.621521	0.621521	0.621521	0.621521	0.621521	0.621521	0.621521	0.621521	0.621521	0.621521	0.621521	0.621521	0.621521
0.634589	0.634589	0.634589	0.634589	0.634589	0.634589	0.634589	0.634589	0.634589	0.634589	0.634589	0.634589	0.634589	0.634589	0.634589	0.634589	0.634589	0.634589	0.634589	0.634589	0.634589	0.634589	0.634589	0.634589	0.634589	0.634589	0.634589	0.634589	0.634589	0.634589	0.634589	0.634589	0.634589	0.634589	0.634589	0.634589	0.634589	0.634589	0.634589	0.634589	0.634589	0.634589	0.634589	0.634589	0.634589	0.634589	0.634589	0.634589	0.634589	0.634589
0.646574	0.646574	0.646574	0.646574	0.646574	0.646574	0.646574	0.646574	0.646574	0.646574	0.646574	0.646574	0.646574	0.646574	0.646574	0.646574	0.646574	0.646574	0.646574	0.646574	0.646574	0.646574	0.646574	0.646574	0.646574	0.646574	0.646574	0.646574	0.646574	0.646574	0.646574	0.646574	0.646574	0.646574	0.646574	0.646574	0.646574	0.646574	0.646574	0.646574	0.646574	0.646574	0.646574	0.646574	0.646574	0.646574	0.646574	0.646574	0.646574	0.646574
0.657428	0.657428	0.657428	0.657428	0.657428	0.657428	0.657428	0.657428	0.657428	0.657428	0.657428	0.657428	0.657428	0.657428	0.657428	0.657428	0.657428	0.657428	0.657428	0.657428	0.657428	0.657428	0.657428	0.657428	0.657428	0.657428	0.657428	0.657428	0.657428	0.657428	0.657428	0.657428	0.657428	0.657428	0.657428	0.657428	0.657428	0.657428	0.657428	0.657428	0.657428	0.657428	0.657428	0.657428	0.657428	0.657428	0.657428	0.657428	0.657428	0.657428
0.667108	0.667108	0.667108	0.667108	0.667108	0.667108	0.667108	0.667108	0.667108	0.667108	0.667108	0.667108	0.667108	0.667108	0.667108	0.667108	0.667108	0.667108	0.667108	0.667108	0.667108	0.667108	0.667108	0.667108	0.667108	0.667108	0.667108	0.667108	0.667108	0.667108	0.667108	0.667108	0.667108	0.667108	0.667108	0.667108	0.667108	0.667108	0.667108	0.667108	0.667108	0.667108	0.667108	0.667108	0.667108	0.667108	0.667108	0.667108	0.667108	0.667108
0.675577	0.675577	0.675577	0.675577	0.675577	0.675577	0.675577	0.675577	0.675577	0.675577	0.675577	0.675577	0.675577	0.675577	0.675577	0.675577	0.675577	0.675577	0.675577	0.675577	0.675577	0.675577	0.675577	0.675577	0.675577	0.675577	0.675577	0.675577	0.675577	0.675577	0.675577	0.675577	0.675577	0.675577	0.675577	0.675577	0.675577	0.675577	0.675577	0.675577	0.675577	0.675577	0.675577	0.675577	0.675577	0.675577	0.675577	0.675577	0.675577	0.675577
0.682799	0.682799	0.682799	0.682799	0.682799	0.682799	0.682799	0.682799	0.682799	0.682799	0.682799	0.682799	0.682799	0.682799	0.682799	0.682799	0.682799	0.682799	0.682799	0.682799	0.682799	0.682799	0.682799	0.682799	0.682799	0.682799	0.682799	0.682799	0.682799	0.682799	0.682799	0.682799	0.682799	0.682799	0.682799	0.682799	0.682799	0.682799	0.682799	0.682799	0.682799	0.682799	0.682799	0.682799	0.682799	0.682799	0.682799	0.682799	0.682799	0.682799
0.688748	0.688748	0.688748	0.688748	0.688748	0.688748	0.688748	0.688748	0.688748	0.688748	0.688748	0.688748	0.688748	0.688748	0.688748	0.688748	0.688748	0.688748	0.688748	0.688748	0.688748	0.688748	0.688748	0.688748	0.688748	0.688748	0.688748	0.688748	0.688748	0.688748	0.688748	0.688748	0.688748	0.688748	0.688748	0.688748	0.688748	0.688748	0.688748	0.688748	0.688748	0.688748	0.688748	0.688748	0.688748	0.688748	0.688748	0.688748	0.688748	0.688748
0.693399	0.693399	0.693399	0.693399	0.693399	0.693399	0.693399	0.693399	0.693399	0.693399	0.693399	0.693399	0.693399	0.693399	0.693399	0.693399	0.693399	0.693399	0.693399	0.693399	0.693399	0.693399	0.693399	0.693399	0.693399	0.693399	0.693399	0.693399	0.693399	0.693399	0.693399	0.693399	0.693399	0.693399	0.693399	0.693399	0.693399	0.693399	0.693399	0.693399	0.693399	0.693399	0.693399	0.693399	0.693399	0.693399	0.693399	0.693399	0.693399	0.693399
0.696735	0.696735	0.696735	0.696735	0.696735	0.696735	0.696735	0.696735	0.696735	0.696735	0.696735	0.696735	0.696735	0.696735	0.696735	0.696735	0.696735	0.696735	0.696735	0.696735	0.696735	0.696735	0.696735	0.696735	0.696735	0.696735	0.696735	0.696735	0.696735	0.696735	0.696735	0.696735	0.696735	0.696735	0.696735	0.696735	0.696735	0.696735	0.696735	0.696735	0.696735	0.696735	0.696735	0.696735	0.696735	0.696735	0.696735	0.696735	0.696735	0.696735
0.698742	0.698742	0.698742	0.698742	0.698742	0.698742	0.698742	0.698742	0.698742	0.698742	0.698742	0.698742	0.698742	0.698742	0.698742	0.698742	0.698742	0.698742	0.698742	0.698742	0.698742	0.698742	0.698742	0.698742	0.698742	0.698742	0.698742	0.698742	0.698742	0.698742	0.698742	0.698742	0.698742	0.698742	0.698742	0.698742	0.698742	0.698742	0.698742	0.698742	0.698742	0.698742	0.698742	0.698742	0.698742	0.698742	0.698742	0.698742	0.698742	0.698742
0.699411	0.699411	0.699411	0.699411	0.699411	0.699411	0.699411	0.699411	0.699411	0.699411	0.699411	0.699411	0.699411	0.699411	0.699411	0.699411	0.699411	0.699411	0.699411	0.699411	0.699411	0.699411	0.699411	0.699411	0.699411	0.699411	0.699411	0.699411	0.699411	0.699411	0.699411	0.699411	0.699411	0.699411	0.699411	0.699411	0.699411	0.699411	0.699411	0.699411	0.699411	0.699411	0.699411	0.699411	0.699411	0.699411	0.699411	0.699411	0.699411	0.699411
0.698742	0.698742	0.698742	0.698742	0.698742	0.698742	0.698742	0.698742	0.698742	0.698742	0.698742	0.698742	0.698742	0.698742	0.698742	0.698742	0.698742	0.698742	0.698742	0.698742	0.698742	0.698742	0.698742	0.698742	0.698742	0.698742	0.698742	0.698742	0.698742	0.698742	0.698742	0.698742	0.698742	0.698742	0.698742	0.698742	0.698742	0.698742	0.698742	0.698742	0.698742	0.698742	0.698742	0.698742	0.698742	0.698742	0.698742	0.698742	0.698742	0.698742
0.696735	0.696735	0.696735	0.696735	0.696735	0.696735	0.696735	0.696735	0.696735	0.696735	0.696735	0.696735	0.696735	0.696735	0.696735	0.696735	0.696735	0.696735	0.696735	0.696735	0.696735	0.696735	0.696735	0.696735	0.696735	0.696735	0.696735	0.696735	0.696735	0.696735	0.696735	0.696735	0.696735	0.696735	0.696735	0.696735	0.696735	0.696735	0.696735	0.696735	0.696735	0.696735	0.696735	0.696735	0.696735	0.696735	0.696735	0.696735	0.696735	0.696735
0.693399	0.693399	0.693399	0.693399	0.693399	0.693399	0.693399	0.693399	0.693399	0.693399	0.693399	0.693399	0.693399	0.693399	0.693399	0.693399	0.693399	0.693399	0.693399	0.693399	0.693399	0.693399	0.693399	0.693399	0.693399	0.693399	0.693399	0.693399	0.693399	0.693399	0.693399	0.693399	0.693399	0.693399	0.693399	0.693399	0.693399	0.693399	0.693399	0.693399	0.693399	0.693399	0.693399	0.693399	0.693399	0.693399	0.693399	0.693399	0.693399	0.693399
0.688748	0.688748	0.688748	0.688748	0.688748	0.688748	0.688748	0.688748	0.688748	0.688748	0.688748	0.688748	0.688748	0.688748	0.688748	0.688748	0.688748	0.688748	0.688748	0.688748	0.688748	0.688748	0.688748	0.688748	0.688748	0.688748	0.688748	0.688748	0.688748	0.688748	0.688748	0.688748	0.688748	0.688748	0.688748	0.688748	0.688748	0.688748	0.688748	0.688748	0.688748	0.688748	0.688748	0.688748	0.688748	0.688748	0.688748	0.688748	0.688748	0.688748
0.682799	0.682799	0.682799	0.682799	0.682799	0.682799	0.682799	0.682799	0.682799	0.682799	0.682799	0.682799	0.682799	0.682799	0.682799	0.682799	0.682799	0.682799	0.682799	0.682799	0.682799	0.682799	0.682799	0.682799	0.682799	0.682799	0.682799	0.682799	0.682799	0.682799	0.682799	0.682799	0.682799	0.682799	0.682799	0.682799	0.682799	0.682799	0.682799	0.682799	0.682799	0.682799	0.682799	0.682799	0.682799	0.682799	0.682799	0.682799	0.682799	0.682799
0.675577	0.675577	0.675577	0.675577	0.675577	0.675577	0.675577	0.675577	0.675577	0.675577	0.675577	0.675577	0.675577	0.675577	0.675577	0.675577	0.675577	0.675577	0.675577	0.675577	0.675577	0.675577	0.675577	0.675577	0.675577	0.675577	0.675577	0.675577	0.675577	0.675577	0.675577	0.675577	0.675577	0.675577	0.675577	0.675577	0.675577	0.675577	0.675577	0.675577	0.675577	0.675577	0.675577	0.675577	0.675577	0.675577	0.675577	0.675577	0.675577	0.675577
0.667108	0.667108	0.667108	0.667108	0.667108	0.667108	0.667108	0.667108	0.667108	0.667108	0.667108	0.667108	0.667108	0.667108	0.667108	0.667108	0.667108	0.667108	0.667108	0.667108	0.667108	0.667108	0.667108	0.667108	0.667108	0.667108	0.667108	0.667108	0.667108	0.667108	0.667108	0.667108	0.667108	0.667108	0.667108	0.667108	0.667108	0.667108	0.667108	0.667108	0.667108	0.667108	0.667108	0.667108	0.667108	0.667108	0.667108	0.667108	0.667108	0.667108
0.657428	0.657428	0.657428	0.657428	0.657428	0.657428	0.657428	0.657428	0.657428	0.657428	0.657428	0.657428	0.657428	0.657428	0.657428	0.657428	0.657428	0.657428	0.657428	0.657428	0.657428	0.657428	0.657428	0.657428	0.657428	0.657428	0.657428	0.657428	0.657428	0.657428	0.657428	0.657428	0.657428	0.657428	0.657428	0.657428	0.657428	0.657428	0.657428	0.657428	0.657428	0.657428	0.657428	0.657428	0.657428	0.657428	0.657428	0.657428	0.657428	0.657428
0.646574	0.646574	0.646574	0.646574	0.646574	0.646574	0.646574	0.646574	0.646574	0.646574	0.646574	0.646574	0.646574	0.646574	0.646574	0.646574	0.646574	0.646574	0.646574	0.646574	0.646574	0.646574	0.646574	0.646574	0.646574	0.646574	0.646574	0.646574	0.646574	0.646574	0.646574	0.646574	0.646574	0.646574	0.646574	0.646574	0.646574	0.646574	0.646574	0.646574	0.646574	0.646574	0.646574	0.646574	0.646574	0.646574	0.646574	0.646574	0.646574	0.646574
0.634589	0.634589	0.634589	0.634589	0.634589	0.634589	0.634589	0.634589	0.634589	0.634589	0.634589	0.634589	0.634589	0.634589	0.634589	0.634589	0.634589	0.634589	0.634589	0.634589	0.634589	0.634589	0.634589	0.634589	0.634589	0.634589	0.634589	0.634589	0.634589	0.634589	0.634589	0.634589	0.634589	0.634589	0.634589	0.634589	0.634589	0.634589	0.634589	0.634589	0.634589	0.634589	0.634589	0.634589	0.634589	0.634589	0.634589	0.634589	0.634589	0.634589
0.621521	0.621521	0.621521	0.621521	0.621521	0.621521	0.621521	0.621521	0.621521	0.621521	0.621521	0.621521	0.621521	0.621521	0.621521	0.621521	0.621521	0.621521	0.621521	0.621521	0.621521	0.621521	0.621521	0.621521	0.621521	0.621521	0.621521	0.621521	0.621521	0.621521	0.621521	0.621521	0.621521	0.621521	0.621521	0.621521	0.621521	0.621521	0.621521	0.621521	0.621521	0.621521	0.621521	0.621521	0.621521	0.621521	0.621521	0.621521	0.621521	0.621521
0.60742	0.60742	0.60742	0.60742	0.60742	0.60742	0.60742	0.60742	0.60742	0.60742	0.60742	0.60742	0.60742	0.60742	0.60742	0.60742	0.60742	0.60742	0.60742	0.60742	0.60742	0.60742	0.60742	0.60742	0.60742	0.60742	0.60742	0.60742	0.60742	0.60742	0.60742	0.60742	0.60742	0.60742	0.60742	0.60742	0.60742	0.60742	0.60742	0.60742	0.60742	0.60742	0.60742	0.60742	0.60742	0.60742	0.60742	0.60742	0.60742	0.60742
0.592343	0.592343	0.592343	0.592343	0.592343	0.592343	0.592343	0.592343	0.592343	0.592343	0.592343	0.592343	0.592343	0.592343	0.592343	0.592343	0.592343	0.592343	0.592343	0.592343	0.592343	0.592343	0.592343	0.592343	0.592343	0.592343	0.592343	0.592343	0.592343	0.592343	0.592343	0.592343	0.592343	0.592343	0.592343	0.592343	0.592343	0.592343	0.592343	0.592343	0.592343	0.592343	0.592343	0.592343	0.592343	0.592343	0.592343	0.592343	0.592343	0.592343
0.576349	0.576349	0.576349	0.576349	0.576349	0.576349	0.576349	0.576349	0.576349	0.576349	0.576349	0.576349	0.576349	0.576349	0.576349	0.576349	0.576349	0.576349	0.576349	0.576349	0.576349	0.576349	0.576349	0.576349	0.576349	0.576349	0.576349	0.576349	0.576349	0.576349	0.576349	0.576349	0.576349	0.576349	0.576349	0.576349	0.576349	0.576349	0.576349	0.576349	0.576349	0.576349	0.576349	0.576349	0.576349	0.576349	0.576349	0.576349	0.576349	0.576349
0.559501	0.559501	0.559501	0.559501	0.559501	0.559501	0.559501	0.559501	0.559501	0.559501	0.559501	0.559501	0.559501	0.559501	0.559501	0.559501	0.559501	0.559501	0.559501	0.559501	0.559501	0.559501	0.559501	0.559501	0.559501	0.559501	0.559501	0.559501	0.559501	0.559501	0.559501	0.559501	0.559501	0.559501	0.559501	0.559501	0.559501	0.559501	0.559501	0.559501	0.559501	0.559501	0.559501	0.559501	0.559501	0.559501	0.559501	0.559501	0.559501	0.559501
0.541866	0.541866	0.541866	0.541866	0.541866	0.541866	0.541866	0.541866	0.541866	0.541866	0.541866	0.541866	0.541866	0.541866	0.541866	0.541866	0.541866	0.541866	0.541866	0.541866	0.541866	0.541866	0.541866	0.541866	0.541866	0.541866	0.541866	0.541866	0.541866	0.541866	0.541866	0.541866	0.541866	0.541866	0.541866	0.541866	0.541866	0.541866	0.541866	0.541866	0.541866	0.541866	0.541866	0.541866	0.541866	0.541866	0.541866	0.541866	0.541866	0.541866
0.523513	0.523513	0.523513	0.523513	0.523513	0.523513	0.523513	0.523513	0.523513	0.523513	0.523513	0.523513	0.523513	0.523513	0.523513	0.523513	0.523513	0.523513	0.523513	0.523513	0.523513	0.523513	0.523513	0.523513	0.523513	0.523513	0.523513	0.523513	0.523513	0.523513	0.523513	0.523513	0.523513	0.523513	0.523513	0.523513	0.523513	0.523513	0.523513	0.523513	0.523513	0.523513	0.523513	0.523513	0.523513	0.523513	0.523513	0.523513	0.523513	0.523513
0.504514	0.504514	0.504514	0.504514	0.504514	0.504514	0.504514	0.504514	0.504514	0.504514	0.504514	0.504514	0.504514	0.504514	0.504514	0.504514	0.504514	0.504514	0.504514	0.504514	0.504514	0.504514	0.504514	0.504514	0.504514	0.504514	0.504514	0.504514	0.504514	0.504514	0.504514	0.504514	0.504514	0.504514	0.504514	0.504514	0.504514	0.504514	0.504514	0.504514	0.504514	0.504514	0.504514	0.504514	0.504514	0.504514	0.504514	0.504514	0.504514	0.504514
0.484946	0.484946	0.484946	0.484946	0.484946	0.484946	0.484946	0.484946	0.484946	0.484946	0.484946	0.484946	0.484946	0.484946	0.484946	0.484946	0.484946	0.484946	0.484946	0.484946	0.484946	0.484946	0.484946	0.484946	0.484946	0.484946	0.484946	0.484946	0.484946	0.484946	0.484946	0.484946	0.484946	0.484946	0.484946	0.484946	0.484946	0.484946	0.484946	0.484946	0.484946	0.484946	0.484946	0.484946	0.484946	0.484946	0.484946	0.484946	0.484946	0.484946
0.464884	0.464884	0.464884	0.464884	0.464884	0.464884	0.464884	0.464884	0.464884	0.464884	0.464884	0.464884	0.464884	0.464884	0.464884	0.464884	0.464884	0.464884	0.464884	0.464884	0.464884	0.464884	0.464884	0.464884	0.464884	0.464884	0.464884	0.464884	0.464884	0.464884	0.464884	0.464884	0.464884	0.464884	0.464884	0.464884	0.464884	0.464884	0.464884	0.464884	0.464884	0.464884	0.464884	0.464884	0.464884	0.464884	0.464884	0.464884	0.464884	0.464884
0.444408	0.444408	0.444408	0.444408	0.444408	0.444408	0.444408	0.444408	0.444408	0.444408	0.444408	0.444408	0.444408	0.444408	0.444408	0.444408	0.444408	0.444408	0.444408	0.444408	0.444408	0.444408	0.444408	0.444408	0.444408	0.444408	0.444408	0.444408	0.444408	0.444408	0.444408	0.444408	0.444408	0.444408	0.444408	0.444408	0.444408	0.444408	0.444408	0.444408	0.444408	0.444408	0.444408	0.444408	0.444408	0.444408	0.444408	0.444408	0.444408	0.444408
0.423599	0.423599	0.423599	0.423599	0.423599	0.423599	0.423599	0.423599	0.423599	0.423599	0.423599	0.423599	0.423599	0.423599	0.423599	0.423599	0.423599	0.423599	0.423599	0.423599	0.423599	0.423599	0.423599	0.423599	0.423599	0.423599	0.423599	0.423599	0.423599	0.423599	0.423599	0.423599	0.423599	0.423599	0.423599	0.423599	0.423599	0.423599	0.423599	0.423599	0.423599	0.423599	0.423599	0.423599	0.423599	0.423599	0.423599	0.423599	0.423599	0.423599
0.40254	0.40254	0.40254	0.40254	0.40254	0.40254	0.40254	0.40254	0.40254	0.40254	0.40254	0.40254	0.40254	0.40254	0.40254	0.40254	0.40254	0.40254	0.40254	0.40254	0.40254	0.40254	0.40254	0.40254	0.40254	0.40254	0.40254	0.40254	0.40254	0.40254	0.40254	0.40254	0.40254	0.40254	0.40254	0.40254	0.40254	0.40254	0.40254	0.40254	0.40254	0.40254	0.40254	0.40254	0.40254	0.40254	0.40254	0.40254	0.40254	0.40254
0.381312	0.381312	0.381312	0.381312	0.381312	0.381312	0.381312	0.381312	0.381312	0.381312	0.381312	0.381312	0.381312	0.381312	0.381312	0.381312	0.381312	0.381312	0.381312	0.381312	0.381312	0.381312	0.381312	0.381312	0.381312	0.381312	0.381312	0.381312	0.381312	0.381312	0.381312	0.381312	0.381312	0.381312	0.381312	0.381312	0.381312	0.381312	0.381312	0.381312	0.381312	0.381312	0.381312	0.381312	0.381312	0.381312	0.381312	0.381312	0.381312	0.381312
0.36	0.36	0.36	0.36	0.36	0.36	0.36	0.36	0.36	0.36	0.36	0.36	0.36	0.36	0.36	0.36	0.36	0.36	0.36	0.36	0.36	0.36	0.36	0.36	0.36	0.36	0.36	0.36	0.36	0.36	0.36	0.36	0.36	0.36	0.36	0.36	0.36	0.36	0.36	0.36	0.36	0.36	0.36	0.36	0.36	0.36	0.36	0.36	0.36	0.36
0.338688	0.338688	0.338688	0.338688	0.338688	0.338688	0.338688	0.338688	0.338688	0.338688	0.338688	0.338688	0.338688	0.338688	0.338688	0.338688	0.338688	0.338688	0.338688	0.338688	0.338688	0.338688	0.338688	0.338688	0.338688	0.338688	0.338688	0.338688	0.338688	0.338688	0.338688	0.338688	0.338688	0.338688	0.338688	0.338688	0.338688	0.338688	0.338688	0.338688	0.338688	0.338688	0.338688	0.338688	0.338688	0.338688	0.338688	0.338688	0.338688	0.338688
0.31746	0.31746	0.31746	0.31746	0.31746	0.31746	0.31746	0.31746	0.31746	0.31746	0.31746	0.31746	0.31746	0.31746	0.31746	0.31746	0.31746	0.31746	0.31746	0.31746	0.31746	0.31746	0.31746	0.31746	0.31746	0.31746	0.31746	0.31746	0.31746	0.31746	0.31746	0.31746	0.31746	0.31746	0.31746	0.31746	0.31746	0.31746	0.31746	0.31746	0.31746	0.31746	0.31746	0.31746	0.31746	0.31746	0.31746	0.31746	0.31746	0.31746
0.296401	0.296401	0.296401	0.296401	0.296401	0.296401	0.296401	0.296401	0.296401	0.296401	0.296401	0.296401	0.296401	0.296401	0.296401	0.296401	0.296401	0.296401	0.296401	0.296401	0.296401	0.296401	0.296401	0.296401	0.296401	0.296401	0.296401	0.296401	0.296401	0.296401	0.296401	0.296401	0.296401	0.296401	0.296401	0.296401	0.296401	0.296401	0.296401	0.296401	0.296401	0.296401	0.296401	0.296401	0.296401	0.296401	0.296401	0.296401	0.296401	0.296401
0.275592	0.275592	0.275592	0.275592	0.275592	0.275592	0.275592	0.275592	0.275592	0.275592	0.275592	0.275592	0.275592	0.275592	0.275592	0.275592	0.275592	0.275592	0.275592	0.275592	0.275592	0.275592	0.275592	0.275592	0.275592	0.275592	0.275592	0.275592	0.275592	0.275592	0.275592	0.275592	0.275592	0.275592	0.275592	0.275592	0.275592	0.275592	0.275592	0.275592	0.275592	0.275592	0.275592	0.275592	0.275592	0.275592	0.275592	0.275592	0.275592	0.275592
0.255116	0.255116	0.255116	0.255116	0.255116	0.255116	0.255116	0.255116	0.255116	0.255116	0.255116	0.255116	0.255116	0.255116	0.255116	0.255116	0.255116	0.255116	0.255116	0.255116	0.255116	0.255116	0.255116	0.255116	0.255116	0.255116	0.255116	0.255116	0.255116	0.255116	0.255116	0.255116	0.255116	0.255116	0.255116	0.255116	0.255116	0.255116	0.255116	0.255116	0.255116	0.255116	0.255116	0.255116	0.255116	0.255116	0.255116	0.255116	0.255116	0.255116
0.235054	0.235054	0.235054	0.235054	0.235054	0.235054	0.235054	0.235054	0.235054	0.235054	0.235054	0.235054	0.235054	0.235054	0.235054	0.235054	0.235054	0.235054	0.235054	0.235054	0.235054	0.235054	0.235054	0.235054	0.235054	0.235054	0.235054	0.235054	0.235054	0.235054	0.235054	0.235054	0.235054	0.235054	0.235054	0.235054	0.235054	0.235054	0.235054	0.235054	0.235054	0.235054	0.235054	0.235054	0.235054	0.235054	0.235054	0.235054	0.235054	0.235054
0.215486	0.215486	0.215486	0.215486	0.215486	0.215486	0.215486	0.215486	0.215486	0.215486	0.215486	0.215486	0.215486	0.215486	0.215486	0.215486	0.215486	0.215486	0.215486	0.215486	0.215486	0.215486	0.215486	0.215486	0.215486	0.215486	0.215486	0.215486	0.215486	0.215486	0.215486	0.215486	0.215486	0.215486	0.215486	0.215486	0.215486	0.215486	0.215486	0.215486	0.215486	0.215486	0.215486	0.215486	0.215486	0.215486	0.215486	0.215486	0.215486	0.215486
0.196487	0.196487	0.196487	0.196487	0.196487	0.196487	0.196487	0.196487	0.196487	0.196487	0.196487	0.196487	0.196487	0.196487	0.196487	0.196487	0.196487	0.196487	0.196487	0.196487	0.196487	0.196487	0.196487	0.196487	0.196487	0.196487	0.196487	0.196487	0.196487	0.196487	0.196487	0.196487	0.196487	0.196487	0.196487	0.196487	0.196487	0.196487	0.196487	0.196487	0.196487	0.196487	0.196487	0.196487	0.196487	0.196487	0.196487	0.196487	0.196487	0.196487
0.178134	0.178134	0.178134	0.178134	0.178134	0.178134	0.178134	0.178134	0.178134	0.178134	0.178134	0.178134	0.178134	0.178134	0.178134	0.178134	0.178134	0.178134	0.178134	0.178134	0.178134	0.178134	0.178134	0.178134	0.178134	0.178134	0.178134	0.178134	0.178134	0.178134	0.178134	0.178134	0.178134	0.178134	0.178134	0.178134	0.178134	0.178134	0.178134	0.178134	0.178134	0.178134	0.178134	0.178134	0.178134	0.178134	0.178134	0.178134	0.178134	0.178134
0.160499	0.160499	0.160499	0.160499	0.160499	0.160499	0.160499	0.160499	0.160499	0.160499	0.160499	0.160499	0.160499	0.160499	0.160499	0.160499	0.160499	0.160499	0.160499	0.160499	0.160499	0.160499	0.160499	0.160499	0.160499	0.160499	0.160499	0.160499	0.160499	0.160499	0.160499	0.160499	0.160499	0.160499	0.160499	0.160499	0.160499	0.160499	0.160499	0.160499	0.160499	0.160499	0.160499	0.160499	0.160499	0.160499	0.160499	0.160499	0.160499	0.160499
0.143651	0.143651	0.143651	0.143651	0.143651	0.143651	0.143651	0.143651	0.143651	0.143651	0.143651	0.143651	0.143651	0.143651	0.143651	0.143651	0.143651	0.143651	0.143651	0.143651	0.143651	0.143651	0.143651	0.143651	0.143651	0.143651	0.143651	0.143651	0.143651	0.143651	0.143651	0.143651	0.143651	0.143651	0.143651	0.143651	0.143651	0.143651	0.143651	0.143651	0.143651	0.143651	0.143651	0.143651	0.143651	0.143651	0.143651	0.143651	0.143651	0.143651
0.127657	0.127657	0.127657	0.127657	0.127657	0.127657	0.127657	0.127657	0.127657	0.127657	0.127657	0.127657	0.127657	0.127657	0.127657	0.127657	0.127657	0.127657	0.127657	0.127657	0.127657	0.127657	0.127657	0.127657	0.127657	0.127657	0.127657	0.127657	0.127657	0.127657	0.127657	0.127657	0.127657	0.127657	0.127657	0.127657	0.127657	0.127657	0.127657	0.127657	0.127657	0.127657	0.127657	0.127657	0.127657	0.127657	0.127657	0.127657	0.127657	0.127657
0.11258	0.11258	0.11258	0.11258	0.11258	0.11258	0.11258	0.11258	0.11258	0.11258	0.11258	0.11258	0.11258	0.11258	0.11258	0.11258	0.11258	0.11258	0.11258	0.11258	0.11258	0.11258	0.11258	0.11258	0.11258	0.11258	0.11258	0.11258	0.11258	0.11258	0.11258	0.11258	0.11258	0.11258	0.11258	0.11258	0.11258	0.11258	0.11258	0.11258	0.11258	0.11258	0.11258	0.11258	0.11258	0.11258	0.11258	0.11258	0.11258	0.11258
0.0984791	0.0984791	0.0984791	0.0984791	0.0984791	0.0984791	0.0984791	0.0984791	0.0984791	0.0984791	0.0984791	0.0984791	0.0984791	0.0984791	0.0984791	0.0984791	0.0984791	0.0984791	0.0984791	0.0984791	0.0984791	0.0984791	0.0984791	0.0984791	0.0984791	0.0984791	0.0984791	0.0984791	0.0984791	0.0984791	0.0984791	0.0984791	0.0984791	0.0984791	0.0984791	0.0984791	0.0984791	0.0984791	0.0984791	0.0984791	0.0984791	0.0984791	0.0984791	0.0984791	0.0984791	0.0984791	0.0984791	0.0984791	0.0984791	0.0984791
0.0854105	0.0854105	0.0854105	0.0854105	0.0854105	0.0854105	0.0854105	0.0854105	0.0854105	0.0854105	0.0854105	0.0854105	0.0854105	0.0854105	0.0854105	0.0854105	0.0854105	0.0854105	0.0854105	0.0854105	0.0854105	0.0854105	0.0854105	0.0854105	0.0854105	0.0854105	0.0854105	0.0854105	0.0854105	0.0854105	0.0854105	0.0854105	0.0854105	0.0854105	0.0854105	0.0854105	0.0854105	0.0854105	0.0854105	0.0854105	0.0854105	0.0854105	0.0854105	0.0854105	0.0854105	0.0854105	0.0854105	0.0854105	0.0854105	0.0854105
0.0734256	0.0734256	0.0734256	0.0734256	0.0734256	0.0734256	0.0734256	0.0734256	0.0734256	0.0734256	0.0734256	0.0734256	0.0734256	0.0734256	0.0734256	0.0734256	0.0734256	0.0734256	0.0734256	0.0734256	0.0734256	0.0734256	0.0734256	0.0734256	0.0734256	0.0734256	0.0734256	0.0734256	0.0734256	0.0734256	0.0734256	0.0734256	0.0734256	0.0734256	0.0734256	0.0734256	0.0734256	0.0734256	0.0734256	0.0734256	0.0734256	0.0734256	0.0734256	0.0734256	0.0734256	0.0734256	0.0734256	0.0734256	0.0734256	0.0734256
0.0625716	0.0625716	0.0625716	0.0625716	0.0625716	0.0625716	0.0625716	0.0625716	0.0625716	0.0625716	0.0625716	0.0625716	0.0625716	0.0625716	0.0625716	0.0625716	0.0625716	0.0625716	0.0625716	0.0625716	0.0625716	0.0625716	0.0625716	0.0625716	0.0625716	0.0625716	0.0625716	0.0625716	0.0625716	0.0625716	0.0625716	0.0625716	0.0625716	0.0625716	0.0625716	0.0625716	0.0625716	0.0625716	0.0625716	0.0625716	0.0625716	0.0625716	0.0625716	0.0625716	0.0625716	0.0625716	0.0625716	0.0625716	0.0625716	0.0625716
0.0528915	0.0528915	0.0528915	0.0528915	0.0528915	0.0528915	0.0528915	0.0528915	0.0528915	0.0528915	0.0528915	0.0528915	0.0528915	0.0528915	0.0528915	0.0528915	0.0528915	0.0528915	0.0528915	0.0528915	0.0528915	0.0528915	0.0528915	0.0528915	0.0528915	0.0528915	0.0528915	0.0528915	0.0528915	0.0528915	0.0528915	0.0528915	0.0528915	0.0528915	0.0528915	0.0528915	0.0528915	0.0528915	0.0528915	0.0528915	0.0528915	0.0528915	0.0528915	0.0528915	0.0528915	0.0528915	0.0528915	0.0528915	0.0528915	0.0528915
0.0444234	0.0444234	0.0444234	0.0444234	0.0444234	0.0444234	0.0444234	0.0444234	0.0444234	0.0444234	0.0444234	0.0444234	0.0444234	0.0444234	0.0444234	0.0444234	0.0444234	0.0444234	0.0444234	0.0444234	0.0444234	0.0444234	0.0444234	0.0444234	0.0444234	0.0444234	0.0444234	0.0444234	0.0444234	0.0444234	0.0444234	0.0444234	0.0444234	0.0444234	0.0444234	0.0444234	0.0444234	0.0444234	0.0444234	0.0444234	0.0444234	0.0444234	0.0444234	0.0444234	0.0444234	0.0444234	0.0444234	0.0444234	0.0444234	0.0444234
0.0372007	0.0372007	0.0372007	0.0372007	0.0372007	0.0372007	0.0372007	0.0372007	0.0372007	0.0372007	0.0372007	0.0372007	0.0372007	0.0372007	0.0372007	0.0372007	0.0372007	0.0372007	0.0372007	0.0372007	0.0372007	0.0372007	0.0372007	0.0372007	0.0372007	0.0372007	0.0372007	0.0372007	0.0372007	0.0372007	0.0372007	0.0372007	0.0372007	0.0372007	0.0372007	0.0372007	0.0372007	0.0372007	0.0372007	0.0372007	0.0372007	0.0372007	0.0372007	0.0372007	0.0372007	0.0372007	0.0372007	0.0372007	0.0372007	0.0372007
0.031252	0.031252	0.031252	0.031252	0.031252	0.031252	0.031252	0.031252	0.031252	0.031252	0.031252	0.031252	0.031252	0.031252	0.031252	0.031252	0.031252	0.031252	0.031252	0.031252	0.031252	0.031252	0.031252	0.031252	0.031252	0.031252	0.031252	0.031252	0.031252	0.031252	0.031252	0.031252	0.031252	0.031252	0.031252	0.031252	0.031252	0.031252	0.031252	0.031252	0.031252	0.031252	0.031252	0.031252	0.031252	0.031252	0.031252	0.031252	0.031252	0.031252
0.0266007	0.0266007	0.0266007	0.0266007	0.0266007	0.0266007	0.0266007	0.0266007	0.0266007	0.0266007	0.0266007	0.0266007	0.0266007	0.0266007	0.0266007	0.0266007	0.0266007	0.0266007	0.0266007	0.0266007	0.0266007	0.0266007	0.0266007	0.0266007	0.0266007	0.0266007	0.0266007	0.0266007	0.0266007	0.0266007	0.0266007	0.0266007	0.0266007	0.0266007	0.0266007	0.0266007	0.0266007	0.0266007	0.0266007	0.0266007	0.0266007	0.0266007	0.0266007	0.0266007	0.0266007	0.0266007	0.0266007	0.0266007	0.0266007	0.0266007
0.0232651	0.0232651	0.0232651	0.0232651	0.0232651	0.0232651	0.0232651	0.0232651	0.0232651	0.0232651	0.0232651	0.0232651	0.0232651	0.0232651	0.0232651	0.0232651	0.0232651	0.0232651	0.0232651	0.0232651	0.0232651	0.0232651	0.0232651	0.0232651	0.0232651	0.0232651	0.0232651	0.0232651	0.0232651	0.0232651	0.0232651	0.0232651	0.0232651	0.0232651	0.0232651	0.0232651	0.0232651	0.0232651	0.0232651	0.0232651	0.0232651	0.0232651	0.0232651	0.0232651	0.0232651	0.0232651	0.0232651	0.0232651	0.0232651	0.0232651
0.0212585	0.0212585	0.0212585	0.0212585	0.0212585	0.0212585	0.0212585	0.0212585	0.0212585	0.0212585	0.0212585	0.0212585	0.0212585	0.0212585	0.0212585	0.0212585	0.0212585	0.0212585	0.0212585	0.0212585	0.0212585	0.0212585	0.0212585	0.0212585	0.0212585	0.0212585	0.0212585	0.0212585	0.0212585	0.0212585	0.0212585	0.0212585	0.0212585	0.0212585	0.0212585	0.0212585	0.0212585	0.0212585	0.0212585	0.0212585	0.0212585	0.0212585	0.0212585	0.0212585	0.0212585	0.0212585	0.0212585	0.0212585	0.0212585	0.0212585
0.0205887	0.0205887	0.0205887	0.0205887	0.0205887	0.0205887	0.0205887	0.0205887	0.0205887	0.0205887	0.0205887	0.0205887	0.0205887	0.0205887	0.0205887	0.0205887	0.0205887	0.0205887	0.0205887	0.0205887	0.0205887	0.0205887	0.0205887	0.0205887	0.0205887	0.0205887	0.0205887	0.0205887	0.0205887	0.0205887	0.0205887	0.0205887	0.0205887	0.0205887	0.0205887	0.0205887	0.0205887	0.0205887	0.0205887	0.0205887	0.0205887	0.0205887	0.0205887	0.0205887	0.0205887	0.0205887	0.0205887	0.0205887	0.0205887	0.0205887
0.0212585	0.0212585	0.0212585	0.0212585	0.0212585	0.0212585	0.0212585	0.0212585	0.0212585	0.0212585	0.0212585	0.0212585	0.0212585	0.0212585	0.0212585	0.0212585	0.0212585	0.0212585	0.0212585	0.0212585	0.0212585	0.0212585	0.0212585	0.0212585	0.0212585	0.0212585	0.0212585	0.0212585	0.0212585	0.0212585	0.0212585	0.0212585	0.0212585	0.0212585	0.0212585	0.0212585	0.0212585	0.0212585	0.0212585	0.0212585	0.0212585	0.0212585	0.0212585	0.0212585	0.0212585	0.0212585	0.0212585	0.0212585	0.0212585	0.0212585
0.0232651	0.0232651	0.0232651	0.0232651	0.0232651	0.0232651	0.0232651	0.0232651	0.0232651	0.0232651	0.0232651	0.0232651	0.0232651	0.0232651	0.0232651	0.0232651	0.0232651	0.0232651	0.0232651	0.0232651	0.0232651	0.0232651	0.0232651	0.0232651	0.0232651	0.0232651	0.0232651	0.0232651	0.0232651	0.0232651	0.0232651	0.0232651	0.0232651	0.0232651	0.0232651	0.0232651	0.0232651	0.0232651	0.0232651	0.0232651	0.0232651	0.0232651	0.0232651	0.0232651	0.0232651	0.0232651	0.0232651	0.0232651	0.0232651	0.0232651
0.0266007	0.0266007	0.0266007	0.0266007	0.0266007	0.0266007	0.0266007	0.0266007	0.0266007	0.0266007	0.0266007	0.0266007	0.0266007	0.0266007	0.0266007	0.0266007	0.0266007	0.0266007	0.0266007	0.0266007	0.0266007	0.0266007	0.0266007	0.0266007	0.0266007	0.0266007	0.0266007	0.0266007	0.0266007	0.0266007	0.0266007	0.0266007	0.0266007	0.0266007	0.0266007	0.0266007	0.0266007	0.0266007	0.0266007	0.0266007	0.0266007	0.0266007	0.0266007	0.0266007	0.0266007	0.0266007	0.0266007	0.0266007	0.0266007	0.0266007
0.031252	0.031252	0.031252	0.031252	0.031252	0.031252	0.031252	0.031252	0.031252	0.031252	0.031252	0.031252	0.031252	0.031252	0.031252	0.031252	0.031252	0.031252	0.031252	0.031252	0.031252	0.031252	0.031252	0.031252	0.031252	0.031252	0.031252	0.031252	0.031252	0.031252	0.031252	0.031252	0.031252	0.031252	0.031252	0.031252	0.031252	0.031252	0.031252	0.031252	0.031252	0.031252	0.031252	0.031252	0.031252	0.031252	0.031252	0.031252	0.031252	0.031252
0.0372007	0.0372007	0.0372007	0.0372007	0.0372007	0.0372007	0.0372007	0.0372007	0.0372007	0.0372007	0.0372007	0.0372007	0.0372007	0.0372007	0.0372007	0.0372007	0.0372007	0.0372007	0.0372007	0.0372007	0.0372007	0.0372007	0.0372007	0.0372007	0.0372007	0.0372007	0.0372007	0.0372007	0.0372007	0.0372007	0.0372007	0.0372007	0.0372007	0.0372007	0.0372007	0.0372007	0.0372007	0.0372007	0.0372007	0.0372007	0.0372007	0.0372007	0.0372007	0.0372007	0.0372007	0.0372007	0.0372007	0.0372007	0.0372007	0.0372007
0.0444234	0.0444234	0.0444234	0.0444234	0.0444234	0.0444234	0.0444234	0.0444234	0.0444234	0.0444234	0.0444234	0.0444234	0.0444234	0.0444234	0.0444234	0.0444234	0.0444234	0.0444234	0.0444234	0.0444234	0.0444234	0.0444234	0.0444234	0.0444234	0.0444234	0.0444234	0.0444234	0.0444234	0.0444234	0.0444234	0.0444234	0.0444234	0.0444234	0.0444234	0.0444234	0.0444234	0.0444234	0.0444234	0.0444234	0.0444234	0.0444234	0.0444234	0.0444234	0.0444234	0.0444234	0.0444234	0.0444234	0.0444234	0.0444234	0.0444234
0.0528915	0.0528915	0.0528915	0.0528915	0.0528915	0.0528915	0.0528915	0.0528915	0.0528915	0.0528915	0.0528915	0.0528915	0.0528915	0.0528915	0.0528915	0.0528915	0.0528915	0.0528915	0.0528915	0.0528915	0.0528915	0.0528915	0.0528915	0.0528915	0.0528915	0.0528915	0.0528915	0.0528915	0.0528915	0.0528915	0.0528915	0.0528915	0.0528915	0.0528915	0.0528915	0.0528915	0.0528915	0.0528915	0.0528915	0.0528915	0.0528915	0.0528915	0.0528915	0.0528915	0.0528915	0.0528915	0.0528915	0.0528915	0.0528915	0.0528915
0.0625716	0.0625716	0.0625716	0.0625716	0.0625716	0.0625716	0.0625716	0.0625716	0.0625716	0.0625716	0.0625716	0.0625716	0.0625716	0.0625716	0.0625716	0.0625716	0.0625716	0.0625716	0.0625716	0.0625716	0.0625716	0.0625716	0.0625716	0.0625716	0.0625716	0.0625716	0.0625716	0.0625716	0.0625716	0.0625716	0.0625716	0.0625716	0.0625716	0.0625716	0.0625716	0.0625716	0.0625716	0.0625716	0.0625716	0.0625716	0.0625716	0.0625716	0.0625716	0.0625716	0.0625716	0.0625716	0.0625716	0.0625716	0.0625716	0.0625716
0.0734256	0.0734256	0.0734256	0.0734256	0.0734256	0.0734256	0.0734256	0.0734256	0.0734256	0.0734256	0.0734256	0.0734256	0.0734256	0.0734256	0.0734256	0.0734256	0.0734256	0.0734256	0.0734256	0.0734256	0.0734256	0.0734256	0.0734256	0.0734256	0.0734256	0.0734256	0.0734256	0.0734256	0.0734256	0.0734256	0.0734256	0.0734256	0.0734256	0.0734256	0.0734256	0.0734256	0.0734256	0.0734256	0.0734256	0.0734256	0.0734256	0.0734256	0.0734256	0.0734256	0.0734256	0.0734256	0.0734256	0.0734256	0.0734256	0.0734256
0.0854105	0.0854105	0.0854105	0.0854105	0.0854105	0.0854105	0.0854105	0.0854105	0.0854105	0.0854105	0.0854105	0.0854105	0.0854105	0.0854105	0.0854105	0.0854105	0.0854105	0.0854105	0.0854105	0.0854105	0.0854105	0.0854105	0.0854105	0.0854105	0.0854105	0.0854105	0.0854105	0.0854105	0.0854105	0.0854105	0.0854105	0.0854105	0.0854105	0.0854105	0.0854105	0.0854105	0.0854105	0.0854105	0.0854105	0.0854105	0.0854105	0.0854105	0.0854105	0.0854105	0.0854105	0.0854105	0.0854105	0.0854105	0.0854105	0.0854105
0.0984791	0.0984791	0.0984791	0.0984791	0.0984791	0.0984791	0.0984791	0.0984791	0.0984791	0.0984791	0.0984791	0.0984791	0.0984791	0.0984791	0.0984791	0.0984791	0.0984791	0.0984791	0.0984791	0.0984791	0.0984791	0.0984791	0.0984791	0.0984791	0.0984791	0.0984791	0.0984791	0.0984791	0.0984791	0.0984791	0.0984791	0.0984791	0.0984791	0.0984791	0.0984791	0.0984791	0.0984791	0.0984791	0.0984791	0.0984791	0.0984791	0.0984791	0.0984791	0.0984791	0.0984791	0.0984791	0.0984791	0.0984791	0.0984791	0.0984791
0.11258	0.11258	0.11258	0.11258	0.11258	0.11258	0.11258	0.11258	0.11258	0.11258	0.11258	0.11258	0.11258	0.11258	0.11258	0.11258	0.11258	0.11258	0.11258	0.11258	0.11258	0.11258	0.11258	0.11258	0.11258	0.11258	0.11258	0.11258	0.11258	0.11258	0.11258	0.11258	0.11258	0.11258	0.11258	0.11258	0.11258	0.11258	0.11258	0.11258	0.11258	0.11258	0.11258	0.11258	0.11258	0.11258	0.11258	0.11258	0.11258	0.11258
0.127657	0.127657	0.127657	0.127657	0.127657	0.127657	0.127657	0.127657	0.127657	0.127657	0.127657	0.127657	0.127657	0.127657	0.127657	0.127657	0.127657	0.127657	0.127657	0.127657	0.127657	0.127657	0.127657	0.127657	0.127657	0.127657	0.127657	0.127657	0.127657	0.127657	0.127657	0.127657	0.127657	0.127657	0.127657	0.127657	0.127657	0.127657	0.127657	0.127657	0.127657	0.127657	0.127657	0.127657	0.127657	0.127657	0.127657	0.127657	0.127657	0.127657
0.143651	0.143651	0.143651	0.143651	0.143651	0.143651	0.143651	0.143651	0.143651	0.143651	0.143651	0.143651	0.143651	0.143651	0.143651	0.143651	0.143651	0.143651	0.143651	0.143651	0.143651	0.143651	0.143651	0.143651	0.143651	0.143651	0.143651	0.143651	0.143651	0.143651	0.143651	0.143651	0.143651	0.143651	0.143651	0.143651	0.143651	0.143651	0.143651	0.143651	0.143651	0.143651	0.143651	0.143651	0.143651	0.143651	0.143651	0.143651	0.143651	0.143651
0.160499	0.160499	0.160499	0.160499	0.160499	0.160499	0.160499	0.160499	0.160499	0.160499	0.160499	0.160499	0.160499	0.160499	0.160499	0.160499	0.160499	0.160499	0.160499	0.160499	0.160499	0.160499	0.160499	0.160499	0.160499	0.160499	0.160499	0.160499	0.160499	0.160499	0.160499	0.160499	0.160499	0.160499	0.160499	0.160499	0.160499	0.160499	0.160499	0.160499	0.160499	0.160499	0.160499	0.160499	0.160499	0.160499	0.160499	0.160499	0.160499	0.160499
0.178134	0.178134	0.178134	0.178134	0.178134	0.178134	0.178134	0.178134	0.178134	0.178134	0.178134	0.178134	0.178134	0.178134	0.178134	0.178134	0.178134	0.178134	0.178134	0.178134	0.178134	0.178134	0.178134	0.178134	0.178134	0.178134	0.178134	0.178134	0.178134	0.178134	0.178134	0.178134	0.178134	0.178134	0.178134	0.178134	0.178134	0.178134	0.178134	0.178134	0.178134	0.178134	0.178134	0.178134	0.178134	0.178134	0.178134	0.178134	0.178134	0.178134
0.196487	0.196487	0.196487	0.196487	0.196487	0.196487	0.196487	0.196487	0.196487	0.196487	0.196487	0.196487	0.196487	0.196487	0.196487	0.196487	0.196487	0.196487	0.196487	0.196487	0.196487	0.196487	0.196487	0.196487	0.196487	0.196487	0.196487	0.196487	0.196487	0.196487	0.196487	0.196487	0.196487	0.196487	0.196487	0.196487	0.196487	0.196487	0.196487	0.196487	0.196487	0.196487	0.196487	0.196487	0.196487	0.196487	0.196487	0.196487	0.196487	0.196487
0.215486	0.215486	0.215486	0.215486	0.215486	0.215486	0.215486	0.215486	0.215486	0.215486	0.215486	0.215486	0.215486	0.215486	0.215486	0.215486	0.215486	0.215486	0.215486	0.215486	0.215486	0.215486	0.215486	0.215486	0.215486	0.215486	0.215486	0.215486	0.215486	0.215486	0.215486	0.215486	0.215486	0.215486	0.215486	0.215486	0.215486	0.215486	0.215486	0.215486	0.215486	0.215486	0.215486	0.215486	0.215486	0.215486	0.215486	0.215486	0.215486	0.215486
0.235054	0.235054	0.235054	0.235054	0.235054	0.235054	0.235054	0.235054	0.235054	0.235054	0.235054	0.235054	0.235054	0.235054	0.235054	0.235054	0.235054	0.235054	0.235054	0.235054	0.235054	0.235054	0.235054	0.235054	0.235054	0.235054	0.235054	0.235054	0.235054	0.235054	0.235054	0.235054	0.235054	0.235054	0.235054	0.235054	0.235054	0.235054	0.235054	0.235054	0.235054	0.235054	0.235054	0.235054	0.235054	0.235054	0.235054	0.235054	0.235054	0.235054
0.255116	0.255116	0.255116	0.255116	0.255116	0.255116	0.255116	0.255116	0.255116	0.255116	0.255116	0.255116	0.255116	0.255116	0.255116	0.255116	0.255116	0.255116	0.255116	0.255116	0.255116	0.255116	0.255116	0.255116	0.255116	0.255116	0.255116	0.255116	0.255116	0.255116	0.255116	0.255116	0.255116	0.255116	0.255116	0.255116	0.255116	0.255116	0.255116	0.255116	0.255116	0.255116	0.255116	0.255116	0.255116	0.255116	0.255116	0.255116	0.255116	0.255116
0.275592	0.275592	0.275592	0.275592	0.275592	0.275592	0.275592	0.275592	0.275592	0.275592	0.275592	0.275592	0.275592	0.275592	0.275592	0.275592	0.275592	0.275592	0.275592	0.275592	0.275592	0.275592	0.275592	0.275592	0.275592	0.275592	0.275592	0.275592	0.275592	0.275592	0.275592	0.275592	0.275592	0.275592	0.275592	0.275592	0.275592	0.275592	0.275592	0.275592	0.275592	0.275592	0.275592	0.275592	0.275592	0.275592	0.275592	0.275592	0.275592	0.275592
0.296401	0.296401	0.296401	0.296401	0.296401	0.296401	0.296401	0.296401	0.296401	0.296401	0.296401	0.296401	0.296401	0.296401	0.296401	0.296401	0.296401	0.296401	0.296401	0.296401	0.296401	0.296401	0.296401	0.296401	0.296401	0.296401	0.296401	0.296401	0.296401	0.296401	0.296401	0.296401	0.296401	0.296401	0.296401	0.296401	0.296401	0.296401	0.296401	0.296401	0.296401	0.296401	0.296401	0.296401	0.296401	0.296401	0.296401	0.296401	0.296401	0.296401
0.31746	0.31746	0.31746	0.31746	0.31746	0.31746	0.31746	0.31746	0.31746	0.31746	0.31746	0.31746	0.31746	0.31746	0.31746	0.31746	0.31746	0.31746	0.31746	0.31746	0.31746	0.31746	0.31746	0.31746	0.31746	0.31746	0.31746	0.31746	0.31746	0.31746	0.31746	0.31746	0.31746	0.31746	0.31746	0.31746	0.31746	0.31746	0.31746	0.31746	0.31746	0.31746	0.31746	0.31746	0.31746	0.31746	0.31746	0.31746	0.31746	0.31746
0.338688	0.338688	0.338688	0.338688	0.338688	0.338688	0.338688	0.338688	0.338688	0.338688	0.338688	0.338688	0.338688	0.338688	0.338688	0.338688	0.338688	0.338688	0.338688	0.338688	0.338688	0.338688	0.338688	0.338688	0.338688	0.338688	0.338688	0.338688	0.338688	0.338688	0.338688	0.338688	0.338688	0.338688	0.338688	0.338688	0.338688	0.338688	0.338688	0.338688	0.338688	0.338688	0.338688	0.338688	0.338688	0.338688	0.338688	0.338688	0.338688	0.338688
0.36	0.36	0.36	0.36	0.36	0.36	0.36	0.36	0.36	0.36	0.36	0.36	0.36	0.36	0.36	0.36	0.36	0.36	0.36	0.36	0.36	0.36	0.36	0.36	0.36	0.36	0.36	0.36	0.36	0.36	0.36	0.36	0.36	0.36	0.36	0.36	0.36	0.36	0.36	0.36	0.36	0.36	0.36	0.36	0.36	0.36	0.36	0.36	0.36	0.36
[truncated: 51 more columns]
