# Supplementary material for: Dirac equation for photons in a fibre: Origin of polarisation
Source: Heliyon. 2024 Mar 21;10(7):e28367. doi: 10.1016/j.heliyon.2024.e28367 (PMC11004707; doi:10.1016/j.heliyon.2024.e28367)
Supplement: MMC 5 — Data1 corresponds to the numerical data of calculated Stokes parameters for Fig. 5. Stokes parameters of S0, S1, S2, and S3, are shown in the corresponding worksheets. S3 against S1 and S2 are shown in Fig. 5 (A). S0 against S1 and S2 are shown in Fig. 5 (B). [file mmc5.xls]

## Sheet: S0
0.49	0.49	0.49	0.49	0.49	0.49	0.49	0.49	0.49	0.49	0.49	0.49	0.49	0.49	0.49	0.49	0.49	0.49	0.49	0.49	0.49	0.49	0.49	0.49	0.49	0.49	0.49	0.49	0.49	0.49	0.49	0.49	0.49	0.49	0.49	0.49	0.49	0.49	0.49	0.49	0.49	0.49	0.49	0.49	0.49	0.49	0.49	0.49	0.49	0.49
0.509003	0.509003	0.509003	0.509003	0.509003	0.509003	0.509003	0.509003	0.509003	0.509003	0.509003	0.509003	0.509003	0.509003	0.509003	0.509003	0.509003	0.509003	0.509003	0.509003	0.509003	0.509003	0.509003	0.509003	0.509003	0.509003	0.509003	0.509003	0.509003	0.509003	0.509003	0.509003	0.509003	0.509003	0.509003	0.509003	0.509003	0.509003	0.509003	0.509003	0.509003	0.509003	0.509003	0.509003	0.509003	0.509003	0.509003	0.509003	0.509003	0.509003
0.528636	0.528636	0.528636	0.528636	0.528636	0.528636	0.528636	0.528636	0.528636	0.528636	0.528636	0.528636	0.528636	0.528636	0.528636	0.528636	0.528636	0.528636	0.528636	0.528636	0.528636	0.528636	0.528636	0.528636	0.528636	0.528636	0.528636	0.528636	0.528636	0.528636	0.528636	0.528636	0.528636	0.528636	0.528636	0.528636	0.528636	0.528636	0.528636	0.528636	0.528636	0.528636	0.528636	0.528636	0.528636	0.528636	0.528636	0.528636	0.528636	0.528636
0.548809	0.548809	0.548809	0.548809	0.548809	0.548809	0.548809	0.548809	0.548809	0.548809	0.548809	0.548809	0.548809	0.548809	0.548809	0.548809	0.548809	0.548809	0.548809	0.548809	0.548809	0.548809	0.548809	0.548809	0.548809	0.548809	0.548809	0.548809	0.548809	0.548809	0.548809	0.548809	0.548809	0.548809	0.548809	0.548809	0.548809	0.548809	0.548809	0.548809	0.548809	0.548809	0.548809	0.548809	0.548809	0.548809	0.548809	0.548809	0.548809	0.548809
0.569423	0.569423	0.569423	0.569423	0.569423	0.569423	0.569423	0.569423	0.569423	0.569423	0.569423	0.569423	0.569423	0.569423	0.569423	0.569423	0.569423	0.569423	0.569423	0.569423	0.569423	0.569423	0.569423	0.569423	0.569423	0.569423	0.569423	0.569423	0.569423	0.569423	0.569423	0.569423	0.569423	0.569423	0.569423	0.569423	0.569423	0.569423	0.569423	0.569423	0.569423	0.569423	0.569423	0.569423	0.569423	0.569423	0.569423	0.569423	0.569423	0.569423
0.590368	0.590368	0.590368	0.590368	0.590368	0.590368	0.590368	0.590368	0.590368	0.590368	0.590368	0.590368	0.590368	0.590368	0.590368	0.590368	0.590368	0.590368	0.590368	0.590368	0.590368	0.590368	0.590368	0.590368	0.590368	0.590368	0.590368	0.590368	0.590368	0.590368	0.590368	0.590368	0.590368	0.590368	0.590368	0.590368	0.590368	0.590368	0.590368	0.590368	0.590368	0.590368	0.590368	0.590368	0.590368	0.590368	0.590368	0.590368	0.590368	0.590368
0.611524	0.611524	0.611524	0.611524	0.611524	0.611524	0.611524	0.611524	0.611524	0.611524	0.611524	0.611524	0.611524	0.611524	0.611524	0.611524	0.611524	0.611524	0.611524	0.611524	0.611524	0.611524	0.611524	0.611524	0.611524	0.611524	0.611524	0.611524	0.611524	0.611524	0.611524	0.611524	0.611524	0.611524	0.611524	0.611524	0.611524	0.611524	0.611524	0.611524	0.611524	0.611524	0.611524	0.611524	0.611524	0.611524	0.611524	0.611524	0.611524	0.611524
0.632766	0.632766	0.632766	0.632766	0.632766	0.632766	0.632766	0.632766	0.632766	0.632766	0.632766	0.632766	0.632766	0.632766	0.632766	0.632766	0.632766	0.632766	0.632766	0.632766	0.632766	0.632766	0.632766	0.632766	0.632766	0.632766	0.632766	0.632766	0.632766	0.632766	0.632766	0.632766	0.632766	0.632766	0.632766	0.632766	0.632766	0.632766	0.632766	0.632766	0.632766	0.632766	0.632766	0.632766	0.632766	0.632766	0.632766	0.632766	0.632766	0.632766
0.653961	0.653961	0.653961	0.653961	0.653961	0.653961	0.653961	0.653961	0.653961	0.653961	0.653961	0.653961	0.653961	0.653961	0.653961	0.653961	0.653961	0.653961	0.653961	0.653961	0.653961	0.653961	0.653961	0.653961	0.653961	0.653961	0.653961	0.653961	0.653961	0.653961	0.653961	0.653961	0.653961	0.653961	0.653961	0.653961	0.653961	0.653961	0.653961	0.653961	0.653961	0.653961	0.653961	0.653961	0.653961	0.653961	0.653961	0.653961	0.653961	0.653961
0.674972	0.674972	0.674972	0.674972	0.674972	0.674972	0.674972	0.674972	0.674972	0.674972	0.674972	0.674972	0.674972	0.674972	0.674972	0.674972	0.674972	0.674972	0.674972	0.674972	0.674972	0.674972	0.674972	0.674972	0.674972	0.674972	0.674972	0.674972	0.674972	0.674972	0.674972	0.674972	0.674972	0.674972	0.674972	0.674972	0.674972	0.674972	0.674972	0.674972	0.674972	0.674972	0.674972	0.674972	0.674972	0.674972	0.674972	0.674972	0.674972	0.674972
0.695658	0.695658	0.695658	0.695658	0.695658	0.695658	0.695658	0.695658	0.695658	0.695658	0.695658	0.695658	0.695658	0.695658	0.695658	0.695658	0.695658	0.695658	0.695658	0.695658	0.695658	0.695658	0.695658	0.695658	0.695658	0.695658	0.695658	0.695658	0.695658	0.695658	0.695658	0.695658	0.695658	0.695658	0.695658	0.695658	0.695658	0.695658	0.695658	0.695658	0.695658	0.695658	0.695658	0.695658	0.695658	0.695658	0.695658	0.695658	0.695658	0.695658
0.715873	0.715873	0.715873	0.715873	0.715873	0.715873	0.715873	0.715873	0.715873	0.715873	0.715873	0.715873	0.715873	0.715873	0.715873	0.715873	0.715873	0.715873	0.715873	0.715873	0.715873	0.715873	0.715873	0.715873	0.715873	0.715873	0.715873	0.715873	0.715873	0.715873	0.715873	0.715873	0.715873	0.715873	0.715873	0.715873	0.715873	0.715873	0.715873	0.715873	0.715873	0.715873	0.715873	0.715873	0.715873	0.715873	0.715873	0.715873	0.715873	0.715873
0.735475	0.735475	0.735475	0.735475	0.735475	0.735475	0.735475	0.735475	0.735475	0.735475	0.735475	0.735475	0.735475	0.735475	0.735475	0.735475	0.735475	0.735475	0.735475	0.735475	0.735475	0.735475	0.735475	0.735475	0.735475	0.735475	0.735475	0.735475	0.735475	0.735475	0.735475	0.735475	0.735475	0.735475	0.735475	0.735475	0.735475	0.735475	0.735475	0.735475	0.735475	0.735475	0.735475	0.735475	0.735475	0.735475	0.735475	0.735475	0.735475	0.735475
0.754318	0.754318	0.754318	0.754318	0.754318	0.754318	0.754318	0.754318	0.754318	0.754318	0.754318	0.754318	0.754318	0.754318	0.754318	0.754318	0.754318	0.754318	0.754318	0.754318	0.754318	0.754318	0.754318	0.754318	0.754318	0.754318	0.754318	0.754318	0.754318	0.754318	0.754318	0.754318	0.754318	0.754318	0.754318	0.754318	0.754318	0.754318	0.754318	0.754318	0.754318	0.754318	0.754318	0.754318	0.754318	0.754318	0.754318	0.754318	0.754318	0.754318
0.772263	0.772263	0.772263	0.772263	0.772263	0.772263	0.772263	0.772263	0.772263	0.772263	0.772263	0.772263	0.772263	0.772263	0.772263	0.772263	0.772263	0.772263	0.772263	0.772263	0.772263	0.772263	0.772263	0.772263	0.772263	0.772263	0.772263	0.772263	0.772263	0.772263	0.772263	0.772263	0.772263	0.772263	0.772263	0.772263	0.772263	0.772263	0.772263	0.772263	0.772263	0.772263	0.772263	0.772263	0.772263	0.772263	0.772263	0.772263	0.772263	0.772263
0.789172	0.789172	0.789172	0.789172	0.789172	0.789172	0.789172	0.789172	0.789172	0.789172	0.789172	0.789172	0.789172	0.789172	0.789172	0.789172	0.789172	0.789172	0.789172	0.789172	0.789172	0.789172	0.789172	0.789172	0.789172	0.789172	0.789172	0.789172	0.789172	0.789172	0.789172	0.789172	0.789172	0.789172	0.789172	0.789172	0.789172	0.789172	0.789172	0.789172	0.789172	0.789172	0.789172	0.789172	0.789172	0.789172	0.789172	0.789172	0.789172	0.789172
0.804913	0.804913	0.804913	0.804913	0.804913	0.804913	0.804913	0.804913	0.804913	0.804913	0.804913	0.804913	0.804913	0.804913	0.804913	0.804913	0.804913	0.804913	0.804913	0.804913	0.804913	0.804913	0.804913	0.804913	0.804913	0.804913	0.804913	0.804913	0.804913	0.804913	0.804913	0.804913	0.804913	0.804913	0.804913	0.804913	0.804913	0.804913	0.804913	0.804913	0.804913	0.804913	0.804913	0.804913	0.804913	0.804913	0.804913	0.804913	0.804913	0.804913
0.819362	0.819362	0.819362	0.819362	0.819362	0.819362	0.819362	0.819362	0.819362	0.819362	0.819362	0.819362	0.819362	0.819362	0.819362	0.819362	0.819362	0.819362	0.819362	0.819362	0.819362	0.819362	0.819362	0.819362	0.819362	0.819362	0.819362	0.819362	0.819362	0.819362	0.819362	0.819362	0.819362	0.819362	0.819362	0.819362	0.819362	0.819362	0.819362	0.819362	0.819362	0.819362	0.819362	0.819362	0.819362	0.819362	0.819362	0.819362	0.819362	0.819362
0.832404	0.832404	0.832404	0.832404	0.832404	0.832404	0.832404	0.832404	0.832404	0.832404	0.832404	0.832404	0.832404	0.832404	0.832404	0.832404	0.832404	0.832404	0.832404	0.832404	0.832404	0.832404	0.832404	0.832404	0.832404	0.832404	0.832404	0.832404	0.832404	0.832404	0.832404	0.832404	0.832404	0.832404	0.832404	0.832404	0.832404	0.832404	0.832404	0.832404	0.832404	0.832404	0.832404	0.832404	0.832404	0.832404	0.832404	0.832404	0.832404	0.832404
0.843933	0.843933	0.843933	0.843933	0.843933	0.843933	0.843933	0.843933	0.843933	0.843933	0.843933	0.843933	0.843933	0.843933	0.843933	0.843933	0.843933	0.843933	0.843933	0.843933	0.843933	0.843933	0.843933	0.843933	0.843933	0.843933	0.843933	0.843933	0.843933	0.843933	0.843933	0.843933	0.843933	0.843933	0.843933	0.843933	0.843933	0.843933	0.843933	0.843933	0.843933	0.843933	0.843933	0.843933	0.843933	0.843933	0.843933	0.843933	0.843933	0.843933
0.853855	0.853855	0.853855	0.853855	0.853855	0.853855	0.853855	0.853855	0.853855	0.853855	0.853855	0.853855	0.853855	0.853855	0.853855	0.853855	0.853855	0.853855	0.853855	0.853855	0.853855	0.853855	0.853855	0.853855	0.853855	0.853855	0.853855	0.853855	0.853855	0.853855	0.853855	0.853855	0.853855	0.853855	0.853855	0.853855	0.853855	0.853855	0.853855	0.853855	0.853855	0.853855	0.853855	0.853855	0.853855	0.853855	0.853855	0.853855	0.853855	0.853855
0.862088	0.862088	0.862088	0.862088	0.862088	0.862088	0.862088	0.862088	0.862088	0.862088	0.862088	0.862088	0.862088	0.862088	0.862088	0.862088	0.862088	0.862088	0.862088	0.862088	0.862088	0.862088	0.862088	0.862088	0.862088	0.862088	0.862088	0.862088	0.862088	0.862088	0.862088	0.862088	0.862088	0.862088	0.862088	0.862088	0.862088	0.862088	0.862088	0.862088	0.862088	0.862088	0.862088	0.862088	0.862088	0.862088	0.862088	0.862088	0.862088	0.862088
0.868564	0.868564	0.868564	0.868564	0.868564	0.868564	0.868564	0.868564	0.868564	0.868564	0.868564	0.868564	0.868564	0.868564	0.868564	0.868564	0.868564	0.868564	0.868564	0.868564	0.868564	0.868564	0.868564	0.868564	0.868564	0.868564	0.868564	0.868564	0.868564	0.868564	0.868564	0.868564	0.868564	0.868564	0.868564	0.868564	0.868564	0.868564	0.868564	0.868564	0.868564	0.868564	0.868564	0.868564	0.868564	0.868564	0.868564	0.868564	0.868564	0.868564
0.873229	0.873229	0.873229	0.873229	0.873229	0.873229	0.873229	0.873229	0.873229	0.873229	0.873229	0.873229	0.873229	0.873229	0.873229	0.873229	0.873229	0.873229	0.873229	0.873229	0.873229	0.873229	0.873229	0.873229	0.873229	0.873229	0.873229	0.873229	0.873229	0.873229	0.873229	0.873229	0.873229	0.873229	0.873229	0.873229	0.873229	0.873229	0.873229	0.873229	0.873229	0.873229	0.873229	0.873229	0.873229	0.873229	0.873229	0.873229	0.873229	0.873229
0.876044	0.876044	0.876044	0.876044	0.876044	0.876044	0.876044	0.876044	0.876044	0.876044	0.876044	0.876044	0.876044	0.876044	0.876044	0.876044	0.876044	0.876044	0.876044	0.876044	0.876044	0.876044	0.876044	0.876044	0.876044	0.876044	0.876044	0.876044	0.876044	0.876044	0.876044	0.876044	0.876044	0.876044	0.876044	0.876044	0.876044	0.876044	0.876044	0.876044	0.876044	0.876044	0.876044	0.876044	0.876044	0.876044	0.876044	0.876044	0.876044	0.876044
0.876985	0.876985	0.876985	0.876985	0.876985	0.876985	0.876985	0.876985	0.876985	0.876985	0.876985	0.876985	0.876985	0.876985	0.876985	0.876985	0.876985	0.876985	0.876985	0.876985	0.876985	0.876985	0.876985	0.876985	0.876985	0.876985	0.876985	0.876985	0.876985	0.876985	0.876985	0.876985	0.876985	0.876985	0.876985	0.876985	0.876985	0.876985	0.876985	0.876985	0.876985	0.876985	0.876985	0.876985	0.876985	0.876985	0.876985	0.876985	0.876985	0.876985
0.876044	0.876044	0.876044	0.876044	0.876044	0.876044	0.876044	0.876044	0.876044	0.876044	0.876044	0.876044	0.876044	0.876044	0.876044	0.876044	0.876044	0.876044	0.876044	0.876044	0.876044	0.876044	0.876044	0.876044	0.876044	0.876044	0.876044	0.876044	0.876044	0.876044	0.876044	0.876044	0.876044	0.876044	0.876044	0.876044	0.876044	0.876044	0.876044	0.876044	0.876044	0.876044	0.876044	0.876044	0.876044	0.876044	0.876044	0.876044	0.876044	0.876044
0.873229	0.873229	0.873229	0.873229	0.873229	0.873229	0.873229	0.873229	0.873229	0.873229	0.873229	0.873229	0.873229	0.873229	0.873229	0.873229	0.873229	0.873229	0.873229	0.873229	0.873229	0.873229	0.873229	0.873229	0.873229	0.873229	0.873229	0.873229	0.873229	0.873229	0.873229	0.873229	0.873229	0.873229	0.873229	0.873229	0.873229	0.873229	0.873229	0.873229	0.873229	0.873229	0.873229	0.873229	0.873229	0.873229	0.873229	0.873229	0.873229	0.873229
0.868564	0.868564	0.868564	0.868564	0.868564	0.868564	0.868564	0.868564	0.868564	0.868564	0.868564	0.868564	0.868564	0.868564	0.868564	0.868564	0.868564	0.868564	0.868564	0.868564	0.868564	0.868564	0.868564	0.868564	0.868564	0.868564	0.868564	0.868564	0.868564	0.868564	0.868564	0.868564	0.868564	0.868564	0.868564	0.868564	0.868564	0.868564	0.868564	0.868564	0.868564	0.868564	0.868564	0.868564	0.868564	0.868564	0.868564	0.868564	0.868564	0.868564
0.862088	0.862088	0.862088	0.862088	0.862088	0.862088	0.862088	0.862088	0.862088	0.862088	0.862088	0.862088	0.862088	0.862088	0.862088	0.862088	0.862088	0.862088	0.862088	0.862088	0.862088	0.862088	0.862088	0.862088	0.862088	0.862088	0.862088	0.862088	0.862088	0.862088	0.862088	0.862088	0.862088	0.862088	0.862088	0.862088	0.862088	0.862088	0.862088	0.862088	0.862088	0.862088	0.862088	0.862088	0.862088	0.862088	0.862088	0.862088	0.862088	0.862088
0.853855	0.853855	0.853855	0.853855	0.853855	0.853855	0.853855	0.853855	0.853855	0.853855	0.853855	0.853855	0.853855	0.853855	0.853855	0.853855	0.853855	0.853855	0.853855	0.853855	0.853855	0.853855	0.853855	0.853855	0.853855	0.853855	0.853855	0.853855	0.853855	0.853855	0.853855	0.853855	0.853855	0.853855	0.853855	0.853855	0.853855	0.853855	0.853855	0.853855	0.853855	0.853855	0.853855	0.853855	0.853855	0.853855	0.853855	0.853855	0.853855	0.853855
0.843933	0.843933	0.843933	0.843933	0.843933	0.843933	0.843933	0.843933	0.843933	0.843933	0.843933	0.843933	0.843933	0.843933	0.843933	0.843933	0.843933	0.843933	0.843933	0.843933	0.843933	0.843933	0.843933	0.843933	0.843933	0.843933	0.843933	0.843933	0.843933	0.843933	0.843933	0.843933	0.843933	0.843933	0.843933	0.843933	0.843933	0.843933	0.843933	0.843933	0.843933	0.843933	0.843933	0.843933	0.843933	0.843933	0.843933	0.843933	0.843933	0.843933
0.832404	0.832404	0.832404	0.832404	0.832404	0.832404	0.832404	0.832404	0.832404	0.832404	0.832404	0.832404	0.832404	0.832404	0.832404	0.832404	0.832404	0.832404	0.832404	0.832404	0.832404	0.832404	0.832404	0.832404	0.832404	0.832404	0.832404	0.832404	0.832404	0.832404	0.832404	0.832404	0.832404	0.832404	0.832404	0.832404	0.832404	0.832404	0.832404	0.832404	0.832404	0.832404	0.832404	0.832404	0.832404	0.832404	0.832404	0.832404	0.832404	0.832404
0.819362	0.819362	0.819362	0.819362	0.819362	0.819362	0.819362	0.819362	0.819362	0.819362	0.819362	0.819362	0.819362	0.819362	0.819362	0.819362	0.819362	0.819362	0.819362	0.819362	0.819362	0.819362	0.819362	0.819362	0.819362	0.819362	0.819362	0.819362	0.819362	0.819362	0.819362	0.819362	0.819362	0.819362	0.819362	0.819362	0.819362	0.819362	0.819362	0.819362	0.819362	0.819362	0.819362	0.819362	0.819362	0.819362	0.819362	0.819362	0.819362	0.819362
0.804913	0.804913	0.804913	0.804913	0.804913	0.804913	0.804913	0.804913	0.804913	0.804913	0.804913	0.804913	0.804913	0.804913	0.804913	0.804913	0.804913	0.804913	0.804913	0.804913	0.804913	0.804913	0.804913	0.804913	0.804913	0.804913	0.804913	0.804913	0.804913	0.804913	0.804913	0.804913	0.804913	0.804913	0.804913	0.804913	0.804913	0.804913	0.804913	0.804913	0.804913	0.804913	0.804913	0.804913	0.804913	0.804913	0.804913	0.804913	0.804913	0.804913
0.789172	0.789172	0.789172	0.789172	0.789172	0.789172	0.789172	0.789172	0.789172	0.789172	0.789172	0.789172	0.789172	0.789172	0.789172	0.789172	0.789172	0.789172	0.789172	0.789172	0.789172	0.789172	0.789172	0.789172	0.789172	0.789172	0.789172	0.789172	0.789172	0.789172	0.789172	0.789172	0.789172	0.789172	0.789172	0.789172	0.789172	0.789172	0.789172	0.789172	0.789172	0.789172	0.789172	0.789172	0.789172	0.789172	0.789172	0.789172	0.789172	0.789172
0.772263	0.772263	0.772263	0.772263	0.772263	0.772263	0.772263	0.772263	0.772263	0.772263	0.772263	0.772263	0.772263	0.772263	0.772263	0.772263	0.772263	0.772263	0.772263	0.772263	0.772263	0.772263	0.772263	0.772263	0.772263	0.772263	0.772263	0.772263	0.772263	0.772263	0.772263	0.772263	0.772263	0.772263	0.772263	0.772263	0.772263	0.772263	0.772263	0.772263	0.772263	0.772263	0.772263	0.772263	0.772263	0.772263	0.772263	0.772263	0.772263	0.772263
0.754318	0.754318	0.754318	0.754318	0.754318	0.754318	0.754318	0.754318	0.754318	0.754318	0.754318	0.754318	0.754318	0.754318	0.754318	0.754318	0.754318	0.754318	0.754318	0.754318	0.754318	0.754318	0.754318	0.754318	0.754318	0.754318	0.754318	0.754318	0.754318	0.754318	0.754318	0.754318	0.754318	0.754318	0.754318	0.754318	0.754318	0.754318	0.754318	0.754318	0.754318	0.754318	0.754318	0.754318	0.754318	0.754318	0.754318	0.754318	0.754318	0.754318
0.735475	0.735475	0.735475	0.735475	0.735475	0.735475	0.735475	0.735475	0.735475	0.735475	0.735475	0.735475	0.735475	0.735475	0.735475	0.735475	0.735475	0.735475	0.735475	0.735475	0.735475	0.735475	0.735475	0.735475	0.735475	0.735475	0.735475	0.735475	0.735475	0.735475	0.735475	0.735475	0.735475	0.735475	0.735475	0.735475	0.735475	0.735475	0.735475	0.735475	0.735475	0.735475	0.735475	0.735475	0.735475	0.735475	0.735475	0.735475	0.735475	0.735475
0.715873	0.715873	0.715873	0.715873	0.715873	0.715873	0.715873	0.715873	0.715873	0.715873	0.715873	0.715873	0.715873	0.715873	0.715873	0.715873	0.715873	0.715873	0.715873	0.715873	0.715873	0.715873	0.715873	0.715873	0.715873	0.715873	0.715873	0.715873	0.715873	0.715873	0.715873	0.715873	0.715873	0.715873	0.715873	0.715873	0.715873	0.715873	0.715873	0.715873	0.715873	0.715873	0.715873	0.715873	0.715873	0.715873	0.715873	0.715873	0.715873	0.715873
0.695658	0.695658	0.695658	0.695658	0.695658	0.695658	0.695658	0.695658	0.695658	0.695658	0.695658	0.695658	0.695658	0.695658	0.695658	0.695658	0.695658	0.695658	0.695658	0.695658	0.695658	0.695658	0.695658	0.695658	0.695658	0.695658	0.695658	0.695658	0.695658	0.695658	0.695658	0.695658	0.695658	0.695658	0.695658	0.695658	0.695658	0.695658	0.695658	0.695658	0.695658	0.695658	0.695658	0.695658	0.695658	0.695658	0.695658	0.695658	0.695658	0.695658
0.674972	0.674972	0.674972	0.674972	0.674972	0.674972	0.674972	0.674972	0.674972	0.674972	0.674972	0.674972	0.674972	0.674972	0.674972	0.674972	0.674972	0.674972	0.674972	0.674972	0.674972	0.674972	0.674972	0.674972	0.674972	0.674972	0.674972	0.674972	0.674972	0.674972	0.674972	0.674972	0.674972	0.674972	0.674972	0.674972	0.674972	0.674972	0.674972	0.674972	0.674972	0.674972	0.674972	0.674972	0.674972	0.674972	0.674972	0.674972	0.674972	0.674972
0.653961	0.653961	0.653961	0.653961	0.653961	0.653961	0.653961	0.653961	0.653961	0.653961	0.653961	0.653961	0.653961	0.653961	0.653961	0.653961	0.653961	0.653961	0.653961	0.653961	0.653961	0.653961	0.653961	0.653961	0.653961	0.653961	0.653961	0.653961	0.653961	0.653961	0.653961	0.653961	0.653961	0.653961	0.653961	0.653961	0.653961	0.653961	0.653961	0.653961	0.653961	0.653961	0.653961	0.653961	0.653961	0.653961	0.653961	0.653961	0.653961	0.653961
0.632766	0.632766	0.632766	0.632766	0.632766	0.632766	0.632766	0.632766	0.632766	0.632766	0.632766	0.632766	0.632766	0.632766	0.632766	0.632766	0.632766	0.632766	0.632766	0.632766	0.632766	0.632766	0.632766	0.632766	0.632766	0.632766	0.632766	0.632766	0.632766	0.632766	0.632766	0.632766	0.632766	0.632766	0.632766	0.632766	0.632766	0.632766	0.632766	0.632766	0.632766	0.632766	0.632766	0.632766	0.632766	0.632766	0.632766	0.632766	0.632766	0.632766
0.611524	0.611524	0.611524	0.611524	0.611524	0.611524	0.611524	0.611524	0.611524	0.611524	0.611524	0.611524	0.611524	0.611524	0.611524	0.611524	0.611524	0.611524	0.611524	0.611524	0.611524	0.611524	0.611524	0.611524	0.611524	0.611524	0.611524	0.611524	0.611524	0.611524	0.611524	0.611524	0.611524	0.611524	0.611524	0.611524	0.611524	0.611524	0.611524	0.611524	0.611524	0.611524	0.611524	0.611524	0.611524	0.611524	0.611524	0.611524	0.611524	0.611524
0.590368	0.590368	0.590368	0.590368	0.590368	0.590368	0.590368	0.590368	0.590368	0.590368	0.590368	0.590368	0.590368	0.590368	0.590368	0.590368	0.590368	0.590368	0.590368	0.590368	0.590368	0.590368	0.590368	0.590368	0.590368	0.590368	0.590368	0.590368	0.590368	0.590368	0.590368	0.590368	0.590368	0.590368	0.590368	0.590368	0.590368	0.590368	0.590368	0.590368	0.590368	0.590368	0.590368	0.590368	0.590368	0.590368	0.590368	0.590368	0.590368	0.590368
0.569423	0.569423	0.569423	0.569423	0.569423	0.569423	0.569423	0.569423	0.569423	0.569423	0.569423	0.569423	0.569423	0.569423	0.569423	0.569423	0.569423	0.569423	0.569423	0.569423	0.569423	0.569423	0.569423	0.569423	0.569423	0.569423	0.569423	0.569423	0.569423	0.569423	0.569423	0.569423	0.569423	0.569423	0.569423	0.569423	0.569423	0.569423	0.569423	0.569423	0.569423	0.569423	0.569423	0.569423	0.569423	0.569423	0.569423	0.569423	0.569423	0.569423
0.548809	0.548809	0.548809	0.548809	0.548809	0.548809	0.548809	0.548809	0.548809	0.548809	0.548809	0.548809	0.548809	0.548809	0.548809	0.548809	0.548809	0.548809	0.548809	0.548809	0.548809	0.548809	0.548809	0.548809	0.548809	0.548809	0.548809	0.548809	0.548809	0.548809	0.548809	0.548809	0.548809	0.548809	0.548809	0.548809	0.548809	0.548809	0.548809	0.548809	0.548809	0.548809	0.548809	0.548809	0.548809	0.548809	0.548809	0.548809	0.548809	0.548809
0.528636	0.528636	0.528636	0.528636	0.528636	0.528636	0.528636	0.528636	0.528636	0.528636	0.528636	0.528636	0.528636	0.528636	0.528636	0.528636	0.528636	0.528636	0.528636	0.528636	0.528636	0.528636	0.528636	0.528636	0.528636	0.528636	0.528636	0.528636	0.528636	0.528636	0.528636	0.528636	0.528636	0.528636	0.528636	0.528636	0.528636	0.528636	0.528636	0.528636	0.528636	0.528636	0.528636	0.528636	0.528636	0.528636	0.528636	0.528636	0.528636	0.528636
0.509003	0.509003	0.509003	0.509003	0.509003	0.509003	0.509003	0.509003	0.509003	0.509003	0.509003	0.509003	0.509003	0.509003	0.509003	0.509003	0.509003	0.509003	0.509003	0.509003	0.509003	0.509003	0.509003	0.509003	0.509003	0.509003	0.509003	0.509003	0.509003	0.509003	0.509003	0.509003	0.509003	0.509003	0.509003	0.509003	0.509003	0.509003	0.509003	0.509003	0.509003	0.509003	0.509003	0.509003	0.509003	0.509003	0.509003	0.509003	0.509003	0.509003
0.49	0.49	0.49	0.49	0.49	0.49	0.49	0.49	0.49	0.49	0.49	0.49	0.49	0.49	0.49	0.49	0.49	0.49	0.49	0.49	0.49	0.49	0.49	0.49	0.49	0.49	0.49	0.49	0.49	0.49	0.49	0.49	0.49	0.49	0.49	0.49	0.49	0.49	0.49	0.49	0.49	0.49	0.49	0.49	0.49	0.49	0.49	0.49	0.49	0.49
0.471707	0.471707	0.471707	0.471707	0.471707	0.471707	0.471707	0.471707	0.471707	0.471707	0.471707	0.471707	0.471707	0.471707	0.471707	0.471707	0.471707	0.471707	0.471707	0.471707	0.471707	0.471707	0.471707	0.471707	0.471707	0.471707	0.471707	0.471707	0.471707	0.471707	0.471707	0.471707	0.471707	0.471707	0.471707	0.471707	0.471707	0.471707	0.471707	0.471707	0.471707	0.471707	0.471707	0.471707	0.471707	0.471707	0.471707	0.471707	0.471707	0.471707
0.454192	0.454192	0.454192	0.454192	0.454192	0.454192	0.454192	0.454192	0.454192	0.454192	0.454192	0.454192	0.454192	0.454192	0.454192	0.454192	0.454192	0.454192	0.454192	0.454192	0.454192	0.454192	0.454192	0.454192	0.454192	0.454192	0.454192	0.454192	0.454192	0.454192	0.454192	0.454192	0.454192	0.454192	0.454192	0.454192	0.454192	0.454192	0.454192	0.454192	0.454192	0.454192	0.454192	0.454192	0.454192	0.454192	0.454192	0.454192	0.454192	0.454192
0.437511	0.437511	0.437511	0.437511	0.437511	0.437511	0.437511	0.437511	0.437511	0.437511	0.437511	0.437511	0.437511	0.437511	0.437511	0.437511	0.437511	0.437511	0.437511	0.437511	0.437511	0.437511	0.437511	0.437511	0.437511	0.437511	0.437511	0.437511	0.437511	0.437511	0.437511	0.437511	0.437511	0.437511	0.437511	0.437511	0.437511	0.437511	0.437511	0.437511	0.437511	0.437511	0.437511	0.437511	0.437511	0.437511	0.437511	0.437511	0.437511	0.437511
0.421709	0.421709	0.421709	0.421709	0.421709	0.421709	0.421709	0.421709	0.421709	0.421709	0.421709	0.421709	0.421709	0.421709	0.421709	0.421709	0.421709	0.421709	0.421709	0.421709	0.421709	0.421709	0.421709	0.421709	0.421709	0.421709	0.421709	0.421709	0.421709	0.421709	0.421709	0.421709	0.421709	0.421709	0.421709	0.421709	0.421709	0.421709	0.421709	0.421709	0.421709	0.421709	0.421709	0.421709	0.421709	0.421709	0.421709	0.421709	0.421709	0.421709
0.406821	0.406821	0.406821	0.406821	0.406821	0.406821	0.406821	0.406821	0.406821	0.406821	0.406821	0.406821	0.406821	0.406821	0.406821	0.406821	0.406821	0.406821	0.406821	0.406821	0.406821	0.406821	0.406821	0.406821	0.406821	0.406821	0.406821	0.406821	0.406821	0.406821	0.406821	0.406821	0.406821	0.406821	0.406821	0.406821	0.406821	0.406821	0.406821	0.406821	0.406821	0.406821	0.406821	0.406821	0.406821	0.406821	0.406821	0.406821	0.406821	0.406821
0.392869	0.392869	0.392869	0.392869	0.392869	0.392869	0.392869	0.392869	0.392869	0.392869	0.392869	0.392869	0.392869	0.392869	0.392869	0.392869	0.392869	0.392869	0.392869	0.392869	0.392869	0.392869	0.392869	0.392869	0.392869	0.392869	0.392869	0.392869	0.392869	0.392869	0.392869	0.392869	0.392869	0.392869	0.392869	0.392869	0.392869	0.392869	0.392869	0.392869	0.392869	0.392869	0.392869	0.392869	0.392869	0.392869	0.392869	0.392869	0.392869	0.392869
0.379866	0.379866	0.379866	0.379866	0.379866	0.379866	0.379866	0.379866	0.379866	0.379866	0.379866	0.379866	0.379866	0.379866	0.379866	0.379866	0.379866	0.379866	0.379866	0.379866	0.379866	0.379866	0.379866	0.379866	0.379866	0.379866	0.379866	0.379866	0.379866	0.379866	0.379866	0.379866	0.379866	0.379866	0.379866	0.379866	0.379866	0.379866	0.379866	0.379866	0.379866	0.379866	0.379866	0.379866	0.379866	0.379866	0.379866	0.379866	0.379866	0.379866
0.367814	0.367814	0.367814	0.367814	0.367814	0.367814	0.367814	0.367814	0.367814	0.367814	0.367814	0.367814	0.367814	0.367814	0.367814	0.367814	0.367814	0.367814	0.367814	0.367814	0.367814	0.367814	0.367814	0.367814	0.367814	0.367814	0.367814	0.367814	0.367814	0.367814	0.367814	0.367814	0.367814	0.367814	0.367814	0.367814	0.367814	0.367814	0.367814	0.367814	0.367814	0.367814	0.367814	0.367814	0.367814	0.367814	0.367814	0.367814	0.367814	0.367814
0.356707	0.356707	0.356707	0.356707	0.356707	0.356707	0.356707	0.356707	0.356707	0.356707	0.356707	0.356707	0.356707	0.356707	0.356707	0.356707	0.356707	0.356707	0.356707	0.356707	0.356707	0.356707	0.356707	0.356707	0.356707	0.356707	0.356707	0.356707	0.356707	0.356707	0.356707	0.356707	0.356707	0.356707	0.356707	0.356707	0.356707	0.356707	0.356707	0.356707	0.356707	0.356707	0.356707	0.356707	0.356707	0.356707	0.356707	0.356707	0.356707	0.356707
0.346531	0.346531	0.346531	0.346531	0.346531	0.346531	0.346531	0.346531	0.346531	0.346531	0.346531	0.346531	0.346531	0.346531	0.346531	0.346531	0.346531	0.346531	0.346531	0.346531	0.346531	0.346531	0.346531	0.346531	0.346531	0.346531	0.346531	0.346531	0.346531	0.346531	0.346531	0.346531	0.346531	0.346531	0.346531	0.346531	0.346531	0.346531	0.346531	0.346531	0.346531	0.346531	0.346531	0.346531	0.346531	0.346531	0.346531	0.346531	0.346531	0.346531
0.337263	0.337263	0.337263	0.337263	0.337263	0.337263	0.337263	0.337263	0.337263	0.337263	0.337263	0.337263	0.337263	0.337263	0.337263	0.337263	0.337263	0.337263	0.337263	0.337263	0.337263	0.337263	0.337263	0.337263	0.337263	0.337263	0.337263	0.337263	0.337263	0.337263	0.337263	0.337263	0.337263	0.337263	0.337263	0.337263	0.337263	0.337263	0.337263	0.337263	0.337263	0.337263	0.337263	0.337263	0.337263	0.337263	0.337263	0.337263	0.337263	0.337263
0.328874	0.328874	0.328874	0.328874	0.328874	0.328874	0.328874	0.328874	0.328874	0.328874	0.328874	0.328874	0.328874	0.328874	0.328874	0.328874	0.328874	0.328874	0.328874	0.328874	0.328874	0.328874	0.328874	0.328874	0.328874	0.328874	0.328874	0.328874	0.328874	0.328874	0.328874	0.328874	0.328874	0.328874	0.328874	0.328874	0.328874	0.328874	0.328874	0.328874	0.328874	0.328874	0.328874	0.328874	0.328874	0.328874	0.328874	0.328874	0.328874	0.328874
0.321333	0.321333	0.321333	0.321333	0.321333	0.321333	0.321333	0.321333	0.321333	0.321333	0.321333	0.321333	0.321333	0.321333	0.321333	0.321333	0.321333	0.321333	0.321333	0.321333	0.321333	0.321333	0.321333	0.321333	0.321333	0.321333	0.321333	0.321333	0.321333	0.321333	0.321333	0.321333	0.321333	0.321333	0.321333	0.321333	0.321333	0.321333	0.321333	0.321333	0.321333	0.321333	0.321333	0.321333	0.321333	0.321333	0.321333	0.321333	0.321333	0.321333
0.314601	0.314601	0.314601	0.314601	0.314601	0.314601	0.314601	0.314601	0.314601	0.314601	0.314601	0.314601	0.314601	0.314601	0.314601	0.314601	0.314601	0.314601	0.314601	0.314601	0.314601	0.314601	0.314601	0.314601	0.314601	0.314601	0.314601	0.314601	0.314601	0.314601	0.314601	0.314601	0.314601	0.314601	0.314601	0.314601	0.314601	0.314601	0.314601	0.314601	0.314601	0.314601	0.314601	0.314601	0.314601	0.314601	0.314601	0.314601	0.314601	0.314601
0.30864	0.30864	0.30864	0.30864	0.30864	0.30864	0.30864	0.30864	0.30864	0.30864	0.30864	0.30864	0.30864	0.30864	0.30864	0.30864	0.30864	0.30864	0.30864	0.30864	0.30864	0.30864	0.30864	0.30864	0.30864	0.30864	0.30864	0.30864	0.30864	0.30864	0.30864	0.30864	0.30864	0.30864	0.30864	0.30864	0.30864	0.30864	0.30864	0.30864	0.30864	0.30864	0.30864	0.30864	0.30864	0.30864	0.30864	0.30864	0.30864	0.30864
0.303407	0.303407	0.303407	0.303407	0.303407	0.303407	0.303407	0.303407	0.303407	0.303407	0.303407	0.303407	0.303407	0.303407	0.303407	0.303407	0.303407	0.303407	0.303407	0.303407	0.303407	0.303407	0.303407	0.303407	0.303407	0.303407	0.303407	0.303407	0.303407	0.303407	0.303407	0.303407	0.303407	0.303407	0.303407	0.303407	0.303407	0.303407	0.303407	0.303407	0.303407	0.303407	0.303407	0.303407	0.303407	0.303407	0.303407	0.303407	0.303407	0.303407
0.298862	0.298862	0.298862	0.298862	0.298862	0.298862	0.298862	0.298862	0.298862	0.298862	0.298862	0.298862	0.298862	0.298862	0.298862	0.298862	0.298862	0.298862	0.298862	0.298862	0.298862	0.298862	0.298862	0.298862	0.298862	0.298862	0.298862	0.298862	0.298862	0.298862	0.298862	0.298862	0.298862	0.298862	0.298862	0.298862	0.298862	0.298862	0.298862	0.298862	0.298862	0.298862	0.298862	0.298862	0.298862	0.298862	0.298862	0.298862	0.298862	0.298862
0.294964	0.294964	0.294964	0.294964	0.294964	0.294964	0.294964	0.294964	0.294964	0.294964	0.294964	0.294964	0.294964	0.294964	0.294964	0.294964	0.294964	0.294964	0.294964	0.294964	0.294964	0.294964	0.294964	0.294964	0.294964	0.294964	0.294964	0.294964	0.294964	0.294964	0.294964	0.294964	0.294964	0.294964	0.294964	0.294964	0.294964	0.294964	0.294964	0.294964	0.294964	0.294964	0.294964	0.294964	0.294964	0.294964	0.294964	0.294964	0.294964	0.294964
0.291674	0.291674	0.291674	0.291674	0.291674	0.291674	0.291674	0.291674	0.291674	0.291674	0.291674	0.291674	0.291674	0.291674	0.291674	0.291674	0.291674	0.291674	0.291674	0.291674	0.291674	0.291674	0.291674	0.291674	0.291674	0.291674	0.291674	0.291674	0.291674	0.291674	0.291674	0.291674	0.291674	0.291674	0.291674	0.291674	0.291674	0.291674	0.291674	0.291674	0.291674	0.291674	0.291674	0.291674	0.291674	0.291674	0.291674	0.291674	0.291674	0.291674
0.288956	0.288956	0.288956	0.288956	0.288956	0.288956	0.288956	0.288956	0.288956	0.288956	0.288956	0.288956	0.288956	0.288956	0.288956	0.288956	0.288956	0.288956	0.288956	0.288956	0.288956	0.288956	0.288956	0.288956	0.288956	0.288956	0.288956	0.288956	0.288956	0.288956	0.288956	0.288956	0.288956	0.288956	0.288956	0.288956	0.288956	0.288956	0.288956	0.288956	0.288956	0.288956	0.288956	0.288956	0.288956	0.288956	0.288956	0.288956	0.288956	0.288956
0.286779	0.286779	0.286779	0.286779	0.286779	0.286779	0.286779	0.286779	0.286779	0.286779	0.286779	0.286779	0.286779	0.286779	0.286779	0.286779	0.286779	0.286779	0.286779	0.286779	0.286779	0.286779	0.286779	0.286779	0.286779	0.286779	0.286779	0.286779	0.286779	0.286779	0.286779	0.286779	0.286779	0.286779	0.286779	0.286779	0.286779	0.286779	0.286779	0.286779	0.286779	0.286779	0.286779	0.286779	0.286779	0.286779	0.286779	0.286779	0.286779	0.286779
0.285116	0.285116	0.285116	0.285116	0.285116	0.285116	0.285116	0.285116	0.285116	0.285116	0.285116	0.285116	0.285116	0.285116	0.285116	0.285116	0.285116	0.285116	0.285116	0.285116	0.285116	0.285116	0.285116	0.285116	0.285116	0.285116	0.285116	0.285116	0.285116	0.285116	0.285116	0.285116	0.285116	0.285116	0.285116	0.285116	0.285116	0.285116	0.285116	0.285116	0.285116	0.285116	0.285116	0.285116	0.285116	0.285116	0.285116	0.285116	0.285116	0.285116
0.283943	0.283943	0.283943	0.283943	0.283943	0.283943	0.283943	0.283943	0.283943	0.283943	0.283943	0.283943	0.283943	0.283943	0.283943	0.283943	0.283943	0.283943	0.283943	0.283943	0.283943	0.283943	0.283943	0.283943	0.283943	0.283943	0.283943	0.283943	0.283943	0.283943	0.283943	0.283943	0.283943	0.283943	0.283943	0.283943	0.283943	0.283943	0.283943	0.283943	0.283943	0.283943	0.283943	0.283943	0.283943	0.283943	0.283943	0.283943	0.283943	0.283943
0.283246	0.283246	0.283246	0.283246	0.283246	0.283246	0.283246	0.283246	0.283246	0.283246	0.283246	0.283246	0.283246	0.283246	0.283246	0.283246	0.283246	0.283246	0.283246	0.283246	0.283246	0.283246	0.283246	0.283246	0.283246	0.283246	0.283246	0.283246	0.283246	0.283246	0.283246	0.283246	0.283246	0.283246	0.283246	0.283246	0.283246	0.283246	0.283246	0.283246	0.283246	0.283246	0.283246	0.283246	0.283246	0.283246	0.283246	0.283246	0.283246	0.283246
0.283015	0.283015	0.283015	0.283015	0.283015	0.283015	0.283015	0.283015	0.283015	0.283015	0.283015	0.283015	0.283015	0.283015	0.283015	0.283015	0.283015	0.283015	0.283015	0.283015	0.283015	0.283015	0.283015	0.283015	0.283015	0.283015	0.283015	0.283015	0.283015	0.283015	0.283015	0.283015	0.283015	0.283015	0.283015	0.283015	0.283015	0.283015	0.283015	0.283015	0.283015	0.283015	0.283015	0.283015	0.283015	0.283015	0.283015	0.283015	0.283015	0.283015
0.283246	0.283246	0.283246	0.283246	0.283246	0.283246	0.283246	0.283246	0.283246	0.283246	0.283246	0.283246	0.283246	0.283246	0.283246	0.283246	0.283246	0.283246	0.283246	0.283246	0.283246	0.283246	0.283246	0.283246	0.283246	0.283246	0.283246	0.283246	0.283246	0.283246	0.283246	0.283246	0.283246	0.283246	0.283246	0.283246	0.283246	0.283246	0.283246	0.283246	0.283246	0.283246	0.283246	0.283246	0.283246	0.283246	0.283246	0.283246	0.283246	0.283246
0.283943	0.283943	0.283943	0.283943	0.283943	0.283943	0.283943	0.283943	0.283943	0.283943	0.283943	0.283943	0.283943	0.283943	0.283943	0.283943	0.283943	0.283943	0.283943	0.283943	0.283943	0.283943	0.283943	0.283943	0.283943	0.283943	0.283943	0.283943	0.283943	0.283943	0.283943	0.283943	0.283943	0.283943	0.283943	0.283943	0.283943	0.283943	0.283943	0.283943	0.283943	0.283943	0.283943	0.283943	0.283943	0.283943	0.283943	0.283943	0.283943	0.283943
0.285116	0.285116	0.285116	0.285116	0.285116	0.285116	0.285116	0.285116	0.285116	0.285116	0.285116	0.285116	0.285116	0.285116	0.285116	0.285116	0.285116	0.285116	0.285116	0.285116	0.285116	0.285116	0.285116	0.285116	0.285116	0.285116	0.285116	0.285116	0.285116	0.285116	0.285116	0.285116	0.285116	0.285116	0.285116	0.285116	0.285116	0.285116	0.285116	0.285116	0.285116	0.285116	0.285116	0.285116	0.285116	0.285116	0.285116	0.285116	0.285116	0.285116
0.286779	0.286779	0.286779	0.286779	0.286779	0.286779	0.286779	0.286779	0.286779	0.286779	0.286779	0.286779	0.286779	0.286779	0.286779	0.286779	0.286779	0.286779	0.286779	0.286779	0.286779	0.286779	0.286779	0.286779	0.286779	0.286779	0.286779	0.286779	0.286779	0.286779	0.286779	0.286779	0.286779	0.286779	0.286779	0.286779	0.286779	0.286779	0.286779	0.286779	0.286779	0.286779	0.286779	0.286779	0.286779	0.286779	0.286779	0.286779	0.286779	0.286779
0.288956	0.288956	0.288956	0.288956	0.288956	0.288956	0.288956	0.288956	0.288956	0.288956	0.288956	0.288956	0.288956	0.288956	0.288956	0.288956	0.288956	0.288956	0.288956	0.288956	0.288956	0.288956	0.288956	0.288956	0.288956	0.288956	0.288956	0.288956	0.288956	0.288956	0.288956	0.288956	0.288956	0.288956	0.288956	0.288956	0.288956	0.288956	0.288956	0.288956	0.288956	0.288956	0.288956	0.288956	0.288956	0.288956	0.288956	0.288956	0.288956	0.288956
0.291674	0.291674	0.291674	0.291674	0.291674	0.291674	0.291674	0.291674	0.291674	0.291674	0.291674	0.291674	0.291674	0.291674	0.291674	0.291674	0.291674	0.291674	0.291674	0.291674	0.291674	0.291674	0.291674	0.291674	0.291674	0.291674	0.291674	0.291674	0.291674	0.291674	0.291674	0.291674	0.291674	0.291674	0.291674	0.291674	0.291674	0.291674	0.291674	0.291674	0.291674	0.291674	0.291674	0.291674	0.291674	0.291674	0.291674	0.291674	0.291674	0.291674
0.294964	0.294964	0.294964	0.294964	0.294964	0.294964	0.294964	0.294964	0.294964	0.294964	0.294964	0.294964	0.294964	0.294964	0.294964	0.294964	0.294964	0.294964	0.294964	0.294964	0.294964	0.294964	0.294964	0.294964	0.294964	0.294964	0.294964	0.294964	0.294964	0.294964	0.294964	0.294964	0.294964	0.294964	0.294964	0.294964	0.294964	0.294964	0.294964	0.294964	0.294964	0.294964	0.294964	0.294964	0.294964	0.294964	0.294964	0.294964	0.294964	0.294964
0.298862	0.298862	0.298862	0.298862	0.298862	0.298862	0.298862	0.298862	0.298862	0.298862	0.298862	0.298862	0.298862	0.298862	0.298862	0.298862	0.298862	0.298862	0.298862	0.298862	0.298862	0.298862	0.298862	0.298862	0.298862	0.298862	0.298862	0.298862	0.298862	0.298862	0.298862	0.298862	0.298862	0.298862	0.298862	0.298862	0.298862	0.298862	0.298862	0.298862	0.298862	0.298862	0.298862	0.298862	0.298862	0.298862	0.298862	0.298862	0.298862	0.298862
0.303407	0.303407	0.303407	0.303407	0.303407	0.303407	0.303407	0.303407	0.303407	0.303407	0.303407	0.303407	0.303407	0.303407	0.303407	0.303407	0.303407	0.303407	0.303407	0.303407	0.303407	0.303407	0.303407	0.303407	0.303407	0.303407	0.303407	0.303407	0.303407	0.303407	0.303407	0.303407	0.303407	0.303407	0.303407	0.303407	0.303407	0.303407	0.303407	0.303407	0.303407	0.303407	0.303407	0.303407	0.303407	0.303407	0.303407	0.303407	0.303407	0.303407
0.30864	0.30864	0.30864	0.30864	0.30864	0.30864	0.30864	0.30864	0.30864	0.30864	0.30864	0.30864	0.30864	0.30864	0.30864	0.30864	0.30864	0.30864	0.30864	0.30864	0.30864	0.30864	0.30864	0.30864	0.30864	0.30864	0.30864	0.30864	0.30864	0.30864	0.30864	0.30864	0.30864	0.30864	0.30864	0.30864	0.30864	0.30864	0.30864	0.30864	0.30864	0.30864	0.30864	0.30864	0.30864	0.30864	0.30864	0.30864	0.30864	0.30864
0.314601	0.314601	0.314601	0.314601	0.314601	0.314601	0.314601	0.314601	0.314601	0.314601	0.314601	0.314601	0.314601	0.314601	0.314601	0.314601	0.314601	0.314601	0.314601	0.314601	0.314601	0.314601	0.314601	0.314601	0.314601	0.314601	0.314601	0.314601	0.314601	0.314601	0.314601	0.314601	0.314601	0.314601	0.314601	0.314601	0.314601	0.314601	0.314601	0.314601	0.314601	0.314601	0.314601	0.314601	0.314601	0.314601	0.314601	0.314601	0.314601	0.314601
0.321333	0.321333	0.321333	0.321333	0.321333	0.321333	0.321333	0.321333	0.321333	0.321333	0.321333	0.321333	0.321333	0.321333	0.321333	0.321333	0.321333	0.321333	0.321333	0.321333	0.321333	0.321333	0.321333	0.321333	0.321333	0.321333	0.321333	0.321333	0.321333	0.321333	0.321333	0.321333	0.321333	0.321333	0.321333	0.321333	0.321333	0.321333	0.321333	0.321333	0.321333	0.321333	0.321333	0.321333	0.321333	0.321333	0.321333	0.321333	0.321333	0.321333
0.328874	0.328874	0.328874	0.328874	0.328874	0.328874	0.328874	0.328874	0.328874	0.328874	0.328874	0.328874	0.328874	0.328874	0.328874	0.328874	0.328874	0.328874	0.328874	0.328874	0.328874	0.328874	0.328874	0.328874	0.328874	0.328874	0.328874	0.328874	0.328874	0.328874	0.328874	0.328874	0.328874	0.328874	0.328874	0.328874	0.328874	0.328874	0.328874	0.328874	0.328874	0.328874	0.328874	0.328874	0.328874	0.328874	0.328874	0.328874	0.328874	0.328874
0.337263	0.337263	0.337263	0.337263	0.337263	0.337263	0.337263	0.337263	0.337263	0.337263	0.337263	0.337263	0.337263	0.337263	0.337263	0.337263	0.337263	0.337263	0.337263	0.337263	0.337263	0.337263	0.337263	0.337263	0.337263	0.337263	0.337263	0.337263	0.337263	0.337263	0.337263	0.337263	0.337263	0.337263	0.337263	0.337263	0.337263	0.337263	0.337263	0.337263	0.337263	0.337263	0.337263	0.337263	0.337263	0.337263	0.337263	0.337263	0.337263	0.337263
0.346531	0.346531	0.346531	0.346531	0.346531	0.346531	0.346531	0.346531	0.346531	0.346531	0.346531	0.346531	0.346531	0.346531	0.346531	0.346531	0.346531	0.346531	0.346531	0.346531	0.346531	0.346531	0.346531	0.346531	0.346531	0.346531	0.346531	0.346531	0.346531	0.346531	0.346531	0.346531	0.346531	0.346531	0.346531	0.346531	0.346531	0.346531	0.346531	0.346531	0.346531	0.346531	0.346531	0.346531	0.346531	0.346531	0.346531	0.346531	0.346531	0.346531
0.356707	0.356707	0.356707	0.356707	0.356707	0.356707	0.356707	0.356707	0.356707	0.356707	0.356707	0.356707	0.356707	0.356707	0.356707	0.356707	0.356707	0.356707	0.356707	0.356707	0.356707	0.356707	0.356707	0.356707	0.356707	0.356707	0.356707	0.356707	0.356707	0.356707	0.356707	0.356707	0.356707	0.356707	0.356707	0.356707	0.356707	0.356707	0.356707	0.356707	0.356707	0.356707	0.356707	0.356707	0.356707	0.356707	0.356707	0.356707	0.356707	0.356707
0.367814	0.367814	0.367814	0.367814	0.367814	0.367814	0.367814	0.367814	0.367814	0.367814	0.367814	0.367814	0.367814	0.367814	0.367814	0.367814	0.367814	0.367814	0.367814	0.367814	0.367814	0.367814	0.367814	0.367814	0.367814	0.367814	0.367814	0.367814	0.367814	0.367814	0.367814	0.367814	0.367814	0.367814	0.367814	0.367814	0.367814	0.367814	0.367814	0.367814	0.367814	0.367814	0.367814	0.367814	0.367814	0.367814	0.367814	0.367814	0.367814	0.367814
0.379866	0.379866	0.379866	0.379866	0.379866	0.379866	0.379866	0.379866	0.379866	0.379866	0.379866	0.379866	0.379866	0.379866	0.379866	0.379866	0.379866	0.379866	0.379866	0.379866	0.379866	0.379866	0.379866	0.379866	0.379866	0.379866	0.379866	0.379866	0.379866	0.379866	0.379866	0.379866	0.379866	0.379866	0.379866	0.379866	0.379866	0.379866	0.379866	0.379866	0.379866	0.379866	0.379866	0.379866	0.379866	0.379866	0.379866	0.379866	0.379866	0.379866
0.392869	0.392869	0.392869	0.392869	0.392869	0.392869	0.392869	0.392869	0.392869	0.392869	0.392869	0.392869	0.392869	0.392869	0.392869	0.392869	0.392869	0.392869	0.392869	0.392869	0.392869	0.392869	0.392869	0.392869	0.392869	0.392869	0.392869	0.392869	0.392869	0.392869	0.392869	0.392869	0.392869	0.392869	0.392869	0.392869	0.392869	0.392869	0.392869	0.392869	0.392869	0.392869	0.392869	0.392869	0.392869	0.392869	0.392869	0.392869	0.392869	0.392869
0.406821	0.406821	0.406821	0.406821	0.406821	0.406821	0.406821	0.406821	0.406821	0.406821	0.406821	0.406821	0.406821	0.406821	0.406821	0.406821	0.406821	0.406821	0.406821	0.406821	0.406821	0.406821	0.406821	0.406821	0.406821	0.406821	0.406821	0.406821	0.406821	0.406821	0.406821	0.406821	0.406821	0.406821	0.406821	0.406821	0.406821	0.406821	0.406821	0.406821	0.406821	0.406821	0.406821	0.406821	0.406821	0.406821	0.406821	0.406821	0.406821	0.406821
0.421709	0.421709	0.421709	0.421709	0.421709	0.421709	0.421709	0.421709	0.421709	0.421709	0.421709	0.421709	0.421709	0.421709	0.421709	0.421709	0.421709	0.421709	0.421709	0.421709	0.421709	0.421709	0.421709	0.421709	0.421709	0.421709	0.421709	0.421709	0.421709	0.421709	0.421709	0.421709	0.421709	0.421709	0.421709	0.421709	0.421709	0.421709	0.421709	0.421709	0.421709	0.421709	0.421709	0.421709	0.421709	0.421709	0.421709	0.421709	0.421709	0.421709
0.437511	0.437511	0.437511	0.437511	0.437511	0.437511	0.437511	0.437511	0.437511	0.437511	0.437511	0.437511	0.437511	0.437511	0.437511	0.437511	0.437511	0.437511	0.437511	0.437511	0.437511	0.437511	0.437511	0.437511	0.437511	0.437511	0.437511	0.437511	0.437511	0.437511	0.437511	0.437511	0.437511	0.437511	0.437511	0.437511	0.437511	0.437511	0.437511	0.437511	0.437511	0.437511	0.437511	0.437511	0.437511	0.437511	0.437511	0.437511	0.437511	0.437511
0.454192	0.454192	0.454192	0.454192	0.454192	0.454192	0.454192	0.454192	0.454192	0.454192	0.454192	0.454192	0.454192	0.454192	0.454192	0.454192	0.454192	0.454192	0.454192	0.454192	0.454192	0.454192	0.454192	0.454192	0.454192	0.454192	0.454192	0.454192	0.454192	0.454192	0.454192	0.454192	0.454192	0.454192	0.454192	0.454192	0.454192	0.454192	0.454192	0.454192	0.454192	0.454192	0.454192	0.454192	0.454192	0.454192	0.454192	0.454192	0.454192	0.454192
0.471707	0.471707	0.471707	0.471707	0.471707	0.471707	0.471707	0.471707	0.471707	0.471707	0.471707	0.471707	0.471707	0.471707	0.471707	0.471707	0.471707	0.471707	0.471707	0.471707	0.471707	0.471707	0.471707	0.471707	0.471707	0.471707	0.471707	0.471707	0.471707	0.471707	0.471707	0.471707	0.471707	0.471707	0.471707	0.471707	0.471707	0.471707	0.471707	0.471707	0.471707	0.471707	0.471707	0.471707	0.471707	0.471707	0.471707	0.471707	0.471707	0.471707
0.49	0.49	0.49	0.49	0.49	0.49	0.49	0.49	0.49	0.49	0.49	0.49	0.49	0.49	0.49	0.49	0.49	0.49	0.49	0.49	0.49	0.49	0.49	0.49	0.49	0.49	0.49	0.49	0.49	0.49	0.49	0.49	0.49	0.49	0.49	0.49	0.49	0.49	0.49	0.49	0.49	0.49	0.49	0.49	0.49	0.49	0.49	0.49	0.49	0.49
0.509003	0.509003	0.509003	0.509003	0.509003	0.509003	0.509003	0.509003	0.509003	0.509003	0.509003	0.509003	0.509003	0.509003	0.509003	0.509003	0.509003	0.509003	0.509003	0.509003	0.509003	0.509003	0.509003	0.509003	0.509003	0.509003	0.509003	0.509003	0.509003	0.509003	0.509003	0.509003	0.509003	0.509003	0.509003	0.509003	0.509003	0.509003	0.509003	0.509003	0.509003	0.509003	0.509003	0.509003	0.509003	0.509003	0.509003	0.509003	0.509003	0.509003
0.528636	0.528636	0.528636	0.528636	0.528636	0.528636	0.528636	0.528636	0.528636	0.528636	0.528636	0.528636	0.528636	0.528636	0.528636	0.528636	0.528636	0.528636	0.528636	0.528636	0.528636	0.528636	0.528636	0.528636	0.528636	0.528636	0.528636	0.528636	0.528636	0.528636	0.528636	0.528636	0.528636	0.528636	0.528636	0.528636	0.528636	0.528636	0.528636	0.528636	0.528636	0.528636	0.528636	0.528636	0.528636	0.528636	0.528636	0.528636	0.528636	0.528636
0.548809	0.548809	0.548809	0.548809	0.548809	0.548809	0.548809	0.548809	0.548809	0.548809	0.548809	0.548809	0.548809	0.548809	0.548809	0.548809	0.548809	0.548809	0.548809	0.548809	0.548809	0.548809	0.548809	0.548809	0.548809	0.548809	0.548809	0.548809	0.548809	0.548809	0.548809	0.548809	0.548809	0.548809	0.548809	0.548809	0.548809	0.548809	0.548809	0.548809	0.548809	0.548809	0.548809	0.548809	0.548809	0.548809	0.548809	0.548809	0.548809	0.548809
0.569423	0.569423	0.569423	0.569423	0.569423	0.569423	0.569423	0.569423	0.569423	0.569423	0.569423	0.569423	0.569423	0.569423	0.569423	0.569423	0.569423	0.569423	0.569423	0.569423	0.569423	0.569423	0.569423	0.569423	0.569423	0.569423	0.569423	0.569423	0.569423	0.569423	0.569423	0.569423	0.569423	0.569423	0.569423	0.569423	0.569423	0.569423	0.569423	0.569423	0.569423	0.569423	0.569423	0.569423	0.569423	0.569423	0.569423	0.569423	0.569423	0.569423
0.590368	0.590368	0.590368	0.590368	0.590368	0.590368	0.590368	0.590368	0.590368	0.590368	0.590368	0.590368	0.590368	0.590368	0.590368	0.590368	0.590368	0.590368	0.590368	0.590368	0.590368	0.590368	0.590368	0.590368	0.590368	0.590368	0.590368	0.590368	0.590368	0.590368	0.590368	0.590368	0.590368	0.590368	0.590368	0.590368	0.590368	0.590368	0.590368	0.590368	0.590368	0.590368	0.590368	0.590368	0.590368	0.590368	0.590368	0.590368	0.590368	0.590368
0.611524	0.611524	0.611524	0.611524	0.611524	0.611524	0.611524	0.611524	0.611524	0.611524	0.611524	0.611524	0.611524	0.611524	0.611524	0.611524	0.611524	0.611524	0.611524	0.611524	0.611524	0.611524	0.611524	0.611524	0.611524	0.611524	0.611524	0.611524	0.611524	0.611524	0.611524	0.611524	0.611524	0.611524	0.611524	0.611524	0.611524	0.611524	0.611524	0.611524	0.611524	0.611524	0.611524	0.611524	0.611524	0.611524	0.611524	0.611524	0.611524	0.611524
0.632766	0.632766	0.632766	0.632766	0.632766	0.632766	0.632766	0.632766	0.632766	0.632766	0.632766	0.632766	0.632766	0.632766	0.632766	0.632766	0.632766	0.632766	0.632766	0.632766	0.632766	0.632766	0.632766	0.632766	0.632766	0.632766	0.632766	0.632766	0.632766	0.632766	0.632766	0.632766	0.632766	0.632766	0.632766	0.632766	0.632766	0.632766	0.632766	0.632766	0.632766	0.632766	0.632766	0.632766	0.632766	0.632766	0.632766	0.632766	0.632766	0.632766
0.653961	0.653961	0.653961	0.653961	0.653961	0.653961	0.653961	0.653961	0.653961	0.653961	0.653961	0.653961	0.653961	0.653961	0.653961	0.653961	0.653961	0.653961	0.653961	0.653961	0.653961	0.653961	0.653961	0.653961	0.653961	0.653961	0.653961	0.653961	0.653961	0.653961	0.653961	0.653961	0.653961	0.653961	0.653961	0.653961	0.653961	0.653961	0.653961	0.653961	0.653961	0.653961	0.653961	0.653961	0.653961	0.653961	0.653961	0.653961	0.653961	0.653961
0.674972	0.674972	0.674972	0.674972	0.674972	0.674972	0.674972	0.674972	0.674972	0.674972	0.674972	0.674972	0.674972	0.674972	0.674972	0.674972	0.674972	0.674972	0.674972	0.674972	0.674972	0.674972	0.674972	0.674972	0.674972	0.674972	0.674972	0.674972	0.674972	0.674972	0.674972	0.674972	0.674972	0.674972	0.674972	0.674972	0.674972	0.674972	0.674972	0.674972	0.674972	0.674972	0.674972	0.674972	0.674972	0.674972	0.674972	0.674972	0.674972	0.674972
0.695658	0.695658	0.695658	0.695658	0.695658	0.695658	0.695658	0.695658	0.695658	0.695658	0.695658	0.695658	0.695658	0.695658	0.695658	0.695658	0.695658	0.695658	0.695658	0.695658	0.695658	0.695658	0.695658	0.695658	0.695658	0.695658	0.695658	0.695658	0.695658	0.695658	0.695658	0.695658	0.695658	0.695658	0.695658	0.695658	0.695658	0.695658	0.695658	0.695658	0.695658	0.695658	0.695658	0.695658	0.695658	0.695658	0.695658	0.695658	0.695658	0.695658
0.715873	0.715873	0.715873	0.715873	0.715873	0.715873	0.715873	0.715873	0.715873	0.715873	0.715873	0.715873	0.715873	0.715873	0.715873	0.715873	0.715873	0.715873	0.715873	0.715873	0.715873	0.715873	0.715873	0.715873	0.715873	0.715873	0.715873	0.715873	0.715873	0.715873	0.715873	0.715873	0.715873	0.715873	0.715873	0.715873	0.715873	0.715873	0.715873	0.715873	0.715873	0.715873	0.715873	0.715873	0.715873	0.715873	0.715873	0.715873	0.715873	0.715873
0.735475	0.735475	0.735475	0.735475	0.735475	0.735475	0.735475	0.735475	0.735475	0.735475	0.735475	0.735475	0.735475	0.735475	0.735475	0.735475	0.735475	0.735475	0.735475	0.735475	0.735475	0.735475	0.735475	0.735475	0.735475	0.735475	0.735475	0.735475	0.735475	0.735475	0.735475	0.735475	0.735475	0.735475	0.735475	0.735475	0.735475	0.735475	0.735475	0.735475	0.735475	0.735475	0.735475	0.735475	0.735475	0.735475	0.735475	0.735475	0.735475	0.735475
0.754318	0.754318	0.754318	0.754318	0.754318	0.754318	0.754318	0.754318	0.754318	0.754318	0.754318	0.754318	0.754318	0.754318	0.754318	0.754318	0.754318	0.754318	0.754318	0.754318	0.754318	0.754318	0.754318	0.754318	0.754318	0.754318	0.754318	0.754318	0.754318	0.754318	0.754318	0.754318	0.754318	0.754318	0.754318	0.754318	0.754318	0.754318	0.754318	0.754318	0.754318	0.754318	0.754318	0.754318	0.754318	0.754318	0.754318	0.754318	0.754318	0.754318
0.772263	0.772263	0.772263	0.772263	0.772263	0.772263	0.772263	0.772263	0.772263	0.772263	0.772263	0.772263	0.772263	0.772263	0.772263	0.772263	0.772263	0.772263	0.772263	0.772263	0.772263	0.772263	0.772263	0.772263	0.772263	0.772263	0.772263	0.772263	0.772263	0.772263	0.772263	0.772263	0.772263	0.772263	0.772263	0.772263	0.772263	0.772263	0.772263	0.772263	0.772263	0.772263	0.772263	0.772263	0.772263	0.772263	0.772263	0.772263	0.772263	0.772263
0.789172	0.789172	0.789172	0.789172	0.789172	0.789172	0.789172	0.789172	0.789172	0.789172	0.789172	0.789172	0.789172	0.789172	0.789172	0.789172	0.789172	0.789172	0.789172	0.789172	0.789172	0.789172	0.789172	0.789172	0.789172	0.789172	0.789172	0.789172	0.789172	0.789172	0.789172	0.789172	0.789172	0.789172	0.789172	0.789172	0.789172	0.789172	0.789172	0.789172	0.789172	0.789172	0.789172	0.789172	0.789172	0.789172	0.789172	0.789172	0.789172	0.789172
0.804913	0.804913	0.804913	0.804913	0.804913	0.804913	0.804913	0.804913	0.804913	0.804913	0.804913	0.804913	0.804913	0.804913	0.804913	0.804913	0.804913	0.804913	0.804913	0.804913	0.804913	0.804913	0.804913	0.804913	0.804913	0.804913	0.804913	0.804913	0.804913	0.804913	0.804913	0.804913	0.804913	0.804913	0.804913	0.804913	0.804913	0.804913	0.804913	0.804913	0.804913	0.804913	0.804913	0.804913	0.804913	0.804913	0.804913	0.804913	0.804913	0.804913
0.819362	0.819362	0.819362	0.819362	0.819362	0.819362	0.819362	0.819362	0.819362	0.819362	0.819362	0.819362	0.819362	0.819362	0.819362	0.819362	0.819362	0.819362	0.819362	0.819362	0.819362	0.819362	0.819362	0.819362	0.819362	0.819362	0.819362	0.819362	0.819362	0.819362	0.819362	0.819362	0.819362	0.819362	0.819362	0.819362	0.819362	0.819362	0.819362	0.819362	0.819362	0.819362	0.819362	0.819362	0.819362	0.819362	0.819362	0.819362	0.819362	0.819362
0.832404	0.832404	0.832404	0.832404	0.832404	0.832404	0.832404	0.832404	0.832404	0.832404	0.832404	0.832404	0.832404	0.832404	0.832404	0.832404	0.832404	0.832404	0.832404	0.832404	0.832404	0.832404	0.832404	0.832404	0.832404	0.832404	0.832404	0.832404	0.832404	0.832404	0.832404	0.832404	0.832404	0.832404	0.832404	0.832404	0.832404	0.832404	0.832404	0.832404	0.832404	0.832404	0.832404	0.832404	0.832404	0.832404	0.832404	0.832404	0.832404	0.832404
0.843933	0.843933	0.843933	0.843933	0.843933	0.843933	0.843933	0.843933	0.843933	0.843933	0.843933	0.843933	0.843933	0.843933	0.843933	0.843933	0.843933	0.843933	0.843933	0.843933	0.843933	0.843933	0.843933	0.843933	0.843933	0.843933	0.843933	0.843933	0.843933	0.843933	0.843933	0.843933	0.843933	0.843933	0.843933	0.843933	0.843933	0.843933	0.843933	0.843933	0.843933	0.843933	0.843933	0.843933	0.843933	0.843933	0.843933	0.843933	0.843933	0.843933
0.853855	0.853855	0.853855	0.853855	0.853855	0.853855	0.853855	0.853855	0.853855	0.853855	0.853855	0.853855	0.853855	0.853855	0.853855	0.853855	0.853855	0.853855	0.853855	0.853855	0.853855	0.853855	0.853855	0.853855	0.853855	0.853855	0.853855	0.853855	0.853855	0.853855	0.853855	0.853855	0.853855	0.853855	0.853855	0.853855	0.853855	0.853855	0.853855	0.853855	0.853855	0.853855	0.853855	0.853855	0.853855	0.853855	0.853855	0.853855	0.853855	0.853855
0.862088	0.862088	0.862088	0.862088	0.862088	0.862088	0.862088	0.862088	0.862088	0.862088	0.862088	0.862088	0.862088	0.862088	0.862088	0.862088	0.862088	0.862088	0.862088	0.862088	0.862088	0.862088	0.862088	0.862088	0.862088	0.862088	0.862088	0.862088	0.862088	0.862088	0.862088	0.862088	0.862088	0.862088	0.862088	0.862088	0.862088	0.862088	0.862088	0.862088	0.862088	0.862088	0.862088	0.862088	0.862088	0.862088	0.862088	0.862088	0.862088	0.862088
0.868564	0.868564	0.868564	0.868564	0.868564	0.868564	0.868564	0.868564	0.868564	0.868564	0.868564	0.868564	0.868564	0.868564	0.868564	0.868564	0.868564	0.868564	0.868564	0.868564	0.868564	0.868564	0.868564	0.868564	0.868564	0.868564	0.868564	0.868564	0.868564	0.868564	0.868564	0.868564	0.868564	0.868564	0.868564	0.868564	0.868564	0.868564	0.868564	0.868564	0.868564	0.868564	0.868564	0.868564	0.868564	0.868564	0.868564	0.868564	0.868564	0.868564
0.873229	0.873229	0.873229	0.873229	0.873229	0.873229	0.873229	0.873229	0.873229	0.873229	0.873229	0.873229	0.873229	0.873229	0.873229	0.873229	0.873229	0.873229	0.873229	0.873229	0.873229	0.873229	0.873229	0.873229	0.873229	0.873229	0.873229	0.873229	0.873229	0.873229	0.873229	0.873229	0.873229	0.873229	0.873229	0.873229	0.873229	0.873229	0.873229	0.873229	0.873229	0.873229	0.873229	0.873229	0.873229	0.873229	0.873229	0.873229	0.873229	0.873229
0.876044	0.876044	0.876044	0.876044	0.876044	0.876044	0.876044	0.876044	0.876044	0.876044	0.876044	0.876044	0.876044	0.876044	0.876044	0.876044	0.876044	0.876044	0.876044	0.876044	0.876044	0.876044	0.876044	0.876044	0.876044	0.876044	0.876044	0.876044	0.876044	0.876044	0.876044	0.876044	0.876044	0.876044	0.876044	0.876044	0.876044	0.876044	0.876044	0.876044	0.876044	0.876044	0.876044	0.876044	0.876044	0.876044	0.876044	0.876044	0.876044	0.876044
0.876985	0.876985	0.876985	0.876985	0.876985	0.876985	0.876985	0.876985	0.876985	0.876985	0.876985	0.876985	0.876985	0.876985	0.876985	0.876985	0.876985	0.876985	0.876985	0.876985	0.876985	0.876985	0.876985	0.876985	0.876985	0.876985	0.876985	0.876985	0.876985	0.876985	0.876985	0.876985	0.876985	0.876985	0.876985	0.876985	0.876985	0.876985	0.876985	0.876985	0.876985	0.876985	0.876985	0.876985	0.876985	0.876985	0.876985	0.876985	0.876985	0.876985
0.876044	0.876044	0.876044	0.876044	0.876044	0.876044	0.876044	0.876044	0.876044	0.876044	0.876044	0.876044	0.876044	0.876044	0.876044	0.876044	0.876044	0.876044	0.876044	0.876044	0.876044	0.876044	0.876044	0.876044	0.876044	0.876044	0.876044	0.876044	0.876044	0.876044	0.876044	0.876044	0.876044	0.876044	0.876044	0.876044	0.876044	0.876044	0.876044	0.876044	0.876044	0.876044	0.876044	0.876044	0.876044	0.876044	0.876044	0.876044	0.876044	0.876044
0.873229	0.873229	0.873229	0.873229	0.873229	0.873229	0.873229	0.873229	0.873229	0.873229	0.873229	0.873229	0.873229	0.873229	0.873229	0.873229	0.873229	0.873229	0.873229	0.873229	0.873229	0.873229	0.873229	0.873229	0.873229	0.873229	0.873229	0.873229	0.873229	0.873229	0.873229	0.873229	0.873229	0.873229	0.873229	0.873229	0.873229	0.873229	0.873229	0.873229	0.873229	0.873229	0.873229	0.873229	0.873229	0.873229	0.873229	0.873229	0.873229	0.873229
0.868564	0.868564	0.868564	0.868564	0.868564	0.868564	0.868564	0.868564	0.868564	0.868564	0.868564	0.868564	0.868564	0.868564	0.868564	0.868564	0.868564	0.868564	0.868564	0.868564	0.868564	0.868564	0.868564	0.868564	0.868564	0.868564	0.868564	0.868564	0.868564	0.868564	0.868564	0.868564	0.868564	0.868564	0.868564	0.868564	0.868564	0.868564	0.868564	0.868564	0.868564	0.868564	0.868564	0.868564	0.868564	0.868564	0.868564	0.868564	0.868564	0.868564
0.862088	0.862088	0.862088	0.862088	0.862088	0.862088	0.862088	0.862088	0.862088	0.862088	0.862088	0.862088	0.862088	0.862088	0.862088	0.862088	0.862088	0.862088	0.862088	0.862088	0.862088	0.862088	0.862088	0.862088	0.862088	0.862088	0.862088	0.862088	0.862088	0.862088	0.862088	0.862088	0.862088	0.862088	0.862088	0.862088	0.862088	0.862088	0.862088	0.862088	0.862088	0.862088	0.862088	0.862088	0.862088	0.862088	0.862088	0.862088	0.862088	0.862088
0.853855	0.853855	0.853855	0.853855	0.853855	0.853855	0.853855	0.853855	0.853855	0.853855	0.853855	0.853855	0.853855	0.853855	0.853855	0.853855	0.853855	0.853855	0.853855	0.853855	0.853855	0.853855	0.853855	0.853855	0.853855	0.853855	0.853855	0.853855	0.853855	0.853855	0.853855	0.853855	0.853855	0.853855	0.853855	0.853855	0.853855	0.853855	0.853855	0.853855	0.853855	0.853855	0.853855	0.853855	0.853855	0.853855	0.853855	0.853855	0.853855	0.853855
0.843933	0.843933	0.843933	0.843933	0.843933	0.843933	0.843933	0.843933	0.843933	0.843933	0.843933	0.843933	0.843933	0.843933	0.843933	0.843933	0.843933	0.843933	0.843933	0.843933	0.843933	0.843933	0.843933	0.843933	0.843933	0.843933	0.843933	0.843933	0.843933	0.843933	0.843933	0.843933	0.843933	0.843933	0.843933	0.843933	0.843933	0.843933	0.843933	0.843933	0.843933	0.843933	0.843933	0.843933	0.843933	0.843933	0.843933	0.843933	0.843933	0.843933
0.832404	0.832404	0.832404	0.832404	0.832404	0.832404	0.832404	0.832404	0.832404	0.832404	0.832404	0.832404	0.832404	0.832404	0.832404	0.832404	0.832404	0.832404	0.832404	0.832404	0.832404	0.832404	0.832404	0.832404	0.832404	0.832404	0.832404	0.832404	0.832404	0.832404	0.832404	0.832404	0.832404	0.832404	0.832404	0.832404	0.832404	0.832404	0.832404	0.832404	0.832404	0.832404	0.832404	0.832404	0.832404	0.832404	0.832404	0.832404	0.832404	0.832404
0.819362	0.819362	0.819362	0.819362	0.819362	0.819362	0.819362	0.819362	0.819362	0.819362	0.819362	0.819362	0.819362	0.819362	0.819362	0.819362	0.819362	0.819362	0.819362	0.819362	0.819362	0.819362	0.819362	0.819362	0.819362	0.819362	0.819362	0.819362	0.819362	0.819362	0.819362	0.819362	0.819362	0.819362	0.819362	0.819362	0.819362	0.819362	0.819362	0.819362	0.819362	0.819362	0.819362	0.819362	0.819362	0.819362	0.819362	0.819362	0.819362	0.819362
0.804913	0.804913	0.804913	0.804913	0.804913	0.804913	0.804913	0.804913	0.804913	0.804913	0.804913	0.804913	0.804913	0.804913	0.804913	0.804913	0.804913	0.804913	0.804913	0.804913	0.804913	0.804913	0.804913	0.804913	0.804913	0.804913	0.804913	0.804913	0.804913	0.804913	0.804913	0.804913	0.804913	0.804913	0.804913	0.804913	0.804913	0.804913	0.804913	0.804913	0.804913	0.804913	0.804913	0.804913	0.804913	0.804913	0.804913	0.804913	0.804913	0.804913
0.789172	0.789172	0.789172	0.789172	0.789172	0.789172	0.789172	0.789172	0.789172	0.789172	0.789172	0.789172	0.789172	0.789172	0.789172	0.789172	0.789172	0.789172	0.789172	0.789172	0.789172	0.789172	0.789172	0.789172	0.789172	0.789172	0.789172	0.789172	0.789172	0.789172	0.789172	0.789172	0.789172	0.789172	0.789172	0.789172	0.789172	0.789172	0.789172	0.789172	0.789172	0.789172	0.789172	0.789172	0.789172	0.789172	0.789172	0.789172	0.789172	0.789172
0.772263	0.772263	0.772263	0.772263	0.772263	0.772263	0.772263	0.772263	0.772263	0.772263	0.772263	0.772263	0.772263	0.772263	0.772263	0.772263	0.772263	0.772263	0.772263	0.772263	0.772263	0.772263	0.772263	0.772263	0.772263	0.772263	0.772263	0.772263	0.772263	0.772263	0.772263	0.772263	0.772263	0.772263	0.772263	0.772263	0.772263	0.772263	0.772263	0.772263	0.772263	0.772263	0.772263	0.772263	0.772263	0.772263	0.772263	0.772263	0.772263	0.772263
0.754318	0.754318	0.754318	0.754318	0.754318	0.754318	0.754318	0.754318	0.754318	0.754318	0.754318	0.754318	0.754318	0.754318	0.754318	0.754318	0.754318	0.754318	0.754318	0.754318	0.754318	0.754318	0.754318	0.754318	0.754318	0.754318	0.754318	0.754318	0.754318	0.754318	0.754318	0.754318	0.754318	0.754318	0.754318	0.754318	0.754318	0.754318	0.754318	0.754318	0.754318	0.754318	0.754318	0.754318	0.754318	0.754318	0.754318	0.754318	0.754318	0.754318
0.735475	0.735475	0.735475	0.735475	0.735475	0.735475	0.735475	0.735475	0.735475	0.735475	0.735475	0.735475	0.735475	0.735475	0.735475	0.735475	0.735475	0.735475	0.735475	0.735475	0.735475	0.735475	0.735475	0.735475	0.735475	0.735475	0.735475	0.735475	0.735475	0.735475	0.735475	0.735475	0.735475	0.735475	0.735475	0.735475	0.735475	0.735475	0.735475	0.735475	0.735475	0.735475	0.735475	0.735475	0.735475	0.735475	0.735475	0.735475	0.735475	0.735475
0.715873	0.715873	0.715873	0.715873	0.715873	0.715873	0.715873	0.715873	0.715873	0.715873	0.715873	0.715873	0.715873	0.715873	0.715873	0.715873	0.715873	0.715873	0.715873	0.715873	0.715873	0.715873	0.715873	0.715873	0.715873	0.715873	0.715873	0.715873	0.715873	0.715873	0.715873	0.715873	0.715873	0.715873	0.715873	0.715873	0.715873	0.715873	0.715873	0.715873	0.715873	0.715873	0.715873	0.715873	0.715873	0.715873	0.715873	0.715873	0.715873	0.715873
0.695658	0.695658	0.695658	0.695658	0.695658	0.695658	0.695658	0.695658	0.695658	0.695658	0.695658	0.695658	0.695658	0.695658	0.695658	0.695658	0.695658	0.695658	0.695658	0.695658	0.695658	0.695658	0.695658	0.695658	0.695658	0.695658	0.695658	0.695658	0.695658	0.695658	0.695658	0.695658	0.695658	0.695658	0.695658	0.695658	0.695658	0.695658	0.695658	0.695658	0.695658	0.695658	0.695658	0.695658	0.695658	0.695658	0.695658	0.695658	0.695658	0.695658
0.674972	0.674972	0.674972	0.674972	0.674972	0.674972	0.674972	0.674972	0.674972	0.674972	0.674972	0.674972	0.674972	0.674972	0.674972	0.674972	0.674972	0.674972	0.674972	0.674972	0.674972	0.674972	0.674972	0.674972	0.674972	0.674972	0.674972	0.674972	0.674972	0.674972	0.674972	0.674972	0.674972	0.674972	0.674972	0.674972	0.674972	0.674972	0.674972	0.674972	0.674972	0.674972	0.674972	0.674972	0.674972	0.674972	0.674972	0.674972	0.674972	0.674972
0.653961	0.653961	0.653961	0.653961	0.653961	0.653961	0.653961	0.653961	0.653961	0.653961	0.653961	0.653961	0.653961	0.653961	0.653961	0.653961	0.653961	0.653961	0.653961	0.653961	0.653961	0.653961	0.653961	0.653961	0.653961	0.653961	0.653961	0.653961	0.653961	0.653961	0.653961	0.653961	0.653961	0.653961	0.653961	0.653961	0.653961	0.653961	0.653961	0.653961	0.653961	0.653961	0.653961	0.653961	0.653961	0.653961	0.653961	0.653961	0.653961	0.653961
0.632766	0.632766	0.632766	0.632766	0.632766	0.632766	0.632766	0.632766	0.632766	0.632766	0.632766	0.632766	0.632766	0.632766	0.632766	0.632766	0.632766	0.632766	0.632766	0.632766	0.632766	0.632766	0.632766	0.632766	0.632766	0.632766	0.632766	0.632766	0.632766	0.632766	0.632766	0.632766	0.632766	0.632766	0.632766	0.632766	0.632766	0.632766	0.632766	0.632766	0.632766	0.632766	0.632766	0.632766	0.632766	0.632766	0.632766	0.632766	0.632766	0.632766
0.611524	0.611524	0.611524	0.611524	0.611524	0.611524	0.611524	0.611524	0.611524	0.611524	0.611524	0.611524	0.611524	0.611524	0.611524	0.611524	0.611524	0.611524	0.611524	0.611524	0.611524	0.611524	0.611524	0.611524	0.611524	0.611524	0.611524	0.611524	0.611524	0.611524	0.611524	0.611524	0.611524	0.611524	0.611524	0.611524	0.611524	0.611524	0.611524	0.611524	0.611524	0.611524	0.611524	0.611524	0.611524	0.611524	0.611524	0.611524	0.611524	0.611524
0.590368	0.590368	0.590368	0.590368	0.590368	0.590368	0.590368	0.590368	0.590368	0.590368	0.590368	0.590368	0.590368	0.590368	0.590368	0.590368	0.590368	0.590368	0.590368	0.590368	0.590368	0.590368	0.590368	0.590368	0.590368	0.590368	0.590368	0.590368	0.590368	0.590368	0.590368	0.590368	0.590368	0.590368	0.590368	0.590368	0.590368	0.590368	0.590368	0.590368	0.590368	0.590368	0.590368	0.590368	0.590368	0.590368	0.590368	0.590368	0.590368	0.590368
0.569423	0.569423	0.569423	0.569423	0.569423	0.569423	0.569423	0.569423	0.569423	0.569423	0.569423	0.569423	0.569423	0.569423	0.569423	0.569423	0.569423	0.569423	0.569423	0.569423	0.569423	0.569423	0.569423	0.569423	0.569423	0.569423	0.569423	0.569423	0.569423	0.569423	0.569423	0.569423	0.569423	0.569423	0.569423	0.569423	0.569423	0.569423	0.569423	0.569423	0.569423	0.569423	0.569423	0.569423	0.569423	0.569423	0.569423	0.569423	0.569423	0.569423
0.548809	0.548809	0.548809	0.548809	0.548809	0.548809	0.548809	0.548809	0.548809	0.548809	0.548809	0.548809	0.548809	0.548809	0.548809	0.548809	0.548809	0.548809	0.548809	0.548809	0.548809	0.548809	0.548809	0.548809	0.548809	0.548809	0.548809	0.548809	0.548809	0.548809	0.548809	0.548809	0.548809	0.548809	0.548809	0.548809	0.548809	0.548809	0.548809	0.548809	0.548809	0.548809	0.548809	0.548809	0.548809	0.548809	0.548809	0.548809	0.548809	0.548809
0.528636	0.528636	0.528636	0.528636	0.528636	0.528636	0.528636	0.528636	0.528636	0.528636	0.528636	0.528636	0.528636	0.528636	0.528636	0.528636	0.528636	0.528636	0.528636	0.528636	0.528636	0.528636	0.528636	0.528636	0.528636	0.528636	0.528636	0.528636	0.528636	0.528636	0.528636	0.528636	0.528636	0.528636	0.528636	0.528636	0.528636	0.528636	0.528636	0.528636	0.528636	0.528636	0.528636	0.528636	0.528636	0.528636	0.528636	0.528636	0.528636	0.528636
0.509003	0.509003	0.509003	0.509003	0.509003	0.509003	0.509003	0.509003	0.509003	0.509003	0.509003	0.509003	0.509003	0.509003	0.509003	0.509003	0.509003	0.509003	0.509003	0.509003	0.509003	0.509003	0.509003	0.509003	0.509003	0.509003	0.509003	0.509003	0.509003	0.509003	0.509003	0.509003	0.509003	0.509003	0.509003	0.509003	0.509003	0.509003	0.509003	0.509003	0.509003	0.509003	0.509003	0.509003	0.509003	0.509003	0.509003	0.509003	0.509003	0.509003
0.49	0.49	0.49	0.49	0.49	0.49	0.49	0.49	0.49	0.49	0.49	0.49	0.49	0.49	0.49	0.49	0.49	0.49	0.49	0.49	0.49	0.49	0.49	0.49	0.49	0.49	0.49	0.49	0.49	0.49	0.49	0.49	0.49	0.49	0.49	0.49	0.49	0.49	0.49	0.49	0.49	0.49	0.49	0.49	0.49	0.49	0.49	0.49	0.49	0.49
0.471707	0.471707	0.471707	0.471707	0.471707	0.471707	0.471707	0.471707	0.471707	0.471707	0.471707	0.471707	0.471707	0.471707	0.471707	0.471707	0.471707	0.471707	0.471707	0.471707	0.471707	0.471707	0.471707	0.471707	0.471707	0.471707	0.471707	0.471707	0.471707	0.471707	0.471707	0.471707	0.471707	0.471707	0.471707	0.471707	0.471707	0.471707	0.471707	0.471707	0.471707	0.471707	0.471707	0.471707	0.471707	0.471707	0.471707	0.471707	0.471707	0.471707
0.454192	0.454192	0.454192	0.454192	0.454192	0.454192	0.454192	0.454192	0.454192	0.454192	0.454192	0.454192	0.454192	0.454192	0.454192	0.454192	0.454192	0.454192	0.454192	0.454192	0.454192	0.454192	0.454192	0.454192	0.454192	0.454192	0.454192	0.454192	0.454192	0.454192	0.454192	0.454192	0.454192	0.454192	0.454192	0.454192	0.454192	0.454192	0.454192	0.454192	0.454192	0.454192	0.454192	0.454192	0.454192	0.454192	0.454192	0.454192	0.454192	0.454192
0.437511	0.437511	0.437511	0.437511	0.437511	0.437511	0.437511	0.437511	0.437511	0.437511	0.437511	0.437511	0.437511	0.437511	0.437511	0.437511	0.437511	0.437511	0.437511	0.437511	0.437511	0.437511	0.437511	0.437511	0.437511	0.437511	0.437511	0.437511	0.437511	0.437511	0.437511	0.437511	0.437511	0.437511	0.437511	0.437511	0.437511	0.437511	0.437511	0.437511	0.437511	0.437511	0.437511	0.437511	0.437511	0.437511	0.437511	0.437511	0.437511	0.437511
0.421709	0.421709	0.421709	0.421709	0.421709	0.421709	0.421709	0.421709	0.421709	0.421709	0.421709	0.421709	0.421709	0.421709	0.421709	0.421709	0.421709	0.421709	0.421709	0.421709	0.421709	0.421709	0.421709	0.421709	0.421709	0.421709	0.421709	0.421709	0.421709	0.421709	0.421709	0.421709	0.421709	0.421709	0.421709	0.421709	0.421709	0.421709	0.421709	0.421709	0.421709	0.421709	0.421709	0.421709	0.421709	0.421709	0.421709	0.421709	0.421709	0.421709
0.406821	0.406821	0.406821	0.406821	0.406821	0.406821	0.406821	0.406821	0.406821	0.406821	0.406821	0.406821	0.406821	0.406821	0.406821	0.406821	0.406821	0.406821	0.406821	0.406821	0.406821	0.406821	0.406821	0.406821	0.406821	0.406821	0.406821	0.406821	0.406821	0.406821	0.406821	0.406821	0.406821	0.406821	0.406821	0.406821	0.406821	0.406821	0.406821	0.406821	0.406821	0.406821	0.406821	0.406821	0.406821	0.406821	0.406821	0.406821	0.406821	0.406821
0.392869	0.392869	0.392869	0.392869	0.392869	0.392869	0.392869	0.392869	0.392869	0.392869	0.392869	0.392869	0.392869	0.392869	0.392869	0.392869	0.392869	0.392869	0.392869	0.392869	0.392869	0.392869	0.392869	0.392869	0.392869	0.392869	0.392869	0.392869	0.392869	0.392869	0.392869	0.392869	0.392869	0.392869	0.392869	0.392869	0.392869	0.392869	0.392869	0.392869	0.392869	0.392869	0.392869	0.392869	0.392869	0.392869	0.392869	0.392869	0.392869	0.392869
0.379866	0.379866	0.379866	0.379866	0.379866	0.379866	0.379866	0.379866	0.379866	0.379866	0.379866	0.379866	0.379866	0.379866	0.379866	0.379866	0.379866	0.379866	0.379866	0.379866	0.379866	0.379866	0.379866	0.379866	0.379866	0.379866	0.379866	0.379866	0.379866	0.379866	0.379866	0.379866	0.379866	0.379866	0.379866	0.379866	0.379866	0.379866	0.379866	0.379866	0.379866	0.379866	0.379866	0.379866	0.379866	0.379866	0.379866	0.379866	0.379866	0.379866
0.367814	0.367814	0.367814	0.367814	0.367814	0.367814	0.367814	0.367814	0.367814	0.367814	0.367814	0.367814	0.367814	0.367814	0.367814	0.367814	0.367814	0.367814	0.367814	0.367814	0.367814	0.367814	0.367814	0.367814	0.367814	0.367814	0.367814	0.367814	0.367814	0.367814	0.367814	0.367814	0.367814	0.367814	0.367814	0.367814	0.367814	0.367814	0.367814	0.367814	0.367814	0.367814	0.367814	0.367814	0.367814	0.367814	0.367814	0.367814	0.367814	0.367814
0.356707	0.356707	0.356707	0.356707	0.356707	0.356707	0.356707	0.356707	0.356707	0.356707	0.356707	0.356707	0.356707	0.356707	0.356707	0.356707	0.356707	0.356707	0.356707	0.356707	0.356707	0.356707	0.356707	0.356707	0.356707	0.356707	0.356707	0.356707	0.356707	0.356707	0.356707	0.356707	0.356707	0.356707	0.356707	0.356707	0.356707	0.356707	0.356707	0.356707	0.356707	0.356707	0.356707	0.356707	0.356707	0.356707	0.356707	0.356707	0.356707	0.356707
0.346531	0.346531	0.346531	0.346531	0.346531	0.346531	0.346531	0.346531	0.346531	0.346531	0.346531	0.346531	0.346531	0.346531	0.346531	0.346531	0.346531	0.346531	0.346531	0.346531	0.346531	0.346531	0.346531	0.346531	0.346531	0.346531	0.346531	0.346531	0.346531	0.346531	0.346531	0.346531	0.346531	0.346531	0.346531	0.346531	0.346531	0.346531	0.346531	0.346531	0.346531	0.346531	0.346531	0.346531	0.346531	0.346531	0.346531	0.346531	0.346531	0.346531
0.337263	0.337263	0.337263	0.337263	0.337263	0.337263	0.337263	0.337263	0.337263	0.337263	0.337263	0.337263	0.337263	0.337263	0.337263	0.337263	0.337263	0.337263	0.337263	0.337263	0.337263	0.337263	0.337263	0.337263	0.337263	0.337263	0.337263	0.337263	0.337263	0.337263	0.337263	0.337263	0.337263	0.337263	0.337263	0.337263	0.337263	0.337263	0.337263	0.337263	0.337263	0.337263	0.337263	0.337263	0.337263	0.337263	0.337263	0.337263	0.337263	0.337263
0.328874	0.328874	0.328874	0.328874	0.328874	0.328874	0.328874	0.328874	0.328874	0.328874	0.328874	0.328874	0.328874	0.328874	0.328874	0.328874	0.328874	0.328874	0.328874	0.328874	0.328874	0.328874	0.328874	0.328874	0.328874	0.328874	0.328874	0.328874	0.328874	0.328874	0.328874	0.328874	0.328874	0.328874	0.328874	0.328874	0.328874	0.328874	0.328874	0.328874	0.328874	0.328874	0.328874	0.328874	0.328874	0.328874	0.328874	0.328874	0.328874	0.328874
0.321333	0.321333	0.321333	0.321333	0.321333	0.321333	0.321333	0.321333	0.321333	0.321333	0.321333	0.321333	0.321333	0.321333	0.321333	0.321333	0.321333	0.321333	0.321333	0.321333	0.321333	0.321333	0.321333	0.321333	0.321333	0.321333	0.321333	0.321333	0.321333	0.321333	0.321333	0.321333	0.321333	0.321333	0.321333	0.321333	0.321333	0.321333	0.321333	0.321333	0.321333	0.321333	0.321333	0.321333	0.321333	0.321333	0.321333	0.321333	0.321333	0.321333
0.314601	0.314601	0.314601	0.314601	0.314601	0.314601	0.314601	0.314601	0.314601	0.314601	0.314601	0.314601	0.314601	0.314601	0.314601	0.314601	0.314601	0.314601	0.314601	0.314601	0.314601	0.314601	0.314601	0.314601	0.314601	0.314601	0.314601	0.314601	0.314601	0.314601	0.314601	0.314601	0.314601	0.314601	0.314601	0.314601	0.314601	0.314601	0.314601	0.314601	0.314601	0.314601	0.314601	0.314601	0.314601	0.314601	0.314601	0.314601	0.314601	0.314601
0.30864	0.30864	0.30864	0.30864	0.30864	0.30864	0.30864	0.30864	0.30864	0.30864	0.30864	0.30864	0.30864	0.30864	0.30864	0.30864	0.30864	0.30864	0.30864	0.30864	0.30864	0.30864	0.30864	0.30864	0.30864	0.30864	0.30864	0.30864	0.30864	0.30864	0.30864	0.30864	0.30864	0.30864	0.30864	0.30864	0.30864	0.30864	0.30864	0.30864	0.30864	0.30864	0.30864	0.30864	0.30864	0.30864	0.30864	0.30864	0.30864	0.30864
0.303407	0.303407	0.303407	0.303407	0.303407	0.303407	0.303407	0.303407	0.303407	0.303407	0.303407	0.303407	0.303407	0.303407	0.303407	0.303407	0.303407	0.303407	0.303407	0.303407	0.303407	0.303407	0.303407	0.303407	0.303407	0.303407	0.303407	0.303407	0.303407	0.303407	0.303407	0.303407	0.303407	0.303407	0.303407	0.303407	0.303407	0.303407	0.303407	0.303407	0.303407	0.303407	0.303407	0.303407	0.303407	0.303407	0.303407	0.303407	0.303407	0.303407
0.298862	0.298862	0.298862	0.298862	0.298862	0.298862	0.298862	0.298862	0.298862	0.298862	0.298862	0.298862	0.298862	0.298862	0.298862	0.298862	0.298862	0.298862	0.298862	0.298862	0.298862	0.298862	0.298862	0.298862	0.298862	0.298862	0.298862	0.298862	0.298862	0.298862	0.298862	0.298862	0.298862	0.298862	0.298862	0.298862	0.298862	0.298862	0.298862	0.298862	0.298862	0.298862	0.298862	0.298862	0.298862	0.298862	0.298862	0.298862	0.298862	0.298862
0.294964	0.294964	0.294964	0.294964	0.294964	0.294964	0.294964	0.294964	0.294964	0.294964	0.294964	0.294964	0.294964	0.294964	0.294964	0.294964	0.294964	0.294964	0.294964	0.294964	0.294964	0.294964	0.294964	0.294964	0.294964	0.294964	0.294964	0.294964	0.294964	0.294964	0.294964	0.294964	0.294964	0.294964	0.294964	0.294964	0.294964	0.294964	0.294964	0.294964	0.294964	0.294964	0.294964	0.294964	0.294964	0.294964	0.294964	0.294964	0.294964	0.294964
0.291674	0.291674	0.291674	0.291674	0.291674	0.291674	0.291674	0.291674	0.291674	0.291674	0.291674	0.291674	0.291674	0.291674	0.291674	0.291674	0.291674	0.291674	0.291674	0.291674	0.291674	0.291674	0.291674	0.291674	0.291674	0.291674	0.291674	0.291674	0.291674	0.291674	0.291674	0.291674	0.291674	0.291674	0.291674	0.291674	0.291674	0.291674	0.291674	0.291674	0.291674	0.291674	0.291674	0.291674	0.291674	0.291674	0.291674	0.291674	0.291674	0.291674
0.288956	0.288956	0.288956	0.288956	0.288956	0.288956	0.288956	0.288956	0.288956	0.288956	0.288956	0.288956	0.288956	0.288956	0.288956	0.288956	0.288956	0.288956	0.288956	0.288956	0.288956	0.288956	0.288956	0.288956	0.288956	0.288956	0.288956	0.288956	0.288956	0.288956	0.288956	0.288956	0.288956	0.288956	0.288956	0.288956	0.288956	0.288956	0.288956	0.288956	0.288956	0.288956	0.288956	0.288956	0.288956	0.288956	0.288956	0.288956	0.288956	0.288956
0.286779	0.286779	0.286779	0.286779	0.286779	0.286779	0.286779	0.286779	0.286779	0.286779	0.286779	0.286779	0.286779	0.286779	0.286779	0.286779	0.286779	0.286779	0.286779	0.286779	0.286779	0.286779	0.286779	0.286779	0.286779	0.286779	0.286779	0.286779	0.286779	0.286779	0.286779	0.286779	0.286779	0.286779	0.286779	0.286779	0.286779	0.286779	0.286779	0.286779	0.286779	0.286779	0.286779	0.286779	0.286779	0.286779	0.286779	0.286779	0.286779	0.286779
0.285116	0.285116	0.285116	0.285116	0.285116	0.285116	0.285116	0.285116	0.285116	0.285116	0.285116	0.285116	0.285116	0.285116	0.285116	0.285116	0.285116	0.285116	0.285116	0.285116	0.285116	0.285116	0.285116	0.285116	0.285116	0.285116	0.285116	0.285116	0.285116	0.285116	0.285116	0.285116	0.285116	0.285116	0.285116	0.285116	0.285116	0.285116	0.285116	0.285116	0.285116	0.285116	0.285116	0.285116	0.285116	0.285116	0.285116	0.285116	0.285116	0.285116
0.283943	0.283943	0.283943	0.283943	0.283943	0.283943	0.283943	0.283943	0.283943	0.283943	0.283943	0.283943	0.283943	0.283943	0.283943	0.283943	0.283943	0.283943	0.283943	0.283943	0.283943	0.283943	0.283943	0.283943	0.283943	0.283943	0.283943	0.283943	0.283943	0.283943	0.283943	0.283943	0.283943	0.283943	0.283943	0.283943	0.283943	0.283943	0.283943	0.283943	0.283943	0.283943	0.283943	0.283943	0.283943	0.283943	0.283943	0.283943	0.283943	0.283943
0.283246	0.283246	0.283246	0.283246	0.283246	0.283246	0.283246	0.283246	0.283246	0.283246	0.283246	0.283246	0.283246	0.283246	0.283246	0.283246	0.283246	0.283246	0.283246	0.283246	0.283246	0.283246	0.283246	0.283246	0.283246	0.283246	0.283246	0.283246	0.283246	0.283246	0.283246	0.283246	0.283246	0.283246	0.283246	0.283246	0.283246	0.283246	0.283246	0.283246	0.283246	0.283246	0.283246	0.283246	0.283246	0.283246	0.283246	0.283246	0.283246	0.283246
0.283015	0.283015	0.283015	0.283015	0.283015	0.283015	0.283015	0.283015	0.283015	0.283015	0.283015	0.283015	0.283015	0.283015	0.283015	0.283015	0.283015	0.283015	0.283015	0.283015	0.283015	0.283015	0.283015	0.283015	0.283015	0.283015	0.283015	0.283015	0.283015	0.283015	0.283015	0.283015	0.283015	0.283015	0.283015	0.283015	0.283015	0.283015	0.283015	0.283015	0.283015	0.283015	0.283015	0.283015	0.283015	0.283015	0.283015	0.283015	0.283015	0.283015
0.283246	0.283246	0.283246	0.283246	0.283246	0.283246	0.283246	0.283246	0.283246	0.283246	0.283246	0.283246	0.283246	0.283246	0.283246	0.283246	0.283246	0.283246	0.283246	0.283246	0.283246	0.283246	0.283246	0.283246	0.283246	0.283246	0.283246	0.283246	0.283246	0.283246	0.283246	0.283246	0.283246	0.283246	0.283246	0.283246	0.283246	0.283246	0.283246	0.283246	0.283246	0.283246	0.283246	0.283246	0.283246	0.283246	0.283246	0.283246	0.283246	0.283246
0.283943	0.283943	0.283943	0.283943	0.283943	0.283943	0.283943	0.283943	0.283943	0.283943	0.283943	0.283943	0.283943	0.283943	0.283943	0.283943	0.283943	0.283943	0.283943	0.283943	0.283943	0.283943	0.283943	0.283943	0.283943	0.283943	0.283943	0.283943	0.283943	0.283943	0.283943	0.283943	0.283943	0.283943	0.283943	0.283943	0.283943	0.283943	0.283943	0.283943	0.283943	0.283943	0.283943	0.283943	0.283943	0.283943	0.283943	0.283943	0.283943	0.283943
0.285116	0.285116	0.285116	0.285116	0.285116	0.285116	0.285116	0.285116	0.285116	0.285116	0.285116	0.285116	0.285116	0.285116	0.285116	0.285116	0.285116	0.285116	0.285116	0.285116	0.285116	0.285116	0.285116	0.285116	0.285116	0.285116	0.285116	0.285116	0.285116	0.285116	0.285116	0.285116	0.285116	0.285116	0.285116	0.285116	0.285116	0.285116	0.285116	0.285116	0.285116	0.285116	0.285116	0.285116	0.285116	0.285116	0.285116	0.285116	0.285116	0.285116
0.286779	0.286779	0.286779	0.286779	0.286779	0.286779	0.286779	0.286779	0.286779	0.286779	0.286779	0.286779	0.286779	0.286779	0.286779	0.286779	0.286779	0.286779	0.286779	0.286779	0.286779	0.286779	0.286779	0.286779	0.286779	0.286779	0.286779	0.286779	0.286779	0.286779	0.286779	0.286779	0.286779	0.286779	0.286779	0.286779	0.286779	0.286779	0.286779	0.286779	0.286779	0.286779	0.286779	0.286779	0.286779	0.286779	0.286779	0.286779	0.286779	0.286779
0.288956	0.288956	0.288956	0.288956	0.288956	0.288956	0.288956	0.288956	0.288956	0.288956	0.288956	0.288956	0.288956	0.288956	0.288956	0.288956	0.288956	0.288956	0.288956	0.288956	0.288956	0.288956	0.288956	0.288956	0.288956	0.288956	0.288956	0.288956	0.288956	0.288956	0.288956	0.288956	0.288956	0.288956	0.288956	0.288956	0.288956	0.288956	0.288956	0.288956	0.288956	0.288956	0.288956	0.288956	0.288956	0.288956	0.288956	0.288956	0.288956	0.288956
0.291674	0.291674	0.291674	0.291674	0.291674	0.291674	0.291674	0.291674	0.291674	0.291674	0.291674	0.291674	0.291674	0.291674	0.291674	0.291674	0.291674	0.291674	0.291674	0.291674	0.291674	0.291674	0.291674	0.291674	0.291674	0.291674	0.291674	0.291674	0.291674	0.291674	0.291674	0.291674	0.291674	0.291674	0.291674	0.291674	0.291674	0.291674	0.291674	0.291674	0.291674	0.291674	0.291674	0.291674	0.291674	0.291674	0.291674	0.291674	0.291674	0.291674
0.294964	0.294964	0.294964	0.294964	0.294964	0.294964	0.294964	0.294964	0.294964	0.294964	0.294964	0.294964	0.294964	0.294964	0.294964	0.294964	0.294964	0.294964	0.294964	0.294964	0.294964	0.294964	0.294964	0.294964	0.294964	0.294964	0.294964	0.294964	0.294964	0.294964	0.294964	0.294964	0.294964	0.294964	0.294964	0.294964	0.294964	0.294964	0.294964	0.294964	0.294964	0.294964	0.294964	0.294964	0.294964	0.294964	0.294964	0.294964	0.294964	0.294964
0.298862	0.298862	0.298862	0.298862	0.298862	0.298862	0.298862	0.298862	0.298862	0.298862	0.298862	0.298862	0.298862	0.298862	0.298862	0.298862	0.298862	0.298862	0.298862	0.298862	0.298862	0.298862	0.298862	0.298862	0.298862	0.298862	0.298862	0.298862	0.298862	0.298862	0.298862	0.298862	0.298862	0.298862	0.298862	0.298862	0.298862	0.298862	0.298862	0.298862	0.298862	0.298862	0.298862	0.298862	0.298862	0.298862	0.298862	0.298862	0.298862	0.298862
0.303407	0.303407	0.303407	0.303407	0.303407	0.303407	0.303407	0.303407	0.303407	0.303407	0.303407	0.303407	0.303407	0.303407	0.303407	0.303407	0.303407	0.303407	0.303407	0.303407	0.303407	0.303407	0.303407	0.303407	0.303407	0.303407	0.303407	0.303407	0.303407	0.303407	0.303407	0.303407	0.303407	0.303407	0.303407	0.303407	0.303407	0.303407	0.303407	0.303407	0.303407	0.303407	0.303407	0.303407	0.303407	0.303407	0.303407	0.303407	0.303407	0.303407
0.30864	0.30864	0.30864	0.30864	0.30864	0.30864	0.30864	0.30864	0.30864	0.30864	0.30864	0.30864	0.30864	0.30864	0.30864	0.30864	0.30864	0.30864	0.30864	0.30864	0.30864	0.30864	0.30864	0.30864	0.30864	0.30864	0.30864	0.30864	0.30864	0.30864	0.30864	0.30864	0.30864	0.30864	0.30864	0.30864	0.30864	0.30864	0.30864	0.30864	0.30864	0.30864	0.30864	0.30864	0.30864	0.30864	0.30864	0.30864	0.30864	0.30864
0.314601	0.314601	0.314601	0.314601	0.314601	0.314601	0.314601	0.314601	0.314601	0.314601	0.314601	0.314601	0.314601	0.314601	0.314601	0.314601	0.314601	0.314601	0.314601	0.314601	0.314601	0.314601	0.314601	0.314601	0.314601	0.314601	0.314601	0.314601	0.314601	0.314601	0.314601	0.314601	0.314601	0.314601	0.314601	0.314601	0.314601	0.314601	0.314601	0.314601	0.314601	0.314601	0.314601	0.314601	0.314601	0.314601	0.314601	0.314601	0.314601	0.314601
0.321333	0.321333	0.321333	0.321333	0.321333	0.321333	0.321333	0.321333	0.321333	0.321333	0.321333	0.321333	0.321333	0.321333	0.321333	0.321333	0.321333	0.321333	0.321333	0.321333	0.321333	0.321333	0.321333	0.321333	0.321333	0.321333	0.321333	0.321333	0.321333	0.321333	0.321333	0.321333	0.321333	0.321333	0.321333	0.321333	0.321333	0.321333	0.321333	0.321333	0.321333	0.321333	0.321333	0.321333	0.321333	0.321333	0.321333	0.321333	0.321333	0.321333
0.328874	0.328874	0.328874	0.328874	0.328874	0.328874	0.328874	0.328874	0.328874	0.328874	0.328874	0.328874	0.328874	0.328874	0.328874	0.328874	0.328874	0.328874	0.328874	0.328874	0.328874	0.328874	0.328874	0.328874	0.328874	0.328874	0.328874	0.328874	0.328874	0.328874	0.328874	0.328874	0.328874	0.328874	0.328874	0.328874	0.328874	0.328874	0.328874	0.328874	0.328874	0.328874	0.328874	0.328874	0.328874	0.328874	0.328874	0.328874	0.328874	0.328874
0.337263	0.337263	0.337263	0.337263	0.337263	0.337263	0.337263	0.337263	0.337263	0.337263	0.337263	0.337263	0.337263	0.337263	0.337263	0.337263	0.337263	0.337263	0.337263	0.337263	0.337263	0.337263	0.337263	0.337263	0.337263	0.337263	0.337263	0.337263	0.337263	0.337263	0.337263	0.337263	0.337263	0.337263	0.337263	0.337263	0.337263	0.337263	0.337263	0.337263	0.337263	0.337263	0.337263	0.337263	0.337263	0.337263	0.337263	0.337263	0.337263	0.337263
0.346531	0.346531	0.346531	0.346531	0.346531	0.346531	0.346531	0.346531	0.346531	0.346531	0.346531	0.346531	0.346531	0.346531	0.346531	0.346531	0.346531	0.346531	0.346531	0.346531	0.346531	0.346531	0.346531	0.346531	0.346531	0.346531	0.346531	0.346531	0.346531	0.346531	0.346531	0.346531	0.346531	0.346531	0.346531	0.346531	0.346531	0.346531	0.346531	0.346531	0.346531	0.346531	0.346531	0.346531	0.346531	0.346531	0.346531	0.346531	0.346531	0.346531
0.356707	0.356707	0.356707	0.356707	0.356707	0.356707	0.356707	0.356707	0.356707	0.356707	0.356707	0.356707	0.356707	0.356707	0.356707	0.356707	0.356707	0.356707	0.356707	0.356707	0.356707	0.356707	0.356707	0.356707	0.356707	0.356707	0.356707	0.356707	0.356707	0.356707	0.356707	0.356707	0.356707	0.356707	0.356707	0.356707	0.356707	0.356707	0.356707	0.356707	0.356707	0.356707	0.356707	0.356707	0.356707	0.356707	0.356707	0.356707	0.356707	0.356707
0.367814	0.367814	0.367814	0.367814	0.367814	0.367814	0.367814	0.367814	0.367814	0.367814	0.367814	0.367814	0.367814	0.367814	0.367814	0.367814	0.367814	0.367814	0.367814	0.367814	0.367814	0.367814	0.367814	0.367814	0.367814	0.367814	0.367814	0.367814	0.367814	0.367814	0.367814	0.367814	0.367814	0.367814	0.367814	0.367814	0.367814	0.367814	0.367814	0.367814	0.367814	0.367814	0.367814	0.367814	0.367814	0.367814	0.367814	0.367814	0.367814	0.367814
0.379866	0.379866	0.379866	0.379866	0.379866	0.379866	0.379866	0.379866	0.379866	0.379866	0.379866	0.379866	0.379866	0.379866	0.379866	0.379866	0.379866	0.379866	0.379866	0.379866	0.379866	0.379866	0.379866	0.379866	0.379866	0.379866	0.379866	0.379866	0.379866	0.379866	0.379866	0.379866	0.379866	0.379866	0.379866	0.379866	0.379866	0.379866	0.379866	0.379866	0.379866	0.379866	0.379866	0.379866	0.379866	0.379866	0.379866	0.379866	0.379866	0.379866
0.392869	0.392869	0.392869	0.392869	0.392869	0.392869	0.392869	0.392869	0.392869	0.392869	0.392869	0.392869	0.392869	0.392869	0.392869	0.392869	0.392869	0.392869	0.392869	0.392869	0.392869	0.392869	0.392869	0.392869	0.392869	0.392869	0.392869	0.392869	0.392869	0.392869	0.392869	0.392869	0.392869	0.392869	0.392869	0.392869	0.392869	0.392869	0.392869	0.392869	0.392869	0.392869	0.392869	0.392869	0.392869	0.392869	0.392869	0.392869	0.392869	0.392869
0.406821	0.406821	0.406821	0.406821	0.406821	0.406821	0.406821	0.406821	0.406821	0.406821	0.406821	0.406821	0.406821	0.406821	0.406821	0.406821	0.406821	0.406821	0.406821	0.406821	0.406821	0.406821	0.406821	0.406821	0.406821	0.406821	0.406821	0.406821	0.406821	0.406821	0.406821	0.406821	0.406821	0.406821	0.406821	0.406821	0.406821	0.406821	0.406821	0.406821	0.406821	0.406821	0.406821	0.406821	0.406821	0.406821	0.406821	0.406821	0.406821	0.406821
0.421709	0.421709	0.421709	0.421709	0.421709	0.421709	0.421709	0.421709	0.421709	0.421709	0.421709	0.421709	0.421709	0.421709	0.421709	0.421709	0.421709	0.421709	0.421709	0.421709	0.421709	0.421709	0.421709	0.421709	0.421709	0.421709	0.421709	0.421709	0.421709	0.421709	0.421709	0.421709	0.421709	0.421709	0.421709	0.421709	0.421709	0.421709	0.421709	0.421709	0.421709	0.421709	0.421709	0.421709	0.421709	0.421709	0.421709	0.421709	0.421709	0.421709
0.437511	0.437511	0.437511	0.437511	0.437511	0.437511	0.437511	0.437511	0.437511	0.437511	0.437511	0.437511	0.437511	0.437511	0.437511	0.437511	0.437511	0.437511	0.437511	0.437511	0.437511	0.437511	0.437511	0.437511	0.437511	0.437511	0.437511	0.437511	0.437511	0.437511	0.437511	0.437511	0.437511	0.437511	0.437511	0.437511	0.437511	0.437511	0.437511	0.437511	0.437511	0.437511	0.437511	0.437511	0.437511	0.437511	0.437511	0.437511	0.437511	0.437511
0.454192	0.454192	0.454192	0.454192	0.454192	0.454192	0.454192	0.454192	0.454192	0.454192	0.454192	0.454192	0.454192	0.454192	0.454192	0.454192	0.454192	0.454192	0.454192	0.454192	0.454192	0.454192	0.454192	0.454192	0.454192	0.454192	0.454192	0.454192	0.454192	0.454192	0.454192	0.454192	0.454192	0.454192	0.454192	0.454192	0.454192	0.454192	0.454192	0.454192	0.454192	0.454192	0.454192	0.454192	0.454192	0.454192	0.454192	0.454192	0.454192	0.454192
0.471707	0.471707	0.471707	0.471707	0.471707	0.471707	0.471707	0.471707	0.471707	0.471707	0.471707	0.471707	0.471707	0.471707	0.471707	0.471707	0.471707	0.471707	0.471707	0.471707	0.471707	0.471707	0.471707	0.471707	0.471707	0.471707	0.471707	0.471707	0.471707	0.471707	0.471707	0.471707	0.471707	0.471707	0.471707	0.471707	0.471707	0.471707	0.471707	0.471707	0.471707	0.471707	0.471707	0.471707	0.471707	0.471707	0.471707	0.471707	0.471707	0.471707
0.49	0.49	0.49	0.49	0.49	0.49	0.49	0.49	0.49	0.49	0.49	0.49	0.49	0.49	0.49	0.49	0.49	0.49	0.49	0.49	0.49	0.49	0.49	0.49	0.49	0.49	0.49	0.49	0.49	0.49	0.49	0.49	0.49	0.49	0.49	0.49	0.49	0.49	0.49	0.49	0.49	0.49	0.49	0.49	0.49	0.49	0.49	0.49	0.49	0.49
[truncated: 51 more columns]

## Sheet: S1
0	-1.38778e-17	0	-2.77556e-17	0	-1.38778e-17	-8.32667e-17	-2.77556e-17	-2.77556e-17	-5.55112e-17	-1.11022e-16	-1.11022e-16	-2.77556e-17	-5.55112e-17	-1.11022e-16	0	-5.55112e-17	-1.11022e-16	-5.55112e-17	-1.11022e-16	-5.55112e-17	-1.11022e-16	-1.11022e-16	-1.11022e-16	-1.11022e-16	-5.55112e-17	-1.11022e-16	-1.11022e-16	-1.11022e-16	-1.11022e-16	-1.11022e-16	-1.11022e-16	-1.11022e-16	-1.11022e-16	2.77556e-17	-1.11022e-16	-5.55112e-17	0	0	-8.32667e-17	-8.32667e-17	-5.55112e-17	-1.11022e-16	0	-2.77556e-17	-2.77556e-17	0	-2.77556e-17	-1.38778e-17	0
0	-0.00119319	-0.00238167	-0.00356075	-0.00472577	-0.00587215	-0.00699535	-0.00809094	-0.00915461	-0.0101821	-0.0111695	-0.0121128	-0.0130082	-0.0138524	-0.0146418	-0.0153735	-0.0160445	-0.0166522	-0.0171941	-0.0176682	-0.0180726	-0.0184057	-0.0186661	-0.0188528	-0.0189652	-0.0190027	-0.0189652	-0.0188528	-0.0186661	-0.0184057	-0.0180726	-0.0176682	-0.0171941	-0.0166522	-0.0160445	-0.0153735	-0.0146418	-0.0138524	-0.0130082	-0.0121128	-0.0111695	-0.0101821	-0.00915461	-0.00809094	-0.00699535	-0.00587215	-0.00472577	-0.00356075	-0.00238167	-0.00119319
0	-0.00242596	-0.00484235	-0.00723963	-0.00960834	-0.0119391	-0.0142228	-0.0164503	-0.018613	-0.0207021	-0.0227096	-0.0246274	-0.026448	-0.0281643	-0.0297694	-0.031257	-0.0326213	-0.0338568	-0.0349587	-0.0359227	-0.0367449	-0.037422	-0.0379515	-0.0383312	-0.0385596	-0.0386358	-0.0385596	-0.0383312	-0.0379515	-0.037422	-0.0367449	-0.0359227	-0.0349587	-0.0338568	-0.0326213	-0.031257	-0.0297694	-0.0281643	-0.026448	-0.0246274	-0.0227096	-0.0207021	-0.018613	-0.0164503	-0.0142228	-0.0119391	-0.00960834	-0.00723963	-0.00484235	-0.00242596
0	-0.00369268	-0.00737078	-0.0110198	-0.0146253	-0.0181731	-0.0216492	-0.0250399	-0.0283317	-0.0315117	-0.0345673	-0.0374866	-0.0402579	-0.0428703	-0.0453135	-0.0475779	-0.0496545	-0.0515351	-0.0532124	-0.0546797	-0.0559311	-0.0569619	-0.0577678	-0.0583457	-0.0586934	-0.0588095	-0.0586934	-0.0583457	-0.0577678	-0.0569619	-0.0559311	-0.0546797	-0.0532124	-0.0515351	-0.0496545	-0.0475779	-0.0453135	-0.0428703	-0.0402579	-0.0374866	-0.0345673	-0.0315117	-0.0283317	-0.0250399	-0.0216492	-0.0181731	-0.0146253	-0.0110198	-0.00737078	-0.00369268
0	-0.00498703	-0.00995438	-0.0148824	-0.0197518	-0.0245432	-0.0292377	-0.0338168	-0.0382625	-0.0425571	-0.0466839	-0.0506263	-0.054369	-0.0578971	-0.0611967	-0.0642548	-0.0670593	-0.0695992	-0.0718644	-0.0738459	-0.0755361	-0.0769281	-0.0780165	-0.0787971	-0.0792666	-0.0794233	-0.0792666	-0.0787971	-0.0780165	-0.0769281	-0.0755361	-0.0738459	-0.0718644	-0.0695992	-0.0670593	-0.0642548	-0.0611967	-0.0578971	-0.054369	-0.0506263	-0.0466839	-0.0425571	-0.0382625	-0.0338168	-0.0292377	-0.0245432	-0.0197518	-0.0148824	-0.00995438	-0.00498703
0	-0.00630213	-0.0125794	-0.018807	-0.0249604	-0.0310153	-0.0369478	-0.0427344	-0.0483525	-0.0537796	-0.0589946	-0.0639767	-0.0687064	-0.0731648	-0.0773346	-0.0811991	-0.0847432	-0.0879528	-0.0908153	-0.0933194	-0.0954553	-0.0972144	-0.0985898	-0.0995762	-0.10017	-0.100368	-0.10017	-0.0995762	-0.0985898	-0.0972144	-0.0954553	-0.0933194	-0.0908153	-0.0879528	-0.0847432	-0.0811991	-0.0773346	-0.0731648	-0.0687064	-0.0639767	-0.0589946	-0.0537796	-0.0483525	-0.0427344	-0.0369478	-0.0310153	-0.0249604	-0.018807	-0.0125794	-0.00630213
0	-0.00763054	-0.015231	-0.0227713	-0.0302217	-0.0375529	-0.0447359	-0.0517423	-0.0585445	-0.0651157	-0.0714299	-0.0774622	-0.0831888	-0.0885871	-0.0936357	-0.0983148	-0.102606	-0.106492	-0.109958	-0.11299	-0.115576	-0.117706	-0.119371	-0.120566	-0.121284	-0.121524	-0.121284	-0.120566	-0.119371	-0.117706	-0.115576	-0.11299	-0.109958	-0.106492	-0.102606	-0.0983148	-0.0936357	-0.0885871	-0.0831888	-0.0774622	-0.0714299	-0.0651157	-0.0585445	-0.0517423	-0.0447359	-0.0375529	-0.0302217	-0.0227713	-0.015231	-0.00763054
0	-0.00896435	-0.0178933	-0.0267517	-0.0355044	-0.0441171	-0.0525556	-0.0607868	-0.068778	-0.0764978	-0.0839157	-0.0910024	-0.09773	-0.104072	-0.110003	-0.1155	-0.120541	-0.125107	-0.129178	-0.13274	-0.135778	-0.138281	-0.140237	-0.14164	-0.142484	-0.142766	-0.142484	-0.14164	-0.140237	-0.138281	-0.135778	-0.13274	-0.129178	-0.125107	-0.120541	-0.1155	-0.110003	-0.104072	-0.09773	-0.0910024	-0.0839157	-0.0764978	-0.068778	-0.0607868	-0.0525556	-0.0441171	-0.0355044	-0.0267517	-0.0178933	-0.00896435
0	-0.0102952	-0.0205498	-0.0307233	-0.0407755	-0.0506668	-0.0603582	-0.0698113	-0.078989	-0.0878549	-0.0963741	-0.104513	-0.112239	-0.119523	-0.126334	-0.132648	-0.138437	-0.14368	-0.148357	-0.152447	-0.155936	-0.15881	-0.161057	-0.162668	-0.163638	-0.163961	-0.163638	-0.162668	-0.161057	-0.15881	-0.155936	-0.152447	-0.148357	-0.14368	-0.138437	-0.132648	-0.126334	-0.119523	-0.112239	-0.104513	-0.0963741	-0.0878549	-0.078989	-0.0698113	-0.0603582	-0.0506668	-0.0407755	-0.0307233	-0.0205498	-0.0102952
0	-0.0116145	-0.0231832	-0.0346604	-0.0460008	-0.0571596	-0.0680929	-0.0787574	-0.0891111	-0.0991132	-0.108724	-0.117906	-0.126622	-0.134839	-0.142524	-0.149646	-0.156177	-0.162093	-0.167368	-0.171983	-0.175919	-0.179161	-0.181696	-0.183514	-0.184607	-0.184972	-0.184607	-0.183514	-0.181696	-0.179161	-0.175919	-0.171983	-0.167368	-0.162093	-0.156177	-0.149646	-0.142524	-0.134839	-0.126622	-0.117906	-0.108724	-0.0991132	-0.0891111	-0.0787574	-0.0680929	-0.0571596	-0.0460008	-0.0346604	-0.0231832	-0.0116145
0	-0.0129133	-0.0257757	-0.0385364	-0.051145	-0.0635517	-0.0757076	-0.0875647	-0.0990763	-0.110197	-0.120882	-0.131091	-0.140782	-0.149918	-0.158462	-0.16638	-0.173642	-0.180219	-0.186085	-0.191216	-0.195592	-0.199196	-0.202015	-0.204036	-0.205252	-0.205658	-0.205252	-0.204036	-0.202015	-0.199196	-0.195592	-0.191216	-0.186085	-0.180219	-0.173642	-0.16638	-0.158462	-0.149918	-0.140782	-0.131091	-0.120882	-0.110197	-0.0990763	-0.0875647	-0.0757076	-0.0635517	-0.051145	-0.0385364	-0.0257757	-0.0129133
0	-0.0141827	-0.0283094	-0.0423244	-0.0561724	-0.0697986	-0.0831494	-0.0961721	-0.108815	-0.121029	-0.132765	-0.143977	-0.154621	-0.164654	-0.174038	-0.182735	-0.190711	-0.197934	-0.204376	-0.210012	-0.214818	-0.218777	-0.221872	-0.224092	-0.225427	-0.225873	-0.225427	-0.224092	-0.221872	-0.218777	-0.214818	-0.210012	-0.204376	-0.197934	-0.190711	-0.182735	-0.174038	-0.164654	-0.154621	-0.143977	-0.132765	-0.121029	-0.108815	-0.0961721	-0.0831494	-0.0697986	-0.0561724	-0.0423244	-0.0283094	-0.0141827
0	-0.0154135	-0.0307661	-0.0459973	-0.061047	-0.0758558	-0.0903652	-0.104518	-0.118258	-0.131532	-0.144286	-0.156471	-0.168039	-0.178943	-0.189141	-0.198593	-0.207261	-0.215111	-0.222112	-0.228236	-0.23346	-0.237763	-0.241127	-0.243539	-0.24499	-0.245475	-0.24499	-0.243539	-0.241127	-0.237763	-0.23346	-0.228236	-0.222112	-0.215111	-0.207261	-0.198593	-0.189141	-0.178943	-0.168039	-0.156471	-0.144286	-0.131532	-0.118258	-0.104518	-0.0903652	-0.0758558	-0.061047	-0.0459973	-0.0307661	-0.0154135
0	-0.0165967	-0.0331279	-0.0495283	-0.0657333	-0.0816788	-0.097302	-0.112541	-0.127336	-0.141629	-0.155362	-0.168483	-0.180938	-0.19268	-0.203661	-0.213838	-0.223171	-0.231624	-0.239162	-0.245757	-0.251382	-0.256014	-0.259636	-0.262234	-0.263797	-0.264318	-0.263797	-0.262234	-0.259636	-0.256014	-0.251382	-0.245757	-0.239162	-0.231624	-0.223171	-0.213838	-0.203661	-0.19268	-0.180938	-0.168483	-0.155362	-0.141629	-0.127336	-0.112541	-0.097302	-0.0816788	-0.0657333	-0.0495283	-0.0331279	-0.0165967
0	-0.0177234	-0.0353769	-0.0528908	-0.0701959	-0.087224	-0.103908	-0.120182	-0.135981	-0.151244	-0.16591	-0.179921	-0.193222	-0.205761	-0.217487	-0.228355	-0.238322	-0.247349	-0.255399	-0.262441	-0.268448	-0.273395	-0.277263	-0.280037	-0.281706	-0.282263	-0.281706	-0.280037	-0.277263	-0.273395	-0.268448	-0.262441	-0.255399	-0.247349	-0.238322	-0.228355	-0.217487	-0.205761	-0.193222	-0.179921	-0.16591	-0.151244	-0.135981	-0.120182	-0.103908	-0.087224	-0.0701959	-0.0528908	-0.0353769	-0.0177234
0	-0.0187851	-0.0374961	-0.0560592	-0.0744009	-0.0924491	-0.110132	-0.127381	-0.144127	-0.160304	-0.175849	-0.190699	-0.204797	-0.218087	-0.230516	-0.242035	-0.252599	-0.262166	-0.270699	-0.278163	-0.284529	-0.289773	-0.293872	-0.296812	-0.298581	-0.299172	-0.298581	-0.296812	-0.293872	-0.289773	-0.284529	-0.278163	-0.270699	-0.262166	-0.252599	-0.242035	-0.230516	-0.218087	-0.204797	-0.190699	-0.175849	-0.160304	-0.144127	-0.127381	-0.110132	-0.0924491	-0.0744009	-0.0560592	-0.0374961	-0.0187851
0	-0.0197735	-0.039469	-0.0590087	-0.0783156	-0.0973134	-0.115927	-0.134083	-0.15171	-0.168739	-0.185101	-0.200733	-0.215573	-0.229561	-0.242644	-0.25477	-0.26589	-0.27596	-0.284942	-0.292798	-0.2995	-0.305019	-0.309335	-0.312429	-0.314291	-0.314913	-0.314291	-0.312429	-0.309335	-0.305019	-0.2995	-0.292798	-0.284942	-0.27596	-0.26589	-0.25477	-0.242644	-0.229561	-0.215573	-0.200733	-0.185101	-0.168739	-0.15171	-0.134083	-0.115927	-0.0973134	-0.0783156	-0.0590087	-0.039469	-0.0197735
0	-0.0206808	-0.04128	-0.0617163	-0.081909	-0.101778	-0.121246	-0.140236	-0.158671	-0.176481	-0.193594	-0.209943	-0.225464	-0.240095	-0.253778	-0.266459	-0.27809	-0.288622	-0.298016	-0.306233	-0.313242	-0.319014	-0.323528	-0.326765	-0.328712	-0.329362	-0.328712	-0.326765	-0.323528	-0.319014	-0.313242	-0.306233	-0.298016	-0.288622	-0.27809	-0.266459	-0.253778	-0.240095	-0.225464	-0.209943	-0.193594	-0.176481	-0.158671	-0.140236	-0.121246	-0.101778	-0.081909	-0.0617163	-0.04128	-0.0206808
0	-0.0214997	-0.0429146	-0.0641601	-0.0851524	-0.105809	-0.126047	-0.145789	-0.164954	-0.183469	-0.20126	-0.218257	-0.234392	-0.249602	-0.263827	-0.277011	-0.289101	-0.300051	-0.309816	-0.318359	-0.325646	-0.331647	-0.336339	-0.339704	-0.341728	-0.342404	-0.341728	-0.339704	-0.336339	-0.331647	-0.325646	-0.318359	-0.309816	-0.300051	-0.289101	-0.277011	-0.263827	-0.249602	-0.234392	-0.218257	-0.20126	-0.183469	-0.164954	-0.145789	-0.126047	-0.105809	-0.0851524	-0.0641601	-0.0429146	-0.0214997
0	-0.0222236	-0.0443596	-0.0663205	-0.0880196	-0.109371	-0.130291	-0.150697	-0.170509	-0.189647	-0.208037	-0.225605	-0.242284	-0.258006	-0.27271	-0.286338	-0.298836	-0.310154	-0.320248	-0.329079	-0.33661	-0.342814	-0.347664	-0.351142	-0.353235	-0.353933	-0.353235	-0.351142	-0.347664	-0.342814	-0.33661	-0.329079	-0.320248	-0.310154	-0.298836	-0.286338	-0.27271	-0.258006	-0.242284	-0.225605	-0.208037	-0.189647	-0.170509	-0.150697	-0.130291	-0.109371	-0.0880196	-0.0663205	-0.0443596	-0.0222236
0	-0.0228467	-0.0456031	-0.0681797	-0.0904871	-0.112437	-0.133944	-0.154922	-0.175289	-0.194963	-0.213869	-0.23193	-0.249076	-0.265239	-0.280355	-0.294365	-0.307213	-0.318849	-0.329226	-0.338304	-0.346047	-0.352424	-0.35741	-0.360986	-0.363137	-0.363855	-0.363137	-0.360986	-0.35741	-0.352424	-0.346047	-0.338304	-0.329226	-0.318849	-0.307213	-0.294365	-0.280355	-0.265239	-0.249076	-0.23193	-0.213869	-0.194963	-0.175289	-0.154922	-0.133944	-0.112437	-0.0904871	-0.0681797	-0.0456031	-0.0228467
0	-0.0233636	-0.046635	-0.0697224	-0.0925346	-0.114982	-0.136975	-0.158428	-0.179255	-0.199375	-0.218708	-0.237178	-0.254712	-0.271241	-0.286699	-0.301026	-0.314165	-0.326063	-0.336676	-0.345959	-0.353877	-0.360398	-0.365498	-0.369154	-0.371354	-0.372088	-0.371354	-0.369154	-0.365498	-0.360398	-0.353877	-0.345959	-0.336676	-0.326063	-0.314165	-0.301026	-0.286699	-0.271241	-0.254712	-0.237178	-0.218708	-0.199375	-0.179255	-0.158428	-0.136975	-0.114982	-0.0925346	-0.0697224	-0.046635	-0.0233636
0	-0.0237703	-0.0474467	-0.0709359	-0.0941451	-0.116983	-0.139359	-0.161185	-0.182375	-0.202845	-0.222515	-0.241306	-0.259145	-0.275962	-0.291689	-0.306265	-0.319632	-0.331738	-0.342535	-0.35198	-0.360036	-0.366671	-0.371859	-0.375579	-0.377817	-0.378564	-0.377817	-0.375579	-0.371859	-0.366671	-0.360036	-0.35198	-0.342535	-0.331738	-0.319632	-0.306265	-0.291689	-0.275962	-0.259145	-0.241306	-0.222515	-0.202845	-0.182375	-0.161185	-0.139359	-0.116983	-0.0941451	-0.0709359	-0.0474467	-0.0237703
0	-0.0240632	-0.0480314	-0.07181	-0.0953052	-0.118424	-0.141076	-0.163171	-0.184622	-0.205345	-0.225257	-0.24428	-0.262338	-0.279362	-0.295283	-0.310039	-0.323571	-0.335826	-0.346756	-0.356318	-0.364473	-0.371189	-0.376441	-0.380207	-0.382473	-0.383229	-0.382473	-0.380207	-0.376441	-0.371189	-0.364473	-0.356318	-0.346756	-0.335826	-0.323571	-0.310039	-0.295283	-0.279362	-0.262338	-0.24428	-0.225257	-0.205345	-0.184622	-0.163171	-0.141076	-0.118424	-0.0953052	-0.07181	-0.0480314	-0.0240632
0	-0.0242399	-0.0483841	-0.0723374	-0.0960052	-0.119294	-0.142112	-0.16437	-0.185978	-0.206853	-0.226911	-0.246074	-0.264265	-0.281414	-0.297452	-0.312316	-0.325948	-0.338293	-0.349303	-0.358935	-0.36715	-0.373916	-0.379206	-0.383	-0.385282	-0.386044	-0.385282	-0.383	-0.379206	-0.373916	-0.36715	-0.358935	-0.349303	-0.338293	-0.325948	-0.312316	-0.297452	-0.281414	-0.264265	-0.246074	-0.226911	-0.206853	-0.185978	-0.16437	-0.142112	-0.119294	-0.0960052	-0.0723374	-0.0483841	-0.0242399
0	-0.024299	-0.0485021	-0.0725137	-0.0962392	-0.119585	-0.142459	-0.16477	-0.186431	-0.207357	-0.227464	-0.246673	-0.264909	-0.2821	-0.298177	-0.313077	-0.326742	-0.339117	-0.350154	-0.359809	-0.368044	-0.374827	-0.38013	-0.383933	-0.386221	-0.386985	-0.386221	-0.383933	-0.38013	-0.374827	-0.368044	-0.359809	-0.350154	-0.339117	-0.326742	-0.313077	-0.298177	-0.2821	-0.264909	-0.246673	-0.227464	-0.207357	-0.186431	-0.16477	-0.142459	-0.119585	-0.0962392	-0.0725137	-0.0485021	-0.024299
0	-0.0242399	-0.0483841	-0.0723374	-0.0960052	-0.119294	-0.142112	-0.16437	-0.185978	-0.206853	-0.226911	-0.246074	-0.264265	-0.281414	-0.297452	-0.312316	-0.325948	-0.338293	-0.349303	-0.358935	-0.36715	-0.373916	-0.379206	-0.383	-0.385282	-0.386044	-0.385282	-0.383	-0.379206	-0.373916	-0.36715	-0.358935	-0.349303	-0.338293	-0.325948	-0.312316	-0.297452	-0.281414	-0.264265	-0.246074	-0.226911	-0.206853	-0.185978	-0.16437	-0.142112	-0.119294	-0.0960052	-0.0723374	-0.0483841	-0.0242399
0	-0.0240632	-0.0480314	-0.07181	-0.0953052	-0.118424	-0.141076	-0.163171	-0.184622	-0.205345	-0.225257	-0.24428	-0.262338	-0.279362	-0.295283	-0.310039	-0.323571	-0.335826	-0.346756	-0.356318	-0.364473	-0.371189	-0.376441	-0.380207	-0.382473	-0.383229	-0.382473	-0.380207	-0.376441	-0.371189	-0.364473	-0.356318	-0.346756	-0.335826	-0.323571	-0.310039	-0.295283	-0.279362	-0.262338	-0.24428	-0.225257	-0.205345	-0.184622	-0.163171	-0.141076	-0.118424	-0.0953052	-0.07181	-0.0480314	-0.0240632
0	-0.0237703	-0.0474467	-0.0709359	-0.0941451	-0.116983	-0.139359	-0.161185	-0.182375	-0.202845	-0.222515	-0.241306	-0.259145	-0.275962	-0.291689	-0.306265	-0.319632	-0.331738	-0.342535	-0.35198	-0.360036	-0.366671	-0.371859	-0.375579	-0.377817	-0.378564	-0.377817	-0.375579	-0.371859	-0.366671	-0.360036	-0.35198	-0.342535	-0.331738	-0.319632	-0.306265	-0.291689	-0.275962	-0.259145	-0.241306	-0.222515	-0.202845	-0.182375	-0.161185	-0.139359	-0.116983	-0.0941451	-0.0709359	-0.0474467	-0.0237703
0	-0.0233636	-0.046635	-0.0697224	-0.0925346	-0.114982	-0.136975	-0.158428	-0.179255	-0.199375	-0.218708	-0.237178	-0.254712	-0.271241	-0.286699	-0.301026	-0.314165	-0.326063	-0.336676	-0.345959	-0.353877	-0.360398	-0.365498	-0.369154	-0.371354	-0.372088	-0.371354	-0.369154	-0.365498	-0.360398	-0.353877	-0.345959	-0.336676	-0.326063	-0.314165	-0.301026	-0.286699	-0.271241	-0.254712	-0.237178	-0.218708	-0.199375	-0.179255	-0.158428	-0.136975	-0.114982	-0.0925346	-0.0697224	-0.046635	-0.0233636
0	-0.0228467	-0.0456031	-0.0681797	-0.0904871	-0.112437	-0.133944	-0.154922	-0.175289	-0.194963	-0.213869	-0.23193	-0.249076	-0.265239	-0.280355	-0.294365	-0.307213	-0.318849	-0.329226	-0.338304	-0.346047	-0.352424	-0.35741	-0.360986	-0.363137	-0.363855	-0.363137	-0.360986	-0.35741	-0.352424	-0.346047	-0.338304	-0.329226	-0.318849	-0.307213	-0.294365	-0.280355	-0.265239	-0.249076	-0.23193	-0.213869	-0.194963	-0.175289	-0.154922	-0.133944	-0.112437	-0.0904871	-0.0681797	-0.0456031	-0.0228467
0	-0.0222236	-0.0443596	-0.0663205	-0.0880196	-0.109371	-0.130291	-0.150697	-0.170509	-0.189647	-0.208037	-0.225605	-0.242284	-0.258006	-0.27271	-0.286338	-0.298836	-0.310154	-0.320248	-0.329079	-0.33661	-0.342814	-0.347664	-0.351142	-0.353235	-0.353933	-0.353235	-0.351142	-0.347664	-0.342814	-0.33661	-0.329079	-0.320248	-0.310154	-0.298836	-0.286338	-0.27271	-0.258006	-0.242284	-0.225605	-0.208037	-0.189647	-0.170509	-0.150697	-0.130291	-0.109371	-0.0880196	-0.0663205	-0.0443596	-0.0222236
0	-0.0214997	-0.0429146	-0.0641601	-0.0851524	-0.105809	-0.126047	-0.145789	-0.164954	-0.183469	-0.20126	-0.218257	-0.234392	-0.249602	-0.263827	-0.277011	-0.289101	-0.300051	-0.309816	-0.318359	-0.325646	-0.331647	-0.336339	-0.339704	-0.341728	-0.342404	-0.341728	-0.339704	-0.336339	-0.331647	-0.325646	-0.318359	-0.309816	-0.300051	-0.289101	-0.277011	-0.263827	-0.249602	-0.234392	-0.218257	-0.20126	-0.183469	-0.164954	-0.145789	-0.126047	-0.105809	-0.0851524	-0.0641601	-0.0429146	-0.0214997
0	-0.0206808	-0.04128	-0.0617163	-0.081909	-0.101778	-0.121246	-0.140236	-0.158671	-0.176481	-0.193594	-0.209943	-0.225464	-0.240095	-0.253778	-0.266459	-0.27809	-0.288622	-0.298016	-0.306233	-0.313242	-0.319014	-0.323528	-0.326765	-0.328712	-0.329362	-0.328712	-0.326765	-0.323528	-0.319014	-0.313242	-0.306233	-0.298016	-0.288622	-0.27809	-0.266459	-0.253778	-0.240095	-0.225464	-0.209943	-0.193594	-0.176481	-0.158671	-0.140236	-0.121246	-0.101778	-0.081909	-0.0617163	-0.04128	-0.0206808
0	-0.0197735	-0.039469	-0.0590087	-0.0783156	-0.0973134	-0.115927	-0.134083	-0.15171	-0.168739	-0.185101	-0.200733	-0.215573	-0.229561	-0.242644	-0.25477	-0.26589	-0.27596	-0.284942	-0.292798	-0.2995	-0.305019	-0.309335	-0.312429	-0.314291	-0.314913	-0.314291	-0.312429	-0.309335	-0.305019	-0.2995	-0.292798	-0.284942	-0.27596	-0.26589	-0.25477	-0.242644	-0.229561	-0.215573	-0.200733	-0.185101	-0.168739	-0.15171	-0.134083	-0.115927	-0.0973134	-0.0783156	-0.0590087	-0.039469	-0.0197735
0	-0.0187851	-0.0374961	-0.0560592	-0.0744009	-0.0924491	-0.110132	-0.127381	-0.144127	-0.160304	-0.175849	-0.190699	-0.204797	-0.218087	-0.230516	-0.242035	-0.252599	-0.262166	-0.270699	-0.278163	-0.284529	-0.289773	-0.293872	-0.296812	-0.298581	-0.299172	-0.298581	-0.296812	-0.293872	-0.289773	-0.284529	-0.278163	-0.270699	-0.262166	-0.252599	-0.242035	-0.230516	-0.218087	-0.204797	-0.190699	-0.175849	-0.160304	-0.144127	-0.127381	-0.110132	-0.0924491	-0.0744009	-0.0560592	-0.0374961	-0.0187851
0	-0.0177234	-0.0353769	-0.0528908	-0.0701959	-0.087224	-0.103908	-0.120182	-0.135981	-0.151244	-0.16591	-0.179921	-0.193222	-0.205761	-0.217487	-0.228355	-0.238322	-0.247349	-0.255399	-0.262441	-0.268448	-0.273395	-0.277263	-0.280037	-0.281706	-0.282263	-0.281706	-0.280037	-0.277263	-0.273395	-0.268448	-0.262441	-0.255399	-0.247349	-0.238322	-0.228355	-0.217487	-0.205761	-0.193222	-0.179921	-0.16591	-0.151244	-0.135981	-0.120182	-0.103908	-0.087224	-0.0701959	-0.0528908	-0.0353769	-0.0177234
0	-0.0165967	-0.0331279	-0.0495283	-0.0657333	-0.0816788	-0.097302	-0.112541	-0.127336	-0.141629	-0.155362	-0.168483	-0.180938	-0.19268	-0.203661	-0.213838	-0.223171	-0.231624	-0.239162	-0.245757	-0.251382	-0.256014	-0.259636	-0.262234	-0.263797	-0.264318	-0.263797	-0.262234	-0.259636	-0.256014	-0.251382	-0.245757	-0.239162	-0.231624	-0.223171	-0.213838	-0.203661	-0.19268	-0.180938	-0.168483	-0.155362	-0.141629	-0.127336	-0.112541	-0.097302	-0.0816788	-0.0657333	-0.0495283	-0.0331279	-0.0165967
0	-0.0154135	-0.0307661	-0.0459973	-0.061047	-0.0758558	-0.0903652	-0.104518	-0.118258	-0.131532	-0.144286	-0.156471	-0.168039	-0.178943	-0.189141	-0.198593	-0.207261	-0.215111	-0.222112	-0.228236	-0.23346	-0.237763	-0.241127	-0.243539	-0.24499	-0.245475	-0.24499	-0.243539	-0.241127	-0.237763	-0.23346	-0.228236	-0.222112	-0.215111	-0.207261	-0.198593	-0.189141	-0.178943	-0.168039	-0.156471	-0.144286	-0.131532	-0.118258	-0.104518	-0.0903652	-0.0758558	-0.061047	-0.0459973	-0.0307661	-0.0154135
0	-0.0141827	-0.0283094	-0.0423244	-0.0561724	-0.0697986	-0.0831494	-0.0961721	-0.108815	-0.121029	-0.132765	-0.143977	-0.154621	-0.164654	-0.174038	-0.182735	-0.190711	-0.197934	-0.204376	-0.210012	-0.214818	-0.218777	-0.221872	-0.224092	-0.225427	-0.225873	-0.225427	-0.224092	-0.221872	-0.218777	-0.214818	-0.210012	-0.204376	-0.197934	-0.190711	-0.182735	-0.174038	-0.164654	-0.154621	-0.143977	-0.132765	-0.121029	-0.108815	-0.0961721	-0.0831494	-0.0697986	-0.0561724	-0.0423244	-0.0283094	-0.0141827
0	-0.0129133	-0.0257757	-0.0385364	-0.051145	-0.0635517	-0.0757076	-0.0875647	-0.0990763	-0.110197	-0.120882	-0.131091	-0.140782	-0.149918	-0.158462	-0.16638	-0.173642	-0.180219	-0.186085	-0.191216	-0.195592	-0.199196	-0.202015	-0.204036	-0.205252	-0.205658	-0.205252	-0.204036	-0.202015	-0.199196	-0.195592	-0.191216	-0.186085	-0.180219	-0.173642	-0.16638	-0.158462	-0.149918	-0.140782	-0.131091	-0.120882	-0.110197	-0.0990763	-0.0875647	-0.0757076	-0.0635517	-0.051145	-0.0385364	-0.0257757	-0.0129133
0	-0.0116145	-0.0231832	-0.0346604	-0.0460008	-0.0571596	-0.0680929	-0.0787574	-0.0891111	-0.0991132	-0.108724	-0.117906	-0.126622	-0.134839	-0.142524	-0.149646	-0.156177	-0.162093	-0.167368	-0.171983	-0.175919	-0.179161	-0.181696	-0.183514	-0.184607	-0.184972	-0.184607	-0.183514	-0.181696	-0.179161	-0.175919	-0.171983	-0.167368	-0.162093	-0.156177	-0.149646	-0.142524	-0.134839	-0.126622	-0.117906	-0.108724	-0.0991132	-0.0891111	-0.0787574	-0.0680929	-0.0571596	-0.0460008	-0.0346604	-0.0231832	-0.0116145
0	-0.0102952	-0.0205498	-0.0307233	-0.0407755	-0.0506668	-0.0603582	-0.0698113	-0.078989	-0.0878549	-0.0963741	-0.104513	-0.112239	-0.119523	-0.126334	-0.132648	-0.138437	-0.14368	-0.148357	-0.152447	-0.155936	-0.15881	-0.161057	-0.162668	-0.163638	-0.163961	-0.163638	-0.162668	-0.161057	-0.15881	-0.155936	-0.152447	-0.148357	-0.14368	-0.138437	-0.132648	-0.126334	-0.119523	-0.112239	-0.104513	-0.0963741	-0.0878549	-0.078989	-0.0698113	-0.0603582	-0.0506668	-0.0407755	-0.0307233	-0.0205498	-0.0102952
0	-0.00896435	-0.0178933	-0.0267517	-0.0355044	-0.0441171	-0.0525556	-0.0607868	-0.068778	-0.0764978	-0.0839157	-0.0910024	-0.09773	-0.104072	-0.110003	-0.1155	-0.120541	-0.125107	-0.129178	-0.13274	-0.135778	-0.138281	-0.140237	-0.14164	-0.142484	-0.142766	-0.142484	-0.14164	-0.140237	-0.138281	-0.135778	-0.13274	-0.129178	-0.125107	-0.120541	-0.1155	-0.110003	-0.104072	-0.09773	-0.0910024	-0.0839157	-0.0764978	-0.068778	-0.0607868	-0.0525556	-0.0441171	-0.0355044	-0.0267517	-0.0178933	-0.00896435
0	-0.00763054	-0.015231	-0.0227713	-0.0302217	-0.0375529	-0.0447359	-0.0517423	-0.0585445	-0.0651157	-0.0714299	-0.0774622	-0.0831888	-0.0885871	-0.0936357	-0.0983148	-0.102606	-0.106492	-0.109958	-0.11299	-0.115576	-0.117706	-0.119371	-0.120566	-0.121284	-0.121524	-0.121284	-0.120566	-0.119371	-0.117706	-0.115576	-0.11299	-0.109958	-0.106492	-0.102606	-0.0983148	-0.0936357	-0.0885871	-0.0831888	-0.0774622	-0.0714299	-0.0651157	-0.0585445	-0.0517423	-0.0447359	-0.0375529	-0.0302217	-0.0227713	-0.015231	-0.00763054
0	-0.00630213	-0.0125794	-0.018807	-0.0249604	-0.0310153	-0.0369478	-0.0427344	-0.0483525	-0.0537796	-0.0589946	-0.0639767	-0.0687064	-0.0731648	-0.0773346	-0.0811991	-0.0847432	-0.0879528	-0.0908153	-0.0933194	-0.0954553	-0.0972144	-0.0985898	-0.0995762	-0.10017	-0.100368	-0.10017	-0.0995762	-0.0985898	-0.0972144	-0.0954553	-0.0933194	-0.0908153	-0.0879528	-0.0847432	-0.0811991	-0.0773346	-0.0731648	-0.0687064	-0.0639767	-0.0589946	-0.0537796	-0.0483525	-0.0427344	-0.0369478	-0.0310153	-0.0249604	-0.018807	-0.0125794	-0.00630213
0	-0.00498703	-0.00995438	-0.0148824	-0.0197518	-0.0245432	-0.0292377	-0.0338168	-0.0382625	-0.0425571	-0.0466839	-0.0506263	-0.054369	-0.0578971	-0.0611967	-0.0642548	-0.0670593	-0.0695992	-0.0718644	-0.0738459	-0.0755361	-0.0769281	-0.0780165	-0.0787971	-0.0792666	-0.0794233	-0.0792666	-0.0787971	-0.0780165	-0.0769281	-0.0755361	-0.0738459	-0.0718644	-0.0695992	-0.0670593	-0.0642548	-0.0611967	-0.0578971	-0.054369	-0.0506263	-0.0466839	-0.0425571	-0.0382625	-0.0338168	-0.0292377	-0.0245432	-0.0197518	-0.0148824	-0.00995438	-0.00498703
0	-0.00369268	-0.00737078	-0.0110198	-0.0146253	-0.0181731	-0.0216492	-0.0250399	-0.0283317	-0.0315117	-0.0345673	-0.0374866	-0.0402579	-0.0428703	-0.0453135	-0.0475779	-0.0496545	-0.0515351	-0.0532124	-0.0546797	-0.0559311	-0.0569619	-0.0577678	-0.0583457	-0.0586934	-0.0588095	-0.0586934	-0.0583457	-0.0577678	-0.0569619	-0.0559311	-0.0546797	-0.0532124	-0.0515351	-0.0496545	-0.0475779	-0.0453135	-0.0428703	-0.0402579	-0.0374866	-0.0345673	-0.0315117	-0.0283317	-0.0250399	-0.0216492	-0.0181731	-0.0146253	-0.0110198	-0.00737078	-0.00369268
0	-0.00242596	-0.00484235	-0.00723963	-0.00960834	-0.0119391	-0.0142228	-0.0164503	-0.018613	-0.0207021	-0.0227096	-0.0246274	-0.026448	-0.0281643	-0.0297694	-0.031257	-0.0326213	-0.0338568	-0.0349587	-0.0359227	-0.0367449	-0.037422	-0.0379515	-0.0383312	-0.0385596	-0.0386358	-0.0385596	-0.0383312	-0.0379515	-0.037422	-0.0367449	-0.0359227	-0.0349587	-0.0338568	-0.0326213	-0.031257	-0.0297694	-0.0281643	-0.026448	-0.0246274	-0.0227096	-0.0207021	-0.018613	-0.0164503	-0.0142228	-0.0119391	-0.00960834	-0.00723963	-0.00484235	-0.00242596
0	-0.00119319	-0.00238167	-0.00356075	-0.00472577	-0.00587215	-0.00699535	-0.00809094	-0.00915461	-0.0101821	-0.0111695	-0.0121128	-0.0130082	-0.0138524	-0.0146418	-0.0153735	-0.0160445	-0.0166522	-0.0171941	-0.0176682	-0.0180726	-0.0184057	-0.0186661	-0.0188528	-0.0189652	-0.0190027	-0.0189652	-0.0188528	-0.0186661	-0.0184057	-0.0180726	-0.0176682	-0.0171941	-0.0166522	-0.0160445	-0.0153735	-0.0146418	-0.0138524	-0.0130082	-0.0121128	-0.0111695	-0.0101821	-0.00915461	-0.00809094	-0.00699535	-0.00587215	-0.00472577	-0.00356075	-0.00238167	-0.00119319
0	0	0	0	0	0	0	0	0	0	0	0	0	0	0	0	0	0	0	0	0	0	0	0	0	0	0	0	0	0	0	0	0	0	0	0	0	0	0	0	0	0	0	0	0	0	0	0	0	0
0	0.00114863	0.00229272	0.00342777	0.00454928	0.00565285	0.0067341	0.00778878	0.00881272	0.00980188	0.0107524	0.0116604	0.0125224	0.013335	0.014095	0.0147993	0.0154453	0.0160303	0.016552	0.0170084	0.0173977	0.0177183	0.017969	0.0181487	0.0182569	0.018293	0.0182569	0.0181487	0.017969	0.0177183	0.0173977	0.0170084	0.016552	0.0160303	0.0154453	0.0147993	0.014095	0.013335	0.0125224	0.0116604	0.0107524	0.00980188	0.00881272	0.00778878	0.0067341	0.00565285	0.00454928	0.00342777	0.00229272	0.00114863
0	0.00224842	0.00448797	0.00670981	0.00890517	0.0110654	0.0131819	0.0152464	0.0172508	0.0191871	0.0210476	0.0228251	0.0245125	0.0261031	0.0275908	0.0289695	0.030234	0.0313791	0.0324003	0.0332937	0.0340557	0.0346833	0.035174	0.035526	0.0357377	0.0358083	0.0357377	0.035526	0.035174	0.0346833	0.0340557	0.0332937	0.0324003	0.0313791	0.030234	0.0289695	0.0275908	0.0261031	0.0245125	0.0228251	0.0210476	0.0191871	0.0172508	0.0152464	0.0131819	0.0110654	0.00890517	0.00670981	0.00448797	0.00224842
0	0.00329583	0.00657866	0.00983552	0.0130536	0.0162201	0.0193226	0.0223489	0.0252869	0.0281252	0.0308525	0.033458	0.0359314	0.0382631	0.0404437	0.0424648	0.0443182	0.0459968	0.0474938	0.0488034	0.0499203	0.0508403	0.0515596	0.0520755	0.0523858	0.0524894	0.0523858	0.0520755	0.0515596	0.0508403	0.0499203	0.0488034	0.0474938	0.0459968	0.0443182	0.0424648	0.0404437	0.0382631	0.0359314	0.033458	0.0308525	0.0281252	0.0252869	0.0223489	0.0193226	0.0162201	0.0130536	0.00983552	0.00657866	0.00329583
0	0.00428802	0.00855912	0.0127964	0.0169833	0.0211031	0.0251396	0.0290769	0.0328994	0.0365921	0.0401404	0.0435303	0.0467484	0.0497819	0.0526191	0.0552485	0.0576599	0.0598438	0.0617915	0.0634953	0.0649485	0.0661454	0.0670813	0.0677524	0.0681562	0.0682909	0.0681562	0.0677524	0.0670813	0.0661454	0.0649485	0.0634953	0.0617915	0.0598438	0.0576599	0.0552485	0.0526191	0.0497819	0.0467484	0.0435303	0.0401404	0.0365921	0.0328994	0.0290769	0.0251396	0.0211031	0.0169833	0.0127964	0.00855912	0.00428802
0	0.00522286	0.0104251	0.0155862	0.0206858	0.0257038	0.0306203	0.035416	0.0400719	0.0445696	0.0488915	0.0530204	0.05694	0.060635	0.0640906	0.0672933	0.0702305	0.0728904	0.0752627	0.077338	0.0791081	0.0805659	0.0817058	0.0825232	0.083015	0.0831791	0.083015	0.0825232	0.0817058	0.0805659	0.0791081	0.077338	0.0752627	0.0728904	0.0702305	0.0672933	0.0640906	0.060635	0.05694	0.0530204	0.0488915	0.0445696	0.0400719	0.035416	0.0306203	0.0257038	0.0206858	0.0155862	0.0104251	0.00522286
0	0.00609891	0.0121737	0.0182005	0.0241555	0.0300151	0.0357563	0.0413564	0.0467932	0.0520454	0.0570922	0.0619136	0.0664907	0.0708055	0.0748407	0.0785806	0.0820104	0.0851165	0.0878868	0.0903101	0.0923771	0.0940795	0.0954105	0.0963651	0.0969393	0.097131	0.0969393	0.0963651	0.0954105	0.0940795	0.0923771	0.0903101	0.0878868	0.0851165	0.0820104	0.0785806	0.0748407	0.0708055	0.0664907	0.0619136	0.0570922	0.0520454	0.0467932	0.0413564	0.0357563	0.0300151	0.0241555	0.0182005	0.0121737	0.00609891
0	0.00691538	0.0138035	0.0206371	0.0273892	0.0340333	0.0405431	0.0468928	0.0530575	0.0590128	0.0647352	0.0702021	0.075392	0.0802843	0.0848598	0.0891003	0.0929893	0.0965112	0.0996523	0.1024	0.104744	0.106674	0.108183	0.109266	0.109917	0.110134	0.109917	0.109266	0.108183	0.106674	0.104744	0.1024	0.0996523	0.0965112	0.0929893	0.0891003	0.0848598	0.0802843	0.075392	0.0702021	0.0647352	0.0590128	0.0530575	0.0468928	0.0405431	0.0340333	0.0273892	0.0206371	0.0138035	0.00691538
0	0.00767211	0.0153139	0.0228953	0.0303864	0.0377575	0.0449796	0.0520242	0.0588634	0.0654704	0.071819	0.0778841	0.0836419	0.0890696	0.0941457	0.0988503	0.103165	0.107072	0.110557	0.113605	0.116206	0.118347	0.120022	0.121222	0.121945	0.122186	0.121945	0.121222	0.120022	0.118347	0.116206	0.113605	0.110557	0.107072	0.103165	0.0988503	0.0941457	0.0890696	0.0836419	0.0778841	0.071819	0.0654704	0.0588634	0.0520242	0.0449796	0.0377575	0.0303864	0.0228953	0.0153139	0.00767211
0	0.00836951	0.016706	0.0249765	0.0331485	0.0411897	0.0490682	0.0567532	0.0642142	0.0714217	0.0783474	0.0849638	0.091245	0.0971661	0.102704	0.107836	0.112543	0.116805	0.120607	0.123932	0.126769	0.129105	0.130932	0.132241	0.133029	0.133293	0.133029	0.132241	0.130932	0.129105	0.126769	0.123932	0.120607	0.116805	0.112543	0.107836	0.102704	0.0971661	0.091245	0.0849638	0.0783474	0.0714217	0.0642142	0.0567532	0.0490682	0.0411897	0.0331485	0.0249765	0.016706	0.00836951
0	0.0090085	0.0179814	0.0268834	0.0356793	0.0443344	0.0528145	0.0610862	0.0691168	0.0768746	0.084329	0.0914506	0.0982113	0.104584	0.110545	0.116069	0.121135	0.125723	0.129815	0.133394	0.136447	0.138962	0.140928	0.142338	0.143186	0.143469	0.143186	0.142338	0.140928	0.138962	0.136447	0.133394	0.129815	0.125723	0.121135	0.116069	0.110545	0.104584	0.0982113	0.0914506	0.084329	0.0768746	0.0691168	0.0610862	0.0528145	0.0443344	0.0356793	0.0268834	0.0179814	0.0090085
0	0.00959046	0.0191431	0.0286201	0.0379843	0.0471985	0.0562264	0.0650324	0.0735818	0.0818408	0.0897768	0.0973585	0.104556	0.111341	0.117686	0.123567	0.12896	0.133845	0.138201	0.142012	0.145262	0.147939	0.150032	0.151533	0.152436	0.152737	0.152436	0.151533	0.150032	0.147939	0.145262	0.142012	0.138201	0.133845	0.12896	0.123567	0.117686	0.111341	0.104556	0.0973585	0.0897768	0.0818408	0.0735818	0.0650324	0.0562264	0.0471985	0.0379843	0.0286201	0.0191431	0.00959046
0	0.0101172	0.0201944	0.0301919	0.0400703	0.0497906	0.0593143	0.068604	0.0776229	0.0863355	0.0947073	0.102705	0.110298	0.117456	0.124149	0.130353	0.136043	0.141196	0.145791	0.149811	0.15324	0.156064	0.158272	0.159855	0.160808	0.161126	0.160808	0.159855	0.158272	0.156064	0.15324	0.149811	0.145791	0.141196	0.136043	0.130353	0.124149	0.117456	0.110298	0.102705	0.0947073	0.0863355	0.0776229	0.068604	0.0593143	0.0497906	0.0400703	0.0301919	0.0201944	0.0101172
0	0.0105907	0.0211396	0.0316051	0.0419458	0.052121	0.0620905	0.0718149	0.081256	0.0903763	0.09914	0.107512	0.115461	0.122953	0.12996	0.136455	0.14241	0.147804	0.152615	0.156823	0.160412	0.163368	0.16568	0.167337	0.168334	0.168667	0.168334	0.167337	0.16568	0.163368	0.160412	0.156823	0.152615	0.147804	0.14241	0.136455	0.12996	0.122953	0.115461	0.107512	0.09914	0.0903763	0.081256	0.0718149	0.0620905	0.052121	0.0419458	0.0316051	0.0211396	0.0105907
0	0.0110134	0.0219833	0.0328664	0.0436199	0.0542011	0.0645685	0.0746811	0.0844989	0.0939833	0.103097	0.111803	0.120069	0.12786	0.135147	0.1419	0.148094	0.153703	0.158705	0.163081	0.166814	0.169888	0.172292	0.174016	0.175052	0.175399	0.175052	0.174016	0.172292	0.169888	0.166814	0.163081	0.158705	0.153703	0.148094	0.1419	0.135147	0.12786	0.120069	0.111803	0.103097	0.0939833	0.0844989	0.0746811	0.0645685	0.0542011	0.0436199	0.0328664	0.0219833	0.0110134
0	0.0113877	0.0227304	0.0339835	0.0451024	0.0560433	0.0667631	0.0772193	0.0873709	0.0971776	0.106601	0.115603	0.124149	0.132206	0.13974	0.146723	0.153127	0.158927	0.164099	0.168624	0.172484	0.175662	0.178148	0.17993	0.181002	0.18136	0.181002	0.17993	0.178148	0.175662	0.172484	0.168624	0.164099	0.158927	0.153127	0.146723	0.13974	0.132206	0.124149	0.115603	0.106601	0.0971776	0.0873709	0.0772193	0.0667631	0.0560433	0.0451024	0.0339835	0.0227304	0.0113877
0	0.0117162	0.0233862	0.034964	0.0464037	0.0576603	0.0686893	0.0794472	0.0898916	0.0999813	0.109676	0.118939	0.127731	0.13602	0.143772	0.150957	0.157545	0.163512	0.168834	0.173489	0.17746	0.18073	0.183287	0.185121	0.186224	0.186593	0.186224	0.185121	0.183287	0.18073	0.17746	0.173489	0.168834	0.163512	0.157545	0.150957	0.143772	0.13602	0.127731	0.118939	0.109676	0.0999813	0.0898916	0.0794472	0.0686893	0.0576603	0.0464037	0.034964	0.0233862	0.0117162
0	0.0120016	0.0239559	0.0358156	0.047534	0.0590648	0.0703624	0.0813824	0.0920812	0.102417	0.112348	0.121836	0.130843	0.139333	0.147274	0.154634	0.161383	0.167495	0.172946	0.177715	0.181783	0.185133	0.187752	0.18963	0.19076	0.191138	0.19076	0.18963	0.187752	0.185133	0.181783	0.177715	0.172946	0.167495	0.161383	0.154634	0.147274	0.139333	0.130843	0.121836	0.112348	0.102417	0.0920812	0.0813824	0.0703624	0.0590648	0.047534	0.0358156	0.0239559	0.0120016
0	0.0122464	0.0244445	0.0365461	0.0485034	0.0602694	0.0717975	0.0830422	0.0939592	0.104505	0.114639	0.124321	0.133511	0.142175	0.150278	0.157787	0.164674	0.170911	0.176474	0.18134	0.18549	0.188908	0.191581	0.193498	0.194651	0.195036	0.194651	0.193498	0.191581	0.188908	0.18549	0.18134	0.176474	0.170911	0.164674	0.157787	0.150278	0.142175	0.133511	0.124321	0.114639	0.104505	0.0939592	0.0830422	0.0717975	0.0602694	0.0485034	0.0365461	0.0244445	0.0122464
0	0.012453	0.0248568	0.0371626	0.0493217	0.0612861	0.0730086	0.0844431	0.0955443	0.106268	0.116573	0.126418	0.135763	0.144573	0.152813	0.160449	0.167452	0.173794	0.179451	0.184399	0.188619	0.192095	0.194813	0.196762	0.197935	0.198326	0.197935	0.196762	0.194813	0.192095	0.188619	0.184399	0.179451	0.173794	0.167452	0.160449	0.152813	0.144573	0.135763	0.126418	0.116573	0.106268	0.0955443	0.0844431	0.0730086	0.0612861	0.0493217	0.0371626	0.0248568	0.012453
0	0.0126236	0.0251974	0.0376718	0.0499975	0.0621259	0.0740091	0.0856002	0.0968535	0.107725	0.11817	0.12815	0.137624	0.146554	0.154907	0.162648	0.169747	0.176176	0.18191	0.186926	0.191204	0.194727	0.197483	0.199458	0.200647	0.201044	0.200647	0.199458	0.197483	0.194727	0.191204	0.186926	0.18191	0.176176	0.169747	0.162648	0.154907	0.146554	0.137624	0.12815	0.11817	0.107725	0.0968535	0.0856002	0.0740091	0.0621259	0.0499975	0.0376718	0.0251974	0.0126236
0	0.0127603	0.0254703	0.0380798	0.0505389	0.0627987	0.0748105	0.0865272	0.0979023	0.108891	0.11945	0.129538	0.139114	0.148142	0.156584	0.164409	0.171585	0.178084	0.18388	0.18895	0.193274	0.196836	0.199621	0.201618	0.20282	0.203221	0.20282	0.201618	0.199621	0.196836	0.193274	0.18895	0.18388	0.178084	0.171585	0.164409	0.156584	0.148142	0.139114	0.129538	0.11945	0.108891	0.0979023	0.0865272	0.0748105	0.0627987	0.0505389	0.0380798	0.0254703	0.0127603
0	0.0128648	0.0256788	0.0383915	0.0509527	0.0633128	0.075423	0.0872356	0.0987039	0.109783	0.120428	0.130598	0.140253	0.149354	0.157866	0.165755	0.17299	0.179542	0.185385	0.190497	0.194857	0.198448	0.201255	0.203269	0.20448	0.204884	0.20448	0.203269	0.201255	0.198448	0.194857	0.190497	0.185385	0.179542	0.17299	0.165755	0.157866	0.149354	0.140253	0.130598	0.120428	0.109783	0.0987039	0.0872356	0.075423	0.0633128	0.0509527	0.0383915	0.0256788	0.0128648
0	0.0129384	0.0258258	0.0386112	0.0512442	0.0636751	0.0758546	0.0877347	0.0992686	0.110411	0.121117	0.131346	0.141056	0.150209	0.158769	0.166703	0.17398	0.180569	0.186446	0.191587	0.195972	0.199583	0.202407	0.204432	0.20565	0.206057	0.20565	0.204432	0.202407	0.199583	0.195972	0.191587	0.186446	0.180569	0.17398	0.166703	0.158769	0.150209	0.141056	0.131346	0.121117	0.110411	0.0992686	0.0877347	0.0758546	0.0636751	0.0512442	0.0386112	0.0258258	0.0129384
0	0.0129822	0.0259131	0.0387418	0.0514175	0.0638904	0.0761111	0.0880314	0.0996043	0.110784	0.121527	0.13179	0.141533	0.150717	0.159306	0.167267	0.174568	0.18118	0.187076	0.192235	0.196634	0.200258	0.203091	0.205123	0.206346	0.206754	0.206346	0.205123	0.203091	0.200258	0.196634	0.192235	0.187076	0.18118	0.174568	0.167267	0.159306	0.150717	0.141533	0.13179	0.121527	0.110784	0.0996043	0.0880314	0.0761111	0.0638904	0.0514175	0.0387418	0.0259131	0.0129822
0	0.0129967	0.0259421	0.0387851	0.051475	0.0639618	0.0761962	0.0881299	0.0997157	0.110908	0.121663	0.131937	0.141691	0.150885	0.159485	0.167454	0.174763	0.181382	0.187285	0.19245	0.196854	0.200482	0.203319	0.205353	0.206576	0.206985	0.206576	0.205353	0.203319	0.200482	0.196854	0.19245	0.187285	0.181382	0.174763	0.167454	0.159485	0.150885	0.141691	0.131937	0.121663	0.110908	0.0997157	0.0881299	0.0761962	0.0639618	0.051475	0.0387851	0.0259421	0.0129967
0	0.0129822	0.0259131	0.0387418	0.0514175	0.0638904	0.0761111	0.0880314	0.0996043	0.110784	0.121527	0.13179	0.141533	0.150717	0.159306	0.167267	0.174568	0.18118	0.187076	0.192235	0.196634	0.200258	0.203091	0.205123	0.206346	0.206754	0.206346	0.205123	0.203091	0.200258	0.196634	0.192235	0.187076	0.18118	0.174568	0.167267	0.159306	0.150717	0.141533	0.13179	0.121527	0.110784	0.0996043	0.0880314	0.0761111	0.0638904	0.0514175	0.0387418	0.0259131	0.0129822
0	0.0129384	0.0258258	0.0386112	0.0512442	0.0636751	0.0758546	0.0877347	0.0992686	0.110411	0.121117	0.131346	0.141056	0.150209	0.158769	0.166703	0.17398	0.180569	0.186446	0.191587	0.195972	0.199583	0.202407	0.204432	0.20565	0.206057	0.20565	0.204432	0.202407	0.199583	0.195972	0.191587	0.186446	0.180569	0.17398	0.166703	0.158769	0.150209	0.141056	0.131346	0.121117	0.110411	0.0992686	0.0877347	0.0758546	0.0636751	0.0512442	0.0386112	0.0258258	0.0129384
0	0.0128648	0.0256788	0.0383915	0.0509527	0.0633128	0.075423	0.0872356	0.0987039	0.109783	0.120428	0.130598	0.140253	0.149354	0.157866	0.165755	0.17299	0.179542	0.185385	0.190497	0.194857	0.198448	0.201255	0.203269	0.20448	0.204884	0.20448	0.203269	0.201255	0.198448	0.194857	0.190497	0.185385	0.179542	0.17299	0.165755	0.157866	0.149354	0.140253	0.130598	0.120428	0.109783	0.0987039	0.0872356	0.075423	0.0633128	0.0509527	0.0383915	0.0256788	0.0128648
0	0.0127603	0.0254703	0.0380798	0.0505389	0.0627987	0.0748105	0.0865272	0.0979023	0.108891	0.11945	0.129538	0.139114	0.148142	0.156584	0.164409	0.171585	0.178084	0.18388	0.18895	0.193274	0.196836	0.199621	0.201618	0.20282	0.203221	0.20282	0.201618	0.199621	0.196836	0.193274	0.18895	0.18388	0.178084	0.171585	0.164409	0.156584	0.148142	0.139114	0.129538	0.11945	0.108891	0.0979023	0.0865272	0.0748105	0.0627987	0.0505389	0.0380798	0.0254703	0.0127603
0	0.0126236	0.0251974	0.0376718	0.0499975	0.0621259	0.0740091	0.0856002	0.0968535	0.107725	0.11817	0.12815	0.137624	0.146554	0.154907	0.162648	0.169747	0.176176	0.18191	0.186926	0.191204	0.194727	0.197483	0.199458	0.200647	0.201044	0.200647	0.199458	0.197483	0.194727	0.191204	0.186926	0.18191	0.176176	0.169747	0.162648	0.154907	0.146554	0.137624	0.12815	0.11817	0.107725	0.0968535	0.0856002	0.0740091	0.0621259	0.0499975	0.0376718	0.0251974	0.0126236
0	0.012453	0.0248568	0.0371626	0.0493217	0.0612861	0.0730086	0.0844431	0.0955443	0.106268	0.116573	0.126418	0.135763	0.144573	0.152813	0.160449	0.167452	0.173794	0.179451	0.184399	0.188619	0.192095	0.194813	0.196762	0.197935	0.198326	0.197935	0.196762	0.194813	0.192095	0.188619	0.184399	0.179451	0.173794	0.167452	0.160449	0.152813	0.144573	0.135763	0.126418	0.116573	0.106268	0.0955443	0.0844431	0.0730086	0.0612861	0.0493217	0.0371626	0.0248568	0.012453
0	0.0122464	0.0244445	0.0365461	0.0485034	0.0602694	0.0717975	0.0830422	0.0939592	0.104505	0.114639	0.124321	0.133511	0.142175	0.150278	0.157787	0.164674	0.170911	0.176474	0.18134	0.18549	0.188908	0.191581	0.193498	0.194651	0.195036	0.194651	0.193498	0.191581	0.188908	0.18549	0.18134	0.176474	0.170911	0.164674	0.157787	0.150278	0.142175	0.133511	0.124321	0.114639	0.104505	0.0939592	0.0830422	0.0717975	0.0602694	0.0485034	0.0365461	0.0244445	0.0122464
0	0.0120016	0.0239559	0.0358156	0.047534	0.0590648	0.0703624	0.0813824	0.0920812	0.102417	0.112348	0.121836	0.130843	0.139333	0.147274	0.154634	0.161383	0.167495	0.172946	0.177715	0.181783	0.185133	0.187752	0.18963	0.19076	0.191138	0.19076	0.18963	0.187752	0.185133	0.181783	0.177715	0.172946	0.167495	0.161383	0.154634	0.147274	0.139333	0.130843	0.121836	0.112348	0.102417	0.0920812	0.0813824	0.0703624	0.0590648	0.047534	0.0358156	0.0239559	0.0120016
0	0.0117162	0.0233862	0.034964	0.0464037	0.0576603	0.0686893	0.0794472	0.0898916	0.0999813	0.109676	0.118939	0.127731	0.13602	0.143772	0.150957	0.157545	0.163512	0.168834	0.173489	0.17746	0.18073	0.183287	0.185121	0.186224	0.186593	0.186224	0.185121	0.183287	0.18073	0.17746	0.173489	0.168834	0.163512	0.157545	0.150957	0.143772	0.13602	0.127731	0.118939	0.109676	0.0999813	0.0898916	0.0794472	0.0686893	0.0576603	0.0464037	0.034964	0.0233862	0.0117162
0	0.0113877	0.0227304	0.0339835	0.0451024	0.0560433	0.0667631	0.0772193	0.0873709	0.0971776	0.106601	0.115603	0.124149	0.132206	0.13974	0.146723	0.153127	0.158927	0.164099	0.168624	0.172484	0.175662	0.178148	0.17993	0.181002	0.18136	0.181002	0.17993	0.178148	0.175662	0.172484	0.168624	0.164099	0.158927	0.153127	0.146723	0.13974	0.132206	0.124149	0.115603	0.106601	0.0971776	0.0873709	0.0772193	0.0667631	0.0560433	0.0451024	0.0339835	0.0227304	0.0113877
0	0.0110134	0.0219833	0.0328664	0.0436199	0.0542011	0.0645685	0.0746811	0.0844989	0.0939833	0.103097	0.111803	0.120069	0.12786	0.135147	0.1419	0.148094	0.153703	0.158705	0.163081	0.166814	0.169888	0.172292	0.174016	0.175052	0.175399	0.175052	0.174016	0.172292	0.169888	0.166814	0.163081	0.158705	0.153703	0.148094	0.1419	0.135147	0.12786	0.120069	0.111803	0.103097	0.0939833	0.0844989	0.0746811	0.0645685	0.0542011	0.0436199	0.0328664	0.0219833	0.0110134
0	0.0105907	0.0211396	0.0316051	0.0419458	0.052121	0.0620905	0.0718149	0.081256	0.0903763	0.09914	0.107512	0.115461	0.122953	0.12996	0.136455	0.14241	0.147804	0.152615	0.156823	0.160412	0.163368	0.16568	0.167337	0.168334	0.168667	0.168334	0.167337	0.16568	0.163368	0.160412	0.156823	0.152615	0.147804	0.14241	0.136455	0.12996	0.122953	0.115461	0.107512	0.09914	0.0903763	0.081256	0.0718149	0.0620905	0.052121	0.0419458	0.0316051	0.0211396	0.0105907
0	0.0101172	0.0201944	0.0301919	0.0400703	0.0497906	0.0593143	0.068604	0.0776229	0.0863355	0.0947073	0.102705	0.110298	0.117456	0.124149	0.130353	0.136043	0.141196	0.145791	0.149811	0.15324	0.156064	0.158272	0.159855	0.160808	0.161126	0.160808	0.159855	0.158272	0.156064	0.15324	0.149811	0.145791	0.141196	0.136043	0.130353	0.124149	0.117456	0.110298	0.102705	0.0947073	0.0863355	0.0776229	0.068604	0.0593143	0.0497906	0.0400703	0.0301919	0.0201944	0.0101172
0	0.00959046	0.0191431	0.0286201	0.0379843	0.0471985	0.0562264	0.0650324	0.0735818	0.0818408	0.0897768	0.0973585	0.104556	0.111341	0.117686	0.123567	0.12896	0.133845	0.138201	0.142012	0.145262	0.147939	0.150032	0.151533	0.152436	0.152737	0.152436	0.151533	0.150032	0.147939	0.145262	0.142012	0.138201	0.133845	0.12896	0.123567	0.117686	0.111341	0.104556	0.0973585	0.0897768	0.0818408	0.0735818	0.0650324	0.0562264	0.0471985	0.0379843	0.0286201	0.0191431	0.00959046
0	0.0090085	0.0179814	0.0268834	0.0356793	0.0443344	0.0528145	0.0610862	0.0691168	0.0768746	0.084329	0.0914506	0.0982113	0.104584	0.110545	0.116069	0.121135	0.125723	0.129815	0.133394	0.136447	0.138962	0.140928	0.142338	0.143186	0.143469	0.143186	0.142338	0.140928	0.138962	0.136447	0.133394	0.129815	0.125723	0.121135	0.116069	0.110545	0.104584	0.0982113	0.0914506	0.084329	0.0768746	0.0691168	0.0610862	0.0528145	0.0443344	0.0356793	0.0268834	0.0179814	0.0090085
0	0.00836951	0.016706	0.0249765	0.0331485	0.0411897	0.0490682	0.0567532	0.0642142	0.0714217	0.0783474	0.0849638	0.091245	0.0971661	0.102704	0.107836	0.112543	0.116805	0.120607	0.123932	0.126769	0.129105	0.130932	0.132241	0.133029	0.133293	0.133029	0.132241	0.130932	0.129105	0.126769	0.123932	0.120607	0.116805	0.112543	0.107836	0.102704	0.0971661	0.091245	0.0849638	0.0783474	0.0714217	0.0642142	0.0567532	0.0490682	0.0411897	0.0331485	0.0249765	0.016706	0.00836951
0	0.00767211	0.0153139	0.0228953	0.0303864	0.0377575	0.0449796	0.0520242	0.0588634	0.0654704	0.071819	0.0778841	0.0836419	0.0890696	0.0941457	0.0988503	0.103165	0.107072	0.110557	0.113605	0.116206	0.118347	0.120022	0.121222	0.121945	0.122186	0.121945	0.121222	0.120022	0.118347	0.116206	0.113605	0.110557	0.107072	0.103165	0.0988503	0.0941457	0.0890696	0.0836419	0.0778841	0.071819	0.0654704	0.0588634	0.0520242	0.0449796	0.0377575	0.0303864	0.0228953	0.0153139	0.00767211
0	0.00691538	0.0138035	0.0206371	0.0273892	0.0340333	0.0405431	0.0468928	0.0530575	0.0590128	0.0647352	0.0702021	0.075392	0.0802843	0.0848598	0.0891003	0.0929893	0.0965112	0.0996523	0.1024	0.104744	0.106674	0.108183	0.109266	0.109917	0.110134	0.109917	0.109266	0.108183	0.106674	0.104744	0.1024	0.0996523	0.0965112	0.0929893	0.0891003	0.0848598	0.0802843	0.075392	0.0702021	0.0647352	0.0590128	0.0530575	0.0468928	0.0405431	0.0340333	0.0273892	0.0206371	0.0138035	0.00691538
0	0.00609891	0.0121737	0.0182005	0.0241555	0.0300151	0.0357563	0.0413564	0.0467932	0.0520454	0.0570922	0.0619136	0.0664907	0.0708055	0.0748407	0.0785806	0.0820104	0.0851165	0.0878868	0.0903101	0.0923771	0.0940795	0.0954105	0.0963651	0.0969393	0.097131	0.0969393	0.0963651	0.0954105	0.0940795	0.0923771	0.0903101	0.0878868	0.0851165	0.0820104	0.0785806	0.0748407	0.0708055	0.0664907	0.0619136	0.0570922	0.0520454	0.0467932	0.0413564	0.0357563	0.0300151	0.0241555	0.0182005	0.0121737	0.00609891
0	0.00522286	0.0104251	0.0155862	0.0206858	0.0257038	0.0306203	0.035416	0.0400719	0.0445696	0.0488915	0.0530204	0.05694	0.060635	0.0640906	0.0672933	0.0702305	0.0728904	0.0752627	0.077338	0.0791081	0.0805659	0.0817058	0.0825232	0.083015	0.0831791	0.083015	0.0825232	0.0817058	0.0805659	0.0791081	0.077338	0.0752627	0.0728904	0.0702305	0.0672933	0.0640906	0.060635	0.05694	0.0530204	0.0488915	0.0445696	0.0400719	0.035416	0.0306203	0.0257038	0.0206858	0.0155862	0.0104251	0.00522286
0	0.00428802	0.00855912	0.0127964	0.0169833	0.0211031	0.0251396	0.0290769	0.0328994	0.0365921	0.0401404	0.0435303	0.0467484	0.0497819	0.0526191	0.0552485	0.0576599	0.0598438	0.0617915	0.0634953	0.0649485	0.0661454	0.0670813	0.0677524	0.0681562	0.0682909	0.0681562	0.0677524	0.0670813	0.0661454	0.0649485	0.0634953	0.0617915	0.0598438	0.0576599	0.0552485	0.0526191	0.0497819	0.0467484	0.0435303	0.0401404	0.0365921	0.0328994	0.0290769	0.0251396	0.0211031	0.0169833	0.0127964	0.00855912	0.00428802
0	0.00329583	0.00657866	0.00983552	0.0130536	0.0162201	0.0193226	0.0223489	0.0252869	0.0281252	0.0308525	0.033458	0.0359314	0.0382631	0.0404437	0.0424648	0.0443182	0.0459968	0.0474938	0.0488034	0.0499203	0.0508403	0.0515596	0.0520755	0.0523858	0.0524894	0.0523858	0.0520755	0.0515596	0.0508403	0.0499203	0.0488034	0.0474938	0.0459968	0.0443182	0.0424648	0.0404437	0.0382631	0.0359314	0.033458	0.0308525	0.0281252	0.0252869	0.0223489	0.0193226	0.0162201	0.0130536	0.00983552	0.00657866	0.00329583
0	0.00224842	0.00448797	0.00670981	0.00890517	0.0110654	0.0131819	0.0152464	0.0172508	0.0191871	0.0210476	0.0228251	0.0245125	0.0261031	0.0275908	0.0289695	0.030234	0.0313791	0.0324003	0.0332937	0.0340557	0.0346833	0.035174	0.035526	0.0357377	0.0358083	0.0357377	0.035526	0.035174	0.0346833	0.0340557	0.0332937	0.0324003	0.0313791	0.030234	0.0289695	0.0275908	0.0261031	0.0245125	0.0228251	0.0210476	0.0191871	0.0172508	0.0152464	0.0131819	0.0110654	0.00890517	0.00670981	0.00448797	0.00224842
0	0.00114863	0.00229272	0.00342777	0.00454928	0.00565285	0.0067341	0.00778878	0.00881272	0.00980188	0.0107524	0.0116604	0.0125224	0.013335	0.014095	0.0147993	0.0154453	0.0160303	0.016552	0.0170084	0.0173977	0.0177183	0.017969	0.0181487	0.0182569	0.018293	0.0182569	0.0181487	0.017969	0.0177183	0.0173977	0.0170084	0.016552	0.0160303	0.0154453	0.0147993	0.014095	0.013335	0.0125224	0.0116604	0.0107524	0.00980188	0.00881272	0.00778878	0.0067341	0.00565285	0.00454928	0.00342777	0.00229272	0.00114863
0	-2.77556e-17	0	-4.16334e-17	-1.38778e-17	-9.71445e-17	-1.38778e-16	-4.16334e-17	-1.38778e-16	-1.38778e-16	-1.94289e-16	-2.22045e-16	-1.66533e-16	-1.11022e-16	-1.94289e-16	-1.38778e-16	-1.66533e-16	-2.498e-16	-2.22045e-16	-1.66533e-16	-2.77556e-16	-3.33067e-16	-2.22045e-16	-1.94289e-16	-2.22045e-16	-2.22045e-16	-2.22045e-16	-2.498e-16	-2.22045e-16	-3.33067e-16	-2.498e-16	-1.66533e-16	-2.498e-16	-1.94289e-16	-1.66533e-16	-2.22045e-16	-1.38778e-16	-1.11022e-16	-1.11022e-16	-1.38778e-16	-1.66533e-16	-1.38778e-16	-1.38778e-16	-9.71445e-17	-4.16334e-17	-1.38778e-16	-1.38778e-17	-4.16334e-17	-2.77556e-17	-9.71445e-17
0	-0.00119319	-0.00238167	-0.00356075	-0.00472577	-0.00587215	-0.00699535	-0.00809094	-0.00915461	-0.0101821	-0.0111695	-0.0121128	-0.0130082	-0.0138524	-0.0146418	-0.0153735	-0.0160445	-0.0166522	-0.0171941	-0.0176682	-0.0180726	-0.0184057	-0.0186661	-0.0188528	-0.0189652	-0.0190027	-0.0189652	-0.0188528	-0.0186661	-0.0184057	-0.0180726	-0.0176682	-0.0171941	-0.0166522	-0.0160445	-0.0153735	-0.0146418	-0.0138524	-0.0130082	-0.0121128	-0.0111695	-0.0101821	-0.00915461	-0.00809094	-0.00699535	-0.00587215	-0.00472577	-0.00356075	-0.00238167	-0.00119319
0	-0.00242596	-0.00484235	-0.00723963	-0.00960834	-0.0119391	-0.0142228	-0.0164503	-0.018613	-0.0207021	-0.0227096	-0.0246274	-0.026448	-0.0281643	-0.0297694	-0.031257	-0.0326213	-0.0338568	-0.0349587	-0.0359227	-0.0367449	-0.037422	-0.0379515	-0.0383312	-0.0385596	-0.0386358	-0.0385596	-0.0383312	-0.0379515	-0.037422	-0.0367449	-0.0359227	-0.0349587	-0.0338568	-0.0326213	-0.031257	-0.0297694	-0.0281643	-0.026448	-0.0246274	-0.0227096	-0.0207021	-0.018613	-0.0164503	-0.0142228	-0.0119391	-0.00960834	-0.00723963	-0.00484235	-0.00242596
0	-0.00369268	-0.00737078	-0.0110198	-0.0146253	-0.0181731	-0.0216492	-0.0250399	-0.0283317	-0.0315117	-0.0345673	-0.0374866	-0.0402579	-0.0428703	-0.0453135	-0.0475779	-0.0496545	-0.0515351	-0.0532124	-0.0546797	-0.0559311	-0.0569619	-0.0577678	-0.0583457	-0.0586934	-0.0588095	-0.0586934	-0.0583457	-0.0577678	-0.0569619	-0.0559311	-0.0546797	-0.0532124	-0.0515351	-0.0496545	-0.0475779	-0.0453135	-0.0428703	-0.0402579	-0.0374866	-0.0345673	-0.0315117	-0.0283317	-0.0250399	-0.0216492	-0.0181731	-0.0146253	-0.0110198	-0.00737078	-0.00369268
0	-0.00498703	-0.00995438	-0.0148824	-0.0197518	-0.0245432	-0.0292377	-0.0338168	-0.0382625	-0.0425571	-0.0466839	-0.0506263	-0.054369	-0.0578971	-0.0611967	-0.0642548	-0.0670593	-0.0695992	-0.0718644	-0.0738459	-0.0755361	-0.0769281	-0.0780165	-0.0787971	-0.0792666	-0.0794233	-0.0792666	-0.0787971	-0.0780165	-0.0769281	-0.0755361	-0.0738459	-0.0718644	-0.0695992	-0.0670593	-0.0642548	-0.0611967	-0.0578971	-0.054369	-0.0506263	-0.0466839	-0.0425571	-0.0382625	-0.0338168	-0.0292377	-0.0245432	-0.0197518	-0.0148824	-0.00995438	-0.00498703
0	-0.00630213	-0.0125794	-0.018807	-0.0249604	-0.0310153	-0.0369478	-0.0427344	-0.0483525	-0.0537796	-0.0589946	-0.0639767	-0.0687064	-0.0731648	-0.0773346	-0.0811991	-0.0847432	-0.0879528	-0.0908153	-0.0933194	-0.0954553	-0.0972144	-0.0985898	-0.0995762	-0.10017	-0.100368	-0.10017	-0.0995762	-0.0985898	-0.0972144	-0.0954553	-0.0933194	-0.0908153	-0.0879528	-0.0847432	-0.0811991	-0.0773346	-0.0731648	-0.0687064	-0.0639767	-0.0589946	-0.0537796	-0.0483525	-0.0427344	-0.0369478	-0.0310153	-0.0249604	-0.018807	-0.0125794	-0.00630213
0	-0.00763054	-0.015231	-0.0227713	-0.0302217	-0.0375529	-0.0447359	-0.0517423	-0.0585445	-0.0651157	-0.0714299	-0.0774622	-0.0831888	-0.0885871	-0.0936357	-0.0983148	-0.102606	-0.106492	-0.109958	-0.11299	-0.115576	-0.117706	-0.119371	-0.120566	-0.121284	-0.121524	-0.121284	-0.120566	-0.119371	-0.117706	-0.115576	-0.11299	-0.109958	-0.106492	-0.102606	-0.0983148	-0.0936357	-0.0885871	-0.0831888	-0.0774622	-0.0714299	-0.0651157	-0.0585445	-0.0517423	-0.0447359	-0.0375529	-0.0302217	-0.0227713	-0.015231	-0.00763054
0	-0.00896435	-0.0178933	-0.0267517	-0.0355044	-0.0441171	-0.0525556	-0.0607868	-0.068778	-0.0764978	-0.0839157	-0.0910024	-0.09773	-0.104072	-0.110003	-0.1155	-0.120541	-0.125107	-0.129178	-0.13274	-0.135778	-0.138281	-0.140237	-0.14164	-0.142484	-0.142766	-0.142484	-0.14164	-0.140237	-0.138281	-0.135778	-0.13274	-0.129178	-0.125107	-0.120541	-0.1155	-0.110003	-0.104072	-0.09773	-0.0910024	-0.0839157	-0.0764978	-0.068778	-0.0607868	-0.0525556	-0.0441171	-0.0355044	-0.0267517	-0.0178933	-0.00896435
0	-0.0102952	-0.0205498	-0.0307233	-0.0407755	-0.0506668	-0.0603582	-0.0698113	-0.078989	-0.0878549	-0.0963741	-0.104513	-0.112239	-0.119523	-0.126334	-0.132648	-0.138437	-0.14368	-0.148357	-0.152447	-0.155936	-0.15881	-0.161057	-0.162668	-0.163638	-0.163961	-0.163638	-0.162668	-0.161057	-0.15881	-0.155936	-0.152447	-0.148357	-0.14368	-0.138437	-0.132648	-0.126334	-0.119523	-0.112239	-0.104513	-0.0963741	-0.0878549	-0.078989	-0.0698113	-0.0603582	-0.0506668	-0.0407755	-0.0307233	-0.0205498	-0.0102952
0	-0.0116145	-0.0231832	-0.0346604	-0.0460008	-0.0571596	-0.0680929	-0.0787574	-0.0891111	-0.0991132	-0.108724	-0.117906	-0.126622	-0.134839	-0.142524	-0.149646	-0.156177	-0.162093	-0.167368	-0.171983	-0.175919	-0.179161	-0.181696	-0.183514	-0.184607	-0.184972	-0.184607	-0.183514	-0.181696	-0.179161	-0.175919	-0.171983	-0.167368	-0.162093	-0.156177	-0.149646	-0.142524	-0.134839	-0.126622	-0.117906	-0.108724	-0.0991132	-0.0891111	-0.0787574	-0.0680929	-0.0571596	-0.0460008	-0.0346604	-0.0231832	-0.0116145
0	-0.0129133	-0.0257757	-0.0385364	-0.051145	-0.0635517	-0.0757076	-0.0875647	-0.0990763	-0.110197	-0.120882	-0.131091	-0.140782	-0.149918	-0.158462	-0.16638	-0.173642	-0.180219	-0.186085	-0.191216	-0.195592	-0.199196	-0.202015	-0.204036	-0.205252	-0.205658	-0.205252	-0.204036	-0.202015	-0.199196	-0.195592	-0.191216	-0.186085	-0.180219	-0.173642	-0.16638	-0.158462	-0.149918	-0.140782	-0.131091	-0.120882	-0.110197	-0.0990763	-0.0875647	-0.0757076	-0.0635517	-0.051145	-0.0385364	-0.0257757	-0.0129133
0	-0.0141827	-0.0283094	-0.0423244	-0.0561724	-0.0697986	-0.0831494	-0.0961721	-0.108815	-0.121029	-0.132765	-0.143977	-0.154621	-0.164654	-0.174038	-0.182735	-0.190711	-0.197934	-0.204376	-0.210012	-0.214818	-0.218777	-0.221872	-0.224092	-0.225427	-0.225873	-0.225427	-0.224092	-0.221872	-0.218777	-0.214818	-0.210012	-0.204376	-0.197934	-0.190711	-0.182735	-0.174038	-0.164654	-0.154621	-0.143977	-0.132765	-0.121029	-0.108815	-0.0961721	-0.0831494	-0.0697986	-0.0561724	-0.0423244	-0.0283094	-0.0141827
0	-0.0154135	-0.0307661	-0.0459973	-0.061047	-0.0758558	-0.0903652	-0.104518	-0.118258	-0.131532	-0.144286	-0.156471	-0.168039	-0.178943	-0.189141	-0.198593	-0.207261	-0.215111	-0.222112	-0.228236	-0.23346	-0.237763	-0.241127	-0.243539	-0.24499	-0.245475	-0.24499	-0.243539	-0.241127	-0.237763	-0.23346	-0.228236	-0.222112	-0.215111	-0.207261	-0.198593	-0.189141	-0.178943	-0.168039	-0.156471	-0.144286	-0.131532	-0.118258	-0.104518	-0.0903652	-0.0758558	-0.061047	-0.0459973	-0.0307661	-0.0154135
0	-0.0165967	-0.0331279	-0.0495283	-0.0657333	-0.0816788	-0.097302	-0.112541	-0.127336	-0.141629	-0.155362	-0.168483	-0.180938	-0.19268	-0.203661	-0.213838	-0.223171	-0.231624	-0.239162	-0.245757	-0.251382	-0.256014	-0.259636	-0.262234	-0.263797	-0.264318	-0.263797	-0.262234	-0.259636	-0.256014	-0.251382	-0.245757	-0.239162	-0.231624	-0.223171	-0.213838	-0.203661	-0.19268	-0.180938	-0.168483	-0.155362	-0.141629	-0.127336	-0.112541	-0.097302	-0.0816788	-0.0657333	-0.0495283	-0.0331279	-0.0165967
0	-0.0177234	-0.0353769	-0.0528908	-0.0701959	-0.087224	-0.103908	-0.120182	-0.135981	-0.151244	-0.16591	-0.179921	-0.193222	-0.205761	-0.217487	-0.228355	-0.238322	-0.247349	-0.255399	-0.262441	-0.268448	-0.273395	-0.277263	-0.280037	-0.281706	-0.282263	-0.281706	-0.280037	-0.277263	-0.273395	-0.268448	-0.262441	-0.255399	-0.247349	-0.238322	-0.228355	-0.217487	-0.205761	-0.193222	-0.179921	-0.16591	-0.151244	-0.135981	-0.120182	-0.103908	-0.087224	-0.0701959	-0.0528908	-0.0353769	-0.0177234
0	-0.0187851	-0.0374961	-0.0560592	-0.0744009	-0.0924491	-0.110132	-0.127381	-0.144127	-0.160304	-0.175849	-0.190699	-0.204797	-0.218087	-0.230516	-0.242035	-0.252599	-0.262166	-0.270699	-0.278163	-0.284529	-0.289773	-0.293872	-0.296812	-0.298581	-0.299172	-0.298581	-0.296812	-0.293872	-0.289773	-0.284529	-0.278163	-0.270699	-0.262166	-0.252599	-0.242035	-0.230516	-0.218087	-0.204797	-0.190699	-0.175849	-0.160304	-0.144127	-0.127381	-0.110132	-0.0924491	-0.0744009	-0.0560592	-0.0374961	-0.0187851
0	-0.0197735	-0.039469	-0.0590087	-0.0783156	-0.0973134	-0.115927	-0.134083	-0.15171	-0.168739	-0.185101	-0.200733	-0.215573	-0.229561	-0.242644	-0.25477	-0.26589	-0.27596	-0.284942	-0.292798	-0.2995	-0.305019	-0.309335	-0.312429	-0.314291	-0.314913	-0.314291	-0.312429	-0.309335	-0.305019	-0.2995	-0.292798	-0.284942	-0.27596	-0.26589	-0.25477	-0.242644	-0.229561	-0.215573	-0.200733	-0.185101	-0.168739	-0.15171	-0.134083	-0.115927	-0.0973134	-0.0783156	-0.0590087	-0.039469	-0.0197735
0	-0.0206808	-0.04128	-0.0617163	-0.081909	-0.101778	-0.121246	-0.140236	-0.158671	-0.176481	-0.193594	-0.209943	-0.225464	-0.240095	-0.253778	-0.266459	-0.27809	-0.288622	-0.298016	-0.306233	-0.313242	-0.319014	-0.323528	-0.326765	-0.328712	-0.329362	-0.328712	-0.326765	-0.323528	-0.319014	-0.313242	-0.306233	-0.298016	-0.288622	-0.27809	-0.266459	-0.253778	-0.240095	-0.225464	-0.209943	-0.193594	-0.176481	-0.158671	-0.140236	-0.121246	-0.101778	-0.081909	-0.0617163	-0.04128	-0.0206808
0	-0.0214997	-0.0429146	-0.0641601	-0.0851524	-0.105809	-0.126047	-0.145789	-0.164954	-0.183469	-0.20126	-0.218257	-0.234392	-0.249602	-0.263827	-0.277011	-0.289101	-0.300051	-0.309816	-0.318359	-0.325646	-0.331647	-0.336339	-0.339704	-0.341728	-0.342404	-0.341728	-0.339704	-0.336339	-0.331647	-0.325646	-0.318359	-0.309816	-0.300051	-0.289101	-0.277011	-0.263827	-0.249602	-0.234392	-0.218257	-0.20126	-0.183469	-0.164954	-0.145789	-0.126047	-0.105809	-0.0851524	-0.0641601	-0.0429146	-0.0214997
0	-0.0222236	-0.0443596	-0.0663205	-0.0880196	-0.109371	-0.130291	-0.150697	-0.170509	-0.189647	-0.208037	-0.225605	-0.242284	-0.258006	-0.27271	-0.286338	-0.298836	-0.310154	-0.320248	-0.329079	-0.33661	-0.342814	-0.347664	-0.351142	-0.353235	-0.353933	-0.353235	-0.351142	-0.347664	-0.342814	-0.33661	-0.329079	-0.320248	-0.310154	-0.298836	-0.286338	-0.27271	-0.258006	-0.242284	-0.225605	-0.208037	-0.189647	-0.170509	-0.150697	-0.130291	-0.109371	-0.0880196	-0.0663205	-0.0443596	-0.0222236
0	-0.0228467	-0.0456031	-0.0681797	-0.0904871	-0.112437	-0.133944	-0.154922	-0.175289	-0.194963	-0.213869	-0.23193	-0.249076	-0.265239	-0.280355	-0.294365	-0.307213	-0.318849	-0.329226	-0.338304	-0.346047	-0.352424	-0.35741	-0.360986	-0.363137	-0.363855	-0.363137	-0.360986	-0.35741	-0.352424	-0.346047	-0.338304	-0.329226	-0.318849	-0.307213	-0.294365	-0.280355	-0.265239	-0.249076	-0.23193	-0.213869	-0.194963	-0.175289	-0.154922	-0.133944	-0.112437	-0.0904871	-0.0681797	-0.0456031	-0.0228467
0	-0.0233636	-0.046635	-0.0697224	-0.0925346	-0.114982	-0.136975	-0.158428	-0.179255	-0.199375	-0.218708	-0.237178	-0.254712	-0.271241	-0.286699	-0.301026	-0.314165	-0.326063	-0.336676	-0.345959	-0.353877	-0.360398	-0.365498	-0.369154	-0.371354	-0.372088	-0.371354	-0.369154	-0.365498	-0.360398	-0.353877	-0.345959	-0.336676	-0.326063	-0.314165	-0.301026	-0.286699	-0.271241	-0.254712	-0.237178	-0.218708	-0.199375	-0.179255	-0.158428	-0.136975	-0.114982	-0.0925346	-0.0697224	-0.046635	-0.0233636
0	-0.0237703	-0.0474467	-0.0709359	-0.0941451	-0.116983	-0.139359	-0.161185	-0.182375	-0.202845	-0.222515	-0.241306	-0.259145	-0.275962	-0.291689	-0.306265	-0.319632	-0.331738	-0.342535	-0.35198	-0.360036	-0.366671	-0.371859	-0.375579	-0.377817	-0.378564	-0.377817	-0.375579	-0.371859	-0.366671	-0.360036	-0.35198	-0.342535	-0.331738	-0.319632	-0.306265	-0.291689	-0.275962	-0.259145	-0.241306	-0.222515	-0.202845	-0.182375	-0.161185	-0.139359	-0.116983	-0.0941451	-0.0709359	-0.0474467	-0.0237703
0	-0.0240632	-0.0480314	-0.07181	-0.0953052	-0.118424	-0.141076	-0.163171	-0.184622	-0.205345	-0.225257	-0.24428	-0.262338	-0.279362	-0.295283	-0.310039	-0.323571	-0.335826	-0.346756	-0.356318	-0.364473	-0.371189	-0.376441	-0.380207	-0.382473	-0.383229	-0.382473	-0.380207	-0.376441	-0.371189	-0.364473	-0.356318	-0.346756	-0.335826	-0.323571	-0.310039	-0.295283	-0.279362	-0.262338	-0.24428	-0.225257	-0.205345	-0.184622	-0.163171	-0.141076	-0.118424	-0.0953052	-0.07181	-0.0480314	-0.0240632
0	-0.0242399	-0.0483841	-0.0723374	-0.0960052	-0.119294	-0.142112	-0.16437	-0.185978	-0.206853	-0.226911	-0.246074	-0.264265	-0.281414	-0.297452	-0.312316	-0.325948	-0.338293	-0.349303	-0.358935	-0.36715	-0.373916	-0.379206	-0.383	-0.385282	-0.386044	-0.385282	-0.383	-0.379206	-0.373916	-0.36715	-0.358935	-0.349303	-0.338293	-0.325948	-0.312316	-0.297452	-0.281414	-0.264265	-0.246074	-0.226911	-0.206853	-0.185978	-0.16437	-0.142112	-0.119294	-0.0960052	-0.0723374	-0.0483841	-0.0242399
0	-0.024299	-0.0485021	-0.0725137	-0.0962392	-0.119585	-0.142459	-0.16477	-0.186431	-0.207357	-0.227464	-0.246673	-0.264909	-0.2821	-0.298177	-0.313077	-0.326742	-0.339117	-0.350154	-0.359809	-0.368044	-0.374827	-0.38013	-0.383933	-0.386221	-0.386985	-0.386221	-0.383933	-0.38013	-0.374827	-0.368044	-0.359809	-0.350154	-0.339117	-0.326742	-0.313077	-0.298177	-0.2821	-0.264909	-0.246673	-0.227464	-0.207357	-0.186431	-0.16477	-0.142459	-0.119585	-0.0962392	-0.0725137	-0.0485021	-0.024299
0	-0.0242399	-0.0483841	-0.0723374	-0.0960052	-0.119294	-0.142112	-0.16437	-0.185978	-0.206853	-0.226911	-0.246074	-0.264265	-0.281414	-0.297452	-0.312316	-0.325948	-0.338293	-0.349303	-0.358935	-0.36715	-0.373916	-0.379206	-0.383	-0.385282	-0.386044	-0.385282	-0.383	-0.379206	-0.373916	-0.36715	-0.358935	-0.349303	-0.338293	-0.325948	-0.312316	-0.297452	-0.281414	-0.264265	-0.246074	-0.226911	-0.206853	-0.185978	-0.16437	-0.142112	-0.119294	-0.0960052	-0.0723374	-0.0483841	-0.0242399
0	-0.0240632	-0.0480314	-0.07181	-0.0953052	-0.118424	-0.141076	-0.163171	-0.184622	-0.205345	-0.225257	-0.24428	-0.262338	-0.279362	-0.295283	-0.310039	-0.323571	-0.335826	-0.346756	-0.356318	-0.364473	-0.371189	-0.376441	-0.380207	-0.382473	-0.383229	-0.382473	-0.380207	-0.376441	-0.371189	-0.364473	-0.356318	-0.346756	-0.335826	-0.323571	-0.310039	-0.295283	-0.279362	-0.262338	-0.24428	-0.225257	-0.205345	-0.184622	-0.163171	-0.141076	-0.118424	-0.0953052	-0.07181	-0.0480314	-0.0240632
0	-0.0237703	-0.0474467	-0.0709359	-0.0941451	-0.116983	-0.139359	-0.161185	-0.182375	-0.202845	-0.222515	-0.241306	-0.259145	-0.275962	-0.291689	-0.306265	-0.319632	-0.331738	-0.342535	-0.35198	-0.360036	-0.366671	-0.371859	-0.375579	-0.377817	-0.378564	-0.377817	-0.375579	-0.371859	-0.366671	-0.360036	-0.35198	-0.342535	-0.331738	-0.319632	-0.306265	-0.291689	-0.275962	-0.259145	-0.241306	-0.222515	-0.202845	-0.182375	-0.161185	-0.139359	-0.116983	-0.0941451	-0.0709359	-0.0474467	-0.0237703
0	-0.0233636	-0.046635	-0.0697224	-0.0925346	-0.114982	-0.136975	-0.158428	-0.179255	-0.199375	-0.218708	-0.237178	-0.254712	-0.271241	-0.286699	-0.301026	-0.314165	-0.326063	-0.336676	-0.345959	-0.353877	-0.360398	-0.365498	-0.369154	-0.371354	-0.372088	-0.371354	-0.369154	-0.365498	-0.360398	-0.353877	-0.345959	-0.336676	-0.326063	-0.314165	-0.301026	-0.286699	-0.271241	-0.254712	-0.237178	-0.218708	-0.199375	-0.179255	-0.158428	-0.136975	-0.114982	-0.0925346	-0.0697224	-0.046635	-0.0233636
0	-0.0228467	-0.0456031	-0.0681797	-0.0904871	-0.112437	-0.133944	-0.154922	-0.175289	-0.194963	-0.213869	-0.23193	-0.249076	-0.265239	-0.280355	-0.294365	-0.307213	-0.318849	-0.329226	-0.338304	-0.346047	-0.352424	-0.35741	-0.360986	-0.363137	-0.363855	-0.363137	-0.360986	-0.35741	-0.352424	-0.346047	-0.338304	-0.329226	-0.318849	-0.307213	-0.294365	-0.280355	-0.265239	-0.249076	-0.23193	-0.213869	-0.194963	-0.175289	-0.154922	-0.133944	-0.112437	-0.0904871	-0.0681797	-0.0456031	-0.0228467
0	-0.0222236	-0.0443596	-0.0663205	-0.0880196	-0.109371	-0.130291	-0.150697	-0.170509	-0.189647	-0.208037	-0.225605	-0.242284	-0.258006	-0.27271	-0.286338	-0.298836	-0.310154	-0.320248	-0.329079	-0.33661	-0.342814	-0.347664	-0.351142	-0.353235	-0.353933	-0.353235	-0.351142	-0.347664	-0.342814	-0.33661	-0.329079	-0.320248	-0.310154	-0.298836	-0.286338	-0.27271	-0.258006	-0.242284	-0.225605	-0.208037	-0.189647	-0.170509	-0.150697	-0.130291	-0.109371	-0.0880196	-0.0663205	-0.0443596	-0.0222236
0	-0.0214997	-0.0429146	-0.0641601	-0.0851524	-0.105809	-0.126047	-0.145789	-0.164954	-0.183469	-0.20126	-0.218257	-0.234392	-0.249602	-0.263827	-0.277011	-0.289101	-0.300051	-0.309816	-0.318359	-0.325646	-0.331647	-0.336339	-0.339704	-0.341728	-0.342404	-0.341728	-0.339704	-0.336339	-0.331647	-0.325646	-0.318359	-0.309816	-0.300051	-0.289101	-0.277011	-0.263827	-0.249602	-0.234392	-0.218257	-0.20126	-0.183469	-0.164954	-0.145789	-0.126047	-0.105809	-0.0851524	-0.0641601	-0.0429146	-0.0214997
0	-0.0206808	-0.04128	-0.0617163	-0.081909	-0.101778	-0.121246	-0.140236	-0.158671	-0.176481	-0.193594	-0.209943	-0.225464	-0.240095	-0.253778	-0.266459	-0.27809	-0.288622	-0.298016	-0.306233	-0.313242	-0.319014	-0.323528	-0.326765	-0.328712	-0.329362	-0.328712	-0.326765	-0.323528	-0.319014	-0.313242	-0.306233	-0.298016	-0.288622	-0.27809	-0.266459	-0.253778	-0.240095	-0.225464	-0.209943	-0.193594	-0.176481	-0.158671	-0.140236	-0.121246	-0.101778	-0.081909	-0.0617163	-0.04128	-0.0206808
0	-0.0197735	-0.039469	-0.0590087	-0.0783156	-0.0973134	-0.115927	-0.134083	-0.15171	-0.168739	-0.185101	-0.200733	-0.215573	-0.229561	-0.242644	-0.25477	-0.26589	-0.27596	-0.284942	-0.292798	-0.2995	-0.305019	-0.309335	-0.312429	-0.314291	-0.314913	-0.314291	-0.312429	-0.309335	-0.305019	-0.2995	-0.292798	-0.284942	-0.27596	-0.26589	-0.25477	-0.242644	-0.229561	-0.215573	-0.200733	-0.185101	-0.168739	-0.15171	-0.134083	-0.115927	-0.0973134	-0.0783156	-0.0590087	-0.039469	-0.0197735
0	-0.0187851	-0.0374961	-0.0560592	-0.0744009	-0.0924491	-0.110132	-0.127381	-0.144127	-0.160304	-0.175849	-0.190699	-0.204797	-0.218087	-0.230516	-0.242035	-0.252599	-0.262166	-0.270699	-0.278163	-0.284529	-0.289773	-0.293872	-0.296812	-0.298581	-0.299172	-0.298581	-0.296812	-0.293872	-0.289773	-0.284529	-0.278163	-0.270699	-0.262166	-0.252599	-0.242035	-0.230516	-0.218087	-0.204797	-0.190699	-0.175849	-0.160304	-0.144127	-0.127381	-0.110132	-0.0924491	-0.0744009	-0.0560592	-0.0374961	-0.0187851
0	-0.0177234	-0.0353769	-0.0528908	-0.0701959	-0.087224	-0.103908	-0.120182	-0.135981	-0.151244	-0.16591	-0.179921	-0.193222	-0.205761	-0.217487	-0.228355	-0.238322	-0.247349	-0.255399	-0.262441	-0.268448	-0.273395	-0.277263	-0.280037	-0.281706	-0.282263	-0.281706	-0.280037	-0.277263	-0.273395	-0.268448	-0.262441	-0.255399	-0.247349	-0.238322	-0.228355	-0.217487	-0.205761	-0.193222	-0.179921	-0.16591	-0.151244	-0.135981	-0.120182	-0.103908	-0.087224	-0.0701959	-0.0528908	-0.0353769	-0.0177234
0	-0.0165967	-0.0331279	-0.0495283	-0.0657333	-0.0816788	-0.097302	-0.112541	-0.127336	-0.141629	-0.155362	-0.168483	-0.180938	-0.19268	-0.203661	-0.213838	-0.223171	-0.231624	-0.239162	-0.245757	-0.251382	-0.256014	-0.259636	-0.262234	-0.263797	-0.264318	-0.263797	-0.262234	-0.259636	-0.256014	-0.251382	-0.245757	-0.239162	-0.231624	-0.223171	-0.213838	-0.203661	-0.19268	-0.180938	-0.168483	-0.155362	-0.141629	-0.127336	-0.112541	-0.097302	-0.0816788	-0.0657333	-0.0495283	-0.0331279	-0.0165967
0	-0.0154135	-0.0307661	-0.0459973	-0.061047	-0.0758558	-0.0903652	-0.104518	-0.118258	-0.131532	-0.144286	-0.156471	-0.168039	-0.178943	-0.189141	-0.198593	-0.207261	-0.215111	-0.222112	-0.228236	-0.23346	-0.237763	-0.241127	-0.243539	-0.24499	-0.245475	-0.24499	-0.243539	-0.241127	-0.237763	-0.23346	-0.228236	-0.222112	-0.215111	-0.207261	-0.198593	-0.189141	-0.178943	-0.168039	-0.156471	-0.144286	-0.131532	-0.118258	-0.104518	-0.0903652	-0.0758558	-0.061047	-0.0459973	-0.0307661	-0.0154135
0	-0.0141827	-0.0283094	-0.0423244	-0.0561724	-0.0697986	-0.0831494	-0.0961721	-0.108815	-0.121029	-0.132765	-0.143977	-0.154621	-0.164654	-0.174038	-0.182735	-0.190711	-0.197934	-0.204376	-0.210012	-0.214818	-0.218777	-0.221872	-0.224092	-0.225427	-0.225873	-0.225427	-0.224092	-0.221872	-0.218777	-0.214818	-0.210012	-0.204376	-0.197934	-0.190711	-0.182735	-0.174038	-0.164654	-0.154621	-0.143977	-0.132765	-0.121029	-0.108815	-0.0961721	-0.0831494	-0.0697986	-0.0561724	-0.0423244	-0.0283094	-0.0141827
0	-0.0129133	-0.0257757	-0.0385364	-0.051145	-0.0635517	-0.0757076	-0.0875647	-0.0990763	-0.110197	-0.120882	-0.131091	-0.140782	-0.149918	-0.158462	-0.16638	-0.173642	-0.180219	-0.186085	-0.191216	-0.195592	-0.199196	-0.202015	-0.204036	-0.205252	-0.205658	-0.205252	-0.204036	-0.202015	-0.199196	-0.195592	-0.191216	-0.186085	-0.180219	-0.173642	-0.16638	-0.158462	-0.149918	-0.140782	-0.131091	-0.120882	-0.110197	-0.0990763	-0.0875647	-0.0757076	-0.0635517	-0.051145	-0.0385364	-0.0257757	-0.0129133
0	-0.0116145	-0.0231832	-0.0346604	-0.0460008	-0.0571596	-0.0680929	-0.0787574	-0.0891111	-0.0991132	-0.108724	-0.117906	-0.126622	-0.134839	-0.142524	-0.149646	-0.156177	-0.162093	-0.167368	-0.171983	-0.175919	-0.179161	-0.181696	-0.183514	-0.184607	-0.184972	-0.184607	-0.183514	-0.181696	-0.179161	-0.175919	-0.171983	-0.167368	-0.162093	-0.156177	-0.149646	-0.142524	-0.134839	-0.126622	-0.117906	-0.108724	-0.0991132	-0.0891111	-0.0787574	-0.0680929	-0.0571596	-0.0460008	-0.0346604	-0.0231832	-0.0116145
0	-0.0102952	-0.0205498	-0.0307233	-0.0407755	-0.0506668	-0.0603582	-0.0698113	-0.078989	-0.0878549	-0.0963741	-0.104513	-0.112239	-0.119523	-0.126334	-0.132648	-0.138437	-0.14368	-0.148357	-0.152447	-0.155936	-0.15881	-0.161057	-0.162668	-0.163638	-0.163961	-0.163638	-0.162668	-0.161057	-0.15881	-0.155936	-0.152447	-0.148357	-0.14368	-0.138437	-0.132648	-0.126334	-0.119523	-0.112239	-0.104513	-0.0963741	-0.0878549	-0.078989	-0.0698113	-0.0603582	-0.0506668	-0.0407755	-0.0307233	-0.0205498	-0.0102952
0	-0.00896435	-0.0178933	-0.0267517	-0.0355044	-0.0441171	-0.0525556	-0.0607868	-0.068778	-0.0764978	-0.0839157	-0.0910024	-0.09773	-0.104072	-0.110003	-0.1155	-0.120541	-0.125107	-0.129178	-0.13274	-0.135778	-0.138281	-0.140237	-0.14164	-0.142484	-0.142766	-0.142484	-0.14164	-0.140237	-0.138281	-0.135778	-0.13274	-0.129178	-0.125107	-0.120541	-0.1155	-0.110003	-0.104072	-0.09773	-0.0910024	-0.0839157	-0.0764978	-0.068778	-0.0607868	-0.0525556	-0.0441171	-0.0355044	-0.0267517	-0.0178933	-0.00896435
0	-0.00763054	-0.015231	-0.0227713	-0.0302217	-0.0375529	-0.0447359	-0.0517423	-0.0585445	-0.0651157	-0.0714299	-0.0774622	-0.0831888	-0.0885871	-0.0936357	-0.0983148	-0.102606	-0.106492	-0.109958	-0.11299	-0.115576	-0.117706	-0.119371	-0.120566	-0.121284	-0.121524	-0.121284	-0.120566	-0.119371	-0.117706	-0.115576	-0.11299	-0.109958	-0.106492	-0.102606	-0.0983148	-0.0936357	-0.0885871	-0.0831888	-0.0774622	-0.0714299	-0.0651157	-0.0585445	-0.0517423	-0.0447359	-0.0375529	-0.0302217	-0.0227713	-0.015231	-0.00763054
0	-0.00630213	-0.0125794	-0.018807	-0.0249604	-0.0310153	-0.0369478	-0.0427344	-0.0483525	-0.0537796	-0.0589946	-0.0639767	-0.0687064	-0.0731648	-0.0773346	-0.0811991	-0.0847432	-0.0879528	-0.0908153	-0.0933194	-0.0954553	-0.0972144	-0.0985898	-0.0995762	-0.10017	-0.100368	-0.10017	-0.0995762	-0.0985898	-0.0972144	-0.0954553	-0.0933194	-0.0908153	-0.0879528	-0.0847432	-0.0811991	-0.0773346	-0.0731648	-0.0687064	-0.0639767	-0.0589946	-0.0537796	-0.0483525	-0.0427344	-0.0369478	-0.0310153	-0.0249604	-0.018807	-0.0125794	-0.00630213
0	-0.00498703	-0.00995438	-0.0148824	-0.0197518	-0.0245432	-0.0292377	-0.0338168	-0.0382625	-0.0425571	-0.0466839	-0.0506263	-0.054369	-0.0578971	-0.0611967	-0.0642548	-0.0670593	-0.0695992	-0.0718644	-0.0738459	-0.0755361	-0.0769281	-0.0780165	-0.0787971	-0.0792666	-0.0794233	-0.0792666	-0.0787971	-0.0780165	-0.0769281	-0.0755361	-0.0738459	-0.0718644	-0.0695992	-0.0670593	-0.0642548	-0.0611967	-0.0578971	-0.054369	-0.0506263	-0.0466839	-0.0425571	-0.0382625	-0.0338168	-0.0292377	-0.0245432	-0.0197518	-0.0148824	-0.00995438	-0.00498703
0	-0.00369268	-0.00737078	-0.0110198	-0.0146253	-0.0181731	-0.0216492	-0.0250399	-0.0283317	-0.0315117	-0.0345673	-0.0374866	-0.0402579	-0.0428703	-0.0453135	-0.0475779	-0.0496545	-0.0515351	-0.0532124	-0.0546797	-0.0559311	-0.0569619	-0.0577678	-0.0583457	-0.0586934	-0.0588095	-0.0586934	-0.0583457	-0.0577678	-0.0569619	-0.0559311	-0.0546797	-0.0532124	-0.0515351	-0.0496545	-0.0475779	-0.0453135	-0.0428703	-0.0402579	-0.0374866	-0.0345673	-0.0315117	-0.0283317	-0.0250399	-0.0216492	-0.0181731	-0.0146253	-0.0110198	-0.00737078	-0.00369268
0	-0.00242596	-0.00484235	-0.00723963	-0.00960834	-0.0119391	-0.0142228	-0.0164503	-0.018613	-0.0207021	-0.0227096	-0.0246274	-0.026448	-0.0281643	-0.0297694	-0.031257	-0.0326213	-0.0338568	-0.0349587	-0.0359227	-0.0367449	-0.037422	-0.0379515	-0.0383312	-0.0385596	-0.0386358	-0.0385596	-0.0383312	-0.0379515	-0.037422	-0.0367449	-0.0359227	-0.0349587	-0.0338568	-0.0326213	-0.031257	-0.0297694	-0.0281643	-0.026448	-0.0246274	-0.0227096	-0.0207021	-0.018613	-0.0164503	-0.0142228	-0.0119391	-0.00960834	-0.00723963	-0.00484235	-0.00242596
0	-0.00119319	-0.00238167	-0.00356075	-0.00472577	-0.00587215	-0.00699535	-0.00809094	-0.00915461	-0.0101821	-0.0111695	-0.0121128	-0.0130082	-0.0138524	-0.0146418	-0.0153735	-0.0160445	-0.0166522	-0.0171941	-0.0176682	-0.0180726	-0.0184057	-0.0186661	-0.0188528	-0.0189652	-0.0190027	-0.0189652	-0.0188528	-0.0186661	-0.0184057	-0.0180726	-0.0176682	-0.0171941	-0.0166522	-0.0160445	-0.0153735	-0.0146418	-0.0138524	-0.0130082	-0.0121128	-0.0111695	-0.0101821	-0.00915461	-0.00809094	-0.00699535	-0.00587215	-0.00472577	-0.00356075	-0.00238167	-0.00119319
0	-1.38778e-17	-1.38778e-17	-1.38778e-17	1.38778e-17	-9.71445e-17	-1.11022e-16	-5.55112e-17	-1.11022e-16	-1.11022e-16	-1.38778e-16	-1.38778e-16	-5.55112e-17	-5.55112e-17	-1.38778e-16	-5.55112e-17	-5.55112e-17	-2.22045e-16	-1.38778e-16	-1.11022e-16	-1.66533e-16	-2.22045e-16	-1.11022e-16	-1.11022e-16	-2.22045e-16	-1.66533e-16	-2.22045e-16	-1.94289e-16	-1.66533e-16	-2.22045e-16	-1.38778e-16	-1.11022e-16	-2.22045e-16	-1.38778e-16	-5.55112e-17	-1.94289e-16	-5.55112e-17	-5.55112e-17	-8.32667e-17	-1.11022e-16	-1.11022e-16	-1.11022e-16	-1.11022e-16	-1.38778e-17	-2.77556e-17	-5.55112e-17	1.38778e-17	-1.38778e-17	0	-1.38778e-17
0	0.00114863	0.00229272	0.00342777	0.00454928	0.00565285	0.0067341	0.00778878	0.00881272	0.00980188	0.0107524	0.0116604	0.0125224	0.013335	0.014095	0.0147993	0.0154453	0.0160303	0.016552	0.0170084	0.0173977	0.0177183	0.017969	0.0181487	0.0182569	0.018293	0.0182569	0.0181487	0.017969	0.0177183	0.0173977	0.0170084	0.016552	0.0160303	0.0154453	0.0147993	0.014095	0.013335	0.0125224	0.0116604	0.0107524	0.00980188	0.00881272	0.00778878	0.0067341	0.00565285	0.00454928	0.00342777	0.00229272	0.00114863
0	0.00224842	0.00448797	0.00670981	0.00890517	0.0110654	0.0131819	0.0152464	0.0172508	0.0191871	0.0210476	0.0228251	0.0245125	0.0261031	0.0275908	0.0289695	0.030234	0.0313791	0.0324003	0.0332937	0.0340557	0.0346833	0.035174	0.035526	0.0357377	0.0358083	0.0357377	0.035526	0.035174	0.0346833	0.0340557	0.0332937	0.0324003	0.0313791	0.030234	0.0289695	0.0275908	0.0261031	0.0245125	0.0228251	0.0210476	0.0191871	0.0172508	0.0152464	0.0131819	0.0110654	0.00890517	0.00670981	0.00448797	0.00224842
0	0.00329583	0.00657866	0.00983552	0.0130536	0.0162201	0.0193226	0.0223489	0.0252869	0.0281252	0.0308525	0.033458	0.0359314	0.0382631	0.0404437	0.0424648	0.0443182	0.0459968	0.0474938	0.0488034	0.0499203	0.0508403	0.0515596	0.0520755	0.0523858	0.0524894	0.0523858	0.0520755	0.0515596	0.0508403	0.0499203	0.0488034	0.0474938	0.0459968	0.0443182	0.0424648	0.0404437	0.0382631	0.0359314	0.033458	0.0308525	0.0281252	0.0252869	0.0223489	0.0193226	0.0162201	0.0130536	0.00983552	0.00657866	0.00329583
0	0.00428802	0.00855912	0.0127964	0.0169833	0.0211031	0.0251396	0.0290769	0.0328994	0.0365921	0.0401404	0.0435303	0.0467484	0.0497819	0.0526191	0.0552485	0.0576599	0.0598438	0.0617915	0.0634953	0.0649485	0.0661454	0.0670813	0.0677524	0.0681562	0.0682909	0.0681562	0.0677524	0.0670813	0.0661454	0.0649485	0.0634953	0.0617915	0.0598438	0.0576599	0.0552485	0.0526191	0.0497819	0.0467484	0.0435303	0.0401404	0.0365921	0.0328994	0.0290769	0.0251396	0.0211031	0.0169833	0.0127964	0.00855912	0.00428802
0	0.00522286	0.0104251	0.0155862	0.0206858	0.0257038	0.0306203	0.035416	0.0400719	0.0445696	0.0488915	0.0530204	0.05694	0.060635	0.0640906	0.0672933	0.0702305	0.0728904	0.0752627	0.077338	0.0791081	0.0805659	0.0817058	0.0825232	0.083015	0.0831791	0.083015	0.0825232	0.0817058	0.0805659	0.0791081	0.077338	0.0752627	0.0728904	0.0702305	0.0672933	0.0640906	0.060635	0.05694	0.0530204	0.0488915	0.0445696	0.0400719	0.035416	0.0306203	0.0257038	0.0206858	0.0155862	0.0104251	0.00522286
0	0.00609891	0.0121737	0.0182005	0.0241555	0.0300151	0.0357563	0.0413564	0.0467932	0.0520454	0.0570922	0.0619136	0.0664907	0.0708055	0.0748407	0.0785806	0.0820104	0.0851165	0.0878868	0.0903101	0.0923771	0.0940795	0.0954105	0.0963651	0.0969393	0.097131	0.0969393	0.0963651	0.0954105	0.0940795	0.0923771	0.0903101	0.0878868	0.0851165	0.0820104	0.0785806	0.0748407	0.0708055	0.0664907	0.0619136	0.0570922	0.0520454	0.0467932	0.0413564	0.0357563	0.0300151	0.0241555	0.0182005	0.0121737	0.00609891
0	0.00691538	0.0138035	0.0206371	0.0273892	0.0340333	0.0405431	0.0468928	0.0530575	0.0590128	0.0647352	0.0702021	0.075392	0.0802843	0.0848598	0.0891003	0.0929893	0.0965112	0.0996523	0.1024	0.104744	0.106674	0.108183	0.109266	0.109917	0.110134	0.109917	0.109266	0.108183	0.106674	0.104744	0.1024	0.0996523	0.0965112	0.0929893	0.0891003	0.0848598	0.0802843	0.075392	0.0702021	0.0647352	0.0590128	0.0530575	0.0468928	0.0405431	0.0340333	0.0273892	0.0206371	0.0138035	0.00691538
0	0.00767211	0.0153139	0.0228953	0.0303864	0.0377575	0.0449796	0.0520242	0.0588634	0.0654704	0.071819	0.0778841	0.0836419	0.0890696	0.0941457	0.0988503	0.103165	0.107072	0.110557	0.113605	0.116206	0.118347	0.120022	0.121222	0.121945	0.122186	0.121945	0.121222	0.120022	0.118347	0.116206	0.113605	0.110557	0.107072	0.103165	0.0988503	0.0941457	0.0890696	0.0836419	0.0778841	0.071819	0.0654704	0.0588634	0.0520242	0.0449796	0.0377575	0.0303864	0.0228953	0.0153139	0.00767211
0	0.00836951	0.016706	0.0249765	0.0331485	0.0411897	0.0490682	0.0567532	0.0642142	0.0714217	0.0783474	0.0849638	0.091245	0.0971661	0.102704	0.107836	0.112543	0.116805	0.120607	0.123932	0.126769	0.129105	0.130932	0.132241	0.133029	0.133293	0.133029	0.132241	0.130932	0.129105	0.126769	0.123932	0.120607	0.116805	0.112543	0.107836	0.102704	0.0971661	0.091245	0.0849638	0.0783474	0.0714217	0.0642142	0.0567532	0.0490682	0.0411897	0.0331485	0.0249765	0.016706	0.00836951
0	0.0090085	0.0179814	0.0268834	0.0356793	0.0443344	0.0528145	0.0610862	0.0691168	0.0768746	0.084329	0.0914506	0.0982113	0.104584	0.110545	0.116069	0.121135	0.125723	0.129815	0.133394	0.136447	0.138962	0.140928	0.142338	0.143186	0.143469	0.143186	0.142338	0.140928	0.138962	0.136447	0.133394	0.129815	0.125723	0.121135	0.116069	0.110545	0.104584	0.0982113	0.0914506	0.084329	0.0768746	0.0691168	0.0610862	0.0528145	0.0443344	0.0356793	0.0268834	0.0179814	0.0090085
0	0.00959046	0.0191431	0.0286201	0.0379843	0.0471985	0.0562264	0.0650324	0.0735818	0.0818408	0.0897768	0.0973585	0.104556	0.111341	0.117686	0.123567	0.12896	0.133845	0.138201	0.142012	0.145262	0.147939	0.150032	0.151533	0.152436	0.152737	0.152436	0.151533	0.150032	0.147939	0.145262	0.142012	0.138201	0.133845	0.12896	0.123567	0.117686	0.111341	0.104556	0.0973585	0.0897768	0.0818408	0.0735818	0.0650324	0.0562264	0.0471985	0.0379843	0.0286201	0.0191431	0.00959046
0	0.0101172	0.0201944	0.0301919	0.0400703	0.0497906	0.0593143	0.068604	0.0776229	0.0863355	0.0947073	0.102705	0.110298	0.117456	0.124149	0.130353	0.136043	0.141196	0.145791	0.149811	0.15324	0.156064	0.158272	0.159855	0.160808	0.161126	0.160808	0.159855	0.158272	0.156064	0.15324	0.149811	0.145791	0.141196	0.136043	0.130353	0.124149	0.117456	0.110298	0.102705	0.0947073	0.0863355	0.0776229	0.068604	0.0593143	0.0497906	0.0400703	0.0301919	0.0201944	0.0101172
0	0.0105907	0.0211396	0.0316051	0.0419458	0.052121	0.0620905	0.0718149	0.081256	0.0903763	0.09914	0.107512	0.115461	0.122953	0.12996	0.136455	0.14241	0.147804	0.152615	0.156823	0.160412	0.163368	0.16568	0.167337	0.168334	0.168667	0.168334	0.167337	0.16568	0.163368	0.160412	0.156823	0.152615	0.147804	0.14241	0.136455	0.12996	0.122953	0.115461	0.107512	0.09914	0.0903763	0.081256	0.0718149	0.0620905	0.052121	0.0419458	0.0316051	0.0211396	0.0105907
0	0.0110134	0.0219833	0.0328664	0.0436199	0.0542011	0.0645685	0.0746811	0.0844989	0.0939833	0.103097	0.111803	0.120069	0.12786	0.135147	0.1419	0.148094	0.153703	0.158705	0.163081	0.166814	0.169888	0.172292	0.174016	0.175052	0.175399	0.175052	0.174016	0.172292	0.169888	0.166814	0.163081	0.158705	0.153703	0.148094	0.1419	0.135147	0.12786	0.120069	0.111803	0.103097	0.0939833	0.0844989	0.0746811	0.0645685	0.0542011	0.0436199	0.0328664	0.0219833	0.0110134
0	0.0113877	0.0227304	0.0339835	0.0451024	0.0560433	0.0667631	0.0772193	0.0873709	0.0971776	0.106601	0.115603	0.124149	0.132206	0.13974	0.146723	0.153127	0.158927	0.164099	0.168624	0.172484	0.175662	0.178148	0.17993	0.181002	0.18136	0.181002	0.17993	0.178148	0.175662	0.172484	0.168624	0.164099	0.158927	0.153127	0.146723	0.13974	0.132206	0.124149	0.115603	0.106601	0.0971776	0.0873709	0.0772193	0.0667631	0.0560433	0.0451024	0.0339835	0.0227304	0.0113877
0	0.0117162	0.0233862	0.034964	0.0464037	0.0576603	0.0686893	0.0794472	0.0898916	0.0999813	0.109676	0.118939	0.127731	0.13602	0.143772	0.150957	0.157545	0.163512	0.168834	0.173489	0.17746	0.18073	0.183287	0.185121	0.186224	0.186593	0.186224	0.185121	0.183287	0.18073	0.17746	0.173489	0.168834	0.163512	0.157545	0.150957	0.143772	0.13602	0.127731	0.118939	0.109676	0.0999813	0.0898916	0.0794472	0.0686893	0.0576603	0.0464037	0.034964	0.0233862	0.0117162
0	0.0120016	0.0239559	0.0358156	0.047534	0.0590648	0.0703624	0.0813824	0.0920812	0.102417	0.112348	0.121836	0.130843	0.139333	0.147274	0.154634	0.161383	0.167495	0.172946	0.177715	0.181783	0.185133	0.187752	0.18963	0.19076	0.191138	0.19076	0.18963	0.187752	0.185133	0.181783	0.177715	0.172946	0.167495	0.161383	0.154634	0.147274	0.139333	0.130843	0.121836	0.112348	0.102417	0.0920812	0.0813824	0.0703624	0.0590648	0.047534	0.0358156	0.0239559	0.0120016
0	0.0122464	0.0244445	0.0365461	0.0485034	0.0602694	0.0717975	0.0830422	0.0939592	0.104505	0.114639	0.124321	0.133511	0.142175	0.150278	0.157787	0.164674	0.170911	0.176474	0.18134	0.18549	0.188908	0.191581	0.193498	0.194651	0.195036	0.194651	0.193498	0.191581	0.188908	0.18549	0.18134	0.176474	0.170911	0.164674	0.157787	0.150278	0.142175	0.133511	0.124321	0.114639	0.104505	0.0939592	0.0830422	0.0717975	0.0602694	0.0485034	0.0365461	0.0244445	0.0122464
0	0.012453	0.0248568	0.0371626	0.0493217	0.0612861	0.0730086	0.0844431	0.0955443	0.106268	0.116573	0.126418	0.135763	0.144573	0.152813	0.160449	0.167452	0.173794	0.179451	0.184399	0.188619	0.192095	0.194813	0.196762	0.197935	0.198326	0.197935	0.196762	0.194813	0.192095	0.188619	0.184399	0.179451	0.173794	0.167452	0.160449	0.152813	0.144573	0.135763	0.126418	0.116573	0.106268	0.0955443	0.0844431	0.0730086	0.0612861	0.0493217	0.0371626	0.0248568	0.012453
0	0.0126236	0.0251974	0.0376718	0.0499975	0.0621259	0.0740091	0.0856002	0.0968535	0.107725	0.11817	0.12815	0.137624	0.146554	0.154907	0.162648	0.169747	0.176176	0.18191	0.186926	0.191204	0.194727	0.197483	0.199458	0.200647	0.201044	0.200647	0.199458	0.197483	0.194727	0.191204	0.186926	0.18191	0.176176	0.169747	0.162648	0.154907	0.146554	0.137624	0.12815	0.11817	0.107725	0.0968535	0.0856002	0.0740091	0.0621259	0.0499975	0.0376718	0.0251974	0.0126236
0	0.0127603	0.0254703	0.0380798	0.0505389	0.0627987	0.0748105	0.0865272	0.0979023	0.108891	0.11945	0.129538	0.139114	0.148142	0.156584	0.164409	0.171585	0.178084	0.18388	0.18895	0.193274	0.196836	0.199621	0.201618	0.20282	0.203221	0.20282	0.201618	0.199621	0.196836	0.193274	0.18895	0.18388	0.178084	0.171585	0.164409	0.156584	0.148142	0.139114	0.129538	0.11945	0.108891	0.0979023	0.0865272	0.0748105	0.0627987	0.0505389	0.0380798	0.0254703	0.0127603
0	0.0128648	0.0256788	0.0383915	0.0509527	0.0633128	0.075423	0.0872356	0.0987039	0.109783	0.120428	0.130598	0.140253	0.149354	0.157866	0.165755	0.17299	0.179542	0.185385	0.190497	0.194857	0.198448	0.201255	0.203269	0.20448	0.204884	0.20448	0.203269	0.201255	0.198448	0.194857	0.190497	0.185385	0.179542	0.17299	0.165755	0.157866	0.149354	0.140253	0.130598	0.120428	0.109783	0.0987039	0.0872356	0.075423	0.0633128	0.0509527	0.0383915	0.0256788	0.0128648
0	0.0129384	0.0258258	0.0386112	0.0512442	0.0636751	0.0758546	0.0877347	0.0992686	0.110411	0.121117	0.131346	0.141056	0.150209	0.158769	0.166703	0.17398	0.180569	0.186446	0.191587	0.195972	0.199583	0.202407	0.204432	0.20565	0.206057	0.20565	0.204432	0.202407	0.199583	0.195972	0.191587	0.186446	0.180569	0.17398	0.166703	0.158769	0.150209	0.141056	0.131346	0.121117	0.110411	0.0992686	0.0877347	0.0758546	0.0636751	0.0512442	0.0386112	0.0258258	0.0129384
0	0.0129822	0.0259131	0.0387418	0.0514175	0.0638904	0.0761111	0.0880314	0.0996043	0.110784	0.121527	0.13179	0.141533	0.150717	0.159306	0.167267	0.174568	0.18118	0.187076	0.192235	0.196634	0.200258	0.203091	0.205123	0.206346	0.206754	0.206346	0.205123	0.203091	0.200258	0.196634	0.192235	0.187076	0.18118	0.174568	0.167267	0.159306	0.150717	0.141533	0.13179	0.121527	0.110784	0.0996043	0.0880314	0.0761111	0.0638904	0.0514175	0.0387418	0.0259131	0.0129822
0	0.0129967	0.0259421	0.0387851	0.051475	0.0639618	0.0761962	0.0881299	0.0997157	0.110908	0.121663	0.131937	0.141691	0.150885	0.159485	0.167454	0.174763	0.181382	0.187285	0.19245	0.196854	0.200482	0.203319	0.205353	0.206576	0.206985	0.206576	0.205353	0.203319	0.200482	0.196854	0.19245	0.187285	0.181382	0.174763	0.167454	0.159485	0.150885	0.141691	0.131937	0.121663	0.110908	0.0997157	0.0881299	0.0761962	0.0639618	0.051475	0.0387851	0.0259421	0.0129967
0	0.0129822	0.0259131	0.0387418	0.0514175	0.0638904	0.0761111	0.0880314	0.0996043	0.110784	0.121527	0.13179	0.141533	0.150717	0.159306	0.167267	0.174568	0.18118	0.187076	0.192235	0.196634	0.200258	0.203091	0.205123	0.206346	0.206754	0.206346	0.205123	0.203091	0.200258	0.196634	0.192235	0.187076	0.18118	0.174568	0.167267	0.159306	0.150717	0.141533	0.13179	0.121527	0.110784	0.0996043	0.0880314	0.0761111	0.0638904	0.0514175	0.0387418	0.0259131	0.0129822
0	0.0129384	0.0258258	0.0386112	0.0512442	0.0636751	0.0758546	0.0877347	0.0992686	0.110411	0.121117	0.131346	0.141056	0.150209	0.158769	0.166703	0.17398	0.180569	0.186446	0.191587	0.195972	0.199583	0.202407	0.204432	0.20565	0.206057	0.20565	0.204432	0.202407	0.199583	0.195972	0.191587	0.186446	0.180569	0.17398	0.166703	0.158769	0.150209	0.141056	0.131346	0.121117	0.110411	0.0992686	0.0877347	0.0758546	0.0636751	0.0512442	0.0386112	0.0258258	0.0129384
0	0.0128648	0.0256788	0.0383915	0.0509527	0.0633128	0.075423	0.0872356	0.0987039	0.109783	0.120428	0.130598	0.140253	0.149354	0.157866	0.165755	0.17299	0.179542	0.185385	0.190497	0.194857	0.198448	0.201255	0.203269	0.20448	0.204884	0.20448	0.203269	0.201255	0.198448	0.194857	0.190497	0.185385	0.179542	0.17299	0.165755	0.157866	0.149354	0.140253	0.130598	0.120428	0.109783	0.0987039	0.0872356	0.075423	0.0633128	0.0509527	0.0383915	0.0256788	0.0128648
0	0.0127603	0.0254703	0.0380798	0.0505389	0.0627987	0.0748105	0.0865272	0.0979023	0.108891	0.11945	0.129538	0.139114	0.148142	0.156584	0.164409	0.171585	0.178084	0.18388	0.18895	0.193274	0.196836	0.199621	0.201618	0.20282	0.203221	0.20282	0.201618	0.199621	0.196836	0.193274	0.18895	0.18388	0.178084	0.171585	0.164409	0.156584	0.148142	0.139114	0.129538	0.11945	0.108891	0.0979023	0.0865272	0.0748105	0.0627987	0.0505389	0.0380798	0.0254703	0.0127603
0	0.0126236	0.0251974	0.0376718	0.0499975	0.0621259	0.0740091	0.0856002	0.0968535	0.107725	0.11817	0.12815	0.137624	0.146554	0.154907	0.162648	0.169747	0.176176	0.18191	0.186926	0.191204	0.194727	0.197483	0.199458	0.200647	0.201044	0.200647	0.199458	0.197483	0.194727	0.191204	0.186926	0.18191	0.176176	0.169747	0.162648	0.154907	0.146554	0.137624	0.12815	0.11817	0.107725	0.0968535	0.0856002	0.0740091	0.0621259	0.0499975	0.0376718	0.0251974	0.0126236
0	0.012453	0.0248568	0.0371626	0.0493217	0.0612861	0.0730086	0.0844431	0.0955443	0.106268	0.116573	0.126418	0.135763	0.144573	0.152813	0.160449	0.167452	0.173794	0.179451	0.184399	0.188619	0.192095	0.194813	0.196762	0.197935	0.198326	0.197935	0.196762	0.194813	0.192095	0.188619	0.184399	0.179451	0.173794	0.167452	0.160449	0.152813	0.144573	0.135763	0.126418	0.116573	0.106268	0.0955443	0.0844431	0.0730086	0.0612861	0.0493217	0.0371626	0.0248568	0.012453
0	0.0122464	0.0244445	0.0365461	0.0485034	0.0602694	0.0717975	0.0830422	0.0939592	0.104505	0.114639	0.124321	0.133511	0.142175	0.150278	0.157787	0.164674	0.170911	0.176474	0.18134	0.18549	0.188908	0.191581	0.193498	0.194651	0.195036	0.194651	0.193498	0.191581	0.188908	0.18549	0.18134	0.176474	0.170911	0.164674	0.157787	0.150278	0.142175	0.133511	0.124321	0.114639	0.104505	0.0939592	0.0830422	0.0717975	0.0602694	0.0485034	0.0365461	0.0244445	0.0122464
0	0.0120016	0.0239559	0.0358156	0.047534	0.0590648	0.0703624	0.0813824	0.0920812	0.102417	0.112348	0.121836	0.130843	0.139333	0.147274	0.154634	0.161383	0.167495	0.172946	0.177715	0.181783	0.185133	0.187752	0.18963	0.19076	0.191138	0.19076	0.18963	0.187752	0.185133	0.181783	0.177715	0.172946	0.167495	0.161383	0.154634	0.147274	0.139333	0.130843	0.121836	0.112348	0.102417	0.0920812	0.0813824	0.0703624	0.0590648	0.047534	0.0358156	0.0239559	0.0120016
0	0.0117162	0.0233862	0.034964	0.0464037	0.0576603	0.0686893	0.0794472	0.0898916	0.0999813	0.109676	0.118939	0.127731	0.13602	0.143772	0.150957	0.157545	0.163512	0.168834	0.173489	0.17746	0.18073	0.183287	0.185121	0.186224	0.186593	0.186224	0.185121	0.183287	0.18073	0.17746	0.173489	0.168834	0.163512	0.157545	0.150957	0.143772	0.13602	0.127731	0.118939	0.109676	0.0999813	0.0898916	0.0794472	0.0686893	0.0576603	0.0464037	0.034964	0.0233862	0.0117162
0	0.0113877	0.0227304	0.0339835	0.0451024	0.0560433	0.0667631	0.0772193	0.0873709	0.0971776	0.106601	0.115603	0.124149	0.132206	0.13974	0.146723	0.153127	0.158927	0.164099	0.168624	0.172484	0.175662	0.178148	0.17993	0.181002	0.18136	0.181002	0.17993	0.178148	0.175662	0.172484	0.168624	0.164099	0.158927	0.153127	0.146723	0.13974	0.132206	0.124149	0.115603	0.106601	0.0971776	0.0873709	0.0772193	0.0667631	0.0560433	0.0451024	0.0339835	0.0227304	0.0113877
0	0.0110134	0.0219833	0.0328664	0.0436199	0.0542011	0.0645685	0.0746811	0.0844989	0.0939833	0.103097	0.111803	0.120069	0.12786	0.135147	0.1419	0.148094	0.153703	0.158705	0.163081	0.166814	0.169888	0.172292	0.174016	0.175052	0.175399	0.175052	0.174016	0.172292	0.169888	0.166814	0.163081	0.158705	0.153703	0.148094	0.1419	0.135147	0.12786	0.120069	0.111803	0.103097	0.0939833	0.0844989	0.0746811	0.0645685	0.0542011	0.0436199	0.0328664	0.0219833	0.0110134
0	0.0105907	0.0211396	0.0316051	0.0419458	0.052121	0.0620905	0.0718149	0.081256	0.0903763	0.09914	0.107512	0.115461	0.122953	0.12996	0.136455	0.14241	0.147804	0.152615	0.156823	0.160412	0.163368	0.16568	0.167337	0.168334	0.168667	0.168334	0.167337	0.16568	0.163368	0.160412	0.156823	0.152615	0.147804	0.14241	0.136455	0.12996	0.122953	0.115461	0.107512	0.09914	0.0903763	0.081256	0.0718149	0.0620905	0.052121	0.0419458	0.0316051	0.0211396	0.0105907
0	0.0101172	0.0201944	0.0301919	0.0400703	0.0497906	0.0593143	0.068604	0.0776229	0.0863355	0.0947073	0.102705	0.110298	0.117456	0.124149	0.130353	0.136043	0.141196	0.145791	0.149811	0.15324	0.156064	0.158272	0.159855	0.160808	0.161126	0.160808	0.159855	0.158272	0.156064	0.15324	0.149811	0.145791	0.141196	0.136043	0.130353	0.124149	0.117456	0.110298	0.102705	0.0947073	0.0863355	0.0776229	0.068604	0.0593143	0.0497906	0.0400703	0.0301919	0.0201944	0.0101172
0	0.00959046	0.0191431	0.0286201	0.0379843	0.0471985	0.0562264	0.0650324	0.0735818	0.0818408	0.0897768	0.0973585	0.104556	0.111341	0.117686	0.123567	0.12896	0.133845	0.138201	0.142012	0.145262	0.147939	0.150032	0.151533	0.152436	0.152737	0.152436	0.151533	0.150032	0.147939	0.145262	0.142012	0.138201	0.133845	0.12896	0.123567	0.117686	0.111341	0.104556	0.0973585	0.0897768	0.0818408	0.0735818	0.0650324	0.0562264	0.0471985	0.0379843	0.0286201	0.0191431	0.00959046
0	0.0090085	0.0179814	0.0268834	0.0356793	0.0443344	0.0528145	0.0610862	0.0691168	0.0768746	0.084329	0.0914506	0.0982113	0.104584	0.110545	0.116069	0.121135	0.125723	0.129815	0.133394	0.136447	0.138962	0.140928	0.142338	0.143186	0.143469	0.143186	0.142338	0.140928	0.138962	0.136447	0.133394	0.129815	0.125723	0.121135	0.116069	0.110545	0.104584	0.0982113	0.0914506	0.084329	0.0768746	0.0691168	0.0610862	0.0528145	0.0443344	0.0356793	0.0268834	0.0179814	0.0090085
0	0.00836951	0.016706	0.0249765	0.0331485	0.0411897	0.0490682	0.0567532	0.0642142	0.0714217	0.0783474	0.0849638	0.091245	0.0971661	0.102704	0.107836	0.112543	0.116805	0.120607	0.123932	0.126769	0.129105	0.130932	0.132241	0.133029	0.133293	0.133029	0.132241	0.130932	0.129105	0.126769	0.123932	0.120607	0.116805	0.112543	0.107836	0.102704	0.0971661	0.091245	0.0849638	0.0783474	0.0714217	0.0642142	0.0567532	0.0490682	0.0411897	0.0331485	0.0249765	0.016706	0.00836951
0	0.00767211	0.0153139	0.0228953	0.0303864	0.0377575	0.0449796	0.0520242	0.0588634	0.0654704	0.071819	0.0778841	0.0836419	0.0890696	0.0941457	0.0988503	0.103165	0.107072	0.110557	0.113605	0.116206	0.118347	0.120022	0.121222	0.121945	0.122186	0.121945	0.121222	0.120022	0.118347	0.116206	0.113605	0.110557	0.107072	0.103165	0.0988503	0.0941457	0.0890696	0.0836419	0.0778841	0.071819	0.0654704	0.0588634	0.0520242	0.0449796	0.0377575	0.0303864	0.0228953	0.0153139	0.00767211
0	0.00691538	0.0138035	0.0206371	0.0273892	0.0340333	0.0405431	0.0468928	0.0530575	0.0590128	0.0647352	0.0702021	0.075392	0.0802843	0.0848598	0.0891003	0.0929893	0.0965112	0.0996523	0.1024	0.104744	0.106674	0.108183	0.109266	0.109917	0.110134	0.109917	0.109266	0.108183	0.106674	0.104744	0.1024	0.0996523	0.0965112	0.0929893	0.0891003	0.0848598	0.0802843	0.075392	0.0702021	0.0647352	0.0590128	0.0530575	0.0468928	0.0405431	0.0340333	0.0273892	0.0206371	0.0138035	0.00691538
0	0.00609891	0.0121737	0.0182005	0.0241555	0.0300151	0.0357563	0.0413564	0.0467932	0.0520454	0.0570922	0.0619136	0.0664907	0.0708055	0.0748407	0.0785806	0.0820104	0.0851165	0.0878868	0.0903101	0.0923771	0.0940795	0.0954105	0.0963651	0.0969393	0.097131	0.0969393	0.0963651	0.0954105	0.0940795	0.0923771	0.0903101	0.0878868	0.0851165	0.0820104	0.0785806	0.0748407	0.0708055	0.0664907	0.0619136	0.0570922	0.0520454	0.0467932	0.0413564	0.0357563	0.0300151	0.0241555	0.0182005	0.0121737	0.00609891
0	0.00522286	0.0104251	0.0155862	0.0206858	0.0257038	0.0306203	0.035416	0.0400719	0.0445696	0.0488915	0.0530204	0.05694	0.060635	0.0640906	0.0672933	0.0702305	0.0728904	0.0752627	0.077338	0.0791081	0.0805659	0.0817058	0.0825232	0.083015	0.0831791	0.083015	0.0825232	0.0817058	0.0805659	0.0791081	0.077338	0.0752627	0.0728904	0.0702305	0.0672933	0.0640906	0.060635	0.05694	0.0530204	0.0488915	0.0445696	0.0400719	0.035416	0.0306203	0.0257038	0.0206858	0.0155862	0.0104251	0.00522286
0	0.00428802	0.00855912	0.0127964	0.0169833	0.0211031	0.0251396	0.0290769	0.0328994	0.0365921	0.0401404	0.0435303	0.0467484	0.0497819	0.0526191	0.0552485	0.0576599	0.0598438	0.0617915	0.0634953	0.0649485	0.0661454	0.0670813	0.0677524	0.0681562	0.0682909	0.0681562	0.0677524	0.0670813	0.0661454	0.0649485	0.0634953	0.0617915	0.0598438	0.0576599	0.0552485	0.0526191	0.0497819	0.0467484	0.0435303	0.0401404	0.0365921	0.0328994	0.0290769	0.0251396	0.0211031	0.0169833	0.0127964	0.00855912	0.00428802
0	0.00329583	0.00657866	0.00983552	0.0130536	0.0162201	0.0193226	0.0223489	0.0252869	0.0281252	0.0308525	0.033458	0.0359314	0.0382631	0.0404437	0.0424648	0.0443182	0.0459968	0.0474938	0.0488034	0.0499203	0.0508403	0.0515596	0.0520755	0.0523858	0.0524894	0.0523858	0.0520755	0.0515596	0.0508403	0.0499203	0.0488034	0.0474938	0.0459968	0.0443182	0.0424648	0.0404437	0.0382631	0.0359314	0.033458	0.0308525	0.0281252	0.0252869	0.0223489	0.0193226	0.0162201	0.0130536	0.00983552	0.00657866	0.00329583
0	0.00224842	0.00448797	0.00670981	0.00890517	0.0110654	0.0131819	0.0152464	0.0172508	0.0191871	0.0210476	0.0228251	0.0245125	0.0261031	0.0275908	0.0289695	0.030234	0.0313791	0.0324003	0.0332937	0.0340557	0.0346833	0.035174	0.035526	0.0357377	0.0358083	0.0357377	0.035526	0.035174	0.0346833	0.0340557	0.0332937	0.0324003	0.0313791	0.030234	0.0289695	0.0275908	0.0261031	0.0245125	0.0228251	0.0210476	0.0191871	0.0172508	0.0152464	0.0131819	0.0110654	0.00890517	0.00670981	0.00448797	0.00224842
0	0.00114863	0.00229272	0.00342777	0.00454928	0.00565285	0.0067341	0.00778878	0.00881272	0.00980188	0.0107524	0.0116604	0.0125224	0.013335	0.014095	0.0147993	0.0154453	0.0160303	0.016552	0.0170084	0.0173977	0.0177183	0.017969	0.0181487	0.0182569	0.018293	0.0182569	0.0181487	0.017969	0.0177183	0.0173977	0.0170084	0.016552	0.0160303	0.0154453	0.0147993	0.014095	0.013335	0.0125224	0.0116604	0.0107524	0.00980188	0.00881272	0.00778878	0.0067341	0.00565285	0.00454928	0.00342777	0.00229272	0.00114863
0	-2.77556e-17	-4.16334e-17	-4.16334e-17	-1.11022e-16	-1.38778e-16	-2.35922e-16	-1.80411e-16	-2.498e-16	-2.77556e-16	-3.33067e-16	-3.60822e-16	-2.77556e-16	-3.33067e-16	-3.60822e-16	-3.05311e-16	-3.60822e-16	-4.16334e-16	-3.88578e-16	-3.88578e-16	-4.996e-16	-5.55112e-16	-4.44089e-16	-4.16334e-16	-4.44089e-16	-4.996e-16	-4.44089e-16	-4.71845e-16	-4.44089e-16	-5.55112e-16	-4.16334e-16	-3.88578e-16	-4.16334e-16	-4.16334e-16	-3.05311e-16	-4.71845e-16	-3.05311e-16	-2.77556e-16	-2.498e-16	-3.05311e-16	-3.05311e-16	-2.77556e-16	-2.498e-16	-2.35922e-16	-1.52656e-16	-1.80411e-16	-1.11022e-16	-4.16334e-17	-1.249e-16	-9.71445e-17
[truncated: 51 more columns]

## Sheet: S2
8.32667e-17	8.32667e-17	8.32667e-17	8.32667e-17	0	5.55112e-17	5.55112e-17	8.32667e-17	8.32667e-17	8.32667e-17	8.32667e-17	8.32667e-17	2.77556e-17	5.55112e-17	8.32667e-17	2.77556e-17	5.55112e-17	5.55112e-17	2.77556e-17	5.55112e-17	4.16334e-17	1.38778e-17	3.46945e-17	6.93889e-18	3.1225e-17	2.74766e-17	-3.1225e-17	-6.93889e-18	-6.93889e-18	-1.38778e-17	-4.16334e-17	-5.55112e-17	-4.16334e-17	-5.55112e-17	-5.55112e-17	-5.55112e-17	-2.77556e-17	-5.55112e-17	2.77556e-17	-5.55112e-17	-8.32667e-17	-8.32667e-17	-5.55112e-17	-5.55112e-17	-8.32667e-17	-8.32667e-17	0	-8.32667e-17	-8.32667e-17	-5.55112e-17
0.0190027	0.0189652	0.0188528	0.0186661	0.0184057	0.0180726	0.0176682	0.0171941	0.0166522	0.0160445	0.0153735	0.0146418	0.0138524	0.0130082	0.0121128	0.0111695	0.0101821	0.00915461	0.00809094	0.00699535	0.00587215	0.00472577	0.00356075	0.00238167	0.00119319	-2.09134e-18	-0.00119319	-0.00238167	-0.00356075	-0.00472577	-0.00587215	-0.00699535	-0.00809094	-0.00915461	-0.0101821	-0.0111695	-0.0121128	-0.0130082	-0.0138524	-0.0146418	-0.0153735	-0.0160445	-0.0166522	-0.0171941	-0.0176682	-0.0180726	-0.0184057	-0.0186661	-0.0188528	-0.0189652
0.0386358	0.0385596	0.0383312	0.0379515	0.037422	0.0367449	0.0359227	0.0349587	0.0338568	0.0326213	0.031257	0.0297694	0.0281643	0.026448	0.0246274	0.0227096	0.0207021	0.018613	0.0164503	0.0142228	0.0119391	0.00960834	0.00723963	0.00484235	0.00242596	5.49532e-17	-0.00242596	-0.00484235	-0.00723963	-0.00960834	-0.0119391	-0.0142228	-0.0164503	-0.018613	-0.0207021	-0.0227096	-0.0246274	-0.026448	-0.0281643	-0.0297694	-0.031257	-0.0326213	-0.0338568	-0.0349587	-0.0359227	-0.0367449	-0.037422	-0.0379515	-0.0383312	-0.0385596
0.0588095	0.0586934	0.0583457	0.0577678	0.0569619	0.0559311	0.0546797	0.0532124	0.0515351	0.0496545	0.0475779	0.0453135	0.0428703	0.0402579	0.0374866	0.0345673	0.0315117	0.0283317	0.0250399	0.0216492	0.0181731	0.0146253	0.0110198	0.00737078	0.00369268	-6.24105e-18	-0.00369268	-0.00737078	-0.0110198	-0.0146253	-0.0181731	-0.0216492	-0.0250399	-0.0283317	-0.0315117	-0.0345673	-0.0374866	-0.0402579	-0.0428703	-0.0453135	-0.0475779	-0.0496545	-0.0515351	-0.0532124	-0.0546797	-0.0559311	-0.0569619	-0.0577678	-0.0583457	-0.0586934
0.0794233	0.0792666	0.0787971	0.0780165	0.0769281	0.0755361	0.0738459	0.0718644	0.0695992	0.0670593	0.0642548	0.0611967	0.0578971	0.054369	0.0506263	0.0466839	0.0425571	0.0382625	0.0338168	0.0292377	0.0245432	0.0197518	0.0148824	0.00995438	0.00498703	-8.28304e-18	-0.00498703	-0.00995438	-0.0148824	-0.0197518	-0.0245432	-0.0292377	-0.0338168	-0.0382625	-0.0425571	-0.0466839	-0.0506263	-0.054369	-0.0578971	-0.0611967	-0.0642548	-0.0670593	-0.0695992	-0.0718644	-0.0738459	-0.0755361	-0.0769281	-0.0780165	-0.0787971	-0.0792666
0.100368	0.10017	0.0995762	0.0985898	0.0972144	0.0954553	0.0933194	0.0908153	0.0879528	0.0847432	0.0811991	0.0773346	0.0731648	0.0687064	0.0639767	0.0589946	0.0537796	0.0483525	0.0427344	0.0369478	0.0310153	0.0249604	0.018807	0.0125794	0.00630213	5.49532e-17	-0.00630213	-0.0125794	-0.018807	-0.0249604	-0.0310153	-0.0369478	-0.0427344	-0.0483525	-0.0537796	-0.0589946	-0.0639767	-0.0687064	-0.0731648	-0.0773346	-0.0811991	-0.0847432	-0.0879528	-0.0908153	-0.0933194	-0.0954553	-0.0972144	-0.0985898	-0.0995762	-0.10017
0.121524	0.121284	0.120566	0.119371	0.117706	0.115576	0.11299	0.109958	0.106492	0.102606	0.0983148	0.0936357	0.0885871	0.0831888	0.0774622	0.0714299	0.0651157	0.0585445	0.0517423	0.0447359	0.0375529	0.0302217	0.0227713	0.015231	0.00763054	-1.2261e-17	-0.00763054	-0.015231	-0.0227713	-0.0302217	-0.0375529	-0.0447359	-0.0517423	-0.0585445	-0.0651157	-0.0714299	-0.0774622	-0.0831888	-0.0885871	-0.0936357	-0.0983148	-0.102606	-0.106492	-0.109958	-0.11299	-0.115576	-0.117706	-0.119371	-0.120566	-0.121284
0.142766	0.142484	0.14164	0.140237	0.138281	0.135778	0.13274	0.129178	0.125107	0.120541	0.1155	0.110003	0.104072	0.09773	0.0910024	0.0839157	0.0764978	0.068778	0.0607868	0.0525556	0.0441171	0.0355044	0.0267517	0.0178933	0.00896435	-1.41813e-17	-0.00896435	-0.0178933	-0.0267517	-0.0355044	-0.0441171	-0.0525556	-0.0607868	-0.068778	-0.0764978	-0.0839157	-0.0910024	-0.09773	-0.104072	-0.110003	-0.1155	-0.120541	-0.125107	-0.129178	-0.13274	-0.135778	-0.138281	-0.140237	-0.14164	-0.142484
0.163961	0.163638	0.162668	0.161057	0.15881	0.155936	0.152447	0.148357	0.14368	0.138437	0.132648	0.126334	0.119523	0.112239	0.104513	0.0963741	0.0878549	0.078989	0.0698113	0.0603582	0.0506668	0.0407755	0.0307233	0.0205498	0.0102952	-1.60456e-17	-0.0102952	-0.0205498	-0.0307233	-0.0407755	-0.0506668	-0.0603582	-0.0698113	-0.078989	-0.0878549	-0.0963741	-0.104513	-0.112239	-0.119523	-0.126334	-0.132648	-0.138437	-0.14368	-0.148357	-0.152447	-0.155936	-0.15881	-0.161057	-0.162668	-0.163638
0.184972	0.184607	0.183514	0.181696	0.179161	0.175919	0.171983	0.167368	0.162093	0.156177	0.149646	0.142524	0.134839	0.126622	0.117906	0.108724	0.0991132	0.0891111	0.0787574	0.0680929	0.0571596	0.0460008	0.0346604	0.0231832	0.0116145	-1.78466e-17	-0.0116145	-0.0231832	-0.0346604	-0.0460008	-0.0571596	-0.0680929	-0.0787574	-0.0891111	-0.0991132	-0.108724	-0.117906	-0.126622	-0.134839	-0.142524	-0.149646	-0.156177	-0.162093	-0.167368	-0.171983	-0.175919	-0.179161	-0.181696	-0.183514	-0.184607
0.205658	0.205252	0.204036	0.202015	0.199196	0.195592	0.191216	0.186085	0.180219	0.173642	0.16638	0.158462	0.149918	0.140782	0.131091	0.120882	0.110197	0.0990763	0.0875647	0.0757076	0.0635517	0.051145	0.0385364	0.0257757	0.0129133	-1.95772e-17	-0.0129133	-0.0257757	-0.0385364	-0.051145	-0.0635517	-0.0757076	-0.0875647	-0.0990763	-0.110197	-0.120882	-0.131091	-0.140782	-0.149918	-0.158462	-0.16638	-0.173642	-0.180219	-0.186085	-0.191216	-0.195592	-0.199196	-0.202015	-0.204036	-0.205252
0.225873	0.225427	0.224092	0.221872	0.218777	0.214818	0.210012	0.204376	0.197934	0.190711	0.182735	0.174038	0.164654	0.154621	0.143977	0.132765	0.121029	0.108815	0.0961721	0.0831494	0.0697986	0.0561724	0.0423244	0.0283094	0.0141827	-2.12305e-17	-0.0141827	-0.0283094	-0.0423244	-0.0561724	-0.0697986	-0.0831494	-0.0961721	-0.108815	-0.121029	-0.132765	-0.143977	-0.154621	-0.164654	-0.174038	-0.182735	-0.190711	-0.197934	-0.204376	-0.210012	-0.214818	-0.218777	-0.221872	-0.224092	-0.225427
0.245475	0.24499	0.243539	0.241127	0.237763	0.23346	0.228236	0.222112	0.215111	0.207261	0.198593	0.189141	0.178943	0.168039	0.156471	0.144286	0.131532	0.118258	0.104518	0.0903652	0.0758558	0.061047	0.0459973	0.0307661	0.0154135	-2.28e-17	-0.0154135	-0.0307661	-0.0459973	-0.061047	-0.0758558	-0.0903652	-0.104518	-0.118258	-0.131532	-0.144286	-0.156471	-0.168039	-0.178943	-0.189141	-0.198593	-0.207261	-0.215111	-0.222112	-0.228236	-0.23346	-0.237763	-0.241127	-0.243539	-0.24499
0.264318	0.263797	0.262234	0.259636	0.256014	0.251382	0.245757	0.239162	0.231624	0.223171	0.213838	0.203661	0.19268	0.180938	0.168483	0.155362	0.141629	0.127336	0.112541	0.097302	0.0816788	0.0657333	0.0495283	0.0331279	0.0165967	-2.42795e-17	-0.0165967	-0.0331279	-0.0495283	-0.0657333	-0.0816788	-0.097302	-0.112541	-0.127336	-0.141629	-0.155362	-0.168483	-0.180938	-0.19268	-0.203661	-0.213838	-0.223171	-0.231624	-0.239162	-0.245757	-0.251382	-0.256014	-0.259636	-0.262234	-0.263797
0.282263	0.281706	0.280037	0.277263	0.273395	0.268448	0.262441	0.255399	0.247349	0.238322	0.228355	0.217487	0.205761	0.193222	0.179921	0.16591	0.151244	0.135981	0.120182	0.103908	0.087224	0.0701959	0.0528908	0.0353769	0.0177234	-2.56632e-17	-0.0177234	-0.0353769	-0.0528908	-0.0701959	-0.087224	-0.103908	-0.120182	-0.135981	-0.151244	-0.16591	-0.179921	-0.193222	-0.205761	-0.217487	-0.228355	-0.238322	-0.247349	-0.255399	-0.262441	-0.268448	-0.273395	-0.277263	-0.280037	-0.281706
0.299172	0.298581	0.296812	0.293872	0.289773	0.284529	0.278163	0.270699	0.262166	0.252599	0.242035	0.230516	0.218087	0.204797	0.190699	0.175849	0.160304	0.144127	0.127381	0.110132	0.0924491	0.0744009	0.0560592	0.0374961	0.0187851	-2.69457e-17	-0.0187851	-0.0374961	-0.0560592	-0.0744009	-0.0924491	-0.110132	-0.127381	-0.144127	-0.160304	-0.175849	-0.190699	-0.204797	-0.218087	-0.230516	-0.242035	-0.252599	-0.262166	-0.270699	-0.278163	-0.284529	-0.289773	-0.293872	-0.296812	-0.298581
0.314913	0.314291	0.312429	0.309335	0.305019	0.2995	0.292798	0.284942	0.27596	0.26589	0.25477	0.242644	0.229561	0.215573	0.200733	0.185101	0.168739	0.15171	0.134083	0.115927	0.0973134	0.0783156	0.0590087	0.039469	0.0197735	-2.81218e-17	-0.0197735	-0.039469	-0.0590087	-0.0783156	-0.0973134	-0.115927	-0.134083	-0.15171	-0.168739	-0.185101	-0.200733	-0.215573	-0.229561	-0.242644	-0.25477	-0.26589	-0.27596	-0.284942	-0.292798	-0.2995	-0.305019	-0.309335	-0.312429	-0.314291
0.329362	0.328712	0.326765	0.323528	0.319014	0.313242	0.306233	0.298016	0.288622	0.27809	0.266459	0.253778	0.240095	0.225464	0.209943	0.193594	0.176481	0.158671	0.140236	0.121246	0.101778	0.081909	0.0617163	0.04128	0.0206808	-2.91869e-17	-0.0206808	-0.04128	-0.0617163	-0.081909	-0.101778	-0.121246	-0.140236	-0.158671	-0.176481	-0.193594	-0.209943	-0.225464	-0.240095	-0.253778	-0.266459	-0.27809	-0.288622	-0.298016	-0.306233	-0.313242	-0.319014	-0.323528	-0.326765	-0.328712
0.342404	0.341728	0.339704	0.336339	0.331647	0.325646	0.318359	0.309816	0.300051	0.289101	0.277011	0.263827	0.249602	0.234392	0.218257	0.20126	0.183469	0.164954	0.145789	0.126047	0.105809	0.0851524	0.0641601	0.0429146	0.0214997	-3.01368e-17	-0.0214997	-0.0429146	-0.0641601	-0.0851524	-0.105809	-0.126047	-0.145789	-0.164954	-0.183469	-0.20126	-0.218257	-0.234392	-0.249602	-0.263827	-0.277011	-0.289101	-0.300051	-0.309816	-0.318359	-0.325646	-0.331647	-0.336339	-0.339704	-0.341728
0.353933	0.353235	0.351142	0.347664	0.342814	0.33661	0.329079	0.320248	0.310154	0.298836	0.286338	0.27271	0.258006	0.242284	0.225605	0.208037	0.189647	0.170509	0.150697	0.130291	0.109371	0.0880196	0.0663205	0.0443596	0.0222236	-3.09678e-17	-0.0222236	-0.0443596	-0.0663205	-0.0880196	-0.109371	-0.130291	-0.150697	-0.170509	-0.189647	-0.208037	-0.225605	-0.242284	-0.258006	-0.27271	-0.286338	-0.298836	-0.310154	-0.320248	-0.329079	-0.33661	-0.342814	-0.347664	-0.351142	-0.353235
0.363855	0.363137	0.360986	0.35741	0.352424	0.346047	0.338304	0.329226	0.318849	0.307213	0.294365	0.280355	0.265239	0.249076	0.23193	0.213869	0.194963	0.175289	0.154922	0.133944	0.112437	0.0904871	0.0681797	0.0456031	0.0228467	-3.16765e-17	-0.0228467	-0.0456031	-0.0681797	-0.0904871	-0.112437	-0.133944	-0.154922	-0.175289	-0.194963	-0.213869	-0.23193	-0.249076	-0.265239	-0.280355	-0.294365	-0.307213	-0.318849	-0.329226	-0.338304	-0.346047	-0.352424	-0.35741	-0.360986	-0.363137
0.372088	0.371354	0.369154	0.365498	0.360398	0.353877	0.345959	0.336676	0.326063	0.314165	0.301026	0.286699	0.271241	0.254712	0.237178	0.218708	0.199375	0.179255	0.158428	0.136975	0.114982	0.0925346	0.0697224	0.046635	0.0233636	-3.22603e-17	-0.0233636	-0.046635	-0.0697224	-0.0925346	-0.114982	-0.136975	-0.158428	-0.179255	-0.199375	-0.218708	-0.237178	-0.254712	-0.271241	-0.286699	-0.301026	-0.314165	-0.326063	-0.336676	-0.345959	-0.353877	-0.360398	-0.365498	-0.369154	-0.371354
0.378564	0.377817	0.375579	0.371859	0.366671	0.360036	0.35198	0.342535	0.331738	0.319632	0.306265	0.291689	0.275962	0.259145	0.241306	0.222515	0.202845	0.182375	0.161185	0.139359	0.116983	0.0941451	0.0709359	0.0474467	0.0237703	-3.27167e-17	-0.0237703	-0.0474467	-0.0709359	-0.0941451	-0.116983	-0.139359	-0.161185	-0.182375	-0.202845	-0.222515	-0.241306	-0.259145	-0.275962	-0.291689	-0.306265	-0.319632	-0.331738	-0.342535	-0.35198	-0.360036	-0.366671	-0.371859	-0.375579	-0.377817
0.383229	0.382473	0.380207	0.376441	0.371189	0.364473	0.356318	0.346756	0.335826	0.323571	0.310039	0.295283	0.279362	0.262338	0.24428	0.225257	0.205345	0.184622	0.163171	0.141076	0.118424	0.0953052	0.07181	0.0480314	0.0240632	-3.30441e-17	-0.0240632	-0.0480314	-0.07181	-0.0953052	-0.118424	-0.141076	-0.163171	-0.184622	-0.205345	-0.225257	-0.24428	-0.262338	-0.279362	-0.295283	-0.310039	-0.323571	-0.335826	-0.346756	-0.356318	-0.364473	-0.371189	-0.376441	-0.380207	-0.382473
0.386044	0.385282	0.383	0.379206	0.373916	0.36715	0.358935	0.349303	0.338293	0.325948	0.312316	0.297452	0.281414	0.264265	0.246074	0.226911	0.206853	0.185978	0.16437	0.142112	0.119294	0.0960052	0.0723374	0.0483841	0.0242399	-3.3241e-17	-0.0242399	-0.0483841	-0.0723374	-0.0960052	-0.119294	-0.142112	-0.16437	-0.185978	-0.206853	-0.226911	-0.246074	-0.264265	-0.281414	-0.297452	-0.312316	-0.325948	-0.338293	-0.349303	-0.358935	-0.36715	-0.373916	-0.379206	-0.383	-0.385282
0.386985	0.386221	0.383933	0.38013	0.374827	0.368044	0.359809	0.350154	0.339117	0.326742	0.313077	0.298177	0.2821	0.264909	0.246673	0.227464	0.207357	0.186431	0.16477	0.142459	0.119585	0.0962392	0.0725137	0.0485021	0.024299	-3.33067e-17	-0.024299	-0.0485021	-0.0725137	-0.0962392	-0.119585	-0.142459	-0.16477	-0.186431	-0.207357	-0.227464	-0.246673	-0.264909	-0.2821	-0.298177	-0.313077	-0.326742	-0.339117	-0.350154	-0.359809	-0.368044	-0.374827	-0.38013	-0.383933	-0.386221
0.386044	0.385282	0.383	0.379206	0.373916	0.36715	0.358935	0.349303	0.338293	0.325948	0.312316	0.297452	0.281414	0.264265	0.246074	0.226911	0.206853	0.185978	0.16437	0.142112	0.119294	0.0960052	0.0723374	0.0483841	0.0242399	-3.3241e-17	-0.0242399	-0.0483841	-0.0723374	-0.0960052	-0.119294	-0.142112	-0.16437	-0.185978	-0.206853	-0.226911	-0.246074	-0.264265	-0.281414	-0.297452	-0.312316	-0.325948	-0.338293	-0.349303	-0.358935	-0.36715	-0.373916	-0.379206	-0.383	-0.385282
0.383229	0.382473	0.380207	0.376441	0.371189	0.364473	0.356318	0.346756	0.335826	0.323571	0.310039	0.295283	0.279362	0.262338	0.24428	0.225257	0.205345	0.184622	0.163171	0.141076	0.118424	0.0953052	0.07181	0.0480314	0.0240632	-3.30441e-17	-0.0240632	-0.0480314	-0.07181	-0.0953052	-0.118424	-0.141076	-0.163171	-0.184622	-0.205345	-0.225257	-0.24428	-0.262338	-0.279362	-0.295283	-0.310039	-0.323571	-0.335826	-0.346756	-0.356318	-0.364473	-0.371189	-0.376441	-0.380207	-0.382473
0.378564	0.377817	0.375579	0.371859	0.366671	0.360036	0.35198	0.342535	0.331738	0.319632	0.306265	0.291689	0.275962	0.259145	0.241306	0.222515	0.202845	0.182375	0.161185	0.139359	0.116983	0.0941451	0.0709359	0.0474467	0.0237703	-3.27167e-17	-0.0237703	-0.0474467	-0.0709359	-0.0941451	-0.116983	-0.139359	-0.161185	-0.182375	-0.202845	-0.222515	-0.241306	-0.259145	-0.275962	-0.291689	-0.306265	-0.319632	-0.331738	-0.342535	-0.35198	-0.360036	-0.366671	-0.371859	-0.375579	-0.377817
0.372088	0.371354	0.369154	0.365498	0.360398	0.353877	0.345959	0.336676	0.326063	0.314165	0.301026	0.286699	0.271241	0.254712	0.237178	0.218708	0.199375	0.179255	0.158428	0.136975	0.114982	0.0925346	0.0697224	0.046635	0.0233636	-3.22603e-17	-0.0233636	-0.046635	-0.0697224	-0.0925346	-0.114982	-0.136975	-0.158428	-0.179255	-0.199375	-0.218708	-0.237178	-0.254712	-0.271241	-0.286699	-0.301026	-0.314165	-0.326063	-0.336676	-0.345959	-0.353877	-0.360398	-0.365498	-0.369154	-0.371354
0.363855	0.363137	0.360986	0.35741	0.352424	0.346047	0.338304	0.329226	0.318849	0.307213	0.294365	0.280355	0.265239	0.249076	0.23193	0.213869	0.194963	0.175289	0.154922	0.133944	0.112437	0.0904871	0.0681797	0.0456031	0.0228467	-3.16765e-17	-0.0228467	-0.0456031	-0.0681797	-0.0904871	-0.112437	-0.133944	-0.154922	-0.175289	-0.194963	-0.213869	-0.23193	-0.249076	-0.265239	-0.280355	-0.294365	-0.307213	-0.318849	-0.329226	-0.338304	-0.346047	-0.352424	-0.35741	-0.360986	-0.363137
0.353933	0.353235	0.351142	0.347664	0.342814	0.33661	0.329079	0.320248	0.310154	0.298836	0.286338	0.27271	0.258006	0.242284	0.225605	0.208037	0.189647	0.170509	0.150697	0.130291	0.109371	0.0880196	0.0663205	0.0443596	0.0222236	-3.09678e-17	-0.0222236	-0.0443596	-0.0663205	-0.0880196	-0.109371	-0.130291	-0.150697	-0.170509	-0.189647	-0.208037	-0.225605	-0.242284	-0.258006	-0.27271	-0.286338	-0.298836	-0.310154	-0.320248	-0.329079	-0.33661	-0.342814	-0.347664	-0.351142	-0.353235
0.342404	0.341728	0.339704	0.336339	0.331647	0.325646	0.318359	0.309816	0.300051	0.289101	0.277011	0.263827	0.249602	0.234392	0.218257	0.20126	0.183469	0.164954	0.145789	0.126047	0.105809	0.0851524	0.0641601	0.0429146	0.0214997	-3.01368e-17	-0.0214997	-0.0429146	-0.0641601	-0.0851524	-0.105809	-0.126047	-0.145789	-0.164954	-0.183469	-0.20126	-0.218257	-0.234392	-0.249602	-0.263827	-0.277011	-0.289101	-0.300051	-0.309816	-0.318359	-0.325646	-0.331647	-0.336339	-0.339704	-0.341728
0.329362	0.328712	0.326765	0.323528	0.319014	0.313242	0.306233	0.298016	0.288622	0.27809	0.266459	0.253778	0.240095	0.225464	0.209943	0.193594	0.176481	0.158671	0.140236	0.121246	0.101778	0.081909	0.0617163	0.04128	0.0206808	-2.91869e-17	-0.0206808	-0.04128	-0.0617163	-0.081909	-0.101778	-0.121246	-0.140236	-0.158671	-0.176481	-0.193594	-0.209943	-0.225464	-0.240095	-0.253778	-0.266459	-0.27809	-0.288622	-0.298016	-0.306233	-0.313242	-0.319014	-0.323528	-0.326765	-0.328712
0.314913	0.314291	0.312429	0.309335	0.305019	0.2995	0.292798	0.284942	0.27596	0.26589	0.25477	0.242644	0.229561	0.215573	0.200733	0.185101	0.168739	0.15171	0.134083	0.115927	0.0973134	0.0783156	0.0590087	0.039469	0.0197735	-2.81218e-17	-0.0197735	-0.039469	-0.0590087	-0.0783156	-0.0973134	-0.115927	-0.134083	-0.15171	-0.168739	-0.185101	-0.200733	-0.215573	-0.229561	-0.242644	-0.25477	-0.26589	-0.27596	-0.284942	-0.292798	-0.2995	-0.305019	-0.309335	-0.312429	-0.314291
0.299172	0.298581	0.296812	0.293872	0.289773	0.284529	0.278163	0.270699	0.262166	0.252599	0.242035	0.230516	0.218087	0.204797	0.190699	0.175849	0.160304	0.144127	0.127381	0.110132	0.0924491	0.0744009	0.0560592	0.0374961	0.0187851	-2.69457e-17	-0.0187851	-0.0374961	-0.0560592	-0.0744009	-0.0924491	-0.110132	-0.127381	-0.144127	-0.160304	-0.175849	-0.190699	-0.204797	-0.218087	-0.230516	-0.242035	-0.252599	-0.262166	-0.270699	-0.278163	-0.284529	-0.289773	-0.293872	-0.296812	-0.298581
0.282263	0.281706	0.280037	0.277263	0.273395	0.268448	0.262441	0.255399	0.247349	0.238322	0.228355	0.217487	0.205761	0.193222	0.179921	0.16591	0.151244	0.135981	0.120182	0.103908	0.087224	0.0701959	0.0528908	0.0353769	0.0177234	-2.56632e-17	-0.0177234	-0.0353769	-0.0528908	-0.0701959	-0.087224	-0.103908	-0.120182	-0.135981	-0.151244	-0.16591	-0.179921	-0.193222	-0.205761	-0.217487	-0.228355	-0.238322	-0.247349	-0.255399	-0.262441	-0.268448	-0.273395	-0.277263	-0.280037	-0.281706
0.264318	0.263797	0.262234	0.259636	0.256014	0.251382	0.245757	0.239162	0.231624	0.223171	0.213838	0.203661	0.19268	0.180938	0.168483	0.155362	0.141629	0.127336	0.112541	0.097302	0.0816788	0.0657333	0.0495283	0.0331279	0.0165967	-2.42795e-17	-0.0165967	-0.0331279	-0.0495283	-0.0657333	-0.0816788	-0.097302	-0.112541	-0.127336	-0.141629	-0.155362	-0.168483	-0.180938	-0.19268	-0.203661	-0.213838	-0.223171	-0.231624	-0.239162	-0.245757	-0.251382	-0.256014	-0.259636	-0.262234	-0.263797
0.245475	0.24499	0.243539	0.241127	0.237763	0.23346	0.228236	0.222112	0.215111	0.207261	0.198593	0.189141	0.178943	0.168039	0.156471	0.144286	0.131532	0.118258	0.104518	0.0903652	0.0758558	0.061047	0.0459973	0.0307661	0.0154135	-2.28e-17	-0.0154135	-0.0307661	-0.0459973	-0.061047	-0.0758558	-0.0903652	-0.104518	-0.118258	-0.131532	-0.144286	-0.156471	-0.168039	-0.178943	-0.189141	-0.198593	-0.207261	-0.215111	-0.222112	-0.228236	-0.23346	-0.237763	-0.241127	-0.243539	-0.24499
0.225873	0.225427	0.224092	0.221872	0.218777	0.214818	0.210012	0.204376	0.197934	0.190711	0.182735	0.174038	0.164654	0.154621	0.143977	0.132765	0.121029	0.108815	0.0961721	0.0831494	0.0697986	0.0561724	0.0423244	0.0283094	0.0141827	-2.12305e-17	-0.0141827	-0.0283094	-0.0423244	-0.0561724	-0.0697986	-0.0831494	-0.0961721	-0.108815	-0.121029	-0.132765	-0.143977	-0.154621	-0.164654	-0.174038	-0.182735	-0.190711	-0.197934	-0.204376	-0.210012	-0.214818	-0.218777	-0.221872	-0.224092	-0.225427
0.205658	0.205252	0.204036	0.202015	0.199196	0.195592	0.191216	0.186085	0.180219	0.173642	0.16638	0.158462	0.149918	0.140782	0.131091	0.120882	0.110197	0.0990763	0.0875647	0.0757076	0.0635517	0.051145	0.0385364	0.0257757	0.0129133	-1.95772e-17	-0.0129133	-0.0257757	-0.0385364	-0.051145	-0.0635517	-0.0757076	-0.0875647	-0.0990763	-0.110197	-0.120882	-0.131091	-0.140782	-0.149918	-0.158462	-0.16638	-0.173642	-0.180219	-0.186085	-0.191216	-0.195592	-0.199196	-0.202015	-0.204036	-0.205252
0.184972	0.184607	0.183514	0.181696	0.179161	0.175919	0.171983	0.167368	0.162093	0.156177	0.149646	0.142524	0.134839	0.126622	0.117906	0.108724	0.0991132	0.0891111	0.0787574	0.0680929	0.0571596	0.0460008	0.0346604	0.0231832	0.0116145	-1.78466e-17	-0.0116145	-0.0231832	-0.0346604	-0.0460008	-0.0571596	-0.0680929	-0.0787574	-0.0891111	-0.0991132	-0.108724	-0.117906	-0.126622	-0.134839	-0.142524	-0.149646	-0.156177	-0.162093	-0.167368	-0.171983	-0.175919	-0.179161	-0.181696	-0.183514	-0.184607
0.163961	0.163638	0.162668	0.161057	0.15881	0.155936	0.152447	0.148357	0.14368	0.138437	0.132648	0.126334	0.119523	0.112239	0.104513	0.0963741	0.0878549	0.078989	0.0698113	0.0603582	0.0506668	0.0407755	0.0307233	0.0205498	0.0102952	-1.60456e-17	-0.0102952	-0.0205498	-0.0307233	-0.0407755	-0.0506668	-0.0603582	-0.0698113	-0.078989	-0.0878549	-0.0963741	-0.104513	-0.112239	-0.119523	-0.126334	-0.132648	-0.138437	-0.14368	-0.148357	-0.152447	-0.155936	-0.15881	-0.161057	-0.162668	-0.163638
0.142766	0.142484	0.14164	0.140237	0.138281	0.135778	0.13274	0.129178	0.125107	0.120541	0.1155	0.110003	0.104072	0.09773	0.0910024	0.0839157	0.0764978	0.068778	0.0607868	0.0525556	0.0441171	0.0355044	0.0267517	0.0178933	0.00896435	-1.41813e-17	-0.00896435	-0.0178933	-0.0267517	-0.0355044	-0.0441171	-0.0525556	-0.0607868	-0.068778	-0.0764978	-0.0839157	-0.0910024	-0.09773	-0.104072	-0.110003	-0.1155	-0.120541	-0.125107	-0.129178	-0.13274	-0.135778	-0.138281	-0.140237	-0.14164	-0.142484
0.121524	0.121284	0.120566	0.119371	0.117706	0.115576	0.11299	0.109958	0.106492	0.102606	0.0983148	0.0936357	0.0885871	0.0831888	0.0774622	0.0714299	0.0651157	0.0585445	0.0517423	0.0447359	0.0375529	0.0302217	0.0227713	0.015231	0.00763054	-1.2261e-17	-0.00763054	-0.015231	-0.0227713	-0.0302217	-0.0375529	-0.0447359	-0.0517423	-0.0585445	-0.0651157	-0.0714299	-0.0774622	-0.0831888	-0.0885871	-0.0936357	-0.0983148	-0.102606	-0.106492	-0.109958	-0.11299	-0.115576	-0.117706	-0.119371	-0.120566	-0.121284
0.100368	0.10017	0.0995762	0.0985898	0.0972144	0.0954553	0.0933194	0.0908153	0.0879528	0.0847432	0.0811991	0.0773346	0.0731648	0.0687064	0.0639767	0.0589946	0.0537796	0.0483525	0.0427344	0.0369478	0.0310153	0.0249604	0.018807	0.0125794	0.00630213	-1.02923e-17	-0.00630213	-0.0125794	-0.018807	-0.0249604	-0.0310153	-0.0369478	-0.0427344	-0.0483525	-0.0537796	-0.0589946	-0.0639767	-0.0687064	-0.0731648	-0.0773346	-0.0811991	-0.0847432	-0.0879528	-0.0908153	-0.0933194	-0.0954553	-0.0972144	-0.0985898	-0.0995762	-0.10017
0.0794233	0.0792666	0.0787971	0.0780165	0.0769281	0.0755361	0.0738459	0.0718644	0.0695992	0.0670593	0.0642548	0.0611967	0.0578971	0.054369	0.0506263	0.0466839	0.0425571	0.0382625	0.0338168	0.0292377	0.0245432	0.0197518	0.0148824	0.00995438	0.00498703	-8.28304e-18	-0.00498703	-0.00995438	-0.0148824	-0.0197518	-0.0245432	-0.0292377	-0.0338168	-0.0382625	-0.0425571	-0.0466839	-0.0506263	-0.054369	-0.0578971	-0.0611967	-0.0642548	-0.0670593	-0.0695992	-0.0718644	-0.0738459	-0.0755361	-0.0769281	-0.0780165	-0.0787971	-0.0792666
0.0588095	0.0586934	0.0583457	0.0577678	0.0569619	0.0559311	0.0546797	0.0532124	0.0515351	0.0496545	0.0475779	0.0453135	0.0428703	0.0402579	0.0374866	0.0345673	0.0315117	0.0283317	0.0250399	0.0216492	0.0181731	0.0146253	0.0110198	0.00737078	0.00369268	-6.24105e-18	-0.00369268	-0.00737078	-0.0110198	-0.0146253	-0.0181731	-0.0216492	-0.0250399	-0.0283317	-0.0315117	-0.0345673	-0.0374866	-0.0402579	-0.0428703	-0.0453135	-0.0475779	-0.0496545	-0.0515351	-0.0532124	-0.0546797	-0.0559311	-0.0569619	-0.0577678	-0.0583457	-0.0586934
0.0386358	0.0385596	0.0383312	0.0379515	0.037422	0.0367449	0.0359227	0.0349587	0.0338568	0.0326213	0.031257	0.0297694	0.0281643	0.026448	0.0246274	0.0227096	0.0207021	0.018613	0.0164503	0.0142228	0.0119391	0.00960834	0.00723963	0.00484235	0.00242596	-4.17444e-18	-0.00242596	-0.00484235	-0.00723963	-0.00960834	-0.0119391	-0.0142228	-0.0164503	-0.018613	-0.0207021	-0.0227096	-0.0246274	-0.026448	-0.0281643	-0.0297694	-0.031257	-0.0326213	-0.0338568	-0.0349587	-0.0359227	-0.0367449	-0.037422	-0.0379515	-0.0383312	-0.0385596
0.0190027	0.0189652	0.0188528	0.0186661	0.0184057	0.0180726	0.0176682	0.0171941	0.0166522	0.0160445	0.0153735	0.0146418	0.0138524	0.0130082	0.0121128	0.0111695	0.0101821	0.00915461	0.00809094	0.00699535	0.00587215	0.00472577	0.00356075	0.00238167	0.00119319	-2.09134e-18	-0.00119319	-0.00238167	-0.00356075	-0.00472577	-0.00587215	-0.00699535	-0.00809094	-0.00915461	-0.0101821	-0.0111695	-0.0121128	-0.0130082	-0.0138524	-0.0146418	-0.0153735	-0.0160445	-0.0166522	-0.0171941	-0.0176682	-0.0180726	-0.0184057	-0.0186661	-0.0188528	-0.0189652
0	0	0	0	0	0	0	0	0	0	0	0	0	0	0	0	0	0	0	0	0	0	0	0	0	0	0	0	0	0	0	0	0	0	0	0	0	0	0	0	0	0	0	0	0	0	0	0	0	0
-0.018293	-0.0182569	-0.0181487	-0.017969	-0.0177183	-0.0173977	-0.0170084	-0.016552	-0.0160303	-0.0154453	-0.0147993	-0.014095	-0.013335	-0.0125224	-0.0116604	-0.0107524	-0.00980188	-0.00881272	-0.00778878	-0.0067341	-0.00565285	-0.00454928	-0.00342777	-0.00229272	-0.00114863	2.09134e-18	0.00114863	0.00229272	0.00342777	0.00454928	0.00565285	0.0067341	0.00778878	0.00881272	0.00980188	0.0107524	0.0116604	0.0125224	0.013335	0.014095	0.0147993	0.0154453	0.0160303	0.016552	0.0170084	0.0173977	0.0177183	0.017969	0.0181487	0.0182569
-0.0358083	-0.0357377	-0.035526	-0.035174	-0.0346833	-0.0340557	-0.0332937	-0.0324003	-0.0313791	-0.030234	-0.0289695	-0.0275908	-0.0261031	-0.0245125	-0.0228251	-0.0210476	-0.0191871	-0.0172508	-0.0152464	-0.0131819	-0.0110654	-0.00890517	-0.00670981	-0.00448797	-0.00224842	2.95638e-17	0.00224842	0.00448797	0.00670981	0.00890517	0.0110654	0.0131819	0.0152464	0.0172508	0.0191871	0.0210476	0.0228251	0.0245125	0.0261031	0.0275908	0.0289695	0.030234	0.0313791	0.0324003	0.0332937	0.0340557	0.0346833	0.035174	0.035526	0.0357377
-0.0524894	-0.0523858	-0.0520755	-0.0515596	-0.0508403	-0.0499203	-0.0488034	-0.0474938	-0.0459968	-0.0443182	-0.0424648	-0.0404437	-0.0382631	-0.0359314	-0.033458	-0.0308525	-0.0281252	-0.0252869	-0.0223489	-0.0193226	-0.0162201	-0.0130536	-0.00983552	-0.00657866	-0.00329583	3.05971e-17	0.00329583	0.00657866	0.00983552	0.0130536	0.0162201	0.0193226	0.0223489	0.0252869	0.0281252	0.0308525	0.033458	0.0359314	0.0382631	0.0404437	0.0424648	0.0443182	0.0459968	0.0474938	0.0488034	0.0499203	0.0508403	0.0515596	0.0520755	0.0523858
-0.0682909	-0.0681562	-0.0677524	-0.0670813	-0.0661454	-0.0649485	-0.0634953	-0.0617915	-0.0598438	-0.0576599	-0.0552485	-0.0526191	-0.0497819	-0.0467484	-0.0435303	-0.0401404	-0.0365921	-0.0328994	-0.0290769	-0.0251396	-0.0211031	-0.0169833	-0.0127964	-0.00855912	-0.00428802	3.16181e-17	0.00428802	0.00855912	0.0127964	0.0169833	0.0211031	0.0251396	0.0290769	0.0328994	0.0365921	0.0401404	0.0435303	0.0467484	0.0497819	0.0526191	0.0552485	0.0576599	0.0598438	0.0617915	0.0634953	0.0649485	0.0661454	0.0670813	0.0677524	0.0681562
-0.0831791	-0.083015	-0.0825232	-0.0817058	-0.0805659	-0.0791081	-0.077338	-0.0752627	-0.0728904	-0.0702305	-0.0672933	-0.0640906	-0.060635	-0.05694	-0.0530204	-0.0488915	-0.0445696	-0.0400719	-0.035416	-0.0306203	-0.0257038	-0.0206858	-0.0155862	-0.0104251	-0.00522286	3.26228e-17	0.00522286	0.0104251	0.0155862	0.0206858	0.0257038	0.0306203	0.035416	0.0400719	0.0445696	0.0488915	0.0530204	0.05694	0.060635	0.0640906	0.0672933	0.0702305	0.0728904	0.0752627	0.077338	0.0791081	0.0805659	0.0817058	0.0825232	0.083015
-0.097131	-0.0969393	-0.0963651	-0.0954105	-0.0940795	-0.0923771	-0.0903101	-0.0878868	-0.0851165	-0.0820104	-0.0785806	-0.0748407	-0.0708055	-0.0664907	-0.0619136	-0.0570922	-0.0520454	-0.0467932	-0.0413564	-0.0357563	-0.0300151	-0.0241555	-0.0182005	-0.0121737	-0.00609891	3.36071e-17	0.00609891	0.0121737	0.0182005	0.0241555	0.0300151	0.0357563	0.0413564	0.0467932	0.0520454	0.0570922	0.0619136	0.0664907	0.0708055	0.0748407	0.0785806	0.0820104	0.0851165	0.0878868	0.0903101	0.0923771	0.0940795	0.0954105	0.0963651	0.0969393
-0.110134	-0.109917	-0.109266	-0.108183	-0.106674	-0.104744	-0.1024	-0.0996523	-0.0965112	-0.0929893	-0.0891003	-0.0848598	-0.0802843	-0.075392	-0.0702021	-0.0647352	-0.0590128	-0.0530575	-0.0468928	-0.0405431	-0.0340333	-0.0273892	-0.0206371	-0.0138035	-0.00691538	3.45673e-17	0.00691538	0.0138035	0.0206371	0.0273892	0.0340333	0.0405431	0.0468928	0.0530575	0.0590128	0.0647352	0.0702021	0.075392	0.0802843	0.0848598	0.0891003	0.0929893	0.0965112	0.0996523	0.1024	0.104744	0.106674	0.108183	0.109266	0.109917
-0.122186	-0.121945	-0.121222	-0.120022	-0.118347	-0.116206	-0.113605	-0.110557	-0.107072	-0.103165	-0.0988503	-0.0941457	-0.0890696	-0.0836419	-0.0778841	-0.071819	-0.0654704	-0.0588634	-0.0520242	-0.0449796	-0.0377575	-0.0303864	-0.0228953	-0.0153139	-0.00767211	3.54994e-17	0.00767211	0.0153139	0.0228953	0.0303864	0.0377575	0.0449796	0.0520242	0.0588634	0.0654704	0.071819	0.0778841	0.0836419	0.0890696	0.0941457	0.0988503	0.103165	0.107072	0.110557	0.113605	0.116206	0.118347	0.120022	0.121222	0.121945
-0.133293	-0.133029	-0.132241	-0.130932	-0.129105	-0.126769	-0.123932	-0.120607	-0.116805	-0.112543	-0.107836	-0.102704	-0.0971661	-0.091245	-0.0849638	-0.0783474	-0.0714217	-0.0642142	-0.0567532	-0.0490682	-0.0411897	-0.0331485	-0.0249765	-0.016706	-0.00836951	3.63999e-17	0.00836951	0.016706	0.0249765	0.0331485	0.0411897	0.0490682	0.0567532	0.0642142	0.0714217	0.0783474	0.0849638	0.091245	0.0971661	0.102704	0.107836	0.112543	0.116805	0.120607	0.123932	0.126769	0.129105	0.130932	0.132241	0.133029
-0.143469	-0.143186	-0.142338	-0.140928	-0.138962	-0.136447	-0.133394	-0.129815	-0.125723	-0.121135	-0.116069	-0.110545	-0.104584	-0.0982113	-0.0914506	-0.084329	-0.0768746	-0.0691168	-0.0610862	-0.0528145	-0.0443344	-0.0356793	-0.0268834	-0.0179814	-0.0090085	3.72652e-17	0.0090085	0.0179814	0.0268834	0.0356793	0.0443344	0.0528145	0.0610862	0.0691168	0.0768746	0.084329	0.0914506	0.0982113	0.104584	0.110545	0.116069	0.121135	0.125723	0.129815	0.133394	0.136447	0.138962	0.140928	0.142338	0.143186
-0.152737	-0.152436	-0.151533	-0.150032	-0.147939	-0.145262	-0.142012	-0.138201	-0.133845	-0.12896	-0.123567	-0.117686	-0.111341	-0.104556	-0.0973585	-0.0897768	-0.0818408	-0.0735818	-0.0650324	-0.0562264	-0.0471985	-0.0379843	-0.0286201	-0.0191431	-0.00959046	3.80919e-17	0.00959046	0.0191431	0.0286201	0.0379843	0.0471985	0.0562264	0.0650324	0.0735818	0.0818408	0.0897768	0.0973585	0.104556	0.111341	0.117686	0.123567	0.12896	0.133845	0.138201	0.142012	0.145262	0.147939	0.150032	0.151533	0.152436
-0.161126	-0.160808	-0.159855	-0.158272	-0.156064	-0.15324	-0.149811	-0.145791	-0.141196	-0.136043	-0.130353	-0.124149	-0.117456	-0.110298	-0.102705	-0.0947073	-0.0863355	-0.0776229	-0.068604	-0.0593143	-0.0497906	-0.0400703	-0.0301919	-0.0201944	-0.0101172	3.88766e-17	0.0101172	0.0201944	0.0301919	0.0400703	0.0497906	0.0593143	0.068604	0.0776229	0.0863355	0.0947073	0.102705	0.110298	0.117456	0.124149	0.130353	0.136043	0.141196	0.145791	0.149811	0.15324	0.156064	0.158272	0.159855	0.160808
-0.168667	-0.168334	-0.167337	-0.16568	-0.163368	-0.160412	-0.156823	-0.152615	-0.147804	-0.14241	-0.136455	-0.12996	-0.122953	-0.115461	-0.107512	-0.09914	-0.0903763	-0.081256	-0.0718149	-0.0620905	-0.052121	-0.0419458	-0.0316051	-0.0211396	-0.0105907	3.96164e-17	0.0105907	0.0211396	0.0316051	0.0419458	0.052121	0.0620905	0.0718149	0.081256	0.0903763	0.09914	0.107512	0.115461	0.122953	0.12996	0.136455	0.14241	0.147804	0.152615	0.156823	0.160412	0.163368	0.16568	0.167337	0.168334
-0.175399	-0.175052	-0.174016	-0.172292	-0.169888	-0.166814	-0.163081	-0.158705	-0.153703	-0.148094	-0.1419	-0.135147	-0.12786	-0.120069	-0.111803	-0.103097	-0.0939833	-0.0844989	-0.0746811	-0.0645685	-0.0542011	-0.0436199	-0.0328664	-0.0219833	-0.0110134	4.03082e-17	0.0110134	0.0219833	0.0328664	0.0436199	0.0542011	0.0645685	0.0746811	0.0844989	0.0939833	0.103097	0.111803	0.120069	0.12786	0.135147	0.1419	0.148094	0.153703	0.158705	0.163081	0.166814	0.169888	0.172292	0.174016	0.175052
-0.18136	-0.181002	-0.17993	-0.178148	-0.175662	-0.172484	-0.168624	-0.164099	-0.158927	-0.153127	-0.146723	-0.13974	-0.132206	-0.124149	-0.115603	-0.106601	-0.0971776	-0.0873709	-0.0772193	-0.0667631	-0.0560433	-0.0451024	-0.0339835	-0.0227304	-0.0113877	4.09495e-17	0.0113877	0.0227304	0.0339835	0.0451024	0.0560433	0.0667631	0.0772193	0.0873709	0.0971776	0.106601	0.115603	0.124149	0.132206	0.13974	0.146723	0.153127	0.158927	0.164099	0.168624	0.172484	0.175662	0.178148	0.17993	0.181002
-0.186593	-0.186224	-0.185121	-0.183287	-0.18073	-0.17746	-0.173489	-0.168834	-0.163512	-0.157545	-0.150957	-0.143772	-0.13602	-0.127731	-0.118939	-0.109676	-0.0999813	-0.0898916	-0.0794472	-0.0686893	-0.0576603	-0.0464037	-0.034964	-0.0233862	-0.0117162	4.82454e-17	0.0117162	0.0233862	0.034964	0.0464037	0.0576603	0.0686893	0.0794472	0.0898916	0.0999813	0.109676	0.118939	0.127731	0.13602	0.143772	0.150957	0.157545	0.163512	0.168834	0.173489	0.17746	0.18073	0.183287	0.185121	0.186224
-0.191138	-0.19076	-0.18963	-0.187752	-0.185133	-0.181783	-0.177715	-0.172946	-0.167495	-0.161383	-0.154634	-0.147274	-0.139333	-0.130843	-0.121836	-0.112348	-0.102417	-0.0920812	-0.0813824	-0.0703624	-0.0590648	-0.047534	-0.0358156	-0.0239559	-0.0120016	4.85116e-17	0.0120016	0.0239559	0.0358156	0.047534	0.0590648	0.0703624	0.0813824	0.0920812	0.102417	0.112348	0.121836	0.130843	0.139333	0.147274	0.154634	0.161383	0.167495	0.172946	0.177715	0.181783	0.185133	0.187752	0.18963	0.19076
-0.195036	-0.194651	-0.193498	-0.191581	-0.188908	-0.18549	-0.18134	-0.176474	-0.170911	-0.164674	-0.157787	-0.150278	-0.142175	-0.133511	-0.124321	-0.114639	-0.104505	-0.0939592	-0.0830422	-0.0717975	-0.0602694	-0.0485034	-0.0365461	-0.0244445	-0.0122464	4.87491e-17	0.0122464	0.0244445	0.0365461	0.0485034	0.0602694	0.0717975	0.0830422	0.0939592	0.104505	0.114639	0.124321	0.133511	0.142175	0.150278	0.157787	0.164674	0.170911	0.176474	0.18134	0.18549	0.188908	0.191581	0.193498	0.194651
-0.198326	-0.197935	-0.196762	-0.194813	-0.192095	-0.188619	-0.184399	-0.179451	-0.173794	-0.167452	-0.160449	-0.152813	-0.144573	-0.135763	-0.126418	-0.116573	-0.106268	-0.0955443	-0.0844431	-0.0730086	-0.0612861	-0.0493217	-0.0371626	-0.0248568	-0.012453	4.89569e-17	0.012453	0.0248568	0.0371626	0.0493217	0.0612861	0.0730086	0.0844431	0.0955443	0.106268	0.116573	0.126418	0.135763	0.144573	0.152813	0.160449	0.167452	0.173794	0.179451	0.184399	0.188619	0.192095	0.194813	0.196762	0.197935
-0.201044	-0.200647	-0.199458	-0.197483	-0.194727	-0.191204	-0.186926	-0.18191	-0.176176	-0.169747	-0.162648	-0.154907	-0.146554	-0.137624	-0.12815	-0.11817	-0.107725	-0.0968535	-0.0856002	-0.0740091	-0.0621259	-0.0499975	-0.0376718	-0.0251974	-0.0126236	4.33149e-17	0.0126236	0.0251974	0.0376718	0.0499975	0.0621259	0.0740091	0.0856002	0.0968535	0.107725	0.11817	0.12815	0.137624	0.146554	0.154907	0.162648	0.169747	0.176176	0.18191	0.186926	0.191204	0.194727	0.197483	0.199458	0.200647
-0.203221	-0.20282	-0.201618	-0.199621	-0.196836	-0.193274	-0.18895	-0.18388	-0.178084	-0.171585	-0.164409	-0.156584	-0.148142	-0.139114	-0.129538	-0.11945	-0.108891	-0.0979023	-0.0865272	-0.0748105	-0.0627987	-0.0505389	-0.0380798	-0.0254703	-0.0127603	4.36068e-17	0.0127603	0.0254703	0.0380798	0.0505389	0.0627987	0.0748105	0.0865272	0.0979023	0.108891	0.11945	0.129538	0.139114	0.148142	0.156584	0.164409	0.171585	0.178084	0.18388	0.18895	0.193274	0.196836	0.199621	0.201618	0.20282
-0.204884	-0.20448	-0.203269	-0.201255	-0.198448	-0.194857	-0.190497	-0.185385	-0.179542	-0.17299	-0.165755	-0.157866	-0.149354	-0.140253	-0.130598	-0.120428	-0.109783	-0.0987039	-0.0872356	-0.075423	-0.0633128	-0.0509527	-0.0383915	-0.0256788	-0.0128648	4.93941e-17	0.0128648	0.0256788	0.0383915	0.0509527	0.0633128	0.075423	0.0872356	0.0987039	0.109783	0.120428	0.130598	0.140253	0.149354	0.157866	0.165755	0.17299	0.179542	0.185385	0.190497	0.194857	0.198448	0.201255	0.203269	0.20448
-0.206057	-0.20565	-0.204432	-0.202407	-0.199583	-0.195972	-0.191587	-0.186446	-0.180569	-0.17398	-0.166703	-0.158769	-0.150209	-0.141056	-0.131346	-0.121117	-0.110411	-0.0992686	-0.0877347	-0.0758546	-0.0636751	-0.0512442	-0.0386112	-0.0258258	-0.0129384	4.39986e-17	0.0129384	0.0258258	0.0386112	0.0512442	0.0636751	0.0758546	0.0877347	0.0992686	0.110411	0.121117	0.131346	0.141056	0.150209	0.158769	0.166703	0.17398	0.180569	0.186446	0.191587	0.195972	0.199583	0.202407	0.204432	0.20565
-0.206754	-0.206346	-0.205123	-0.203091	-0.200258	-0.196634	-0.192235	-0.187076	-0.18118	-0.174568	-0.167267	-0.159306	-0.150717	-0.141533	-0.13179	-0.121527	-0.110784	-0.0996043	-0.0880314	-0.0761111	-0.0638904	-0.0514175	-0.0387418	-0.0259131	-0.0129822	4.40971e-17	0.0129822	0.0259131	0.0387418	0.0514175	0.0638904	0.0761111	0.0880314	0.0996043	0.110784	0.121527	0.13179	0.141533	0.150717	0.159306	0.167267	0.174568	0.18118	0.187076	0.192235	0.196634	0.200258	0.203091	0.205123	0.206346
-0.206985	-0.206576	-0.205353	-0.203319	-0.200482	-0.196854	-0.19245	-0.187285	-0.181382	-0.174763	-0.167454	-0.159485	-0.150885	-0.141691	-0.131937	-0.121663	-0.110908	-0.0997157	-0.0881299	-0.0761962	-0.0639618	-0.051475	-0.0387851	-0.0259421	-0.0129967	4.95416e-17	0.0129967	0.0259421	0.0387851	0.051475	0.0639618	0.0761962	0.0881299	0.0997157	0.110908	0.121663	0.131937	0.141691	0.150885	0.159485	0.167454	0.174763	0.181382	0.187285	0.19245	0.196854	0.200482	0.203319	0.205353	0.206576
-0.206754	-0.206346	-0.205123	-0.203091	-0.200258	-0.196634	-0.192235	-0.187076	-0.18118	-0.174568	-0.167267	-0.159306	-0.150717	-0.141533	-0.13179	-0.121527	-0.110784	-0.0996043	-0.0880314	-0.0761111	-0.0638904	-0.0514175	-0.0387418	-0.0259131	-0.0129822	4.40971e-17	0.0129822	0.0259131	0.0387418	0.0514175	0.0638904	0.0761111	0.0880314	0.0996043	0.110784	0.121527	0.13179	0.141533	0.150717	0.159306	0.167267	0.174568	0.18118	0.187076	0.192235	0.196634	0.200258	0.203091	0.205123	0.206346
-0.206057	-0.20565	-0.204432	-0.202407	-0.199583	-0.195972	-0.191587	-0.186446	-0.180569	-0.17398	-0.166703	-0.158769	-0.150209	-0.141056	-0.131346	-0.121117	-0.110411	-0.0992686	-0.0877347	-0.0758546	-0.0636751	-0.0512442	-0.0386112	-0.0258258	-0.0129384	4.39986e-17	0.0129384	0.0258258	0.0386112	0.0512442	0.0636751	0.0758546	0.0877347	0.0992686	0.110411	0.121117	0.131346	0.141056	0.150209	0.158769	0.166703	0.17398	0.180569	0.186446	0.191587	0.195972	0.199583	0.202407	0.204432	0.20565
-0.204884	-0.20448	-0.203269	-0.201255	-0.198448	-0.194857	-0.190497	-0.185385	-0.179542	-0.17299	-0.165755	-0.157866	-0.149354	-0.140253	-0.130598	-0.120428	-0.109783	-0.0987039	-0.0872356	-0.075423	-0.0633128	-0.0509527	-0.0383915	-0.0256788	-0.0128648	4.93941e-17	0.0128648	0.0256788	0.0383915	0.0509527	0.0633128	0.075423	0.0872356	0.0987039	0.109783	0.120428	0.130598	0.140253	0.149354	0.157866	0.165755	0.17299	0.179542	0.185385	0.190497	0.194857	0.198448	0.201255	0.203269	0.20448
-0.203221	-0.20282	-0.201618	-0.199621	-0.196836	-0.193274	-0.18895	-0.18388	-0.178084	-0.171585	-0.164409	-0.156584	-0.148142	-0.139114	-0.129538	-0.11945	-0.108891	-0.0979023	-0.0865272	-0.0748105	-0.0627987	-0.0505389	-0.0380798	-0.0254703	-0.0127603	4.928e-17	0.0127603	0.0254703	0.0380798	0.0505389	0.0627987	0.0748105	0.0865272	0.0979023	0.108891	0.11945	0.129538	0.139114	0.148142	0.156584	0.164409	0.171585	0.178084	0.18388	0.18895	0.193274	0.196836	0.199621	0.201618	0.20282
-0.201044	-0.200647	-0.199458	-0.197483	-0.194727	-0.191204	-0.186926	-0.18191	-0.176176	-0.169747	-0.162648	-0.154907	-0.146554	-0.137624	-0.12815	-0.11817	-0.107725	-0.0968535	-0.0856002	-0.0740091	-0.0621259	-0.0499975	-0.0376718	-0.0251974	-0.0126236	4.91341e-17	0.0126236	0.0251974	0.0376718	0.0499975	0.0621259	0.0740091	0.0856002	0.0968535	0.107725	0.11817	0.12815	0.137624	0.146554	0.154907	0.162648	0.169747	0.176176	0.18191	0.186926	0.191204	0.194727	0.197483	0.199458	0.200647
-0.198326	-0.197935	-0.196762	-0.194813	-0.192095	-0.188619	-0.184399	-0.179451	-0.173794	-0.167452	-0.160449	-0.152813	-0.144573	-0.135763	-0.126418	-0.116573	-0.106268	-0.0955443	-0.0844431	-0.0730086	-0.0612861	-0.0493217	-0.0371626	-0.0248568	-0.012453	4.89569e-17	0.012453	0.0248568	0.0371626	0.0493217	0.0612861	0.0730086	0.0844431	0.0955443	0.106268	0.116573	0.126418	0.135763	0.144573	0.152813	0.160449	0.167452	0.173794	0.179451	0.184399	0.188619	0.192095	0.194813	0.196762	0.197935
-0.195036	-0.194651	-0.193498	-0.191581	-0.188908	-0.18549	-0.18134	-0.176474	-0.170911	-0.164674	-0.157787	-0.150278	-0.142175	-0.133511	-0.124321	-0.114639	-0.104505	-0.0939592	-0.0830422	-0.0717975	-0.0602694	-0.0485034	-0.0365461	-0.0244445	-0.0122464	4.87491e-17	0.0122464	0.0244445	0.0365461	0.0485034	0.0602694	0.0717975	0.0830422	0.0939592	0.104505	0.114639	0.124321	0.133511	0.142175	0.150278	0.157787	0.164674	0.170911	0.176474	0.18134	0.18549	0.188908	0.191581	0.193498	0.194651
-0.191138	-0.19076	-0.18963	-0.187752	-0.185133	-0.181783	-0.177715	-0.172946	-0.167495	-0.161383	-0.154634	-0.147274	-0.139333	-0.130843	-0.121836	-0.112348	-0.102417	-0.0920812	-0.0813824	-0.0703624	-0.0590648	-0.047534	-0.0358156	-0.0239559	-0.0120016	4.85116e-17	0.0120016	0.0239559	0.0358156	0.047534	0.0590648	0.0703624	0.0813824	0.0920812	0.102417	0.112348	0.121836	0.130843	0.139333	0.147274	0.154634	0.161383	0.167495	0.172946	0.177715	0.181783	0.185133	0.187752	0.18963	0.19076
-0.186593	-0.186224	-0.185121	-0.183287	-0.18073	-0.17746	-0.173489	-0.168834	-0.163512	-0.157545	-0.150957	-0.143772	-0.13602	-0.127731	-0.118939	-0.109676	-0.0999813	-0.0898916	-0.0794472	-0.0686893	-0.0576603	-0.0464037	-0.034964	-0.0233862	-0.0117162	4.15375e-17	0.0117162	0.0233862	0.034964	0.0464037	0.0576603	0.0686893	0.0794472	0.0898916	0.0999813	0.109676	0.118939	0.127731	0.13602	0.143772	0.150957	0.157545	0.163512	0.168834	0.173489	0.17746	0.18073	0.183287	0.185121	0.186224
-0.18136	-0.181002	-0.17993	-0.178148	-0.175662	-0.172484	-0.168624	-0.164099	-0.158927	-0.153127	-0.146723	-0.13974	-0.132206	-0.124149	-0.115603	-0.106601	-0.0971776	-0.0873709	-0.0772193	-0.0667631	-0.0560433	-0.0451024	-0.0339835	-0.0227304	-0.0113877	5.49532e-17	0.0113877	0.0227304	0.0339835	0.0451024	0.0560433	0.0667631	0.0772193	0.0873709	0.0971776	0.106601	0.115603	0.124149	0.132206	0.13974	0.146723	0.153127	0.158927	0.164099	0.168624	0.172484	0.175662	0.178148	0.17993	0.181002
-0.175399	-0.175052	-0.174016	-0.172292	-0.169888	-0.166814	-0.163081	-0.158705	-0.153703	-0.148094	-0.1419	-0.135147	-0.12786	-0.120069	-0.111803	-0.103097	-0.0939833	-0.0844989	-0.0746811	-0.0645685	-0.0542011	-0.0436199	-0.0328664	-0.0219833	-0.0110134	4.03082e-17	0.0110134	0.0219833	0.0328664	0.0436199	0.0542011	0.0645685	0.0746811	0.0844989	0.0939833	0.103097	0.111803	0.120069	0.12786	0.135147	0.1419	0.148094	0.153703	0.158705	0.163081	0.166814	0.169888	0.172292	0.174016	0.175052
-0.168667	-0.168334	-0.167337	-0.16568	-0.163368	-0.160412	-0.156823	-0.152615	-0.147804	-0.14241	-0.136455	-0.12996	-0.122953	-0.115461	-0.107512	-0.09914	-0.0903763	-0.081256	-0.0718149	-0.0620905	-0.052121	-0.0419458	-0.0316051	-0.0211396	-0.0105907	3.96164e-17	0.0105907	0.0211396	0.0316051	0.0419458	0.052121	0.0620905	0.0718149	0.081256	0.0903763	0.09914	0.107512	0.115461	0.122953	0.12996	0.136455	0.14241	0.147804	0.152615	0.156823	0.160412	0.163368	0.16568	0.167337	0.168334
-0.161126	-0.160808	-0.159855	-0.158272	-0.156064	-0.15324	-0.149811	-0.145791	-0.141196	-0.136043	-0.130353	-0.124149	-0.117456	-0.110298	-0.102705	-0.0947073	-0.0863355	-0.0776229	-0.068604	-0.0593143	-0.0497906	-0.0400703	-0.0301919	-0.0201944	-0.0101172	3.88766e-17	0.0101172	0.0201944	0.0301919	0.0400703	0.0497906	0.0593143	0.068604	0.0776229	0.0863355	0.0947073	0.102705	0.110298	0.117456	0.124149	0.130353	0.136043	0.141196	0.145791	0.149811	0.15324	0.156064	0.158272	0.159855	0.160808
-0.152737	-0.152436	-0.151533	-0.150032	-0.147939	-0.145262	-0.142012	-0.138201	-0.133845	-0.12896	-0.123567	-0.117686	-0.111341	-0.104556	-0.0973585	-0.0897768	-0.0818408	-0.0735818	-0.0650324	-0.0562264	-0.0471985	-0.0379843	-0.0286201	-0.0191431	-0.00959046	5.49532e-17	0.00959046	0.0191431	0.0286201	0.0379843	0.0471985	0.0562264	0.0650324	0.0735818	0.0818408	0.0897768	0.0973585	0.104556	0.111341	0.117686	0.123567	0.12896	0.133845	0.138201	0.142012	0.145262	0.147939	0.150032	0.151533	0.152436
-0.143469	-0.143186	-0.142338	-0.140928	-0.138962	-0.136447	-0.133394	-0.129815	-0.125723	-0.121135	-0.116069	-0.110545	-0.104584	-0.0982113	-0.0914506	-0.084329	-0.0768746	-0.0691168	-0.0610862	-0.0528145	-0.0443344	-0.0356793	-0.0268834	-0.0179814	-0.0090085	5.49532e-17	0.0090085	0.0179814	0.0268834	0.0356793	0.0443344	0.0528145	0.0610862	0.0691168	0.0768746	0.084329	0.0914506	0.0982113	0.104584	0.110545	0.116069	0.121135	0.125723	0.129815	0.133394	0.136447	0.138962	0.140928	0.142338	0.143186
-0.133293	-0.133029	-0.132241	-0.130932	-0.129105	-0.126769	-0.123932	-0.120607	-0.116805	-0.112543	-0.107836	-0.102704	-0.0971661	-0.091245	-0.0849638	-0.0783474	-0.0714217	-0.0642142	-0.0567532	-0.0490682	-0.0411897	-0.0331485	-0.0249765	-0.016706	-0.00836951	3.63999e-17	0.00836951	0.016706	0.0249765	0.0331485	0.0411897	0.0490682	0.0567532	0.0642142	0.0714217	0.0783474	0.0849638	0.091245	0.0971661	0.102704	0.107836	0.112543	0.116805	0.120607	0.123932	0.126769	0.129105	0.130932	0.132241	0.133029
-0.122186	-0.121945	-0.121222	-0.120022	-0.118347	-0.116206	-0.113605	-0.110557	-0.107072	-0.103165	-0.0988503	-0.0941457	-0.0890696	-0.0836419	-0.0778841	-0.071819	-0.0654704	-0.0588634	-0.0520242	-0.0449796	-0.0377575	-0.0303864	-0.0228953	-0.0153139	-0.00767211	3.54994e-17	0.00767211	0.0153139	0.0228953	0.0303864	0.0377575	0.0449796	0.0520242	0.0588634	0.0654704	0.071819	0.0778841	0.0836419	0.0890696	0.0941457	0.0988503	0.103165	0.107072	0.110557	0.113605	0.116206	0.118347	0.120022	0.121222	0.121945
-0.110134	-0.109917	-0.109266	-0.108183	-0.106674	-0.104744	-0.1024	-0.0996523	-0.0965112	-0.0929893	-0.0891003	-0.0848598	-0.0802843	-0.075392	-0.0702021	-0.0647352	-0.0590128	-0.0530575	-0.0468928	-0.0405431	-0.0340333	-0.0273892	-0.0206371	-0.0138035	-0.00691538	3.45673e-17	0.00691538	0.0138035	0.0206371	0.0273892	0.0340333	0.0405431	0.0468928	0.0530575	0.0590128	0.0647352	0.0702021	0.075392	0.0802843	0.0848598	0.0891003	0.0929893	0.0965112	0.0996523	0.1024	0.104744	0.106674	0.108183	0.109266	0.109917
-0.097131	-0.0969393	-0.0963651	-0.0954105	-0.0940795	-0.0923771	-0.0903101	-0.0878868	-0.0851165	-0.0820104	-0.0785806	-0.0748407	-0.0708055	-0.0664907	-0.0619136	-0.0570922	-0.0520454	-0.0467932	-0.0413564	-0.0357563	-0.0300151	-0.0241555	-0.0182005	-0.0121737	-0.00609891	3.36071e-17	0.00609891	0.0121737	0.0182005	0.0241555	0.0300151	0.0357563	0.0413564	0.0467932	0.0520454	0.0570922	0.0619136	0.0664907	0.0708055	0.0748407	0.0785806	0.0820104	0.0851165	0.0878868	0.0903101	0.0923771	0.0940795	0.0954105	0.0963651	0.0969393
-0.0831791	-0.083015	-0.0825232	-0.0817058	-0.0805659	-0.0791081	-0.077338	-0.0752627	-0.0728904	-0.0702305	-0.0672933	-0.0640906	-0.060635	-0.05694	-0.0530204	-0.0488915	-0.0445696	-0.0400719	-0.035416	-0.0306203	-0.0257038	-0.0206858	-0.0155862	-0.0104251	-0.00522286	3.26228e-17	0.00522286	0.0104251	0.0155862	0.0206858	0.0257038	0.0306203	0.035416	0.0400719	0.0445696	0.0488915	0.0530204	0.05694	0.060635	0.0640906	0.0672933	0.0702305	0.0728904	0.0752627	0.077338	0.0791081	0.0805659	0.0817058	0.0825232	0.083015
-0.0682909	-0.0681562	-0.0677524	-0.0670813	-0.0661454	-0.0649485	-0.0634953	-0.0617915	-0.0598438	-0.0576599	-0.0552485	-0.0526191	-0.0497819	-0.0467484	-0.0435303	-0.0401404	-0.0365921	-0.0328994	-0.0290769	-0.0251396	-0.0211031	-0.0169833	-0.0127964	-0.00855912	-0.00428802	3.16181e-17	0.00428802	0.00855912	0.0127964	0.0169833	0.0211031	0.0251396	0.0290769	0.0328994	0.0365921	0.0401404	0.0435303	0.0467484	0.0497819	0.0526191	0.0552485	0.0576599	0.0598438	0.0617915	0.0634953	0.0649485	0.0661454	0.0670813	0.0677524	0.0681562
-0.0524894	-0.0523858	-0.0520755	-0.0515596	-0.0508403	-0.0499203	-0.0488034	-0.0474938	-0.0459968	-0.0443182	-0.0424648	-0.0404437	-0.0382631	-0.0359314	-0.033458	-0.0308525	-0.0281252	-0.0252869	-0.0223489	-0.0193226	-0.0162201	-0.0130536	-0.00983552	-0.00657866	-0.00329583	3.05971e-17	0.00329583	0.00657866	0.00983552	0.0130536	0.0162201	0.0193226	0.0223489	0.0252869	0.0281252	0.0308525	0.033458	0.0359314	0.0382631	0.0404437	0.0424648	0.0443182	0.0459968	0.0474938	0.0488034	0.0499203	0.0508403	0.0515596	0.0520755	0.0523858
-0.0358083	-0.0357377	-0.035526	-0.035174	-0.0346833	-0.0340557	-0.0332937	-0.0324003	-0.0313791	-0.030234	-0.0289695	-0.0275908	-0.0261031	-0.0245125	-0.0228251	-0.0210476	-0.0191871	-0.0172508	-0.0152464	-0.0131819	-0.0110654	-0.00890517	-0.00670981	-0.00448797	-0.00224842	2.95638e-17	0.00224842	0.00448797	0.00670981	0.00890517	0.0110654	0.0131819	0.0152464	0.0172508	0.0191871	0.0210476	0.0228251	0.0245125	0.0261031	0.0275908	0.0289695	0.030234	0.0313791	0.0324003	0.0332937	0.0340557	0.0346833	0.035174	0.035526	0.0357377
-0.018293	-0.0182569	-0.0181487	-0.017969	-0.0177183	-0.0173977	-0.0170084	-0.016552	-0.0160303	-0.0154453	-0.0147993	-0.014095	-0.013335	-0.0125224	-0.0116604	-0.0107524	-0.00980188	-0.00881272	-0.00778878	-0.0067341	-0.00565285	-0.00454928	-0.00342777	-0.00229272	-0.00114863	2.09134e-18	0.00114863	0.00229272	0.00342777	0.00454928	0.00565285	0.0067341	0.00778878	0.00881272	0.00980188	0.0107524	0.0116604	0.0125224	0.013335	0.014095	0.0147993	0.0154453	0.0160303	0.016552	0.0170084	0.0173977	0.0177183	0.017969	0.0181487	0.0182569
2.22045e-16	2.498e-16	2.22045e-16	2.22045e-16	1.38778e-16	2.22045e-16	2.22045e-16	2.22045e-16	2.22045e-16	2.22045e-16	1.94289e-16	1.94289e-16	1.94289e-16	1.11022e-16	1.66533e-16	1.66533e-16	1.38778e-16	1.52656e-16	1.38778e-16	1.249e-16	1.249e-16	9.02056e-17	2.08167e-17	1.38778e-17	6.93889e-18	-2.46519e-32	-6.93889e-18	-7.28584e-17	-7.63278e-17	-9.02056e-17	-9.71445e-17	-1.249e-16	-1.11022e-16	-1.38778e-16	-1.66533e-16	-1.66533e-16	-1.11022e-16	-1.11022e-16	-1.11022e-16	-1.94289e-16	-1.94289e-16	-2.22045e-16	-2.22045e-16	-1.94289e-16	-2.22045e-16	-2.22045e-16	-1.38778e-16	-2.22045e-16	-2.22045e-16	-2.22045e-16
0.0190027	0.0189652	0.0188528	0.0186661	0.0184057	0.0180726	0.0176682	0.0171941	0.0166522	0.0160445	0.0153735	0.0146418	0.0138524	0.0130082	0.0121128	0.0111695	0.0101821	0.00915461	0.00809094	0.00699535	0.00587215	0.00472577	0.00356075	0.00238167	0.00119319	5.49532e-17	-0.00119319	-0.00238167	-0.00356075	-0.00472577	-0.00587215	-0.00699535	-0.00809094	-0.00915461	-0.0101821	-0.0111695	-0.0121128	-0.0130082	-0.0138524	-0.0146418	-0.0153735	-0.0160445	-0.0166522	-0.0171941	-0.0176682	-0.0180726	-0.0184057	-0.0186661	-0.0188528	-0.0189652
0.0386358	0.0385596	0.0383312	0.0379515	0.037422	0.0367449	0.0359227	0.0349587	0.0338568	0.0326213	0.031257	0.0297694	0.0281643	0.026448	0.0246274	0.0227096	0.0207021	0.018613	0.0164503	0.0142228	0.0119391	0.00960834	0.00723963	0.00484235	0.00242596	5.49532e-17	-0.00242596	-0.00484235	-0.00723963	-0.00960834	-0.0119391	-0.0142228	-0.0164503	-0.018613	-0.0207021	-0.0227096	-0.0246274	-0.026448	-0.0281643	-0.0297694	-0.031257	-0.0326213	-0.0338568	-0.0349587	-0.0359227	-0.0367449	-0.037422	-0.0379515	-0.0383312	-0.0385596
0.0588095	0.0586934	0.0583457	0.0577678	0.0569619	0.0559311	0.0546797	0.0532124	0.0515351	0.0496545	0.0475779	0.0453135	0.0428703	0.0402579	0.0374866	0.0345673	0.0315117	0.0283317	0.0250399	0.0216492	0.0181731	0.0146253	0.0110198	0.00737078	0.00369268	-6.24105e-18	-0.00369268	-0.00737078	-0.0110198	-0.0146253	-0.0181731	-0.0216492	-0.0250399	-0.0283317	-0.0315117	-0.0345673	-0.0374866	-0.0402579	-0.0428703	-0.0453135	-0.0475779	-0.0496545	-0.0515351	-0.0532124	-0.0546797	-0.0559311	-0.0569619	-0.0577678	-0.0583457	-0.0586934
0.0794233	0.0792666	0.0787971	0.0780165	0.0769281	0.0755361	0.0738459	0.0718644	0.0695992	0.0670593	0.0642548	0.0611967	0.0578971	0.054369	0.0506263	0.0466839	0.0425571	0.0382625	0.0338168	0.0292377	0.0245432	0.0197518	0.0148824	0.00995438	0.00498703	5.49532e-17	-0.00498703	-0.00995438	-0.0148824	-0.0197518	-0.0245432	-0.0292377	-0.0338168	-0.0382625	-0.0425571	-0.0466839	-0.0506263	-0.054369	-0.0578971	-0.0611967	-0.0642548	-0.0670593	-0.0695992	-0.0718644	-0.0738459	-0.0755361	-0.0769281	-0.0780165	-0.0787971	-0.0792666
0.100368	0.10017	0.0995762	0.0985898	0.0972144	0.0954553	0.0933194	0.0908153	0.0879528	0.0847432	0.0811991	0.0773346	0.0731648	0.0687064	0.0639767	0.0589946	0.0537796	0.0483525	0.0427344	0.0369478	0.0310153	0.0249604	0.018807	0.0125794	0.00630213	-1.02923e-17	-0.00630213	-0.0125794	-0.018807	-0.0249604	-0.0310153	-0.0369478	-0.0427344	-0.0483525	-0.0537796	-0.0589946	-0.0639767	-0.0687064	-0.0731648	-0.0773346	-0.0811991	-0.0847432	-0.0879528	-0.0908153	-0.0933194	-0.0954553	-0.0972144	-0.0985898	-0.0995762	-0.10017
0.121524	0.121284	0.120566	0.119371	0.117706	0.115576	0.11299	0.109958	0.106492	0.102606	0.0983148	0.0936357	0.0885871	0.0831888	0.0774622	0.0714299	0.0651157	0.0585445	0.0517423	0.0447359	0.0375529	0.0302217	0.0227713	0.015231	0.00763054	-1.2261e-17	-0.00763054	-0.015231	-0.0227713	-0.0302217	-0.0375529	-0.0447359	-0.0517423	-0.0585445	-0.0651157	-0.0714299	-0.0774622	-0.0831888	-0.0885871	-0.0936357	-0.0983148	-0.102606	-0.106492	-0.109958	-0.11299	-0.115576	-0.117706	-0.119371	-0.120566	-0.121284
0.142766	0.142484	0.14164	0.140237	0.138281	0.135778	0.13274	0.129178	0.125107	0.120541	0.1155	0.110003	0.104072	0.09773	0.0910024	0.0839157	0.0764978	0.068778	0.0607868	0.0525556	0.0441171	0.0355044	0.0267517	0.0178933	0.00896435	-1.41813e-17	-0.00896435	-0.0178933	-0.0267517	-0.0355044	-0.0441171	-0.0525556	-0.0607868	-0.068778	-0.0764978	-0.0839157	-0.0910024	-0.09773	-0.104072	-0.110003	-0.1155	-0.120541	-0.125107	-0.129178	-0.13274	-0.135778	-0.138281	-0.140237	-0.14164	-0.142484
0.163961	0.163638	0.162668	0.161057	0.15881	0.155936	0.152447	0.148357	0.14368	0.138437	0.132648	0.126334	0.119523	0.112239	0.104513	0.0963741	0.0878549	0.078989	0.0698113	0.0603582	0.0506668	0.0407755	0.0307233	0.0205498	0.0102952	-1.60456e-17	-0.0102952	-0.0205498	-0.0307233	-0.0407755	-0.0506668	-0.0603582	-0.0698113	-0.078989	-0.0878549	-0.0963741	-0.104513	-0.112239	-0.119523	-0.126334	-0.132648	-0.138437	-0.14368	-0.148357	-0.152447	-0.155936	-0.15881	-0.161057	-0.162668	-0.163638
0.184972	0.184607	0.183514	0.181696	0.179161	0.175919	0.171983	0.167368	0.162093	0.156177	0.149646	0.142524	0.134839	0.126622	0.117906	0.108724	0.0991132	0.0891111	0.0787574	0.0680929	0.0571596	0.0460008	0.0346604	0.0231832	0.0116145	-1.78466e-17	-0.0116145	-0.0231832	-0.0346604	-0.0460008	-0.0571596	-0.0680929	-0.0787574	-0.0891111	-0.0991132	-0.108724	-0.117906	-0.126622	-0.134839	-0.142524	-0.149646	-0.156177	-0.162093	-0.167368	-0.171983	-0.175919	-0.179161	-0.181696	-0.183514	-0.184607
0.205658	0.205252	0.204036	0.202015	0.199196	0.195592	0.191216	0.186085	0.180219	0.173642	0.16638	0.158462	0.149918	0.140782	0.131091	0.120882	0.110197	0.0990763	0.0875647	0.0757076	0.0635517	0.051145	0.0385364	0.0257757	0.0129133	-1.95772e-17	-0.0129133	-0.0257757	-0.0385364	-0.051145	-0.0635517	-0.0757076	-0.0875647	-0.0990763	-0.110197	-0.120882	-0.131091	-0.140782	-0.149918	-0.158462	-0.16638	-0.173642	-0.180219	-0.186085	-0.191216	-0.195592	-0.199196	-0.202015	-0.204036	-0.205252
0.225873	0.225427	0.224092	0.221872	0.218777	0.214818	0.210012	0.204376	0.197934	0.190711	0.182735	0.174038	0.164654	0.154621	0.143977	0.132765	0.121029	0.108815	0.0961721	0.0831494	0.0697986	0.0561724	0.0423244	0.0283094	0.0141827	-2.12305e-17	-0.0141827	-0.0283094	-0.0423244	-0.0561724	-0.0697986	-0.0831494	-0.0961721	-0.108815	-0.121029	-0.132765	-0.143977	-0.154621	-0.164654	-0.174038	-0.182735	-0.190711	-0.197934	-0.204376	-0.210012	-0.214818	-0.218777	-0.221872	-0.224092	-0.225427
0.245475	0.24499	0.243539	0.241127	0.237763	0.23346	0.228236	0.222112	0.215111	0.207261	0.198593	0.189141	0.178943	0.168039	0.156471	0.144286	0.131532	0.118258	0.104518	0.0903652	0.0758558	0.061047	0.0459973	0.0307661	0.0154135	-2.28e-17	-0.0154135	-0.0307661	-0.0459973	-0.061047	-0.0758558	-0.0903652	-0.104518	-0.118258	-0.131532	-0.144286	-0.156471	-0.168039	-0.178943	-0.189141	-0.198593	-0.207261	-0.215111	-0.222112	-0.228236	-0.23346	-0.237763	-0.241127	-0.243539	-0.24499
0.264318	0.263797	0.262234	0.259636	0.256014	0.251382	0.245757	0.239162	0.231624	0.223171	0.213838	0.203661	0.19268	0.180938	0.168483	0.155362	0.141629	0.127336	0.112541	0.097302	0.0816788	0.0657333	0.0495283	0.0331279	0.0165967	-2.42795e-17	-0.0165967	-0.0331279	-0.0495283	-0.0657333	-0.0816788	-0.097302	-0.112541	-0.127336	-0.141629	-0.155362	-0.168483	-0.180938	-0.19268	-0.203661	-0.213838	-0.223171	-0.231624	-0.239162	-0.245757	-0.251382	-0.256014	-0.259636	-0.262234	-0.263797
0.282263	0.281706	0.280037	0.277263	0.273395	0.268448	0.262441	0.255399	0.247349	0.238322	0.228355	0.217487	0.205761	0.193222	0.179921	0.16591	0.151244	0.135981	0.120182	0.103908	0.087224	0.0701959	0.0528908	0.0353769	0.0177234	-2.56632e-17	-0.0177234	-0.0353769	-0.0528908	-0.0701959	-0.087224	-0.103908	-0.120182	-0.135981	-0.151244	-0.16591	-0.179921	-0.193222	-0.205761	-0.217487	-0.228355	-0.238322	-0.247349	-0.255399	-0.262441	-0.268448	-0.273395	-0.277263	-0.280037	-0.281706
0.299172	0.298581	0.296812	0.293872	0.289773	0.284529	0.278163	0.270699	0.262166	0.252599	0.242035	0.230516	0.218087	0.204797	0.190699	0.175849	0.160304	0.144127	0.127381	0.110132	0.0924491	0.0744009	0.0560592	0.0374961	0.0187851	-2.69457e-17	-0.0187851	-0.0374961	-0.0560592	-0.0744009	-0.0924491	-0.110132	-0.127381	-0.144127	-0.160304	-0.175849	-0.190699	-0.204797	-0.218087	-0.230516	-0.242035	-0.252599	-0.262166	-0.270699	-0.278163	-0.284529	-0.289773	-0.293872	-0.296812	-0.298581
0.314913	0.314291	0.312429	0.309335	0.305019	0.2995	0.292798	0.284942	0.27596	0.26589	0.25477	0.242644	0.229561	0.215573	0.200733	0.185101	0.168739	0.15171	0.134083	0.115927	0.0973134	0.0783156	0.0590087	0.039469	0.0197735	-2.81218e-17	-0.0197735	-0.039469	-0.0590087	-0.0783156	-0.0973134	-0.115927	-0.134083	-0.15171	-0.168739	-0.185101	-0.200733	-0.215573	-0.229561	-0.242644	-0.25477	-0.26589	-0.27596	-0.284942	-0.292798	-0.2995	-0.305019	-0.309335	-0.312429	-0.314291
0.329362	0.328712	0.326765	0.323528	0.319014	0.313242	0.306233	0.298016	0.288622	0.27809	0.266459	0.253778	0.240095	0.225464	0.209943	0.193594	0.176481	0.158671	0.140236	0.121246	0.101778	0.081909	0.0617163	0.04128	0.0206808	-2.91869e-17	-0.0206808	-0.04128	-0.0617163	-0.081909	-0.101778	-0.121246	-0.140236	-0.158671	-0.176481	-0.193594	-0.209943	-0.225464	-0.240095	-0.253778	-0.266459	-0.27809	-0.288622	-0.298016	-0.306233	-0.313242	-0.319014	-0.323528	-0.326765	-0.328712
0.342404	0.341728	0.339704	0.336339	0.331647	0.325646	0.318359	0.309816	0.300051	0.289101	0.277011	0.263827	0.249602	0.234392	0.218257	0.20126	0.183469	0.164954	0.145789	0.126047	0.105809	0.0851524	0.0641601	0.0429146	0.0214997	-3.01368e-17	-0.0214997	-0.0429146	-0.0641601	-0.0851524	-0.105809	-0.126047	-0.145789	-0.164954	-0.183469	-0.20126	-0.218257	-0.234392	-0.249602	-0.263827	-0.277011	-0.289101	-0.300051	-0.309816	-0.318359	-0.325646	-0.331647	-0.336339	-0.339704	-0.341728
0.353933	0.353235	0.351142	0.347664	0.342814	0.33661	0.329079	0.320248	0.310154	0.298836	0.286338	0.27271	0.258006	0.242284	0.225605	0.208037	0.189647	0.170509	0.150697	0.130291	0.109371	0.0880196	0.0663205	0.0443596	0.0222236	-3.09678e-17	-0.0222236	-0.0443596	-0.0663205	-0.0880196	-0.109371	-0.130291	-0.150697	-0.170509	-0.189647	-0.208037	-0.225605	-0.242284	-0.258006	-0.27271	-0.286338	-0.298836	-0.310154	-0.320248	-0.329079	-0.33661	-0.342814	-0.347664	-0.351142	-0.353235
0.363855	0.363137	0.360986	0.35741	0.352424	0.346047	0.338304	0.329226	0.318849	0.307213	0.294365	0.280355	0.265239	0.249076	0.23193	0.213869	0.194963	0.175289	0.154922	0.133944	0.112437	0.0904871	0.0681797	0.0456031	0.0228467	-3.16765e-17	-0.0228467	-0.0456031	-0.0681797	-0.0904871	-0.112437	-0.133944	-0.154922	-0.175289	-0.194963	-0.213869	-0.23193	-0.249076	-0.265239	-0.280355	-0.294365	-0.307213	-0.318849	-0.329226	-0.338304	-0.346047	-0.352424	-0.35741	-0.360986	-0.363137
0.372088	0.371354	0.369154	0.365498	0.360398	0.353877	0.345959	0.336676	0.326063	0.314165	0.301026	0.286699	0.271241	0.254712	0.237178	0.218708	0.199375	0.179255	0.158428	0.136975	0.114982	0.0925346	0.0697224	0.046635	0.0233636	-3.22603e-17	-0.0233636	-0.046635	-0.0697224	-0.0925346	-0.114982	-0.136975	-0.158428	-0.179255	-0.199375	-0.218708	-0.237178	-0.254712	-0.271241	-0.286699	-0.301026	-0.314165	-0.326063	-0.336676	-0.345959	-0.353877	-0.360398	-0.365498	-0.369154	-0.371354
0.378564	0.377817	0.375579	0.371859	0.366671	0.360036	0.35198	0.342535	0.331738	0.319632	0.306265	0.291689	0.275962	0.259145	0.241306	0.222515	0.202845	0.182375	0.161185	0.139359	0.116983	0.0941451	0.0709359	0.0474467	0.0237703	-3.27167e-17	-0.0237703	-0.0474467	-0.0709359	-0.0941451	-0.116983	-0.139359	-0.161185	-0.182375	-0.202845	-0.222515	-0.241306	-0.259145	-0.275962	-0.291689	-0.306265	-0.319632	-0.331738	-0.342535	-0.35198	-0.360036	-0.366671	-0.371859	-0.375579	-0.377817
0.383229	0.382473	0.380207	0.376441	0.371189	0.364473	0.356318	0.346756	0.335826	0.323571	0.310039	0.295283	0.279362	0.262338	0.24428	0.225257	0.205345	0.184622	0.163171	0.141076	0.118424	0.0953052	0.07181	0.0480314	0.0240632	-3.30441e-17	-0.0240632	-0.0480314	-0.07181	-0.0953052	-0.118424	-0.141076	-0.163171	-0.184622	-0.205345	-0.225257	-0.24428	-0.262338	-0.279362	-0.295283	-0.310039	-0.323571	-0.335826	-0.346756	-0.356318	-0.364473	-0.371189	-0.376441	-0.380207	-0.382473
0.386044	0.385282	0.383	0.379206	0.373916	0.36715	0.358935	0.349303	0.338293	0.325948	0.312316	0.297452	0.281414	0.264265	0.246074	0.226911	0.206853	0.185978	0.16437	0.142112	0.119294	0.0960052	0.0723374	0.0483841	0.0242399	-3.3241e-17	-0.0242399	-0.0483841	-0.0723374	-0.0960052	-0.119294	-0.142112	-0.16437	-0.185978	-0.206853	-0.226911	-0.246074	-0.264265	-0.281414	-0.297452	-0.312316	-0.325948	-0.338293	-0.349303	-0.358935	-0.36715	-0.373916	-0.379206	-0.383	-0.385282
0.386985	0.386221	0.383933	0.38013	0.374827	0.368044	0.359809	0.350154	0.339117	0.326742	0.313077	0.298177	0.2821	0.264909	0.246673	0.227464	0.207357	0.186431	0.16477	0.142459	0.119585	0.0962392	0.0725137	0.0485021	0.024299	-3.33067e-17	-0.024299	-0.0485021	-0.0725137	-0.0962392	-0.119585	-0.142459	-0.16477	-0.186431	-0.207357	-0.227464	-0.246673	-0.264909	-0.2821	-0.298177	-0.313077	-0.326742	-0.339117	-0.350154	-0.359809	-0.368044	-0.374827	-0.38013	-0.383933	-0.386221
0.386044	0.385282	0.383	0.379206	0.373916	0.36715	0.358935	0.349303	0.338293	0.325948	0.312316	0.297452	0.281414	0.264265	0.246074	0.226911	0.206853	0.185978	0.16437	0.142112	0.119294	0.0960052	0.0723374	0.0483841	0.0242399	-3.3241e-17	-0.0242399	-0.0483841	-0.0723374	-0.0960052	-0.119294	-0.142112	-0.16437	-0.185978	-0.206853	-0.226911	-0.246074	-0.264265	-0.281414	-0.297452	-0.312316	-0.325948	-0.338293	-0.349303	-0.358935	-0.36715	-0.373916	-0.379206	-0.383	-0.385282
0.383229	0.382473	0.380207	0.376441	0.371189	0.364473	0.356318	0.346756	0.335826	0.323571	0.310039	0.295283	0.279362	0.262338	0.24428	0.225257	0.205345	0.184622	0.163171	0.141076	0.118424	0.0953052	0.07181	0.0480314	0.0240632	-3.30441e-17	-0.0240632	-0.0480314	-0.07181	-0.0953052	-0.118424	-0.141076	-0.163171	-0.184622	-0.205345	-0.225257	-0.24428	-0.262338	-0.279362	-0.295283	-0.310039	-0.323571	-0.335826	-0.346756	-0.356318	-0.364473	-0.371189	-0.376441	-0.380207	-0.382473
0.378564	0.377817	0.375579	0.371859	0.366671	0.360036	0.35198	0.342535	0.331738	0.319632	0.306265	0.291689	0.275962	0.259145	0.241306	0.222515	0.202845	0.182375	0.161185	0.139359	0.116983	0.0941451	0.0709359	0.0474467	0.0237703	-3.27167e-17	-0.0237703	-0.0474467	-0.0709359	-0.0941451	-0.116983	-0.139359	-0.161185	-0.182375	-0.202845	-0.222515	-0.241306	-0.259145	-0.275962	-0.291689	-0.306265	-0.319632	-0.331738	-0.342535	-0.35198	-0.360036	-0.366671	-0.371859	-0.375579	-0.377817
0.372088	0.371354	0.369154	0.365498	0.360398	0.353877	0.345959	0.336676	0.326063	0.314165	0.301026	0.286699	0.271241	0.254712	0.237178	0.218708	0.199375	0.179255	0.158428	0.136975	0.114982	0.0925346	0.0697224	0.046635	0.0233636	-3.22603e-17	-0.0233636	-0.046635	-0.0697224	-0.0925346	-0.114982	-0.136975	-0.158428	-0.179255	-0.199375	-0.218708	-0.237178	-0.254712	-0.271241	-0.286699	-0.301026	-0.314165	-0.326063	-0.336676	-0.345959	-0.353877	-0.360398	-0.365498	-0.369154	-0.371354
0.363855	0.363137	0.360986	0.35741	0.352424	0.346047	0.338304	0.329226	0.318849	0.307213	0.294365	0.280355	0.265239	0.249076	0.23193	0.213869	0.194963	0.175289	0.154922	0.133944	0.112437	0.0904871	0.0681797	0.0456031	0.0228467	-3.16765e-17	-0.0228467	-0.0456031	-0.0681797	-0.0904871	-0.112437	-0.133944	-0.154922	-0.175289	-0.194963	-0.213869	-0.23193	-0.249076	-0.265239	-0.280355	-0.294365	-0.307213	-0.318849	-0.329226	-0.338304	-0.346047	-0.352424	-0.35741	-0.360986	-0.363137
0.353933	0.353235	0.351142	0.347664	0.342814	0.33661	0.329079	0.320248	0.310154	0.298836	0.286338	0.27271	0.258006	0.242284	0.225605	0.208037	0.189647	0.170509	0.150697	0.130291	0.109371	0.0880196	0.0663205	0.0443596	0.0222236	-3.09678e-17	-0.0222236	-0.0443596	-0.0663205	-0.0880196	-0.109371	-0.130291	-0.150697	-0.170509	-0.189647	-0.208037	-0.225605	-0.242284	-0.258006	-0.27271	-0.286338	-0.298836	-0.310154	-0.320248	-0.329079	-0.33661	-0.342814	-0.347664	-0.351142	-0.353235
0.342404	0.341728	0.339704	0.336339	0.331647	0.325646	0.318359	0.309816	0.300051	0.289101	0.277011	0.263827	0.249602	0.234392	0.218257	0.20126	0.183469	0.164954	0.145789	0.126047	0.105809	0.0851524	0.0641601	0.0429146	0.0214997	-3.01368e-17	-0.0214997	-0.0429146	-0.0641601	-0.0851524	-0.105809	-0.126047	-0.145789	-0.164954	-0.183469	-0.20126	-0.218257	-0.234392	-0.249602	-0.263827	-0.277011	-0.289101	-0.300051	-0.309816	-0.318359	-0.325646	-0.331647	-0.336339	-0.339704	-0.341728
0.329362	0.328712	0.326765	0.323528	0.319014	0.313242	0.306233	0.298016	0.288622	0.27809	0.266459	0.253778	0.240095	0.225464	0.209943	0.193594	0.176481	0.158671	0.140236	0.121246	0.101778	0.081909	0.0617163	0.04128	0.0206808	-2.91869e-17	-0.0206808	-0.04128	-0.0617163	-0.081909	-0.101778	-0.121246	-0.140236	-0.158671	-0.176481	-0.193594	-0.209943	-0.225464	-0.240095	-0.253778	-0.266459	-0.27809	-0.288622	-0.298016	-0.306233	-0.313242	-0.319014	-0.323528	-0.326765	-0.328712
0.314913	0.314291	0.312429	0.309335	0.305019	0.2995	0.292798	0.284942	0.27596	0.26589	0.25477	0.242644	0.229561	0.215573	0.200733	0.185101	0.168739	0.15171	0.134083	0.115927	0.0973134	0.0783156	0.0590087	0.039469	0.0197735	-2.81218e-17	-0.0197735	-0.039469	-0.0590087	-0.0783156	-0.0973134	-0.115927	-0.134083	-0.15171	-0.168739	-0.185101	-0.200733	-0.215573	-0.229561	-0.242644	-0.25477	-0.26589	-0.27596	-0.284942	-0.292798	-0.2995	-0.305019	-0.309335	-0.312429	-0.314291
0.299172	0.298581	0.296812	0.293872	0.289773	0.284529	0.278163	0.270699	0.262166	0.252599	0.242035	0.230516	0.218087	0.204797	0.190699	0.175849	0.160304	0.144127	0.127381	0.110132	0.0924491	0.0744009	0.0560592	0.0374961	0.0187851	-2.69457e-17	-0.0187851	-0.0374961	-0.0560592	-0.0744009	-0.0924491	-0.110132	-0.127381	-0.144127	-0.160304	-0.175849	-0.190699	-0.204797	-0.218087	-0.230516	-0.242035	-0.252599	-0.262166	-0.270699	-0.278163	-0.284529	-0.289773	-0.293872	-0.296812	-0.298581
0.282263	0.281706	0.280037	0.277263	0.273395	0.268448	0.262441	0.255399	0.247349	0.238322	0.228355	0.217487	0.205761	0.193222	0.179921	0.16591	0.151244	0.135981	0.120182	0.103908	0.087224	0.0701959	0.0528908	0.0353769	0.0177234	-1.0628e-16	-0.0177234	-0.0353769	-0.0528908	-0.0701959	-0.087224	-0.103908	-0.120182	-0.135981	-0.151244	-0.16591	-0.179921	-0.193222	-0.205761	-0.217487	-0.228355	-0.238322	-0.247349	-0.255399	-0.262441	-0.268448	-0.273395	-0.277263	-0.280037	-0.281706
0.264318	0.263797	0.262234	0.259636	0.256014	0.251382	0.245757	0.239162	0.231624	0.223171	0.213838	0.203661	0.19268	0.180938	0.168483	0.155362	0.141629	0.127336	0.112541	0.097302	0.0816788	0.0657333	0.0495283	0.0331279	0.0165967	-2.42795e-17	-0.0165967	-0.0331279	-0.0495283	-0.0657333	-0.0816788	-0.097302	-0.112541	-0.127336	-0.141629	-0.155362	-0.168483	-0.180938	-0.19268	-0.203661	-0.213838	-0.223171	-0.231624	-0.239162	-0.245757	-0.251382	-0.256014	-0.259636	-0.262234	-0.263797
0.245475	0.24499	0.243539	0.241127	0.237763	0.23346	0.228236	0.222112	0.215111	0.207261	0.198593	0.189141	0.178943	0.168039	0.156471	0.144286	0.131532	0.118258	0.104518	0.0903652	0.0758558	0.061047	0.0459973	0.0307661	0.0154135	-2.28e-17	-0.0154135	-0.0307661	-0.0459973	-0.061047	-0.0758558	-0.0903652	-0.104518	-0.118258	-0.131532	-0.144286	-0.156471	-0.168039	-0.178943	-0.189141	-0.198593	-0.207261	-0.215111	-0.222112	-0.228236	-0.23346	-0.237763	-0.241127	-0.243539	-0.24499
0.225873	0.225427	0.224092	0.221872	0.218777	0.214818	0.210012	0.204376	0.197934	0.190711	0.182735	0.174038	0.164654	0.154621	0.143977	0.132765	0.121029	0.108815	0.0961721	0.0831494	0.0697986	0.0561724	0.0423244	0.0283094	0.0141827	-2.12305e-17	-0.0141827	-0.0283094	-0.0423244	-0.0561724	-0.0697986	-0.0831494	-0.0961721	-0.108815	-0.121029	-0.132765	-0.143977	-0.154621	-0.164654	-0.174038	-0.182735	-0.190711	-0.197934	-0.204376	-0.210012	-0.214818	-0.218777	-0.221872	-0.224092	-0.225427
0.205658	0.205252	0.204036	0.202015	0.199196	0.195592	0.191216	0.186085	0.180219	0.173642	0.16638	0.158462	0.149918	0.140782	0.131091	0.120882	0.110197	0.0990763	0.0875647	0.0757076	0.0635517	0.051145	0.0385364	0.0257757	0.0129133	-1.95772e-17	-0.0129133	-0.0257757	-0.0385364	-0.051145	-0.0635517	-0.0757076	-0.0875647	-0.0990763	-0.110197	-0.120882	-0.131091	-0.140782	-0.149918	-0.158462	-0.16638	-0.173642	-0.180219	-0.186085	-0.191216	-0.195592	-0.199196	-0.202015	-0.204036	-0.205252
0.184972	0.184607	0.183514	0.181696	0.179161	0.175919	0.171983	0.167368	0.162093	0.156177	0.149646	0.142524	0.134839	0.126622	0.117906	0.108724	0.0991132	0.0891111	0.0787574	0.0680929	0.0571596	0.0460008	0.0346604	0.0231832	0.0116145	-1.78466e-17	-0.0116145	-0.0231832	-0.0346604	-0.0460008	-0.0571596	-0.0680929	-0.0787574	-0.0891111	-0.0991132	-0.108724	-0.117906	-0.126622	-0.134839	-0.142524	-0.149646	-0.156177	-0.162093	-0.167368	-0.171983	-0.175919	-0.179161	-0.181696	-0.183514	-0.184607
0.163961	0.163638	0.162668	0.161057	0.15881	0.155936	0.152447	0.148357	0.14368	0.138437	0.132648	0.126334	0.119523	0.112239	0.104513	0.0963741	0.0878549	0.078989	0.0698113	0.0603582	0.0506668	0.0407755	0.0307233	0.0205498	0.0102952	-1.60456e-17	-0.0102952	-0.0205498	-0.0307233	-0.0407755	-0.0506668	-0.0603582	-0.0698113	-0.078989	-0.0878549	-0.0963741	-0.104513	-0.112239	-0.119523	-0.126334	-0.132648	-0.138437	-0.14368	-0.148357	-0.152447	-0.155936	-0.15881	-0.161057	-0.162668	-0.163638
0.142766	0.142484	0.14164	0.140237	0.138281	0.135778	0.13274	0.129178	0.125107	0.120541	0.1155	0.110003	0.104072	0.09773	0.0910024	0.0839157	0.0764978	0.068778	0.0607868	0.0525556	0.0441171	0.0355044	0.0267517	0.0178933	0.00896435	-1.41813e-17	-0.00896435	-0.0178933	-0.0267517	-0.0355044	-0.0441171	-0.0525556	-0.0607868	-0.068778	-0.0764978	-0.0839157	-0.0910024	-0.09773	-0.104072	-0.110003	-0.1155	-0.120541	-0.125107	-0.129178	-0.13274	-0.135778	-0.138281	-0.140237	-0.14164	-0.142484
0.121524	0.121284	0.120566	0.119371	0.117706	0.115576	0.11299	0.109958	0.106492	0.102606	0.0983148	0.0936357	0.0885871	0.0831888	0.0774622	0.0714299	0.0651157	0.0585445	0.0517423	0.0447359	0.0375529	0.0302217	0.0227713	0.015231	0.00763054	-1.2261e-17	-0.00763054	-0.015231	-0.0227713	-0.0302217	-0.0375529	-0.0447359	-0.0517423	-0.0585445	-0.0651157	-0.0714299	-0.0774622	-0.0831888	-0.0885871	-0.0936357	-0.0983148	-0.102606	-0.106492	-0.109958	-0.11299	-0.115576	-0.117706	-0.119371	-0.120566	-0.121284
0.100368	0.10017	0.0995762	0.0985898	0.0972144	0.0954553	0.0933194	0.0908153	0.0879528	0.0847432	0.0811991	0.0773346	0.0731648	0.0687064	0.0639767	0.0589946	0.0537796	0.0483525	0.0427344	0.0369478	0.0310153	0.0249604	0.018807	0.0125794	0.00630213	-1.02923e-17	-0.00630213	-0.0125794	-0.018807	-0.0249604	-0.0310153	-0.0369478	-0.0427344	-0.0483525	-0.0537796	-0.0589946	-0.0639767	-0.0687064	-0.0731648	-0.0773346	-0.0811991	-0.0847432	-0.0879528	-0.0908153	-0.0933194	-0.0954553	-0.0972144	-0.0985898	-0.0995762	-0.10017
0.0794233	0.0792666	0.0787971	0.0780165	0.0769281	0.0755361	0.0738459	0.0718644	0.0695992	0.0670593	0.0642548	0.0611967	0.0578971	0.054369	0.0506263	0.0466839	0.0425571	0.0382625	0.0338168	0.0292377	0.0245432	0.0197518	0.0148824	0.00995438	0.00498703	-8.28304e-18	-0.00498703	-0.00995438	-0.0148824	-0.0197518	-0.0245432	-0.0292377	-0.0338168	-0.0382625	-0.0425571	-0.0466839	-0.0506263	-0.054369	-0.0578971	-0.0611967	-0.0642548	-0.0670593	-0.0695992	-0.0718644	-0.0738459	-0.0755361	-0.0769281	-0.0780165	-0.0787971	-0.0792666
0.0588095	0.0586934	0.0583457	0.0577678	0.0569619	0.0559311	0.0546797	0.0532124	0.0515351	0.0496545	0.0475779	0.0453135	0.0428703	0.0402579	0.0374866	0.0345673	0.0315117	0.0283317	0.0250399	0.0216492	0.0181731	0.0146253	0.0110198	0.00737078	0.00369268	-6.24105e-18	-0.00369268	-0.00737078	-0.0110198	-0.0146253	-0.0181731	-0.0216492	-0.0250399	-0.0283317	-0.0315117	-0.0345673	-0.0374866	-0.0402579	-0.0428703	-0.0453135	-0.0475779	-0.0496545	-0.0515351	-0.0532124	-0.0546797	-0.0559311	-0.0569619	-0.0577678	-0.0583457	-0.0586934
0.0386358	0.0385596	0.0383312	0.0379515	0.037422	0.0367449	0.0359227	0.0349587	0.0338568	0.0326213	0.031257	0.0297694	0.0281643	0.026448	0.0246274	0.0227096	0.0207021	0.018613	0.0164503	0.0142228	0.0119391	0.00960834	0.00723963	0.00484235	0.00242596	-4.17444e-18	-0.00242596	-0.00484235	-0.00723963	-0.00960834	-0.0119391	-0.0142228	-0.0164503	-0.018613	-0.0207021	-0.0227096	-0.0246274	-0.026448	-0.0281643	-0.0297694	-0.031257	-0.0326213	-0.0338568	-0.0349587	-0.0359227	-0.0367449	-0.037422	-0.0379515	-0.0383312	-0.0385596
0.0190027	0.0189652	0.0188528	0.0186661	0.0184057	0.0180726	0.0176682	0.0171941	0.0166522	0.0160445	0.0153735	0.0146418	0.0138524	0.0130082	0.0121128	0.0111695	0.0101821	0.00915461	0.00809094	0.00699535	0.00587215	0.00472577	0.00356075	0.00238167	0.00119319	-2.09134e-18	-0.00119319	-0.00238167	-0.00356075	-0.00472577	-0.00587215	-0.00699535	-0.00809094	-0.00915461	-0.0101821	-0.0111695	-0.0121128	-0.0130082	-0.0138524	-0.0146418	-0.0153735	-0.0160445	-0.0166522	-0.0171941	-0.0176682	-0.0180726	-0.0184057	-0.0186661	-0.0188528	-0.0189652
1.66533e-16	1.66533e-16	1.38778e-16	1.38778e-16	8.32667e-17	1.38778e-16	1.38778e-16	1.38778e-16	1.38778e-16	1.66533e-16	1.38778e-16	1.38778e-16	8.32667e-17	1.11022e-16	1.11022e-16	8.32667e-17	8.32667e-17	1.11022e-16	8.32667e-17	8.32667e-17	8.32667e-17	4.85723e-17	1.38778e-17	-2.08167e-17	6.07153e-17	2.74766e-17	-6.07153e-17	-4.16334e-17	-4.16334e-17	-4.85723e-17	-6.93889e-17	-8.32667e-17	-6.93889e-17	-9.71445e-17	-1.11022e-16	-1.11022e-16	-2.77556e-17	-1.11022e-16	-5.55112e-17	-1.38778e-16	-1.66533e-16	-1.66533e-16	-1.38778e-16	-1.38778e-16	-1.66533e-16	-1.66533e-16	-8.32667e-17	-1.38778e-16	-1.66533e-16	-1.38778e-16
-0.018293	-0.0182569	-0.0181487	-0.017969	-0.0177183	-0.0173977	-0.0170084	-0.016552	-0.0160303	-0.0154453	-0.0147993	-0.014095	-0.013335	-0.0125224	-0.0116604	-0.0107524	-0.00980188	-0.00881272	-0.00778878	-0.0067341	-0.00565285	-0.00454928	-0.00342777	-0.00229272	-0.00114863	2.85223e-17	0.00114863	0.00229272	0.00342777	0.00454928	0.00565285	0.0067341	0.00778878	0.00881272	0.00980188	0.0107524	0.0116604	0.0125224	0.013335	0.014095	0.0147993	0.0154453	0.0160303	0.016552	0.0170084	0.0173977	0.0177183	0.017969	0.0181487	0.0182569
-0.0358083	-0.0357377	-0.035526	-0.035174	-0.0346833	-0.0340557	-0.0332937	-0.0324003	-0.0313791	-0.030234	-0.0289695	-0.0275908	-0.0261031	-0.0245125	-0.0228251	-0.0210476	-0.0191871	-0.0172508	-0.0152464	-0.0131819	-0.0110654	-0.00890517	-0.00670981	-0.00448797	-0.00224842	2.95638e-17	0.00224842	0.00448797	0.00670981	0.00890517	0.0110654	0.0131819	0.0152464	0.0172508	0.0191871	0.0210476	0.0228251	0.0245125	0.0261031	0.0275908	0.0289695	0.030234	0.0313791	0.0324003	0.0332937	0.0340557	0.0346833	0.035174	0.035526	0.0357377
-0.0524894	-0.0523858	-0.0520755	-0.0515596	-0.0508403	-0.0499203	-0.0488034	-0.0474938	-0.0459968	-0.0443182	-0.0424648	-0.0404437	-0.0382631	-0.0359314	-0.033458	-0.0308525	-0.0281252	-0.0252869	-0.0223489	-0.0193226	-0.0162201	-0.0130536	-0.00983552	-0.00657866	-0.00329583	3.05971e-17	0.00329583	0.00657866	0.00983552	0.0130536	0.0162201	0.0193226	0.0223489	0.0252869	0.0281252	0.0308525	0.033458	0.0359314	0.0382631	0.0404437	0.0424648	0.0443182	0.0459968	0.0474938	0.0488034	0.0499203	0.0508403	0.0515596	0.0520755	0.0523858
-0.0682909	-0.0681562	-0.0677524	-0.0670813	-0.0661454	-0.0649485	-0.0634953	-0.0617915	-0.0598438	-0.0576599	-0.0552485	-0.0526191	-0.0497819	-0.0467484	-0.0435303	-0.0401404	-0.0365921	-0.0328994	-0.0290769	-0.0251396	-0.0211031	-0.0169833	-0.0127964	-0.00855912	-0.00428802	3.16181e-17	0.00428802	0.00855912	0.0127964	0.0169833	0.0211031	0.0251396	0.0290769	0.0328994	0.0365921	0.0401404	0.0435303	0.0467484	0.0497819	0.0526191	0.0552485	0.0576599	0.0598438	0.0617915	0.0634953	0.0649485	0.0661454	0.0670813	0.0677524	0.0681562
-0.0831791	-0.083015	-0.0825232	-0.0817058	-0.0805659	-0.0791081	-0.077338	-0.0752627	-0.0728904	-0.0702305	-0.0672933	-0.0640906	-0.060635	-0.05694	-0.0530204	-0.0488915	-0.0445696	-0.0400719	-0.035416	-0.0306203	-0.0257038	-0.0206858	-0.0155862	-0.0104251	-0.00522286	3.26228e-17	0.00522286	0.0104251	0.0155862	0.0206858	0.0257038	0.0306203	0.035416	0.0400719	0.0445696	0.0488915	0.0530204	0.05694	0.060635	0.0640906	0.0672933	0.0702305	0.0728904	0.0752627	0.077338	0.0791081	0.0805659	0.0817058	0.0825232	0.083015
-0.097131	-0.0969393	-0.0963651	-0.0954105	-0.0940795	-0.0923771	-0.0903101	-0.0878868	-0.0851165	-0.0820104	-0.0785806	-0.0748407	-0.0708055	-0.0664907	-0.0619136	-0.0570922	-0.0520454	-0.0467932	-0.0413564	-0.0357563	-0.0300151	-0.0241555	-0.0182005	-0.0121737	-0.00609891	3.36071e-17	0.00609891	0.0121737	0.0182005	0.0241555	0.0300151	0.0357563	0.0413564	0.0467932	0.0520454	0.0570922	0.0619136	0.0664907	0.0708055	0.0748407	0.0785806	0.0820104	0.0851165	0.0878868	0.0903101	0.0923771	0.0940795	0.0954105	0.0963651	0.0969393
-0.110134	-0.109917	-0.109266	-0.108183	-0.106674	-0.104744	-0.1024	-0.0996523	-0.0965112	-0.0929893	-0.0891003	-0.0848598	-0.0802843	-0.075392	-0.0702021	-0.0647352	-0.0590128	-0.0530575	-0.0468928	-0.0405431	-0.0340333	-0.0273892	-0.0206371	-0.0138035	-0.00691538	3.45673e-17	0.00691538	0.0138035	0.0206371	0.0273892	0.0340333	0.0405431	0.0468928	0.0530575	0.0590128	0.0647352	0.0702021	0.075392	0.0802843	0.0848598	0.0891003	0.0929893	0.0965112	0.0996523	0.1024	0.104744	0.106674	0.108183	0.109266	0.109917
-0.122186	-0.121945	-0.121222	-0.120022	-0.118347	-0.116206	-0.113605	-0.110557	-0.107072	-0.103165	-0.0988503	-0.0941457	-0.0890696	-0.0836419	-0.0778841	-0.071819	-0.0654704	-0.0588634	-0.0520242	-0.0449796	-0.0377575	-0.0303864	-0.0228953	-0.0153139	-0.00767211	3.54994e-17	0.00767211	0.0153139	0.0228953	0.0303864	0.0377575	0.0449796	0.0520242	0.0588634	0.0654704	0.071819	0.0778841	0.0836419	0.0890696	0.0941457	0.0988503	0.103165	0.107072	0.110557	0.113605	0.116206	0.118347	0.120022	0.121222	0.121945
-0.133293	-0.133029	-0.132241	-0.130932	-0.129105	-0.126769	-0.123932	-0.120607	-0.116805	-0.112543	-0.107836	-0.102704	-0.0971661	-0.091245	-0.0849638	-0.0783474	-0.0714217	-0.0642142	-0.0567532	-0.0490682	-0.0411897	-0.0331485	-0.0249765	-0.016706	-0.00836951	3.63999e-17	0.00836951	0.016706	0.0249765	0.0331485	0.0411897	0.0490682	0.0567532	0.0642142	0.0714217	0.0783474	0.0849638	0.091245	0.0971661	0.102704	0.107836	0.112543	0.116805	0.120607	0.123932	0.126769	0.129105	0.130932	0.132241	0.133029
-0.143469	-0.143186	-0.142338	-0.140928	-0.138962	-0.136447	-0.133394	-0.129815	-0.125723	-0.121135	-0.116069	-0.110545	-0.104584	-0.0982113	-0.0914506	-0.084329	-0.0768746	-0.0691168	-0.0610862	-0.0528145	-0.0443344	-0.0356793	-0.0268834	-0.0179814	-0.0090085	3.72652e-17	0.0090085	0.0179814	0.0268834	0.0356793	0.0443344	0.0528145	0.0610862	0.0691168	0.0768746	0.084329	0.0914506	0.0982113	0.104584	0.110545	0.116069	0.121135	0.125723	0.129815	0.133394	0.136447	0.138962	0.140928	0.142338	0.143186
-0.152737	-0.152436	-0.151533	-0.150032	-0.147939	-0.145262	-0.142012	-0.138201	-0.133845	-0.12896	-0.123567	-0.117686	-0.111341	-0.104556	-0.0973585	-0.0897768	-0.0818408	-0.0735818	-0.0650324	-0.0562264	-0.0471985	-0.0379843	-0.0286201	-0.0191431	-0.00959046	5.49532e-17	0.00959046	0.0191431	0.0286201	0.0379843	0.0471985	0.0562264	0.0650324	0.0735818	0.0818408	0.0897768	0.0973585	0.104556	0.111341	0.117686	0.123567	0.12896	0.133845	0.138201	0.142012	0.145262	0.147939	0.150032	0.151533	0.152436
-0.161126	-0.160808	-0.159855	-0.158272	-0.156064	-0.15324	-0.149811	-0.145791	-0.141196	-0.136043	-0.130353	-0.124149	-0.117456	-0.110298	-0.102705	-0.0947073	-0.0863355	-0.0776229	-0.068604	-0.0593143	-0.0497906	-0.0400703	-0.0301919	-0.0201944	-0.0101172	3.88766e-17	0.0101172	0.0201944	0.0301919	0.0400703	0.0497906	0.0593143	0.068604	0.0776229	0.0863355	0.0947073	0.102705	0.110298	0.117456	0.124149	0.130353	0.136043	0.141196	0.145791	0.149811	0.15324	0.156064	0.158272	0.159855	0.160808
-0.168667	-0.168334	-0.167337	-0.16568	-0.163368	-0.160412	-0.156823	-0.152615	-0.147804	-0.14241	-0.136455	-0.12996	-0.122953	-0.115461	-0.107512	-0.09914	-0.0903763	-0.081256	-0.0718149	-0.0620905	-0.052121	-0.0419458	-0.0316051	-0.0211396	-0.0105907	3.96164e-17	0.0105907	0.0211396	0.0316051	0.0419458	0.052121	0.0620905	0.0718149	0.081256	0.0903763	0.09914	0.107512	0.115461	0.122953	0.12996	0.136455	0.14241	0.147804	0.152615	0.156823	0.160412	0.163368	0.16568	0.167337	0.168334
-0.175399	-0.175052	-0.174016	-0.172292	-0.169888	-0.166814	-0.163081	-0.158705	-0.153703	-0.148094	-0.1419	-0.135147	-0.12786	-0.120069	-0.111803	-0.103097	-0.0939833	-0.0844989	-0.0746811	-0.0645685	-0.0542011	-0.0436199	-0.0328664	-0.0219833	-0.0110134	4.03082e-17	0.0110134	0.0219833	0.0328664	0.0436199	0.0542011	0.0645685	0.0746811	0.0844989	0.0939833	0.103097	0.111803	0.120069	0.12786	0.135147	0.1419	0.148094	0.153703	0.158705	0.163081	0.166814	0.169888	0.172292	0.174016	0.175052
-0.18136	-0.181002	-0.17993	-0.178148	-0.175662	-0.172484	-0.168624	-0.164099	-0.158927	-0.153127	-0.146723	-0.13974	-0.132206	-0.124149	-0.115603	-0.106601	-0.0971776	-0.0873709	-0.0772193	-0.0667631	-0.0560433	-0.0451024	-0.0339835	-0.0227304	-0.0113877	4.09495e-17	0.0113877	0.0227304	0.0339835	0.0451024	0.0560433	0.0667631	0.0772193	0.0873709	0.0971776	0.106601	0.115603	0.124149	0.132206	0.13974	0.146723	0.153127	0.158927	0.164099	0.168624	0.172484	0.175662	0.178148	0.17993	0.181002
-0.186593	-0.186224	-0.185121	-0.183287	-0.18073	-0.17746	-0.173489	-0.168834	-0.163512	-0.157545	-0.150957	-0.143772	-0.13602	-0.127731	-0.118939	-0.109676	-0.0999813	-0.0898916	-0.0794472	-0.0686893	-0.0576603	-0.0464037	-0.034964	-0.0233862	-0.0117162	4.15375e-17	0.0117162	0.0233862	0.034964	0.0464037	0.0576603	0.0686893	0.0794472	0.0898916	0.0999813	0.109676	0.118939	0.127731	0.13602	0.143772	0.150957	0.157545	0.163512	0.168834	0.173489	0.17746	0.18073	0.183287	0.185121	0.186224
-0.191138	-0.19076	-0.18963	-0.187752	-0.185133	-0.181783	-0.177715	-0.172946	-0.167495	-0.161383	-0.154634	-0.147274	-0.139333	-0.130843	-0.121836	-0.112348	-0.102417	-0.0920812	-0.0813824	-0.0703624	-0.0590648	-0.047534	-0.0358156	-0.0239559	-0.0120016	4.85116e-17	0.0120016	0.0239559	0.0358156	0.047534	0.0590648	0.0703624	0.0813824	0.0920812	0.102417	0.112348	0.121836	0.130843	0.139333	0.147274	0.154634	0.161383	0.167495	0.172946	0.177715	0.181783	0.185133	0.187752	0.18963	0.19076
-0.195036	-0.194651	-0.193498	-0.191581	-0.188908	-0.18549	-0.18134	-0.176474	-0.170911	-0.164674	-0.157787	-0.150278	-0.142175	-0.133511	-0.124321	-0.114639	-0.104505	-0.0939592	-0.0830422	-0.0717975	-0.0602694	-0.0485034	-0.0365461	-0.0244445	-0.0122464	4.87491e-17	0.0122464	0.0244445	0.0365461	0.0485034	0.0602694	0.0717975	0.0830422	0.0939592	0.104505	0.114639	0.124321	0.133511	0.142175	0.150278	0.157787	0.164674	0.170911	0.176474	0.18134	0.18549	0.188908	0.191581	0.193498	0.194651
-0.198326	-0.197935	-0.196762	-0.194813	-0.192095	-0.188619	-0.184399	-0.179451	-0.173794	-0.167452	-0.160449	-0.152813	-0.144573	-0.135763	-0.126418	-0.116573	-0.106268	-0.0955443	-0.0844431	-0.0730086	-0.0612861	-0.0493217	-0.0371626	-0.0248568	-0.012453	4.89569e-17	0.012453	0.0248568	0.0371626	0.0493217	0.0612861	0.0730086	0.0844431	0.0955443	0.106268	0.116573	0.126418	0.135763	0.144573	0.152813	0.160449	0.167452	0.173794	0.179451	0.184399	0.188619	0.192095	0.194813	0.196762	0.197935
-0.201044	-0.200647	-0.199458	-0.197483	-0.194727	-0.191204	-0.186926	-0.18191	-0.176176	-0.169747	-0.162648	-0.154907	-0.146554	-0.137624	-0.12815	-0.11817	-0.107725	-0.0968535	-0.0856002	-0.0740091	-0.0621259	-0.0499975	-0.0376718	-0.0251974	-0.0126236	4.91341e-17	0.0126236	0.0251974	0.0376718	0.0499975	0.0621259	0.0740091	0.0856002	0.0968535	0.107725	0.11817	0.12815	0.137624	0.146554	0.154907	0.162648	0.169747	0.176176	0.18191	0.186926	0.191204	0.194727	0.197483	0.199458	0.200647
-0.203221	-0.20282	-0.201618	-0.199621	-0.196836	-0.193274	-0.18895	-0.18388	-0.178084	-0.171585	-0.164409	-0.156584	-0.148142	-0.139114	-0.129538	-0.11945	-0.108891	-0.0979023	-0.0865272	-0.0748105	-0.0627987	-0.0505389	-0.0380798	-0.0254703	-0.0127603	4.928e-17	0.0127603	0.0254703	0.0380798	0.0505389	0.0627987	0.0748105	0.0865272	0.0979023	0.108891	0.11945	0.129538	0.139114	0.148142	0.156584	0.164409	0.171585	0.178084	0.18388	0.18895	0.193274	0.196836	0.199621	0.201618	0.20282
-0.204884	-0.20448	-0.203269	-0.201255	-0.198448	-0.194857	-0.190497	-0.185385	-0.179542	-0.17299	-0.165755	-0.157866	-0.149354	-0.140253	-0.130598	-0.120428	-0.109783	-0.0987039	-0.0872356	-0.075423	-0.0633128	-0.0509527	-0.0383915	-0.0256788	-0.0128648	4.93941e-17	0.0128648	0.0256788	0.0383915	0.0509527	0.0633128	0.075423	0.0872356	0.0987039	0.109783	0.120428	0.130598	0.140253	0.149354	0.157866	0.165755	0.17299	0.179542	0.185385	0.190497	0.194857	0.198448	0.201255	0.203269	0.20448
-0.206057	-0.20565	-0.204432	-0.202407	-0.199583	-0.195972	-0.191587	-0.186446	-0.180569	-0.17398	-0.166703	-0.158769	-0.150209	-0.141056	-0.131346	-0.121117	-0.110411	-0.0992686	-0.0877347	-0.0758546	-0.0636751	-0.0512442	-0.0386112	-0.0258258	-0.0129384	4.39986e-17	0.0129384	0.0258258	0.0386112	0.0512442	0.0636751	0.0758546	0.0877347	0.0992686	0.110411	0.121117	0.131346	0.141056	0.150209	0.158769	0.166703	0.17398	0.180569	0.186446	0.191587	0.195972	0.199583	0.202407	0.204432	0.20565
-0.206754	-0.206346	-0.205123	-0.203091	-0.200258	-0.196634	-0.192235	-0.187076	-0.18118	-0.174568	-0.167267	-0.159306	-0.150717	-0.141533	-0.13179	-0.121527	-0.110784	-0.0996043	-0.0880314	-0.0761111	-0.0638904	-0.0514175	-0.0387418	-0.0259131	-0.0129822	4.40971e-17	0.0129822	0.0259131	0.0387418	0.0514175	0.0638904	0.0761111	0.0880314	0.0996043	0.110784	0.121527	0.13179	0.141533	0.150717	0.159306	0.167267	0.174568	0.18118	0.187076	0.192235	0.196634	0.200258	0.203091	0.205123	0.206346
-0.206985	-0.206576	-0.205353	-0.203319	-0.200482	-0.196854	-0.19245	-0.187285	-0.181382	-0.174763	-0.167454	-0.159485	-0.150885	-0.141691	-0.131937	-0.121663	-0.110908	-0.0997157	-0.0881299	-0.0761962	-0.0639618	-0.051475	-0.0387851	-0.0259421	-0.0129967	4.95416e-17	0.0129967	0.0259421	0.0387851	0.051475	0.0639618	0.0761962	0.0881299	0.0997157	0.110908	0.121663	0.131937	0.141691	0.150885	0.159485	0.167454	0.174763	0.181382	0.187285	0.19245	0.196854	0.200482	0.203319	0.205353	0.206576
-0.206754	-0.206346	-0.205123	-0.203091	-0.200258	-0.196634	-0.192235	-0.187076	-0.18118	-0.174568	-0.167267	-0.159306	-0.150717	-0.141533	-0.13179	-0.121527	-0.110784	-0.0996043	-0.0880314	-0.0761111	-0.0638904	-0.0514175	-0.0387418	-0.0259131	-0.0129822	4.95252e-17	0.0129822	0.0259131	0.0387418	0.0514175	0.0638904	0.0761111	0.0880314	0.0996043	0.110784	0.121527	0.13179	0.141533	0.150717	0.159306	0.167267	0.174568	0.18118	0.187076	0.192235	0.196634	0.200258	0.203091	0.205123	0.206346
-0.206057	-0.20565	-0.204432	-0.202407	-0.199583	-0.195972	-0.191587	-0.186446	-0.180569	-0.17398	-0.166703	-0.158769	-0.150209	-0.141056	-0.131346	-0.121117	-0.110411	-0.0992686	-0.0877347	-0.0758546	-0.0636751	-0.0512442	-0.0386112	-0.0258258	-0.0129384	4.94759e-17	0.0129384	0.0258258	0.0386112	0.0512442	0.0636751	0.0758546	0.0877347	0.0992686	0.110411	0.121117	0.131346	0.141056	0.150209	0.158769	0.166703	0.17398	0.180569	0.186446	0.191587	0.195972	0.199583	0.202407	0.204432	0.20565
-0.204884	-0.20448	-0.203269	-0.201255	-0.198448	-0.194857	-0.190497	-0.185385	-0.179542	-0.17299	-0.165755	-0.157866	-0.149354	-0.140253	-0.130598	-0.120428	-0.109783	-0.0987039	-0.0872356	-0.075423	-0.0633128	-0.0509527	-0.0383915	-0.0256788	-0.0128648	4.93941e-17	0.0128648	0.0256788	0.0383915	0.0509527	0.0633128	0.075423	0.0872356	0.0987039	0.109783	0.120428	0.130598	0.140253	0.149354	0.157866	0.165755	0.17299	0.179542	0.185385	0.190497	0.194857	0.198448	0.201255	0.203269	0.20448
-0.203221	-0.20282	-0.201618	-0.199621	-0.196836	-0.193274	-0.18895	-0.18388	-0.178084	-0.171585	-0.164409	-0.156584	-0.148142	-0.139114	-0.129538	-0.11945	-0.108891	-0.0979023	-0.0865272	-0.0748105	-0.0627987	-0.0505389	-0.0380798	-0.0254703	-0.0127603	4.36068e-17	0.0127603	0.0254703	0.0380798	0.0505389	0.0627987	0.0748105	0.0865272	0.0979023	0.108891	0.11945	0.129538	0.139114	0.148142	0.156584	0.164409	0.171585	0.178084	0.18388	0.18895	0.193274	0.196836	0.199621	0.201618	0.20282
-0.201044	-0.200647	-0.199458	-0.197483	-0.194727	-0.191204	-0.186926	-0.18191	-0.176176	-0.169747	-0.162648	-0.154907	-0.146554	-0.137624	-0.12815	-0.11817	-0.107725	-0.0968535	-0.0856002	-0.0740091	-0.0621259	-0.0499975	-0.0376718	-0.0251974	-0.0126236	4.91341e-17	0.0126236	0.0251974	0.0376718	0.0499975	0.0621259	0.0740091	0.0856002	0.0968535	0.107725	0.11817	0.12815	0.137624	0.146554	0.154907	0.162648	0.169747	0.176176	0.18191	0.186926	0.191204	0.194727	0.197483	0.199458	0.200647
-0.198326	-0.197935	-0.196762	-0.194813	-0.192095	-0.188619	-0.184399	-0.179451	-0.173794	-0.167452	-0.160449	-0.152813	-0.144573	-0.135763	-0.126418	-0.116573	-0.106268	-0.0955443	-0.0844431	-0.0730086	-0.0612861	-0.0493217	-0.0371626	-0.0248568	-0.012453	4.89569e-17	0.012453	0.0248568	0.0371626	0.0493217	0.0612861	0.0730086	0.0844431	0.0955443	0.106268	0.116573	0.126418	0.135763	0.144573	0.152813	0.160449	0.167452	0.173794	0.179451	0.184399	0.188619	0.192095	0.194813	0.196762	0.197935
-0.195036	-0.194651	-0.193498	-0.191581	-0.188908	-0.18549	-0.18134	-0.176474	-0.170911	-0.164674	-0.157787	-0.150278	-0.142175	-0.133511	-0.124321	-0.114639	-0.104505	-0.0939592	-0.0830422	-0.0717975	-0.0602694	-0.0485034	-0.0365461	-0.0244445	-0.0122464	4.2545e-17	0.0122464	0.0244445	0.0365461	0.0485034	0.0602694	0.0717975	0.0830422	0.0939592	0.104505	0.114639	0.124321	0.133511	0.142175	0.150278	0.157787	0.164674	0.170911	0.176474	0.18134	0.18549	0.188908	0.191581	0.193498	0.194651
-0.191138	-0.19076	-0.18963	-0.187752	-0.185133	-0.181783	-0.177715	-0.172946	-0.167495	-0.161383	-0.154634	-0.147274	-0.139333	-0.130843	-0.121836	-0.112348	-0.102417	-0.0920812	-0.0813824	-0.0703624	-0.0590648	-0.047534	-0.0358156	-0.0239559	-0.0120016	4.20701e-17	0.0120016	0.0239559	0.0358156	0.047534	0.0590648	0.0703624	0.0813824	0.0920812	0.102417	0.112348	0.121836	0.130843	0.139333	0.147274	0.154634	0.161383	0.167495	0.172946	0.177715	0.181783	0.185133	0.187752	0.18963	0.19076
-0.186593	-0.186224	-0.185121	-0.183287	-0.18073	-0.17746	-0.173489	-0.168834	-0.163512	-0.157545	-0.150957	-0.143772	-0.13602	-0.127731	-0.118939	-0.109676	-0.0999813	-0.0898916	-0.0794472	-0.0686893	-0.0576603	-0.0464037	-0.034964	-0.0233862	-0.0117162	4.82454e-17	0.0117162	0.0233862	0.034964	0.0464037	0.0576603	0.0686893	0.0794472	0.0898916	0.0999813	0.109676	0.118939	0.127731	0.13602	0.143772	0.150957	0.157545	0.163512	0.168834	0.173489	0.17746	0.18073	0.183287	0.185121	0.186224
-0.18136	-0.181002	-0.17993	-0.178148	-0.175662	-0.172484	-0.168624	-0.164099	-0.158927	-0.153127	-0.146723	-0.13974	-0.132206	-0.124149	-0.115603	-0.106601	-0.0971776	-0.0873709	-0.0772193	-0.0667631	-0.0560433	-0.0451024	-0.0339835	-0.0227304	-0.0113877	5.49532e-17	0.0113877	0.0227304	0.0339835	0.0451024	0.0560433	0.0667631	0.0772193	0.0873709	0.0971776	0.106601	0.115603	0.124149	0.132206	0.13974	0.146723	0.153127	0.158927	0.164099	0.168624	0.172484	0.175662	0.178148	0.17993	0.181002
-0.175399	-0.175052	-0.174016	-0.172292	-0.169888	-0.166814	-0.163081	-0.158705	-0.153703	-0.148094	-0.1419	-0.135147	-0.12786	-0.120069	-0.111803	-0.103097	-0.0939833	-0.0844989	-0.0746811	-0.0645685	-0.0542011	-0.0436199	-0.0328664	-0.0219833	-0.0110134	4.03082e-17	0.0110134	0.0219833	0.0328664	0.0436199	0.0542011	0.0645685	0.0746811	0.0844989	0.0939833	0.103097	0.111803	0.120069	0.12786	0.135147	0.1419	0.148094	0.153703	0.158705	0.163081	0.166814	0.169888	0.172292	0.174016	0.175052
-0.168667	-0.168334	-0.167337	-0.16568	-0.163368	-0.160412	-0.156823	-0.152615	-0.147804	-0.14241	-0.136455	-0.12996	-0.122953	-0.115461	-0.107512	-0.09914	-0.0903763	-0.081256	-0.0718149	-0.0620905	-0.052121	-0.0419458	-0.0316051	-0.0211396	-0.0105907	3.96164e-17	0.0105907	0.0211396	0.0316051	0.0419458	0.052121	0.0620905	0.0718149	0.081256	0.0903763	0.09914	0.107512	0.115461	0.122953	0.12996	0.136455	0.14241	0.147804	0.152615	0.156823	0.160412	0.163368	0.16568	0.167337	0.168334
-0.161126	-0.160808	-0.159855	-0.158272	-0.156064	-0.15324	-0.149811	-0.145791	-0.141196	-0.136043	-0.130353	-0.124149	-0.117456	-0.110298	-0.102705	-0.0947073	-0.0863355	-0.0776229	-0.068604	-0.0593143	-0.0497906	-0.0400703	-0.0301919	-0.0201944	-0.0101172	3.88766e-17	0.0101172	0.0201944	0.0301919	0.0400703	0.0497906	0.0593143	0.068604	0.0776229	0.0863355	0.0947073	0.102705	0.110298	0.117456	0.124149	0.130353	0.136043	0.141196	0.145791	0.149811	0.15324	0.156064	0.158272	0.159855	0.160808
-0.152737	-0.152436	-0.151533	-0.150032	-0.147939	-0.145262	-0.142012	-0.138201	-0.133845	-0.12896	-0.123567	-0.117686	-0.111341	-0.104556	-0.0973585	-0.0897768	-0.0818408	-0.0735818	-0.0650324	-0.0562264	-0.0471985	-0.0379843	-0.0286201	-0.0191431	-0.00959046	3.80919e-17	0.00959046	0.0191431	0.0286201	0.0379843	0.0471985	0.0562264	0.0650324	0.0735818	0.0818408	0.0897768	0.0973585	0.104556	0.111341	0.117686	0.123567	0.12896	0.133845	0.138201	0.142012	0.145262	0.147939	0.150032	0.151533	0.152436
-0.143469	-0.143186	-0.142338	-0.140928	-0.138962	-0.136447	-0.133394	-0.129815	-0.125723	-0.121135	-0.116069	-0.110545	-0.104584	-0.0982113	-0.0914506	-0.084329	-0.0768746	-0.0691168	-0.0610862	-0.0528145	-0.0443344	-0.0356793	-0.0268834	-0.0179814	-0.0090085	3.72652e-17	0.0090085	0.0179814	0.0268834	0.0356793	0.0443344	0.0528145	0.0610862	0.0691168	0.0768746	0.084329	0.0914506	0.0982113	0.104584	0.110545	0.116069	0.121135	0.125723	0.129815	0.133394	0.136447	0.138962	0.140928	0.142338	0.143186
-0.133293	-0.133029	-0.132241	-0.130932	-0.129105	-0.126769	-0.123932	-0.120607	-0.116805	-0.112543	-0.107836	-0.102704	-0.0971661	-0.091245	-0.0849638	-0.0783474	-0.0714217	-0.0642142	-0.0567532	-0.0490682	-0.0411897	-0.0331485	-0.0249765	-0.016706	-0.00836951	3.63999e-17	0.00836951	0.016706	0.0249765	0.0331485	0.0411897	0.0490682	0.0567532	0.0642142	0.0714217	0.0783474	0.0849638	0.091245	0.0971661	0.102704	0.107836	0.112543	0.116805	0.120607	0.123932	0.126769	0.129105	0.130932	0.132241	0.133029
-0.122186	-0.121945	-0.121222	-0.120022	-0.118347	-0.116206	-0.113605	-0.110557	-0.107072	-0.103165	-0.0988503	-0.0941457	-0.0890696	-0.0836419	-0.0778841	-0.071819	-0.0654704	-0.0588634	-0.0520242	-0.0449796	-0.0377575	-0.0303864	-0.0228953	-0.0153139	-0.00767211	5.49532e-17	0.00767211	0.0153139	0.0228953	0.0303864	0.0377575	0.0449796	0.0520242	0.0588634	0.0654704	0.071819	0.0778841	0.0836419	0.0890696	0.0941457	0.0988503	0.103165	0.107072	0.110557	0.113605	0.116206	0.118347	0.120022	0.121222	0.121945
-0.110134	-0.109917	-0.109266	-0.108183	-0.106674	-0.104744	-0.1024	-0.0996523	-0.0965112	-0.0929893	-0.0891003	-0.0848598	-0.0802843	-0.075392	-0.0702021	-0.0647352	-0.0590128	-0.0530575	-0.0468928	-0.0405431	-0.0340333	-0.0273892	-0.0206371	-0.0138035	-0.00691538	3.45673e-17	0.00691538	0.0138035	0.0206371	0.0273892	0.0340333	0.0405431	0.0468928	0.0530575	0.0590128	0.0647352	0.0702021	0.075392	0.0802843	0.0848598	0.0891003	0.0929893	0.0965112	0.0996523	0.1024	0.104744	0.106674	0.108183	0.109266	0.109917
-0.097131	-0.0969393	-0.0963651	-0.0954105	-0.0940795	-0.0923771	-0.0903101	-0.0878868	-0.0851165	-0.0820104	-0.0785806	-0.0748407	-0.0708055	-0.0664907	-0.0619136	-0.0570922	-0.0520454	-0.0467932	-0.0413564	-0.0357563	-0.0300151	-0.0241555	-0.0182005	-0.0121737	-0.00609891	1.2261e-17	0.00609891	0.0121737	0.0182005	0.0241555	0.0300151	0.0357563	0.0413564	0.0467932	0.0520454	0.0570922	0.0619136	0.0664907	0.0708055	0.0748407	0.0785806	0.0820104	0.0851165	0.0878868	0.0903101	0.0923771	0.0940795	0.0954105	0.0963651	0.0969393
-0.0831791	-0.083015	-0.0825232	-0.0817058	-0.0805659	-0.0791081	-0.077338	-0.0752627	-0.0728904	-0.0702305	-0.0672933	-0.0640906	-0.060635	-0.05694	-0.0530204	-0.0488915	-0.0445696	-0.0400719	-0.035416	-0.0306203	-0.0257038	-0.0206858	-0.0155862	-0.0104251	-0.00522286	3.26228e-17	0.00522286	0.0104251	0.0155862	0.0206858	0.0257038	0.0306203	0.035416	0.0400719	0.0445696	0.0488915	0.0530204	0.05694	0.060635	0.0640906	0.0672933	0.0702305	0.0728904	0.0752627	0.077338	0.0791081	0.0805659	0.0817058	0.0825232	0.083015
-0.0682909	-0.0681562	-0.0677524	-0.0670813	-0.0661454	-0.0649485	-0.0634953	-0.0617915	-0.0598438	-0.0576599	-0.0552485	-0.0526191	-0.0497819	-0.0467484	-0.0435303	-0.0401404	-0.0365921	-0.0328994	-0.0290769	-0.0251396	-0.0211031	-0.0169833	-0.0127964	-0.00855912	-0.00428802	3.16181e-17	0.00428802	0.00855912	0.0127964	0.0169833	0.0211031	0.0251396	0.0290769	0.0328994	0.0365921	0.0401404	0.0435303	0.0467484	0.0497819	0.0526191	0.0552485	0.0576599	0.0598438	0.0617915	0.0634953	0.0649485	0.0661454	0.0670813	0.0677524	0.0681562
-0.0524894	-0.0523858	-0.0520755	-0.0515596	-0.0508403	-0.0499203	-0.0488034	-0.0474938	-0.0459968	-0.0443182	-0.0424648	-0.0404437	-0.0382631	-0.0359314	-0.033458	-0.0308525	-0.0281252	-0.0252869	-0.0223489	-0.0193226	-0.0162201	-0.0130536	-0.00983552	-0.00657866	-0.00329583	6.24105e-18	0.00329583	0.00657866	0.00983552	0.0130536	0.0162201	0.0193226	0.0223489	0.0252869	0.0281252	0.0308525	0.033458	0.0359314	0.0382631	0.0404437	0.0424648	0.0443182	0.0459968	0.0474938	0.0488034	0.0499203	0.0508403	0.0515596	0.0520755	0.0523858
-0.0358083	-0.0357377	-0.035526	-0.035174	-0.0346833	-0.0340557	-0.0332937	-0.0324003	-0.0313791	-0.030234	-0.0289695	-0.0275908	-0.0261031	-0.0245125	-0.0228251	-0.0210476	-0.0191871	-0.0172508	-0.0152464	-0.0131819	-0.0110654	-0.00890517	-0.00670981	-0.00448797	-0.00224842	4.17444e-18	0.00224842	0.00448797	0.00670981	0.00890517	0.0110654	0.0131819	0.0152464	0.0172508	0.0191871	0.0210476	0.0228251	0.0245125	0.0261031	0.0275908	0.0289695	0.030234	0.0313791	0.0324003	0.0332937	0.0340557	0.0346833	0.035174	0.035526	0.0357377
-0.018293	-0.0182569	-0.0181487	-0.017969	-0.0177183	-0.0173977	-0.0170084	-0.016552	-0.0160303	-0.0154453	-0.0147993	-0.014095	-0.013335	-0.0125224	-0.0116604	-0.0107524	-0.00980188	-0.00881272	-0.00778878	-0.0067341	-0.00565285	-0.00454928	-0.00342777	-0.00229272	-0.00114863	2.85223e-17	0.00114863	0.00229272	0.00342777	0.00454928	0.00565285	0.0067341	0.00778878	0.00881272	0.00980188	0.0107524	0.0116604	0.0125224	0.013335	0.014095	0.0147993	0.0154453	0.0160303	0.016552	0.0170084	0.0173977	0.0177183	0.017969	0.0181487	0.0182569
4.71845e-16	4.71845e-16	4.71845e-16	4.71845e-16	3.60822e-16	4.44089e-16	4.16334e-16	4.44089e-16	3.60822e-16	4.44089e-16	3.88578e-16	3.88578e-16	2.77556e-16	2.77556e-16	2.77556e-16	2.498e-16	3.05311e-16	2.22045e-16	1.94289e-16	1.94289e-16	1.66533e-16	1.17961e-16	6.93889e-17	2.77556e-17	1.38778e-17	2.74766e-17	-1.38778e-17	-8.67362e-17	-9.71445e-17	-1.17961e-16	-1.52656e-16	-1.94289e-16	-1.66533e-16	-2.22045e-16	-2.498e-16	-3.05311e-16	-2.498e-16	-2.77556e-16	-2.77556e-16	-3.88578e-16	-4.16334e-16	-4.44089e-16	-3.33067e-16	-4.16334e-16	-4.44089e-16	-4.44089e-16	-3.60822e-16	-4.71845e-16	-4.71845e-16	-4.44089e-16
[truncated: 51 more columns]

## Sheet: S3
0.49	0.49	0.49	0.49	0.49	0.49	0.49	0.49	0.49	0.49	0.49	0.49	0.49	0.49	0.49	0.49	0.49	0.49	0.49	0.49	0.49	0.49	0.49	0.49	0.49	0.49	0.49	0.49	0.49	0.49	0.49	0.49	0.49	0.49	0.49	0.49	0.49	0.49	0.49	0.49	0.49	0.49	0.49	0.49	0.49	0.49	0.49	0.49	0.49	0.49
0.508648	0.508648	0.508648	0.508648	0.508648	0.508648	0.508648	0.508648	0.508648	0.508648	0.508648	0.508648	0.508648	0.508648	0.508648	0.508648	0.508648	0.508648	0.508648	0.508648	0.508648	0.508648	0.508648	0.508648	0.508648	0.508648	0.508648	0.508648	0.508648	0.508648	0.508648	0.508648	0.508648	0.508648	0.508648	0.508648	0.508648	0.508648	0.508648	0.508648	0.508648	0.508648	0.508648	0.508648	0.508648	0.508648	0.508648	0.508648	0.508648	0.508648
0.527222	0.527222	0.527222	0.527222	0.527222	0.527222	0.527222	0.527222	0.527222	0.527222	0.527222	0.527222	0.527222	0.527222	0.527222	0.527222	0.527222	0.527222	0.527222	0.527222	0.527222	0.527222	0.527222	0.527222	0.527222	0.527222	0.527222	0.527222	0.527222	0.527222	0.527222	0.527222	0.527222	0.527222	0.527222	0.527222	0.527222	0.527222	0.527222	0.527222	0.527222	0.527222	0.527222	0.527222	0.527222	0.527222	0.527222	0.527222	0.527222	0.527222
0.545649	0.545649	0.545649	0.545649	0.545649	0.545649	0.545649	0.545649	0.545649	0.545649	0.545649	0.545649	0.545649	0.545649	0.545649	0.545649	0.545649	0.545649	0.545649	0.545649	0.545649	0.545649	0.545649	0.545649	0.545649	0.545649	0.545649	0.545649	0.545649	0.545649	0.545649	0.545649	0.545649	0.545649	0.545649	0.545649	0.545649	0.545649	0.545649	0.545649	0.545649	0.545649	0.545649	0.545649	0.545649	0.545649	0.545649	0.545649	0.545649	0.545649
0.563857	0.563857	0.563857	0.563857	0.563857	0.563857	0.563857	0.563857	0.563857	0.563857	0.563857	0.563857	0.563857	0.563857	0.563857	0.563857	0.563857	0.563857	0.563857	0.563857	0.563857	0.563857	0.563857	0.563857	0.563857	0.563857	0.563857	0.563857	0.563857	0.563857	0.563857	0.563857	0.563857	0.563857	0.563857	0.563857	0.563857	0.563857	0.563857	0.563857	0.563857	0.563857	0.563857	0.563857	0.563857	0.563857	0.563857	0.563857	0.563857	0.563857
0.581773	0.581773	0.581773	0.581773	0.581773	0.581773	0.581773	0.581773	0.581773	0.581773	0.581773	0.581773	0.581773	0.581773	0.581773	0.581773	0.581773	0.581773	0.581773	0.581773	0.581773	0.581773	0.581773	0.581773	0.581773	0.581773	0.581773	0.581773	0.581773	0.581773	0.581773	0.581773	0.581773	0.581773	0.581773	0.581773	0.581773	0.581773	0.581773	0.581773	0.581773	0.581773	0.581773	0.581773	0.581773	0.581773	0.581773	0.581773	0.581773	0.581773
0.599327	0.599327	0.599327	0.599327	0.599327	0.599327	0.599327	0.599327	0.599327	0.599327	0.599327	0.599327	0.599327	0.599327	0.599327	0.599327	0.599327	0.599327	0.599327	0.599327	0.599327	0.599327	0.599327	0.599327	0.599327	0.599327	0.599327	0.599327	0.599327	0.599327	0.599327	0.599327	0.599327	0.599327	0.599327	0.599327	0.599327	0.599327	0.599327	0.599327	0.599327	0.599327	0.599327	0.599327	0.599327	0.599327	0.599327	0.599327	0.599327	0.599327
0.61645	0.61645	0.61645	0.61645	0.61645	0.61645	0.61645	0.61645	0.61645	0.61645	0.61645	0.61645	0.61645	0.61645	0.61645	0.61645	0.61645	0.61645	0.61645	0.61645	0.61645	0.61645	0.61645	0.61645	0.61645	0.61645	0.61645	0.61645	0.61645	0.61645	0.61645	0.61645	0.61645	0.61645	0.61645	0.61645	0.61645	0.61645	0.61645	0.61645	0.61645	0.61645	0.61645	0.61645	0.61645	0.61645	0.61645	0.61645	0.61645	0.61645
0.633074	0.633074	0.633074	0.633074	0.633074	0.633074	0.633074	0.633074	0.633074	0.633074	0.633074	0.633074	0.633074	0.633074	0.633074	0.633074	0.633074	0.633074	0.633074	0.633074	0.633074	0.633074	0.633074	0.633074	0.633074	0.633074	0.633074	0.633074	0.633074	0.633074	0.633074	0.633074	0.633074	0.633074	0.633074	0.633074	0.633074	0.633074	0.633074	0.633074	0.633074	0.633074	0.633074	0.633074	0.633074	0.633074	0.633074	0.633074	0.633074	0.633074
0.649132	0.649132	0.649132	0.649132	0.649132	0.649132	0.649132	0.649132	0.649132	0.649132	0.649132	0.649132	0.649132	0.649132	0.649132	0.649132	0.649132	0.649132	0.649132	0.649132	0.649132	0.649132	0.649132	0.649132	0.649132	0.649132	0.649132	0.649132	0.649132	0.649132	0.649132	0.649132	0.649132	0.649132	0.649132	0.649132	0.649132	0.649132	0.649132	0.649132	0.649132	0.649132	0.649132	0.649132	0.649132	0.649132	0.649132	0.649132	0.649132	0.649132
0.664563	0.664563	0.664563	0.664563	0.664563	0.664563	0.664563	0.664563	0.664563	0.664563	0.664563	0.664563	0.664563	0.664563	0.664563	0.664563	0.664563	0.664563	0.664563	0.664563	0.664563	0.664563	0.664563	0.664563	0.664563	0.664563	0.664563	0.664563	0.664563	0.664563	0.664563	0.664563	0.664563	0.664563	0.664563	0.664563	0.664563	0.664563	0.664563	0.664563	0.664563	0.664563	0.664563	0.664563	0.664563	0.664563	0.664563	0.664563	0.664563	0.664563
0.679305	0.679305	0.679305	0.679305	0.679305	0.679305	0.679305	0.679305	0.679305	0.679305	0.679305	0.679305	0.679305	0.679305	0.679305	0.679305	0.679305	0.679305	0.679305	0.679305	0.679305	0.679305	0.679305	0.679305	0.679305	0.679305	0.679305	0.679305	0.679305	0.679305	0.679305	0.679305	0.679305	0.679305	0.679305	0.679305	0.679305	0.679305	0.679305	0.679305	0.679305	0.679305	0.679305	0.679305	0.679305	0.679305	0.679305	0.679305	0.679305	0.679305
0.6933	0.6933	0.6933	0.6933	0.6933	0.6933	0.6933	0.6933	0.6933	0.6933	0.6933	0.6933	0.6933	0.6933	0.6933	0.6933	0.6933	0.6933	0.6933	0.6933	0.6933	0.6933	0.6933	0.6933	0.6933	0.6933	0.6933	0.6933	0.6933	0.6933	0.6933	0.6933	0.6933	0.6933	0.6933	0.6933	0.6933	0.6933	0.6933	0.6933	0.6933	0.6933	0.6933	0.6933	0.6933	0.6933	0.6933	0.6933	0.6933	0.6933
0.706493	0.706493	0.706493	0.706493	0.706493	0.706493	0.706493	0.706493	0.706493	0.706493	0.706493	0.706493	0.706493	0.706493	0.706493	0.706493	0.706493	0.706493	0.706493	0.706493	0.706493	0.706493	0.706493	0.706493	0.706493	0.706493	0.706493	0.706493	0.706493	0.706493	0.706493	0.706493	0.706493	0.706493	0.706493	0.706493	0.706493	0.706493	0.706493	0.706493	0.706493	0.706493	0.706493	0.706493	0.706493	0.706493	0.706493	0.706493	0.706493	0.706493
0.718831	0.718831	0.718831	0.718831	0.718831	0.718831	0.718831	0.718831	0.718831	0.718831	0.718831	0.718831	0.718831	0.718831	0.718831	0.718831	0.718831	0.718831	0.718831	0.718831	0.718831	0.718831	0.718831	0.718831	0.718831	0.718831	0.718831	0.718831	0.718831	0.718831	0.718831	0.718831	0.718831	0.718831	0.718831	0.718831	0.718831	0.718831	0.718831	0.718831	0.718831	0.718831	0.718831	0.718831	0.718831	0.718831	0.718831	0.718831	0.718831	0.718831
0.730266	0.730266	0.730266	0.730266	0.730266	0.730266	0.730266	0.730266	0.730266	0.730266	0.730266	0.730266	0.730266	0.730266	0.730266	0.730266	0.730266	0.730266	0.730266	0.730266	0.730266	0.730266	0.730266	0.730266	0.730266	0.730266	0.730266	0.730266	0.730266	0.730266	0.730266	0.730266	0.730266	0.730266	0.730266	0.730266	0.730266	0.730266	0.730266	0.730266	0.730266	0.730266	0.730266	0.730266	0.730266	0.730266	0.730266	0.730266	0.730266	0.730266
0.740753	0.740753	0.740753	0.740753	0.740753	0.740753	0.740753	0.740753	0.740753	0.740753	0.740753	0.740753	0.740753	0.740753	0.740753	0.740753	0.740753	0.740753	0.740753	0.740753	0.740753	0.740753	0.740753	0.740753	0.740753	0.740753	0.740753	0.740753	0.740753	0.740753	0.740753	0.740753	0.740753	0.740753	0.740753	0.740753	0.740753	0.740753	0.740753	0.740753	0.740753	0.740753	0.740753	0.740753	0.740753	0.740753	0.740753	0.740753	0.740753	0.740753
0.75025	0.75025	0.75025	0.75025	0.75025	0.75025	0.75025	0.75025	0.75025	0.75025	0.75025	0.75025	0.75025	0.75025	0.75025	0.75025	0.75025	0.75025	0.75025	0.75025	0.75025	0.75025	0.75025	0.75025	0.75025	0.75025	0.75025	0.75025	0.75025	0.75025	0.75025	0.75025	0.75025	0.75025	0.75025	0.75025	0.75025	0.75025	0.75025	0.75025	0.75025	0.75025	0.75025	0.75025	0.75025	0.75025	0.75025	0.75025	0.75025	0.75025
0.75872	0.75872	0.75872	0.75872	0.75872	0.75872	0.75872	0.75872	0.75872	0.75872	0.75872	0.75872	0.75872	0.75872	0.75872	0.75872	0.75872	0.75872	0.75872	0.75872	0.75872	0.75872	0.75872	0.75872	0.75872	0.75872	0.75872	0.75872	0.75872	0.75872	0.75872	0.75872	0.75872	0.75872	0.75872	0.75872	0.75872	0.75872	0.75872	0.75872	0.75872	0.75872	0.75872	0.75872	0.75872	0.75872	0.75872	0.75872	0.75872	0.75872
0.76613	0.76613	0.76613	0.76613	0.76613	0.76613	0.76613	0.76613	0.76613	0.76613	0.76613	0.76613	0.76613	0.76613	0.76613	0.76613	0.76613	0.76613	0.76613	0.76613	0.76613	0.76613	0.76613	0.76613	0.76613	0.76613	0.76613	0.76613	0.76613	0.76613	0.76613	0.76613	0.76613	0.76613	0.76613	0.76613	0.76613	0.76613	0.76613	0.76613	0.76613	0.76613	0.76613	0.76613	0.76613	0.76613	0.76613	0.76613	0.76613	0.76613
0.772449	0.772449	0.772449	0.772449	0.772449	0.772449	0.772449	0.772449	0.772449	0.772449	0.772449	0.772449	0.772449	0.772449	0.772449	0.772449	0.772449	0.772449	0.772449	0.772449	0.772449	0.772449	0.772449	0.772449	0.772449	0.772449	0.772449	0.772449	0.772449	0.772449	0.772449	0.772449	0.772449	0.772449	0.772449	0.772449	0.772449	0.772449	0.772449	0.772449	0.772449	0.772449	0.772449	0.772449	0.772449	0.772449	0.772449	0.772449	0.772449	0.772449
0.777655	0.777655	0.777655	0.777655	0.777655	0.777655	0.777655	0.777655	0.777655	0.777655	0.777655	0.777655	0.777655	0.777655	0.777655	0.777655	0.777655	0.777655	0.777655	0.777655	0.777655	0.777655	0.777655	0.777655	0.777655	0.777655	0.777655	0.777655	0.777655	0.777655	0.777655	0.777655	0.777655	0.777655	0.777655	0.777655	0.777655	0.777655	0.777655	0.777655	0.777655	0.777655	0.777655	0.777655	0.777655	0.777655	0.777655	0.777655	0.777655	0.777655
0.781724	0.781724	0.781724	0.781724	0.781724	0.781724	0.781724	0.781724	0.781724	0.781724	0.781724	0.781724	0.781724	0.781724	0.781724	0.781724	0.781724	0.781724	0.781724	0.781724	0.781724	0.781724	0.781724	0.781724	0.781724	0.781724	0.781724	0.781724	0.781724	0.781724	0.781724	0.781724	0.781724	0.781724	0.781724	0.781724	0.781724	0.781724	0.781724	0.781724	0.781724	0.781724	0.781724	0.781724	0.781724	0.781724	0.781724	0.781724	0.781724	0.781724
0.784643	0.784643	0.784643	0.784643	0.784643	0.784643	0.784643	0.784643	0.784643	0.784643	0.784643	0.784643	0.784643	0.784643	0.784643	0.784643	0.784643	0.784643	0.784643	0.784643	0.784643	0.784643	0.784643	0.784643	0.784643	0.784643	0.784643	0.784643	0.784643	0.784643	0.784643	0.784643	0.784643	0.784643	0.784643	0.784643	0.784643	0.784643	0.784643	0.784643	0.784643	0.784643	0.784643	0.784643	0.784643	0.784643	0.784643	0.784643	0.784643	0.784643
0.786399	0.786399	0.786399	0.786399	0.786399	0.786399	0.786399	0.786399	0.786399	0.786399	0.786399	0.786399	0.786399	0.786399	0.786399	0.786399	0.786399	0.786399	0.786399	0.786399	0.786399	0.786399	0.786399	0.786399	0.786399	0.786399	0.786399	0.786399	0.786399	0.786399	0.786399	0.786399	0.786399	0.786399	0.786399	0.786399	0.786399	0.786399	0.786399	0.786399	0.786399	0.786399	0.786399	0.786399	0.786399	0.786399	0.786399	0.786399	0.786399	0.786399
0.786985	0.786985	0.786985	0.786985	0.786985	0.786985	0.786985	0.786985	0.786985	0.786985	0.786985	0.786985	0.786985	0.786985	0.786985	0.786985	0.786985	0.786985	0.786985	0.786985	0.786985	0.786985	0.786985	0.786985	0.786985	0.786985	0.786985	0.786985	0.786985	0.786985	0.786985	0.786985	0.786985	0.786985	0.786985	0.786985	0.786985	0.786985	0.786985	0.786985	0.786985	0.786985	0.786985	0.786985	0.786985	0.786985	0.786985	0.786985	0.786985	0.786985
0.786399	0.786399	0.786399	0.786399	0.786399	0.786399	0.786399	0.786399	0.786399	0.786399	0.786399	0.786399	0.786399	0.786399	0.786399	0.786399	0.786399	0.786399	0.786399	0.786399	0.786399	0.786399	0.786399	0.786399	0.786399	0.786399	0.786399	0.786399	0.786399	0.786399	0.786399	0.786399	0.786399	0.786399	0.786399	0.786399	0.786399	0.786399	0.786399	0.786399	0.786399	0.786399	0.786399	0.786399	0.786399	0.786399	0.786399	0.786399	0.786399	0.786399
0.784643	0.784643	0.784643	0.784643	0.784643	0.784643	0.784643	0.784643	0.784643	0.784643	0.784643	0.784643	0.784643	0.784643	0.784643	0.784643	0.784643	0.784643	0.784643	0.784643	0.784643	0.784643	0.784643	0.784643	0.784643	0.784643	0.784643	0.784643	0.784643	0.784643	0.784643	0.784643	0.784643	0.784643	0.784643	0.784643	0.784643	0.784643	0.784643	0.784643	0.784643	0.784643	0.784643	0.784643	0.784643	0.784643	0.784643	0.784643	0.784643	0.784643
0.781724	0.781724	0.781724	0.781724	0.781724	0.781724	0.781724	0.781724	0.781724	0.781724	0.781724	0.781724	0.781724	0.781724	0.781724	0.781724	0.781724	0.781724	0.781724	0.781724	0.781724	0.781724	0.781724	0.781724	0.781724	0.781724	0.781724	0.781724	0.781724	0.781724	0.781724	0.781724	0.781724	0.781724	0.781724	0.781724	0.781724	0.781724	0.781724	0.781724	0.781724	0.781724	0.781724	0.781724	0.781724	0.781724	0.781724	0.781724	0.781724	0.781724
0.777655	0.777655	0.777655	0.777655	0.777655	0.777655	0.777655	0.777655	0.777655	0.777655	0.777655	0.777655	0.777655	0.777655	0.777655	0.777655	0.777655	0.777655	0.777655	0.777655	0.777655	0.777655	0.777655	0.777655	0.777655	0.777655	0.777655	0.777655	0.777655	0.777655	0.777655	0.777655	0.777655	0.777655	0.777655	0.777655	0.777655	0.777655	0.777655	0.777655	0.777655	0.777655	0.777655	0.777655	0.777655	0.777655	0.777655	0.777655	0.777655	0.777655
0.772449	0.772449	0.772449	0.772449	0.772449	0.772449	0.772449	0.772449	0.772449	0.772449	0.772449	0.772449	0.772449	0.772449	0.772449	0.772449	0.772449	0.772449	0.772449	0.772449	0.772449	0.772449	0.772449	0.772449	0.772449	0.772449	0.772449	0.772449	0.772449	0.772449	0.772449	0.772449	0.772449	0.772449	0.772449	0.772449	0.772449	0.772449	0.772449	0.772449	0.772449	0.772449	0.772449	0.772449	0.772449	0.772449	0.772449	0.772449	0.772449	0.772449
0.76613	0.76613	0.76613	0.76613	0.76613	0.76613	0.76613	0.76613	0.76613	0.76613	0.76613	0.76613	0.76613	0.76613	0.76613	0.76613	0.76613	0.76613	0.76613	0.76613	0.76613	0.76613	0.76613	0.76613	0.76613	0.76613	0.76613	0.76613	0.76613	0.76613	0.76613	0.76613	0.76613	0.76613	0.76613	0.76613	0.76613	0.76613	0.76613	0.76613	0.76613	0.76613	0.76613	0.76613	0.76613	0.76613	0.76613	0.76613	0.76613	0.76613
0.75872	0.75872	0.75872	0.75872	0.75872	0.75872	0.75872	0.75872	0.75872	0.75872	0.75872	0.75872	0.75872	0.75872	0.75872	0.75872	0.75872	0.75872	0.75872	0.75872	0.75872	0.75872	0.75872	0.75872	0.75872	0.75872	0.75872	0.75872	0.75872	0.75872	0.75872	0.75872	0.75872	0.75872	0.75872	0.75872	0.75872	0.75872	0.75872	0.75872	0.75872	0.75872	0.75872	0.75872	0.75872	0.75872	0.75872	0.75872	0.75872	0.75872
0.75025	0.75025	0.75025	0.75025	0.75025	0.75025	0.75025	0.75025	0.75025	0.75025	0.75025	0.75025	0.75025	0.75025	0.75025	0.75025	0.75025	0.75025	0.75025	0.75025	0.75025	0.75025	0.75025	0.75025	0.75025	0.75025	0.75025	0.75025	0.75025	0.75025	0.75025	0.75025	0.75025	0.75025	0.75025	0.75025	0.75025	0.75025	0.75025	0.75025	0.75025	0.75025	0.75025	0.75025	0.75025	0.75025	0.75025	0.75025	0.75025	0.75025
0.740753	0.740753	0.740753	0.740753	0.740753	0.740753	0.740753	0.740753	0.740753	0.740753	0.740753	0.740753	0.740753	0.740753	0.740753	0.740753	0.740753	0.740753	0.740753	0.740753	0.740753	0.740753	0.740753	0.740753	0.740753	0.740753	0.740753	0.740753	0.740753	0.740753	0.740753	0.740753	0.740753	0.740753	0.740753	0.740753	0.740753	0.740753	0.740753	0.740753	0.740753	0.740753	0.740753	0.740753	0.740753	0.740753	0.740753	0.740753	0.740753	0.740753
0.730266	0.730266	0.730266	0.730266	0.730266	0.730266	0.730266	0.730266	0.730266	0.730266	0.730266	0.730266	0.730266	0.730266	0.730266	0.730266	0.730266	0.730266	0.730266	0.730266	0.730266	0.730266	0.730266	0.730266	0.730266	0.730266	0.730266	0.730266	0.730266	0.730266	0.730266	0.730266	0.730266	0.730266	0.730266	0.730266	0.730266	0.730266	0.730266	0.730266	0.730266	0.730266	0.730266	0.730266	0.730266	0.730266	0.730266	0.730266	0.730266	0.730266
0.718831	0.718831	0.718831	0.718831	0.718831	0.718831	0.718831	0.718831	0.718831	0.718831	0.718831	0.718831	0.718831	0.718831	0.718831	0.718831	0.718831	0.718831	0.718831	0.718831	0.718831	0.718831	0.718831	0.718831	0.718831	0.718831	0.718831	0.718831	0.718831	0.718831	0.718831	0.718831	0.718831	0.718831	0.718831	0.718831	0.718831	0.718831	0.718831	0.718831	0.718831	0.718831	0.718831	0.718831	0.718831	0.718831	0.718831	0.718831	0.718831	0.718831
0.706493	0.706493	0.706493	0.706493	0.706493	0.706493	0.706493	0.706493	0.706493	0.706493	0.706493	0.706493	0.706493	0.706493	0.706493	0.706493	0.706493	0.706493	0.706493	0.706493	0.706493	0.706493	0.706493	0.706493	0.706493	0.706493	0.706493	0.706493	0.706493	0.706493	0.706493	0.706493	0.706493	0.706493	0.706493	0.706493	0.706493	0.706493	0.706493	0.706493	0.706493	0.706493	0.706493	0.706493	0.706493	0.706493	0.706493	0.706493	0.706493	0.706493
0.6933	0.6933	0.6933	0.6933	0.6933	0.6933	0.6933	0.6933	0.6933	0.6933	0.6933	0.6933	0.6933	0.6933	0.6933	0.6933	0.6933	0.6933	0.6933	0.6933	0.6933	0.6933	0.6933	0.6933	0.6933	0.6933	0.6933	0.6933	0.6933	0.6933	0.6933	0.6933	0.6933	0.6933	0.6933	0.6933	0.6933	0.6933	0.6933	0.6933	0.6933	0.6933	0.6933	0.6933	0.6933	0.6933	0.6933	0.6933	0.6933	0.6933
0.679305	0.679305	0.679305	0.679305	0.679305	0.679305	0.679305	0.679305	0.679305	0.679305	0.679305	0.679305	0.679305	0.679305	0.679305	0.679305	0.679305	0.679305	0.679305	0.679305	0.679305	0.679305	0.679305	0.679305	0.679305	0.679305	0.679305	0.679305	0.679305	0.679305	0.679305	0.679305	0.679305	0.679305	0.679305	0.679305	0.679305	0.679305	0.679305	0.679305	0.679305	0.679305	0.679305	0.679305	0.679305	0.679305	0.679305	0.679305	0.679305	0.679305
0.664563	0.664563	0.664563	0.664563	0.664563	0.664563	0.664563	0.664563	0.664563	0.664563	0.664563	0.664563	0.664563	0.664563	0.664563	0.664563	0.664563	0.664563	0.664563	0.664563	0.664563	0.664563	0.664563	0.664563	0.664563	0.664563	0.664563	0.664563	0.664563	0.664563	0.664563	0.664563	0.664563	0.664563	0.664563	0.664563	0.664563	0.664563	0.664563	0.664563	0.664563	0.664563	0.664563	0.664563	0.664563	0.664563	0.664563	0.664563	0.664563	0.664563
0.649132	0.649132	0.649132	0.649132	0.649132	0.649132	0.649132	0.649132	0.649132	0.649132	0.649132	0.649132	0.649132	0.649132	0.649132	0.649132	0.649132	0.649132	0.649132	0.649132	0.649132	0.649132	0.649132	0.649132	0.649132	0.649132	0.649132	0.649132	0.649132	0.649132	0.649132	0.649132	0.649132	0.649132	0.649132	0.649132	0.649132	0.649132	0.649132	0.649132	0.649132	0.649132	0.649132	0.649132	0.649132	0.649132	0.649132	0.649132	0.649132	0.649132
0.633074	0.633074	0.633074	0.633074	0.633074	0.633074	0.633074	0.633074	0.633074	0.633074	0.633074	0.633074	0.633074	0.633074	0.633074	0.633074	0.633074	0.633074	0.633074	0.633074	0.633074	0.633074	0.633074	0.633074	0.633074	0.633074	0.633074	0.633074	0.633074	0.633074	0.633074	0.633074	0.633074	0.633074	0.633074	0.633074	0.633074	0.633074	0.633074	0.633074	0.633074	0.633074	0.633074	0.633074	0.633074	0.633074	0.633074	0.633074	0.633074	0.633074
0.61645	0.61645	0.61645	0.61645	0.61645	0.61645	0.61645	0.61645	0.61645	0.61645	0.61645	0.61645	0.61645	0.61645	0.61645	0.61645	0.61645	0.61645	0.61645	0.61645	0.61645	0.61645	0.61645	0.61645	0.61645	0.61645	0.61645	0.61645	0.61645	0.61645	0.61645	0.61645	0.61645	0.61645	0.61645	0.61645	0.61645	0.61645	0.61645	0.61645	0.61645	0.61645	0.61645	0.61645	0.61645	0.61645	0.61645	0.61645	0.61645	0.61645
0.599327	0.599327	0.599327	0.599327	0.599327	0.599327	0.599327	0.599327	0.599327	0.599327	0.599327	0.599327	0.599327	0.599327	0.599327	0.599327	0.599327	0.599327	0.599327	0.599327	0.599327	0.599327	0.599327	0.599327	0.599327	0.599327	0.599327	0.599327	0.599327	0.599327	0.599327	0.599327	0.599327	0.599327	0.599327	0.599327	0.599327	0.599327	0.599327	0.599327	0.599327	0.599327	0.599327	0.599327	0.599327	0.599327	0.599327	0.599327	0.599327	0.599327
0.581773	0.581773	0.581773	0.581773	0.581773	0.581773	0.581773	0.581773	0.581773	0.581773	0.581773	0.581773	0.581773	0.581773	0.581773	0.581773	0.581773	0.581773	0.581773	0.581773	0.581773	0.581773	0.581773	0.581773	0.581773	0.581773	0.581773	0.581773	0.581773	0.581773	0.581773	0.581773	0.581773	0.581773	0.581773	0.581773	0.581773	0.581773	0.581773	0.581773	0.581773	0.581773	0.581773	0.581773	0.581773	0.581773	0.581773	0.581773	0.581773	0.581773
0.563857	0.563857	0.563857	0.563857	0.563857	0.563857	0.563857	0.563857	0.563857	0.563857	0.563857	0.563857	0.563857	0.563857	0.563857	0.563857	0.563857	0.563857	0.563857	0.563857	0.563857	0.563857	0.563857	0.563857	0.563857	0.563857	0.563857	0.563857	0.563857	0.563857	0.563857	0.563857	0.563857	0.563857	0.563857	0.563857	0.563857	0.563857	0.563857	0.563857	0.563857	0.563857	0.563857	0.563857	0.563857	0.563857	0.563857	0.563857	0.563857	0.563857
0.545649	0.545649	0.545649	0.545649	0.545649	0.545649	0.545649	0.545649	0.545649	0.545649	0.545649	0.545649	0.545649	0.545649	0.545649	0.545649	0.545649	0.545649	0.545649	0.545649	0.545649	0.545649	0.545649	0.545649	0.545649	0.545649	0.545649	0.545649	0.545649	0.545649	0.545649	0.545649	0.545649	0.545649	0.545649	0.545649	0.545649	0.545649	0.545649	0.545649	0.545649	0.545649	0.545649	0.545649	0.545649	0.545649	0.545649	0.545649	0.545649	0.545649
0.527222	0.527222	0.527222	0.527222	0.527222	0.527222	0.527222	0.527222	0.527222	0.527222	0.527222	0.527222	0.527222	0.527222	0.527222	0.527222	0.527222	0.527222	0.527222	0.527222	0.527222	0.527222	0.527222	0.527222	0.527222	0.527222	0.527222	0.527222	0.527222	0.527222	0.527222	0.527222	0.527222	0.527222	0.527222	0.527222	0.527222	0.527222	0.527222	0.527222	0.527222	0.527222	0.527222	0.527222	0.527222	0.527222	0.527222	0.527222	0.527222	0.527222
0.508648	0.508648	0.508648	0.508648	0.508648	0.508648	0.508648	0.508648	0.508648	0.508648	0.508648	0.508648	0.508648	0.508648	0.508648	0.508648	0.508648	0.508648	0.508648	0.508648	0.508648	0.508648	0.508648	0.508648	0.508648	0.508648	0.508648	0.508648	0.508648	0.508648	0.508648	0.508648	0.508648	0.508648	0.508648	0.508648	0.508648	0.508648	0.508648	0.508648	0.508648	0.508648	0.508648	0.508648	0.508648	0.508648	0.508648	0.508648	0.508648	0.508648
0.49	0.49	0.49	0.49	0.49	0.49	0.49	0.49	0.49	0.49	0.49	0.49	0.49	0.49	0.49	0.49	0.49	0.49	0.49	0.49	0.49	0.49	0.49	0.49	0.49	0.49	0.49	0.49	0.49	0.49	0.49	0.49	0.49	0.49	0.49	0.49	0.49	0.49	0.49	0.49	0.49	0.49	0.49	0.49	0.49	0.49	0.49	0.49	0.49	0.49
0.471352	0.471352	0.471352	0.471352	0.471352	0.471352	0.471352	0.471352	0.471352	0.471352	0.471352	0.471352	0.471352	0.471352	0.471352	0.471352	0.471352	0.471352	0.471352	0.471352	0.471352	0.471352	0.471352	0.471352	0.471352	0.471352	0.471352	0.471352	0.471352	0.471352	0.471352	0.471352	0.471352	0.471352	0.471352	0.471352	0.471352	0.471352	0.471352	0.471352	0.471352	0.471352	0.471352	0.471352	0.471352	0.471352	0.471352	0.471352	0.471352	0.471352
0.452778	0.452778	0.452778	0.452778	0.452778	0.452778	0.452778	0.452778	0.452778	0.452778	0.452778	0.452778	0.452778	0.452778	0.452778	0.452778	0.452778	0.452778	0.452778	0.452778	0.452778	0.452778	0.452778	0.452778	0.452778	0.452778	0.452778	0.452778	0.452778	0.452778	0.452778	0.452778	0.452778	0.452778	0.452778	0.452778	0.452778	0.452778	0.452778	0.452778	0.452778	0.452778	0.452778	0.452778	0.452778	0.452778	0.452778	0.452778	0.452778	0.452778
0.434351	0.434351	0.434351	0.434351	0.434351	0.434351	0.434351	0.434351	0.434351	0.434351	0.434351	0.434351	0.434351	0.434351	0.434351	0.434351	0.434351	0.434351	0.434351	0.434351	0.434351	0.434351	0.434351	0.434351	0.434351	0.434351	0.434351	0.434351	0.434351	0.434351	0.434351	0.434351	0.434351	0.434351	0.434351	0.434351	0.434351	0.434351	0.434351	0.434351	0.434351	0.434351	0.434351	0.434351	0.434351	0.434351	0.434351	0.434351	0.434351	0.434351
0.416143	0.416143	0.416143	0.416143	0.416143	0.416143	0.416143	0.416143	0.416143	0.416143	0.416143	0.416143	0.416143	0.416143	0.416143	0.416143	0.416143	0.416143	0.416143	0.416143	0.416143	0.416143	0.416143	0.416143	0.416143	0.416143	0.416143	0.416143	0.416143	0.416143	0.416143	0.416143	0.416143	0.416143	0.416143	0.416143	0.416143	0.416143	0.416143	0.416143	0.416143	0.416143	0.416143	0.416143	0.416143	0.416143	0.416143	0.416143	0.416143	0.416143
0.398227	0.398227	0.398227	0.398227	0.398227	0.398227	0.398227	0.398227	0.398227	0.398227	0.398227	0.398227	0.398227	0.398227	0.398227	0.398227	0.398227	0.398227	0.398227	0.398227	0.398227	0.398227	0.398227	0.398227	0.398227	0.398227	0.398227	0.398227	0.398227	0.398227	0.398227	0.398227	0.398227	0.398227	0.398227	0.398227	0.398227	0.398227	0.398227	0.398227	0.398227	0.398227	0.398227	0.398227	0.398227	0.398227	0.398227	0.398227	0.398227	0.398227
0.380673	0.380673	0.380673	0.380673	0.380673	0.380673	0.380673	0.380673	0.380673	0.380673	0.380673	0.380673	0.380673	0.380673	0.380673	0.380673	0.380673	0.380673	0.380673	0.380673	0.380673	0.380673	0.380673	0.380673	0.380673	0.380673	0.380673	0.380673	0.380673	0.380673	0.380673	0.380673	0.380673	0.380673	0.380673	0.380673	0.380673	0.380673	0.380673	0.380673	0.380673	0.380673	0.380673	0.380673	0.380673	0.380673	0.380673	0.380673	0.380673	0.380673
0.36355	0.36355	0.36355	0.36355	0.36355	0.36355	0.36355	0.36355	0.36355	0.36355	0.36355	0.36355	0.36355	0.36355	0.36355	0.36355	0.36355	0.36355	0.36355	0.36355	0.36355	0.36355	0.36355	0.36355	0.36355	0.36355	0.36355	0.36355	0.36355	0.36355	0.36355	0.36355	0.36355	0.36355	0.36355	0.36355	0.36355	0.36355	0.36355	0.36355	0.36355	0.36355	0.36355	0.36355	0.36355	0.36355	0.36355	0.36355	0.36355	0.36355
0.346926	0.346926	0.346926	0.346926	0.346926	0.346926	0.346926	0.346926	0.346926	0.346926	0.346926	0.346926	0.346926	0.346926	0.346926	0.346926	0.346926	0.346926	0.346926	0.346926	0.346926	0.346926	0.346926	0.346926	0.346926	0.346926	0.346926	0.346926	0.346926	0.346926	0.346926	0.346926	0.346926	0.346926	0.346926	0.346926	0.346926	0.346926	0.346926	0.346926	0.346926	0.346926	0.346926	0.346926	0.346926	0.346926	0.346926	0.346926	0.346926	0.346926
0.330868	0.330868	0.330868	0.330868	0.330868	0.330868	0.330868	0.330868	0.330868	0.330868	0.330868	0.330868	0.330868	0.330868	0.330868	0.330868	0.330868	0.330868	0.330868	0.330868	0.330868	0.330868	0.330868	0.330868	0.330868	0.330868	0.330868	0.330868	0.330868	0.330868	0.330868	0.330868	0.330868	0.330868	0.330868	0.330868	0.330868	0.330868	0.330868	0.330868	0.330868	0.330868	0.330868	0.330868	0.330868	0.330868	0.330868	0.330868	0.330868	0.330868
0.315437	0.315437	0.315437	0.315437	0.315437	0.315437	0.315437	0.315437	0.315437	0.315437	0.315437	0.315437	0.315437	0.315437	0.315437	0.315437	0.315437	0.315437	0.315437	0.315437	0.315437	0.315437	0.315437	0.315437	0.315437	0.315437	0.315437	0.315437	0.315437	0.315437	0.315437	0.315437	0.315437	0.315437	0.315437	0.315437	0.315437	0.315437	0.315437	0.315437	0.315437	0.315437	0.315437	0.315437	0.315437	0.315437	0.315437	0.315437	0.315437	0.315437
0.300695	0.300695	0.300695	0.300695	0.300695	0.300695	0.300695	0.300695	0.300695	0.300695	0.300695	0.300695	0.300695	0.300695	0.300695	0.300695	0.300695	0.300695	0.300695	0.300695	0.300695	0.300695	0.300695	0.300695	0.300695	0.300695	0.300695	0.300695	0.300695	0.300695	0.300695	0.300695	0.300695	0.300695	0.300695	0.300695	0.300695	0.300695	0.300695	0.300695	0.300695	0.300695	0.300695	0.300695	0.300695	0.300695	0.300695	0.300695	0.300695	0.300695
0.2867	0.2867	0.2867	0.2867	0.2867	0.2867	0.2867	0.2867	0.2867	0.2867	0.2867	0.2867	0.2867	0.2867	0.2867	0.2867	0.2867	0.2867	0.2867	0.2867	0.2867	0.2867	0.2867	0.2867	0.2867	0.2867	0.2867	0.2867	0.2867	0.2867	0.2867	0.2867	0.2867	0.2867	0.2867	0.2867	0.2867	0.2867	0.2867	0.2867	0.2867	0.2867	0.2867	0.2867	0.2867	0.2867	0.2867	0.2867	0.2867	0.2867
0.273507	0.273507	0.273507	0.273507	0.273507	0.273507	0.273507	0.273507	0.273507	0.273507	0.273507	0.273507	0.273507	0.273507	0.273507	0.273507	0.273507	0.273507	0.273507	0.273507	0.273507	0.273507	0.273507	0.273507	0.273507	0.273507	0.273507	0.273507	0.273507	0.273507	0.273507	0.273507	0.273507	0.273507	0.273507	0.273507	0.273507	0.273507	0.273507	0.273507	0.273507	0.273507	0.273507	0.273507	0.273507	0.273507	0.273507	0.273507	0.273507	0.273507
0.261169	0.261169	0.261169	0.261169	0.261169	0.261169	0.261169	0.261169	0.261169	0.261169	0.261169	0.261169	0.261169	0.261169	0.261169	0.261169	0.261169	0.261169	0.261169	0.261169	0.261169	0.261169	0.261169	0.261169	0.261169	0.261169	0.261169	0.261169	0.261169	0.261169	0.261169	0.261169	0.261169	0.261169	0.261169	0.261169	0.261169	0.261169	0.261169	0.261169	0.261169	0.261169	0.261169	0.261169	0.261169	0.261169	0.261169	0.261169	0.261169	0.261169
0.249734	0.249734	0.249734	0.249734	0.249734	0.249734	0.249734	0.249734	0.249734	0.249734	0.249734	0.249734	0.249734	0.249734	0.249734	0.249734	0.249734	0.249734	0.249734	0.249734	0.249734	0.249734	0.249734	0.249734	0.249734	0.249734	0.249734	0.249734	0.249734	0.249734	0.249734	0.249734	0.249734	0.249734	0.249734	0.249734	0.249734	0.249734	0.249734	0.249734	0.249734	0.249734	0.249734	0.249734	0.249734	0.249734	0.249734	0.249734	0.249734	0.249734
0.239247	0.239247	0.239247	0.239247	0.239247	0.239247	0.239247	0.239247	0.239247	0.239247	0.239247	0.239247	0.239247	0.239247	0.239247	0.239247	0.239247	0.239247	0.239247	0.239247	0.239247	0.239247	0.239247	0.239247	0.239247	0.239247	0.239247	0.239247	0.239247	0.239247	0.239247	0.239247	0.239247	0.239247	0.239247	0.239247	0.239247	0.239247	0.239247	0.239247	0.239247	0.239247	0.239247	0.239247	0.239247	0.239247	0.239247	0.239247	0.239247	0.239247
0.22975	0.22975	0.22975	0.22975	0.22975	0.22975	0.22975	0.22975	0.22975	0.22975	0.22975	0.22975	0.22975	0.22975	0.22975	0.22975	0.22975	0.22975	0.22975	0.22975	0.22975	0.22975	0.22975	0.22975	0.22975	0.22975	0.22975	0.22975	0.22975	0.22975	0.22975	0.22975	0.22975	0.22975	0.22975	0.22975	0.22975	0.22975	0.22975	0.22975	0.22975	0.22975	0.22975	0.22975	0.22975	0.22975	0.22975	0.22975	0.22975	0.22975
0.22128	0.22128	0.22128	0.22128	0.22128	0.22128	0.22128	0.22128	0.22128	0.22128	0.22128	0.22128	0.22128	0.22128	0.22128	0.22128	0.22128	0.22128	0.22128	0.22128	0.22128	0.22128	0.22128	0.22128	0.22128	0.22128	0.22128	0.22128	0.22128	0.22128	0.22128	0.22128	0.22128	0.22128	0.22128	0.22128	0.22128	0.22128	0.22128	0.22128	0.22128	0.22128	0.22128	0.22128	0.22128	0.22128	0.22128	0.22128	0.22128	0.22128
0.21387	0.21387	0.21387	0.21387	0.21387	0.21387	0.21387	0.21387	0.21387	0.21387	0.21387	0.21387	0.21387	0.21387	0.21387	0.21387	0.21387	0.21387	0.21387	0.21387	0.21387	0.21387	0.21387	0.21387	0.21387	0.21387	0.21387	0.21387	0.21387	0.21387	0.21387	0.21387	0.21387	0.21387	0.21387	0.21387	0.21387	0.21387	0.21387	0.21387	0.21387	0.21387	0.21387	0.21387	0.21387	0.21387	0.21387	0.21387	0.21387	0.21387
0.207551	0.207551	0.207551	0.207551	0.207551	0.207551	0.207551	0.207551	0.207551	0.207551	0.207551	0.207551	0.207551	0.207551	0.207551	0.207551	0.207551	0.207551	0.207551	0.207551	0.207551	0.207551	0.207551	0.207551	0.207551	0.207551	0.207551	0.207551	0.207551	0.207551	0.207551	0.207551	0.207551	0.207551	0.207551	0.207551	0.207551	0.207551	0.207551	0.207551	0.207551	0.207551	0.207551	0.207551	0.207551	0.207551	0.207551	0.207551	0.207551	0.207551
0.202345	0.202345	0.202345	0.202345	0.202345	0.202345	0.202345	0.202345	0.202345	0.202345	0.202345	0.202345	0.202345	0.202345	0.202345	0.202345	0.202345	0.202345	0.202345	0.202345	0.202345	0.202345	0.202345	0.202345	0.202345	0.202345	0.202345	0.202345	0.202345	0.202345	0.202345	0.202345	0.202345	0.202345	0.202345	0.202345	0.202345	0.202345	0.202345	0.202345	0.202345	0.202345	0.202345	0.202345	0.202345	0.202345	0.202345	0.202345	0.202345	0.202345
0.198276	0.198276	0.198276	0.198276	0.198276	0.198276	0.198276	0.198276	0.198276	0.198276	0.198276	0.198276	0.198276	0.198276	0.198276	0.198276	0.198276	0.198276	0.198276	0.198276	0.198276	0.198276	0.198276	0.198276	0.198276	0.198276	0.198276	0.198276	0.198276	0.198276	0.198276	0.198276	0.198276	0.198276	0.198276	0.198276	0.198276	0.198276	0.198276	0.198276	0.198276	0.198276	0.198276	0.198276	0.198276	0.198276	0.198276	0.198276	0.198276	0.198276
0.195357	0.195357	0.195357	0.195357	0.195357	0.195357	0.195357	0.195357	0.195357	0.195357	0.195357	0.195357	0.195357	0.195357	0.195357	0.195357	0.195357	0.195357	0.195357	0.195357	0.195357	0.195357	0.195357	0.195357	0.195357	0.195357	0.195357	0.195357	0.195357	0.195357	0.195357	0.195357	0.195357	0.195357	0.195357	0.195357	0.195357	0.195357	0.195357	0.195357	0.195357	0.195357	0.195357	0.195357	0.195357	0.195357	0.195357	0.195357	0.195357	0.195357
0.193601	0.193601	0.193601	0.193601	0.193601	0.193601	0.193601	0.193601	0.193601	0.193601	0.193601	0.193601	0.193601	0.193601	0.193601	0.193601	0.193601	0.193601	0.193601	0.193601	0.193601	0.193601	0.193601	0.193601	0.193601	0.193601	0.193601	0.193601	0.193601	0.193601	0.193601	0.193601	0.193601	0.193601	0.193601	0.193601	0.193601	0.193601	0.193601	0.193601	0.193601	0.193601	0.193601	0.193601	0.193601	0.193601	0.193601	0.193601	0.193601	0.193601
0.193015	0.193015	0.193015	0.193015	0.193015	0.193015	0.193015	0.193015	0.193015	0.193015	0.193015	0.193015	0.193015	0.193015	0.193015	0.193015	0.193015	0.193015	0.193015	0.193015	0.193015	0.193015	0.193015	0.193015	0.193015	0.193015	0.193015	0.193015	0.193015	0.193015	0.193015	0.193015	0.193015	0.193015	0.193015	0.193015	0.193015	0.193015	0.193015	0.193015	0.193015	0.193015	0.193015	0.193015	0.193015	0.193015	0.193015	0.193015	0.193015	0.193015
0.193601	0.193601	0.193601	0.193601	0.193601	0.193601	0.193601	0.193601	0.193601	0.193601	0.193601	0.193601	0.193601	0.193601	0.193601	0.193601	0.193601	0.193601	0.193601	0.193601	0.193601	0.193601	0.193601	0.193601	0.193601	0.193601	0.193601	0.193601	0.193601	0.193601	0.193601	0.193601	0.193601	0.193601	0.193601	0.193601	0.193601	0.193601	0.193601	0.193601	0.193601	0.193601	0.193601	0.193601	0.193601	0.193601	0.193601	0.193601	0.193601	0.193601
0.195357	0.195357	0.195357	0.195357	0.195357	0.195357	0.195357	0.195357	0.195357	0.195357	0.195357	0.195357	0.195357	0.195357	0.195357	0.195357	0.195357	0.195357	0.195357	0.195357	0.195357	0.195357	0.195357	0.195357	0.195357	0.195357	0.195357	0.195357	0.195357	0.195357	0.195357	0.195357	0.195357	0.195357	0.195357	0.195357	0.195357	0.195357	0.195357	0.195357	0.195357	0.195357	0.195357	0.195357	0.195357	0.195357	0.195357	0.195357	0.195357	0.195357
0.198276	0.198276	0.198276	0.198276	0.198276	0.198276	0.198276	0.198276	0.198276	0.198276	0.198276	0.198276	0.198276	0.198276	0.198276	0.198276	0.198276	0.198276	0.198276	0.198276	0.198276	0.198276	0.198276	0.198276	0.198276	0.198276	0.198276	0.198276	0.198276	0.198276	0.198276	0.198276	0.198276	0.198276	0.198276	0.198276	0.198276	0.198276	0.198276	0.198276	0.198276	0.198276	0.198276	0.198276	0.198276	0.198276	0.198276	0.198276	0.198276	0.198276
0.202345	0.202345	0.202345	0.202345	0.202345	0.202345	0.202345	0.202345	0.202345	0.202345	0.202345	0.202345	0.202345	0.202345	0.202345	0.202345	0.202345	0.202345	0.202345	0.202345	0.202345	0.202345	0.202345	0.202345	0.202345	0.202345	0.202345	0.202345	0.202345	0.202345	0.202345	0.202345	0.202345	0.202345	0.202345	0.202345	0.202345	0.202345	0.202345	0.202345	0.202345	0.202345	0.202345	0.202345	0.202345	0.202345	0.202345	0.202345	0.202345	0.202345
0.207551	0.207551	0.207551	0.207551	0.207551	0.207551	0.207551	0.207551	0.207551	0.207551	0.207551	0.207551	0.207551	0.207551	0.207551	0.207551	0.207551	0.207551	0.207551	0.207551	0.207551	0.207551	0.207551	0.207551	0.207551	0.207551	0.207551	0.207551	0.207551	0.207551	0.207551	0.207551	0.207551	0.207551	0.207551	0.207551	0.207551	0.207551	0.207551	0.207551	0.207551	0.207551	0.207551	0.207551	0.207551	0.207551	0.207551	0.207551	0.207551	0.207551
0.21387	0.21387	0.21387	0.21387	0.21387	0.21387	0.21387	0.21387	0.21387	0.21387	0.21387	0.21387	0.21387	0.21387	0.21387	0.21387	0.21387	0.21387	0.21387	0.21387	0.21387	0.21387	0.21387	0.21387	0.21387	0.21387	0.21387	0.21387	0.21387	0.21387	0.21387	0.21387	0.21387	0.21387	0.21387	0.21387	0.21387	0.21387	0.21387	0.21387	0.21387	0.21387	0.21387	0.21387	0.21387	0.21387	0.21387	0.21387	0.21387	0.21387
0.22128	0.22128	0.22128	0.22128	0.22128	0.22128	0.22128	0.22128	0.22128	0.22128	0.22128	0.22128	0.22128	0.22128	0.22128	0.22128	0.22128	0.22128	0.22128	0.22128	0.22128	0.22128	0.22128	0.22128	0.22128	0.22128	0.22128	0.22128	0.22128	0.22128	0.22128	0.22128	0.22128	0.22128	0.22128	0.22128	0.22128	0.22128	0.22128	0.22128	0.22128	0.22128	0.22128	0.22128	0.22128	0.22128	0.22128	0.22128	0.22128	0.22128
0.22975	0.22975	0.22975	0.22975	0.22975	0.22975	0.22975	0.22975	0.22975	0.22975	0.22975	0.22975	0.22975	0.22975	0.22975	0.22975	0.22975	0.22975	0.22975	0.22975	0.22975	0.22975	0.22975	0.22975	0.22975	0.22975	0.22975	0.22975	0.22975	0.22975	0.22975	0.22975	0.22975	0.22975	0.22975	0.22975	0.22975	0.22975	0.22975	0.22975	0.22975	0.22975	0.22975	0.22975	0.22975	0.22975	0.22975	0.22975	0.22975	0.22975
0.239247	0.239247	0.239247	0.239247	0.239247	0.239247	0.239247	0.239247	0.239247	0.239247	0.239247	0.239247	0.239247	0.239247	0.239247	0.239247	0.239247	0.239247	0.239247	0.239247	0.239247	0.239247	0.239247	0.239247	0.239247	0.239247	0.239247	0.239247	0.239247	0.239247	0.239247	0.239247	0.239247	0.239247	0.239247	0.239247	0.239247	0.239247	0.239247	0.239247	0.239247	0.239247	0.239247	0.239247	0.239247	0.239247	0.239247	0.239247	0.239247	0.239247
0.249734	0.249734	0.249734	0.249734	0.249734	0.249734	0.249734	0.249734	0.249734	0.249734	0.249734	0.249734	0.249734	0.249734	0.249734	0.249734	0.249734	0.249734	0.249734	0.249734	0.249734	0.249734	0.249734	0.249734	0.249734	0.249734	0.249734	0.249734	0.249734	0.249734	0.249734	0.249734	0.249734	0.249734	0.249734	0.249734	0.249734	0.249734	0.249734	0.249734	0.249734	0.249734	0.249734	0.249734	0.249734	0.249734	0.249734	0.249734	0.249734	0.249734
0.261169	0.261169	0.261169	0.261169	0.261169	0.261169	0.261169	0.261169	0.261169	0.261169	0.261169	0.261169	0.261169	0.261169	0.261169	0.261169	0.261169	0.261169	0.261169	0.261169	0.261169	0.261169	0.261169	0.261169	0.261169	0.261169	0.261169	0.261169	0.261169	0.261169	0.261169	0.261169	0.261169	0.261169	0.261169	0.261169	0.261169	0.261169	0.261169	0.261169	0.261169	0.261169	0.261169	0.261169	0.261169	0.261169	0.261169	0.261169	0.261169	0.261169
0.273507	0.273507	0.273507	0.273507	0.273507	0.273507	0.273507	0.273507	0.273507	0.273507	0.273507	0.273507	0.273507	0.273507	0.273507	0.273507	0.273507	0.273507	0.273507	0.273507	0.273507	0.273507	0.273507	0.273507	0.273507	0.273507	0.273507	0.273507	0.273507	0.273507	0.273507	0.273507	0.273507	0.273507	0.273507	0.273507	0.273507	0.273507	0.273507	0.273507	0.273507	0.273507	0.273507	0.273507	0.273507	0.273507	0.273507	0.273507	0.273507	0.273507
0.2867	0.2867	0.2867	0.2867	0.2867	0.2867	0.2867	0.2867	0.2867	0.2867	0.2867	0.2867	0.2867	0.2867	0.2867	0.2867	0.2867	0.2867	0.2867	0.2867	0.2867	0.2867	0.2867	0.2867	0.2867	0.2867	0.2867	0.2867	0.2867	0.2867	0.2867	0.2867	0.2867	0.2867	0.2867	0.2867	0.2867	0.2867	0.2867	0.2867	0.2867	0.2867	0.2867	0.2867	0.2867	0.2867	0.2867	0.2867	0.2867	0.2867
0.300695	0.300695	0.300695	0.300695	0.300695	0.300695	0.300695	0.300695	0.300695	0.300695	0.300695	0.300695	0.300695	0.300695	0.300695	0.300695	0.300695	0.300695	0.300695	0.300695	0.300695	0.300695	0.300695	0.300695	0.300695	0.300695	0.300695	0.300695	0.300695	0.300695	0.300695	0.300695	0.300695	0.300695	0.300695	0.300695	0.300695	0.300695	0.300695	0.300695	0.300695	0.300695	0.300695	0.300695	0.300695	0.300695	0.300695	0.300695	0.300695	0.300695
0.315437	0.315437	0.315437	0.315437	0.315437	0.315437	0.315437	0.315437	0.315437	0.315437	0.315437	0.315437	0.315437	0.315437	0.315437	0.315437	0.315437	0.315437	0.315437	0.315437	0.315437	0.315437	0.315437	0.315437	0.315437	0.315437	0.315437	0.315437	0.315437	0.315437	0.315437	0.315437	0.315437	0.315437	0.315437	0.315437	0.315437	0.315437	0.315437	0.315437	0.315437	0.315437	0.315437	0.315437	0.315437	0.315437	0.315437	0.315437	0.315437	0.315437
0.330868	0.330868	0.330868	0.330868	0.330868	0.330868	0.330868	0.330868	0.330868	0.330868	0.330868	0.330868	0.330868	0.330868	0.330868	0.330868	0.330868	0.330868	0.330868	0.330868	0.330868	0.330868	0.330868	0.330868	0.330868	0.330868	0.330868	0.330868	0.330868	0.330868	0.330868	0.330868	0.330868	0.330868	0.330868	0.330868	0.330868	0.330868	0.330868	0.330868	0.330868	0.330868	0.330868	0.330868	0.330868	0.330868	0.330868	0.330868	0.330868	0.330868
0.346926	0.346926	0.346926	0.346926	0.346926	0.346926	0.346926	0.346926	0.346926	0.346926	0.346926	0.346926	0.346926	0.346926	0.346926	0.346926	0.346926	0.346926	0.346926	0.346926	0.346926	0.346926	0.346926	0.346926	0.346926	0.346926	0.346926	0.346926	0.346926	0.346926	0.346926	0.346926	0.346926	0.346926	0.346926	0.346926	0.346926	0.346926	0.346926	0.346926	0.346926	0.346926	0.346926	0.346926	0.346926	0.346926	0.346926	0.346926	0.346926	0.346926
0.36355	0.36355	0.36355	0.36355	0.36355	0.36355	0.36355	0.36355	0.36355	0.36355	0.36355	0.36355	0.36355	0.36355	0.36355	0.36355	0.36355	0.36355	0.36355	0.36355	0.36355	0.36355	0.36355	0.36355	0.36355	0.36355	0.36355	0.36355	0.36355	0.36355	0.36355	0.36355	0.36355	0.36355	0.36355	0.36355	0.36355	0.36355	0.36355	0.36355	0.36355	0.36355	0.36355	0.36355	0.36355	0.36355	0.36355	0.36355	0.36355	0.36355
0.380673	0.380673	0.380673	0.380673	0.380673	0.380673	0.380673	0.380673	0.380673	0.380673	0.380673	0.380673	0.380673	0.380673	0.380673	0.380673	0.380673	0.380673	0.380673	0.380673	0.380673	0.380673	0.380673	0.380673	0.380673	0.380673	0.380673	0.380673	0.380673	0.380673	0.380673	0.380673	0.380673	0.380673	0.380673	0.380673	0.380673	0.380673	0.380673	0.380673	0.380673	0.380673	0.380673	0.380673	0.380673	0.380673	0.380673	0.380673	0.380673	0.380673
0.398227	0.398227	0.398227	0.398227	0.398227	0.398227	0.398227	0.398227	0.398227	0.398227	0.398227	0.398227	0.398227	0.398227	0.398227	0.398227	0.398227	0.398227	0.398227	0.398227	0.398227	0.398227	0.398227	0.398227	0.398227	0.398227	0.398227	0.398227	0.398227	0.398227	0.398227	0.398227	0.398227	0.398227	0.398227	0.398227	0.398227	0.398227	0.398227	0.398227	0.398227	0.398227	0.398227	0.398227	0.398227	0.398227	0.398227	0.398227	0.398227	0.398227
0.416143	0.416143	0.416143	0.416143	0.416143	0.416143	0.416143	0.416143	0.416143	0.416143	0.416143	0.416143	0.416143	0.416143	0.416143	0.416143	0.416143	0.416143	0.416143	0.416143	0.416143	0.416143	0.416143	0.416143	0.416143	0.416143	0.416143	0.416143	0.416143	0.416143	0.416143	0.416143	0.416143	0.416143	0.416143	0.416143	0.416143	0.416143	0.416143	0.416143	0.416143	0.416143	0.416143	0.416143	0.416143	0.416143	0.416143	0.416143	0.416143	0.416143
0.434351	0.434351	0.434351	0.434351	0.434351	0.434351	0.434351	0.434351	0.434351	0.434351	0.434351	0.434351	0.434351	0.434351	0.434351	0.434351	0.434351	0.434351	0.434351	0.434351	0.434351	0.434351	0.434351	0.434351	0.434351	0.434351	0.434351	0.434351	0.434351	0.434351	0.434351	0.434351	0.434351	0.434351	0.434351	0.434351	0.434351	0.434351	0.434351	0.434351	0.434351	0.434351	0.434351	0.434351	0.434351	0.434351	0.434351	0.434351	0.434351	0.434351
0.452778	0.452778	0.452778	0.452778	0.452778	0.452778	0.452778	0.452778	0.452778	0.452778	0.452778	0.452778	0.452778	0.452778	0.452778	0.452778	0.452778	0.452778	0.452778	0.452778	0.452778	0.452778	0.452778	0.452778	0.452778	0.452778	0.452778	0.452778	0.452778	0.452778	0.452778	0.452778	0.452778	0.452778	0.452778	0.452778	0.452778	0.452778	0.452778	0.452778	0.452778	0.452778	0.452778	0.452778	0.452778	0.452778	0.452778	0.452778	0.452778	0.452778
0.471352	0.471352	0.471352	0.471352	0.471352	0.471352	0.471352	0.471352	0.471352	0.471352	0.471352	0.471352	0.471352	0.471352	0.471352	0.471352	0.471352	0.471352	0.471352	0.471352	0.471352	0.471352	0.471352	0.471352	0.471352	0.471352	0.471352	0.471352	0.471352	0.471352	0.471352	0.471352	0.471352	0.471352	0.471352	0.471352	0.471352	0.471352	0.471352	0.471352	0.471352	0.471352	0.471352	0.471352	0.471352	0.471352	0.471352	0.471352	0.471352	0.471352
0.49	0.49	0.49	0.49	0.49	0.49	0.49	0.49	0.49	0.49	0.49	0.49	0.49	0.49	0.49	0.49	0.49	0.49	0.49	0.49	0.49	0.49	0.49	0.49	0.49	0.49	0.49	0.49	0.49	0.49	0.49	0.49	0.49	0.49	0.49	0.49	0.49	0.49	0.49	0.49	0.49	0.49	0.49	0.49	0.49	0.49	0.49	0.49	0.49	0.49
0.508648	0.508648	0.508648	0.508648	0.508648	0.508648	0.508648	0.508648	0.508648	0.508648	0.508648	0.508648	0.508648	0.508648	0.508648	0.508648	0.508648	0.508648	0.508648	0.508648	0.508648	0.508648	0.508648	0.508648	0.508648	0.508648	0.508648	0.508648	0.508648	0.508648	0.508648	0.508648	0.508648	0.508648	0.508648	0.508648	0.508648	0.508648	0.508648	0.508648	0.508648	0.508648	0.508648	0.508648	0.508648	0.508648	0.508648	0.508648	0.508648	0.508648
0.527222	0.527222	0.527222	0.527222	0.527222	0.527222	0.527222	0.527222	0.527222	0.527222	0.527222	0.527222	0.527222	0.527222	0.527222	0.527222	0.527222	0.527222	0.527222	0.527222	0.527222	0.527222	0.527222	0.527222	0.527222	0.527222	0.527222	0.527222	0.527222	0.527222	0.527222	0.527222	0.527222	0.527222	0.527222	0.527222	0.527222	0.527222	0.527222	0.527222	0.527222	0.527222	0.527222	0.527222	0.527222	0.527222	0.527222	0.527222	0.527222	0.527222
0.545649	0.545649	0.545649	0.545649	0.545649	0.545649	0.545649	0.545649	0.545649	0.545649	0.545649	0.545649	0.545649	0.545649	0.545649	0.545649	0.545649	0.545649	0.545649	0.545649	0.545649	0.545649	0.545649	0.545649	0.545649	0.545649	0.545649	0.545649	0.545649	0.545649	0.545649	0.545649	0.545649	0.545649	0.545649	0.545649	0.545649	0.545649	0.545649	0.545649	0.545649	0.545649	0.545649	0.545649	0.545649	0.545649	0.545649	0.545649	0.545649	0.545649
0.563857	0.563857	0.563857	0.563857	0.563857	0.563857	0.563857	0.563857	0.563857	0.563857	0.563857	0.563857	0.563857	0.563857	0.563857	0.563857	0.563857	0.563857	0.563857	0.563857	0.563857	0.563857	0.563857	0.563857	0.563857	0.563857	0.563857	0.563857	0.563857	0.563857	0.563857	0.563857	0.563857	0.563857	0.563857	0.563857	0.563857	0.563857	0.563857	0.563857	0.563857	0.563857	0.563857	0.563857	0.563857	0.563857	0.563857	0.563857	0.563857	0.563857
0.581773	0.581773	0.581773	0.581773	0.581773	0.581773	0.581773	0.581773	0.581773	0.581773	0.581773	0.581773	0.581773	0.581773	0.581773	0.581773	0.581773	0.581773	0.581773	0.581773	0.581773	0.581773	0.581773	0.581773	0.581773	0.581773	0.581773	0.581773	0.581773	0.581773	0.581773	0.581773	0.581773	0.581773	0.581773	0.581773	0.581773	0.581773	0.581773	0.581773	0.581773	0.581773	0.581773	0.581773	0.581773	0.581773	0.581773	0.581773	0.581773	0.581773
0.599327	0.599327	0.599327	0.599327	0.599327	0.599327	0.599327	0.599327	0.599327	0.599327	0.599327	0.599327	0.599327	0.599327	0.599327	0.599327	0.599327	0.599327	0.599327	0.599327	0.599327	0.599327	0.599327	0.599327	0.599327	0.599327	0.599327	0.599327	0.599327	0.599327	0.599327	0.599327	0.599327	0.599327	0.599327	0.599327	0.599327	0.599327	0.599327	0.599327	0.599327	0.599327	0.599327	0.599327	0.599327	0.599327	0.599327	0.599327	0.599327	0.599327
0.61645	0.61645	0.61645	0.61645	0.61645	0.61645	0.61645	0.61645	0.61645	0.61645	0.61645	0.61645	0.61645	0.61645	0.61645	0.61645	0.61645	0.61645	0.61645	0.61645	0.61645	0.61645	0.61645	0.61645	0.61645	0.61645	0.61645	0.61645	0.61645	0.61645	0.61645	0.61645	0.61645	0.61645	0.61645	0.61645	0.61645	0.61645	0.61645	0.61645	0.61645	0.61645	0.61645	0.61645	0.61645	0.61645	0.61645	0.61645	0.61645	0.61645
0.633074	0.633074	0.633074	0.633074	0.633074	0.633074	0.633074	0.633074	0.633074	0.633074	0.633074	0.633074	0.633074	0.633074	0.633074	0.633074	0.633074	0.633074	0.633074	0.633074	0.633074	0.633074	0.633074	0.633074	0.633074	0.633074	0.633074	0.633074	0.633074	0.633074	0.633074	0.633074	0.633074	0.633074	0.633074	0.633074	0.633074	0.633074	0.633074	0.633074	0.633074	0.633074	0.633074	0.633074	0.633074	0.633074	0.633074	0.633074	0.633074	0.633074
0.649132	0.649132	0.649132	0.649132	0.649132	0.649132	0.649132	0.649132	0.649132	0.649132	0.649132	0.649132	0.649132	0.649132	0.649132	0.649132	0.649132	0.649132	0.649132	0.649132	0.649132	0.649132	0.649132	0.649132	0.649132	0.649132	0.649132	0.649132	0.649132	0.649132	0.649132	0.649132	0.649132	0.649132	0.649132	0.649132	0.649132	0.649132	0.649132	0.649132	0.649132	0.649132	0.649132	0.649132	0.649132	0.649132	0.649132	0.649132	0.649132	0.649132
0.664563	0.664563	0.664563	0.664563	0.664563	0.664563	0.664563	0.664563	0.664563	0.664563	0.664563	0.664563	0.664563	0.664563	0.664563	0.664563	0.664563	0.664563	0.664563	0.664563	0.664563	0.664563	0.664563	0.664563	0.664563	0.664563	0.664563	0.664563	0.664563	0.664563	0.664563	0.664563	0.664563	0.664563	0.664563	0.664563	0.664563	0.664563	0.664563	0.664563	0.664563	0.664563	0.664563	0.664563	0.664563	0.664563	0.664563	0.664563	0.664563	0.664563
0.679305	0.679305	0.679305	0.679305	0.679305	0.679305	0.679305	0.679305	0.679305	0.679305	0.679305	0.679305	0.679305	0.679305	0.679305	0.679305	0.679305	0.679305	0.679305	0.679305	0.679305	0.679305	0.679305	0.679305	0.679305	0.679305	0.679305	0.679305	0.679305	0.679305	0.679305	0.679305	0.679305	0.679305	0.679305	0.679305	0.679305	0.679305	0.679305	0.679305	0.679305	0.679305	0.679305	0.679305	0.679305	0.679305	0.679305	0.679305	0.679305	0.679305
0.6933	0.6933	0.6933	0.6933	0.6933	0.6933	0.6933	0.6933	0.6933	0.6933	0.6933	0.6933	0.6933	0.6933	0.6933	0.6933	0.6933	0.6933	0.6933	0.6933	0.6933	0.6933	0.6933	0.6933	0.6933	0.6933	0.6933	0.6933	0.6933	0.6933	0.6933	0.6933	0.6933	0.6933	0.6933	0.6933	0.6933	0.6933	0.6933	0.6933	0.6933	0.6933	0.6933	0.6933	0.6933	0.6933	0.6933	0.6933	0.6933	0.6933
0.706493	0.706493	0.706493	0.706493	0.706493	0.706493	0.706493	0.706493	0.706493	0.706493	0.706493	0.706493	0.706493	0.706493	0.706493	0.706493	0.706493	0.706493	0.706493	0.706493	0.706493	0.706493	0.706493	0.706493	0.706493	0.706493	0.706493	0.706493	0.706493	0.706493	0.706493	0.706493	0.706493	0.706493	0.706493	0.706493	0.706493	0.706493	0.706493	0.706493	0.706493	0.706493	0.706493	0.706493	0.706493	0.706493	0.706493	0.706493	0.706493	0.706493
0.718831	0.718831	0.718831	0.718831	0.718831	0.718831	0.718831	0.718831	0.718831	0.718831	0.718831	0.718831	0.718831	0.718831	0.718831	0.718831	0.718831	0.718831	0.718831	0.718831	0.718831	0.718831	0.718831	0.718831	0.718831	0.718831	0.718831	0.718831	0.718831	0.718831	0.718831	0.718831	0.718831	0.718831	0.718831	0.718831	0.718831	0.718831	0.718831	0.718831	0.718831	0.718831	0.718831	0.718831	0.718831	0.718831	0.718831	0.718831	0.718831	0.718831
0.730266	0.730266	0.730266	0.730266	0.730266	0.730266	0.730266	0.730266	0.730266	0.730266	0.730266	0.730266	0.730266	0.730266	0.730266	0.730266	0.730266	0.730266	0.730266	0.730266	0.730266	0.730266	0.730266	0.730266	0.730266	0.730266	0.730266	0.730266	0.730266	0.730266	0.730266	0.730266	0.730266	0.730266	0.730266	0.730266	0.730266	0.730266	0.730266	0.730266	0.730266	0.730266	0.730266	0.730266	0.730266	0.730266	0.730266	0.730266	0.730266	0.730266
0.740753	0.740753	0.740753	0.740753	0.740753	0.740753	0.740753	0.740753	0.740753	0.740753	0.740753	0.740753	0.740753	0.740753	0.740753	0.740753	0.740753	0.740753	0.740753	0.740753	0.740753	0.740753	0.740753	0.740753	0.740753	0.740753	0.740753	0.740753	0.740753	0.740753	0.740753	0.740753	0.740753	0.740753	0.740753	0.740753	0.740753	0.740753	0.740753	0.740753	0.740753	0.740753	0.740753	0.740753	0.740753	0.740753	0.740753	0.740753	0.740753	0.740753
0.75025	0.75025	0.75025	0.75025	0.75025	0.75025	0.75025	0.75025	0.75025	0.75025	0.75025	0.75025	0.75025	0.75025	0.75025	0.75025	0.75025	0.75025	0.75025	0.75025	0.75025	0.75025	0.75025	0.75025	0.75025	0.75025	0.75025	0.75025	0.75025	0.75025	0.75025	0.75025	0.75025	0.75025	0.75025	0.75025	0.75025	0.75025	0.75025	0.75025	0.75025	0.75025	0.75025	0.75025	0.75025	0.75025	0.75025	0.75025	0.75025	0.75025
0.75872	0.75872	0.75872	0.75872	0.75872	0.75872	0.75872	0.75872	0.75872	0.75872	0.75872	0.75872	0.75872	0.75872	0.75872	0.75872	0.75872	0.75872	0.75872	0.75872	0.75872	0.75872	0.75872	0.75872	0.75872	0.75872	0.75872	0.75872	0.75872	0.75872	0.75872	0.75872	0.75872	0.75872	0.75872	0.75872	0.75872	0.75872	0.75872	0.75872	0.75872	0.75872	0.75872	0.75872	0.75872	0.75872	0.75872	0.75872	0.75872	0.75872
0.76613	0.76613	0.76613	0.76613	0.76613	0.76613	0.76613	0.76613	0.76613	0.76613	0.76613	0.76613	0.76613	0.76613	0.76613	0.76613	0.76613	0.76613	0.76613	0.76613	0.76613	0.76613	0.76613	0.76613	0.76613	0.76613	0.76613	0.76613	0.76613	0.76613	0.76613	0.76613	0.76613	0.76613	0.76613	0.76613	0.76613	0.76613	0.76613	0.76613	0.76613	0.76613	0.76613	0.76613	0.76613	0.76613	0.76613	0.76613	0.76613	0.76613
0.772449	0.772449	0.772449	0.772449	0.772449	0.772449	0.772449	0.772449	0.772449	0.772449	0.772449	0.772449	0.772449	0.772449	0.772449	0.772449	0.772449	0.772449	0.772449	0.772449	0.772449	0.772449	0.772449	0.772449	0.772449	0.772449	0.772449	0.772449	0.772449	0.772449	0.772449	0.772449	0.772449	0.772449	0.772449	0.772449	0.772449	0.772449	0.772449	0.772449	0.772449	0.772449	0.772449	0.772449	0.772449	0.772449	0.772449	0.772449	0.772449	0.772449
0.777655	0.777655	0.777655	0.777655	0.777655	0.777655	0.777655	0.777655	0.777655	0.777655	0.777655	0.777655	0.777655	0.777655	0.777655	0.777655	0.777655	0.777655	0.777655	0.777655	0.777655	0.777655	0.777655	0.777655	0.777655	0.777655	0.777655	0.777655	0.777655	0.777655	0.777655	0.777655	0.777655	0.777655	0.777655	0.777655	0.777655	0.777655	0.777655	0.777655	0.777655	0.777655	0.777655	0.777655	0.777655	0.777655	0.777655	0.777655	0.777655	0.777655
0.781724	0.781724	0.781724	0.781724	0.781724	0.781724	0.781724	0.781724	0.781724	0.781724	0.781724	0.781724	0.781724	0.781724	0.781724	0.781724	0.781724	0.781724	0.781724	0.781724	0.781724	0.781724	0.781724	0.781724	0.781724	0.781724	0.781724	0.781724	0.781724	0.781724	0.781724	0.781724	0.781724	0.781724	0.781724	0.781724	0.781724	0.781724	0.781724	0.781724	0.781724	0.781724	0.781724	0.781724	0.781724	0.781724	0.781724	0.781724	0.781724	0.781724
0.784643	0.784643	0.784643	0.784643	0.784643	0.784643	0.784643	0.784643	0.784643	0.784643	0.784643	0.784643	0.784643	0.784643	0.784643	0.784643	0.784643	0.784643	0.784643	0.784643	0.784643	0.784643	0.784643	0.784643	0.784643	0.784643	0.784643	0.784643	0.784643	0.784643	0.784643	0.784643	0.784643	0.784643	0.784643	0.784643	0.784643	0.784643	0.784643	0.784643	0.784643	0.784643	0.784643	0.784643	0.784643	0.784643	0.784643	0.784643	0.784643	0.784643
0.786399	0.786399	0.786399	0.786399	0.786399	0.786399	0.786399	0.786399	0.786399	0.786399	0.786399	0.786399	0.786399	0.786399	0.786399	0.786399	0.786399	0.786399	0.786399	0.786399	0.786399	0.786399	0.786399	0.786399	0.786399	0.786399	0.786399	0.786399	0.786399	0.786399	0.786399	0.786399	0.786399	0.786399	0.786399	0.786399	0.786399	0.786399	0.786399	0.786399	0.786399	0.786399	0.786399	0.786399	0.786399	0.786399	0.786399	0.786399	0.786399	0.786399
0.786985	0.786985	0.786985	0.786985	0.786985	0.786985	0.786985	0.786985	0.786985	0.786985	0.786985	0.786985	0.786985	0.786985	0.786985	0.786985	0.786985	0.786985	0.786985	0.786985	0.786985	0.786985	0.786985	0.786985	0.786985	0.786985	0.786985	0.786985	0.786985	0.786985	0.786985	0.786985	0.786985	0.786985	0.786985	0.786985	0.786985	0.786985	0.786985	0.786985	0.786985	0.786985	0.786985	0.786985	0.786985	0.786985	0.786985	0.786985	0.786985	0.786985
0.786399	0.786399	0.786399	0.786399	0.786399	0.786399	0.786399	0.786399	0.786399	0.786399	0.786399	0.786399	0.786399	0.786399	0.786399	0.786399	0.786399	0.786399	0.786399	0.786399	0.786399	0.786399	0.786399	0.786399	0.786399	0.786399	0.786399	0.786399	0.786399	0.786399	0.786399	0.786399	0.786399	0.786399	0.786399	0.786399	0.786399	0.786399	0.786399	0.786399	0.786399	0.786399	0.786399	0.786399	0.786399	0.786399	0.786399	0.786399	0.786399	0.786399
0.784643	0.784643	0.784643	0.784643	0.784643	0.784643	0.784643	0.784643	0.784643	0.784643	0.784643	0.784643	0.784643	0.784643	0.784643	0.784643	0.784643	0.784643	0.784643	0.784643	0.784643	0.784643	0.784643	0.784643	0.784643	0.784643	0.784643	0.784643	0.784643	0.784643	0.784643	0.784643	0.784643	0.784643	0.784643	0.784643	0.784643	0.784643	0.784643	0.784643	0.784643	0.784643	0.784643	0.784643	0.784643	0.784643	0.784643	0.784643	0.784643	0.784643
0.781724	0.781724	0.781724	0.781724	0.781724	0.781724	0.781724	0.781724	0.781724	0.781724	0.781724	0.781724	0.781724	0.781724	0.781724	0.781724	0.781724	0.781724	0.781724	0.781724	0.781724	0.781724	0.781724	0.781724	0.781724	0.781724	0.781724	0.781724	0.781724	0.781724	0.781724	0.781724	0.781724	0.781724	0.781724	0.781724	0.781724	0.781724	0.781724	0.781724	0.781724	0.781724	0.781724	0.781724	0.781724	0.781724	0.781724	0.781724	0.781724	0.781724
0.777655	0.777655	0.777655	0.777655	0.777655	0.777655	0.777655	0.777655	0.777655	0.777655	0.777655	0.777655	0.777655	0.777655	0.777655	0.777655	0.777655	0.777655	0.777655	0.777655	0.777655	0.777655	0.777655	0.777655	0.777655	0.777655	0.777655	0.777655	0.777655	0.777655	0.777655	0.777655	0.777655	0.777655	0.777655	0.777655	0.777655	0.777655	0.777655	0.777655	0.777655	0.777655	0.777655	0.777655	0.777655	0.777655	0.777655	0.777655	0.777655	0.777655
0.772449	0.772449	0.772449	0.772449	0.772449	0.772449	0.772449	0.772449	0.772449	0.772449	0.772449	0.772449	0.772449	0.772449	0.772449	0.772449	0.772449	0.772449	0.772449	0.772449	0.772449	0.772449	0.772449	0.772449	0.772449	0.772449	0.772449	0.772449	0.772449	0.772449	0.772449	0.772449	0.772449	0.772449	0.772449	0.772449	0.772449	0.772449	0.772449	0.772449	0.772449	0.772449	0.772449	0.772449	0.772449	0.772449	0.772449	0.772449	0.772449	0.772449
0.76613	0.76613	0.76613	0.76613	0.76613	0.76613	0.76613	0.76613	0.76613	0.76613	0.76613	0.76613	0.76613	0.76613	0.76613	0.76613	0.76613	0.76613	0.76613	0.76613	0.76613	0.76613	0.76613	0.76613	0.76613	0.76613	0.76613	0.76613	0.76613	0.76613	0.76613	0.76613	0.76613	0.76613	0.76613	0.76613	0.76613	0.76613	0.76613	0.76613	0.76613	0.76613	0.76613	0.76613	0.76613	0.76613	0.76613	0.76613	0.76613	0.76613
0.75872	0.75872	0.75872	0.75872	0.75872	0.75872	0.75872	0.75872	0.75872	0.75872	0.75872	0.75872	0.75872	0.75872	0.75872	0.75872	0.75872	0.75872	0.75872	0.75872	0.75872	0.75872	0.75872	0.75872	0.75872	0.75872	0.75872	0.75872	0.75872	0.75872	0.75872	0.75872	0.75872	0.75872	0.75872	0.75872	0.75872	0.75872	0.75872	0.75872	0.75872	0.75872	0.75872	0.75872	0.75872	0.75872	0.75872	0.75872	0.75872	0.75872
0.75025	0.75025	0.75025	0.75025	0.75025	0.75025	0.75025	0.75025	0.75025	0.75025	0.75025	0.75025	0.75025	0.75025	0.75025	0.75025	0.75025	0.75025	0.75025	0.75025	0.75025	0.75025	0.75025	0.75025	0.75025	0.75025	0.75025	0.75025	0.75025	0.75025	0.75025	0.75025	0.75025	0.75025	0.75025	0.75025	0.75025	0.75025	0.75025	0.75025	0.75025	0.75025	0.75025	0.75025	0.75025	0.75025	0.75025	0.75025	0.75025	0.75025
0.740753	0.740753	0.740753	0.740753	0.740753	0.740753	0.740753	0.740753	0.740753	0.740753	0.740753	0.740753	0.740753	0.740753	0.740753	0.740753	0.740753	0.740753	0.740753	0.740753	0.740753	0.740753	0.740753	0.740753	0.740753	0.740753	0.740753	0.740753	0.740753	0.740753	0.740753	0.740753	0.740753	0.740753	0.740753	0.740753	0.740753	0.740753	0.740753	0.740753	0.740753	0.740753	0.740753	0.740753	0.740753	0.740753	0.740753	0.740753	0.740753	0.740753
0.730266	0.730266	0.730266	0.730266	0.730266	0.730266	0.730266	0.730266	0.730266	0.730266	0.730266	0.730266	0.730266	0.730266	0.730266	0.730266	0.730266	0.730266	0.730266	0.730266	0.730266	0.730266	0.730266	0.730266	0.730266	0.730266	0.730266	0.730266	0.730266	0.730266	0.730266	0.730266	0.730266	0.730266	0.730266	0.730266	0.730266	0.730266	0.730266	0.730266	0.730266	0.730266	0.730266	0.730266	0.730266	0.730266	0.730266	0.730266	0.730266	0.730266
0.718831	0.718831	0.718831	0.718831	0.718831	0.718831	0.718831	0.718831	0.718831	0.718831	0.718831	0.718831	0.718831	0.718831	0.718831	0.718831	0.718831	0.718831	0.718831	0.718831	0.718831	0.718831	0.718831	0.718831	0.718831	0.718831	0.718831	0.718831	0.718831	0.718831	0.718831	0.718831	0.718831	0.718831	0.718831	0.718831	0.718831	0.718831	0.718831	0.718831	0.718831	0.718831	0.718831	0.718831	0.718831	0.718831	0.718831	0.718831	0.718831	0.718831
0.706493	0.706493	0.706493	0.706493	0.706493	0.706493	0.706493	0.706493	0.706493	0.706493	0.706493	0.706493	0.706493	0.706493	0.706493	0.706493	0.706493	0.706493	0.706493	0.706493	0.706493	0.706493	0.706493	0.706493	0.706493	0.706493	0.706493	0.706493	0.706493	0.706493	0.706493	0.706493	0.706493	0.706493	0.706493	0.706493	0.706493	0.706493	0.706493	0.706493	0.706493	0.706493	0.706493	0.706493	0.706493	0.706493	0.706493	0.706493	0.706493	0.706493
0.6933	0.6933	0.6933	0.6933	0.6933	0.6933	0.6933	0.6933	0.6933	0.6933	0.6933	0.6933	0.6933	0.6933	0.6933	0.6933	0.6933	0.6933	0.6933	0.6933	0.6933	0.6933	0.6933	0.6933	0.6933	0.6933	0.6933	0.6933	0.6933	0.6933	0.6933	0.6933	0.6933	0.6933	0.6933	0.6933	0.6933	0.6933	0.6933	0.6933	0.6933	0.6933	0.6933	0.6933	0.6933	0.6933	0.6933	0.6933	0.6933	0.6933
0.679305	0.679305	0.679305	0.679305	0.679305	0.679305	0.679305	0.679305	0.679305	0.679305	0.679305	0.679305	0.679305	0.679305	0.679305	0.679305	0.679305	0.679305	0.679305	0.679305	0.679305	0.679305	0.679305	0.679305	0.679305	0.679305	0.679305	0.679305	0.679305	0.679305	0.679305	0.679305	0.679305	0.679305	0.679305	0.679305	0.679305	0.679305	0.679305	0.679305	0.679305	0.679305	0.679305	0.679305	0.679305	0.679305	0.679305	0.679305	0.679305	0.679305
0.664563	0.664563	0.664563	0.664563	0.664563	0.664563	0.664563	0.664563	0.664563	0.664563	0.664563	0.664563	0.664563	0.664563	0.664563	0.664563	0.664563	0.664563	0.664563	0.664563	0.664563	0.664563	0.664563	0.664563	0.664563	0.664563	0.664563	0.664563	0.664563	0.664563	0.664563	0.664563	0.664563	0.664563	0.664563	0.664563	0.664563	0.664563	0.664563	0.664563	0.664563	0.664563	0.664563	0.664563	0.664563	0.664563	0.664563	0.664563	0.664563	0.664563
0.649132	0.649132	0.649132	0.649132	0.649132	0.649132	0.649132	0.649132	0.649132	0.649132	0.649132	0.649132	0.649132	0.649132	0.649132	0.649132	0.649132	0.649132	0.649132	0.649132	0.649132	0.649132	0.649132	0.649132	0.649132	0.649132	0.649132	0.649132	0.649132	0.649132	0.649132	0.649132	0.649132	0.649132	0.649132	0.649132	0.649132	0.649132	0.649132	0.649132	0.649132	0.649132	0.649132	0.649132	0.649132	0.649132	0.649132	0.649132	0.649132	0.649132
0.633074	0.633074	0.633074	0.633074	0.633074	0.633074	0.633074	0.633074	0.633074	0.633074	0.633074	0.633074	0.633074	0.633074	0.633074	0.633074	0.633074	0.633074	0.633074	0.633074	0.633074	0.633074	0.633074	0.633074	0.633074	0.633074	0.633074	0.633074	0.633074	0.633074	0.633074	0.633074	0.633074	0.633074	0.633074	0.633074	0.633074	0.633074	0.633074	0.633074	0.633074	0.633074	0.633074	0.633074	0.633074	0.633074	0.633074	0.633074	0.633074	0.633074
0.61645	0.61645	0.61645	0.61645	0.61645	0.61645	0.61645	0.61645	0.61645	0.61645	0.61645	0.61645	0.61645	0.61645	0.61645	0.61645	0.61645	0.61645	0.61645	0.61645	0.61645	0.61645	0.61645	0.61645	0.61645	0.61645	0.61645	0.61645	0.61645	0.61645	0.61645	0.61645	0.61645	0.61645	0.61645	0.61645	0.61645	0.61645	0.61645	0.61645	0.61645	0.61645	0.61645	0.61645	0.61645	0.61645	0.61645	0.61645	0.61645	0.61645
0.599327	0.599327	0.599327	0.599327	0.599327	0.599327	0.599327	0.599327	0.599327	0.599327	0.599327	0.599327	0.599327	0.599327	0.599327	0.599327	0.599327	0.599327	0.599327	0.599327	0.599327	0.599327	0.599327	0.599327	0.599327	0.599327	0.599327	0.599327	0.599327	0.599327	0.599327	0.599327	0.599327	0.599327	0.599327	0.599327	0.599327	0.599327	0.599327	0.599327	0.599327	0.599327	0.599327	0.599327	0.599327	0.599327	0.599327	0.599327	0.599327	0.599327
0.581773	0.581773	0.581773	0.581773	0.581773	0.581773	0.581773	0.581773	0.581773	0.581773	0.581773	0.581773	0.581773	0.581773	0.581773	0.581773	0.581773	0.581773	0.581773	0.581773	0.581773	0.581773	0.581773	0.581773	0.581773	0.581773	0.581773	0.581773	0.581773	0.581773	0.581773	0.581773	0.581773	0.581773	0.581773	0.581773	0.581773	0.581773	0.581773	0.581773	0.581773	0.581773	0.581773	0.581773	0.581773	0.581773	0.581773	0.581773	0.581773	0.581773
0.563857	0.563857	0.563857	0.563857	0.563857	0.563857	0.563857	0.563857	0.563857	0.563857	0.563857	0.563857	0.563857	0.563857	0.563857	0.563857	0.563857	0.563857	0.563857	0.563857	0.563857	0.563857	0.563857	0.563857	0.563857	0.563857	0.563857	0.563857	0.563857	0.563857	0.563857	0.563857	0.563857	0.563857	0.563857	0.563857	0.563857	0.563857	0.563857	0.563857	0.563857	0.563857	0.563857	0.563857	0.563857	0.563857	0.563857	0.563857	0.563857	0.563857
0.545649	0.545649	0.545649	0.545649	0.545649	0.545649	0.545649	0.545649	0.545649	0.545649	0.545649	0.545649	0.545649	0.545649	0.545649	0.545649	0.545649	0.545649	0.545649	0.545649	0.545649	0.545649	0.545649	0.545649	0.545649	0.545649	0.545649	0.545649	0.545649	0.545649	0.545649	0.545649	0.545649	0.545649	0.545649	0.545649	0.545649	0.545649	0.545649	0.545649	0.545649	0.545649	0.545649	0.545649	0.545649	0.545649	0.545649	0.545649	0.545649	0.545649
0.527222	0.527222	0.527222	0.527222	0.527222	0.527222	0.527222	0.527222	0.527222	0.527222	0.527222	0.527222	0.527222	0.527222	0.527222	0.527222	0.527222	0.527222	0.527222	0.527222	0.527222	0.527222	0.527222	0.527222	0.527222	0.527222	0.527222	0.527222	0.527222	0.527222	0.527222	0.527222	0.527222	0.527222	0.527222	0.527222	0.527222	0.527222	0.527222	0.527222	0.527222	0.527222	0.527222	0.527222	0.527222	0.527222	0.527222	0.527222	0.527222	0.527222
0.508648	0.508648	0.508648	0.508648	0.508648	0.508648	0.508648	0.508648	0.508648	0.508648	0.508648	0.508648	0.508648	0.508648	0.508648	0.508648	0.508648	0.508648	0.508648	0.508648	0.508648	0.508648	0.508648	0.508648	0.508648	0.508648	0.508648	0.508648	0.508648	0.508648	0.508648	0.508648	0.508648	0.508648	0.508648	0.508648	0.508648	0.508648	0.508648	0.508648	0.508648	0.508648	0.508648	0.508648	0.508648	0.508648	0.508648	0.508648	0.508648	0.508648
0.49	0.49	0.49	0.49	0.49	0.49	0.49	0.49	0.49	0.49	0.49	0.49	0.49	0.49	0.49	0.49	0.49	0.49	0.49	0.49	0.49	0.49	0.49	0.49	0.49	0.49	0.49	0.49	0.49	0.49	0.49	0.49	0.49	0.49	0.49	0.49	0.49	0.49	0.49	0.49	0.49	0.49	0.49	0.49	0.49	0.49	0.49	0.49	0.49	0.49
0.471352	0.471352	0.471352	0.471352	0.471352	0.471352	0.471352	0.471352	0.471352	0.471352	0.471352	0.471352	0.471352	0.471352	0.471352	0.471352	0.471352	0.471352	0.471352	0.471352	0.471352	0.471352	0.471352	0.471352	0.471352	0.471352	0.471352	0.471352	0.471352	0.471352	0.471352	0.471352	0.471352	0.471352	0.471352	0.471352	0.471352	0.471352	0.471352	0.471352	0.471352	0.471352	0.471352	0.471352	0.471352	0.471352	0.471352	0.471352	0.471352	0.471352
0.452778	0.452778	0.452778	0.452778	0.452778	0.452778	0.452778	0.452778	0.452778	0.452778	0.452778	0.452778	0.452778	0.452778	0.452778	0.452778	0.452778	0.452778	0.452778	0.452778	0.452778	0.452778	0.452778	0.452778	0.452778	0.452778	0.452778	0.452778	0.452778	0.452778	0.452778	0.452778	0.452778	0.452778	0.452778	0.452778	0.452778	0.452778	0.452778	0.452778	0.452778	0.452778	0.452778	0.452778	0.452778	0.452778	0.452778	0.452778	0.452778	0.452778
0.434351	0.434351	0.434351	0.434351	0.434351	0.434351	0.434351	0.434351	0.434351	0.434351	0.434351	0.434351	0.434351	0.434351	0.434351	0.434351	0.434351	0.434351	0.434351	0.434351	0.434351	0.434351	0.434351	0.434351	0.434351	0.434351	0.434351	0.434351	0.434351	0.434351	0.434351	0.434351	0.434351	0.434351	0.434351	0.434351	0.434351	0.434351	0.434351	0.434351	0.434351	0.434351	0.434351	0.434351	0.434351	0.434351	0.434351	0.434351	0.434351	0.434351
0.416143	0.416143	0.416143	0.416143	0.416143	0.416143	0.416143	0.416143	0.416143	0.416143	0.416143	0.416143	0.416143	0.416143	0.416143	0.416143	0.416143	0.416143	0.416143	0.416143	0.416143	0.416143	0.416143	0.416143	0.416143	0.416143	0.416143	0.416143	0.416143	0.416143	0.416143	0.416143	0.416143	0.416143	0.416143	0.416143	0.416143	0.416143	0.416143	0.416143	0.416143	0.416143	0.416143	0.416143	0.416143	0.416143	0.416143	0.416143	0.416143	0.416143
0.398227	0.398227	0.398227	0.398227	0.398227	0.398227	0.398227	0.398227	0.398227	0.398227	0.398227	0.398227	0.398227	0.398227	0.398227	0.398227	0.398227	0.398227	0.398227	0.398227	0.398227	0.398227	0.398227	0.398227	0.398227	0.398227	0.398227	0.398227	0.398227	0.398227	0.398227	0.398227	0.398227	0.398227	0.398227	0.398227	0.398227	0.398227	0.398227	0.398227	0.398227	0.398227	0.398227	0.398227	0.398227	0.398227	0.398227	0.398227	0.398227	0.398227
0.380673	0.380673	0.380673	0.380673	0.380673	0.380673	0.380673	0.380673	0.380673	0.380673	0.380673	0.380673	0.380673	0.380673	0.380673	0.380673	0.380673	0.380673	0.380673	0.380673	0.380673	0.380673	0.380673	0.380673	0.380673	0.380673	0.380673	0.380673	0.380673	0.380673	0.380673	0.380673	0.380673	0.380673	0.380673	0.380673	0.380673	0.380673	0.380673	0.380673	0.380673	0.380673	0.380673	0.380673	0.380673	0.380673	0.380673	0.380673	0.380673	0.380673
0.36355	0.36355	0.36355	0.36355	0.36355	0.36355	0.36355	0.36355	0.36355	0.36355	0.36355	0.36355	0.36355	0.36355	0.36355	0.36355	0.36355	0.36355	0.36355	0.36355	0.36355	0.36355	0.36355	0.36355	0.36355	0.36355	0.36355	0.36355	0.36355	0.36355	0.36355	0.36355	0.36355	0.36355	0.36355	0.36355	0.36355	0.36355	0.36355	0.36355	0.36355	0.36355	0.36355	0.36355	0.36355	0.36355	0.36355	0.36355	0.36355	0.36355
0.346926	0.346926	0.346926	0.346926	0.346926	0.346926	0.346926	0.346926	0.346926	0.346926	0.346926	0.346926	0.346926	0.346926	0.346926	0.346926	0.346926	0.346926	0.346926	0.346926	0.346926	0.346926	0.346926	0.346926	0.346926	0.346926	0.346926	0.346926	0.346926	0.346926	0.346926	0.346926	0.346926	0.346926	0.346926	0.346926	0.346926	0.346926	0.346926	0.346926	0.346926	0.346926	0.346926	0.346926	0.346926	0.346926	0.346926	0.346926	0.346926	0.346926
0.330868	0.330868	0.330868	0.330868	0.330868	0.330868	0.330868	0.330868	0.330868	0.330868	0.330868	0.330868	0.330868	0.330868	0.330868	0.330868	0.330868	0.330868	0.330868	0.330868	0.330868	0.330868	0.330868	0.330868	0.330868	0.330868	0.330868	0.330868	0.330868	0.330868	0.330868	0.330868	0.330868	0.330868	0.330868	0.330868	0.330868	0.330868	0.330868	0.330868	0.330868	0.330868	0.330868	0.330868	0.330868	0.330868	0.330868	0.330868	0.330868	0.330868
0.315437	0.315437	0.315437	0.315437	0.315437	0.315437	0.315437	0.315437	0.315437	0.315437	0.315437	0.315437	0.315437	0.315437	0.315437	0.315437	0.315437	0.315437	0.315437	0.315437	0.315437	0.315437	0.315437	0.315437	0.315437	0.315437	0.315437	0.315437	0.315437	0.315437	0.315437	0.315437	0.315437	0.315437	0.315437	0.315437	0.315437	0.315437	0.315437	0.315437	0.315437	0.315437	0.315437	0.315437	0.315437	0.315437	0.315437	0.315437	0.315437	0.315437
0.300695	0.300695	0.300695	0.300695	0.300695	0.300695	0.300695	0.300695	0.300695	0.300695	0.300695	0.300695	0.300695	0.300695	0.300695	0.300695	0.300695	0.300695	0.300695	0.300695	0.300695	0.300695	0.300695	0.300695	0.300695	0.300695	0.300695	0.300695	0.300695	0.300695	0.300695	0.300695	0.300695	0.300695	0.300695	0.300695	0.300695	0.300695	0.300695	0.300695	0.300695	0.300695	0.300695	0.300695	0.300695	0.300695	0.300695	0.300695	0.300695	0.300695
0.2867	0.2867	0.2867	0.2867	0.2867	0.2867	0.2867	0.2867	0.2867	0.2867	0.2867	0.2867	0.2867	0.2867	0.2867	0.2867	0.2867	0.2867	0.2867	0.2867	0.2867	0.2867	0.2867	0.2867	0.2867	0.2867	0.2867	0.2867	0.2867	0.2867	0.2867	0.2867	0.2867	0.2867	0.2867	0.2867	0.2867	0.2867	0.2867	0.2867	0.2867	0.2867	0.2867	0.2867	0.2867	0.2867	0.2867	0.2867	0.2867	0.2867
0.273507	0.273507	0.273507	0.273507	0.273507	0.273507	0.273507	0.273507	0.273507	0.273507	0.273507	0.273507	0.273507	0.273507	0.273507	0.273507	0.273507	0.273507	0.273507	0.273507	0.273507	0.273507	0.273507	0.273507	0.273507	0.273507	0.273507	0.273507	0.273507	0.273507	0.273507	0.273507	0.273507	0.273507	0.273507	0.273507	0.273507	0.273507	0.273507	0.273507	0.273507	0.273507	0.273507	0.273507	0.273507	0.273507	0.273507	0.273507	0.273507	0.273507
0.261169	0.261169	0.261169	0.261169	0.261169	0.261169	0.261169	0.261169	0.261169	0.261169	0.261169	0.261169	0.261169	0.261169	0.261169	0.261169	0.261169	0.261169	0.261169	0.261169	0.261169	0.261169	0.261169	0.261169	0.261169	0.261169	0.261169	0.261169	0.261169	0.261169	0.261169	0.261169	0.261169	0.261169	0.261169	0.261169	0.261169	0.261169	0.261169	0.261169	0.261169	0.261169	0.261169	0.261169	0.261169	0.261169	0.261169	0.261169	0.261169	0.261169
0.249734	0.249734	0.249734	0.249734	0.249734	0.249734	0.249734	0.249734	0.249734	0.249734	0.249734	0.249734	0.249734	0.249734	0.249734	0.249734	0.249734	0.249734	0.249734	0.249734	0.249734	0.249734	0.249734	0.249734	0.249734	0.249734	0.249734	0.249734	0.249734	0.249734	0.249734	0.249734	0.249734	0.249734	0.249734	0.249734	0.249734	0.249734	0.249734	0.249734	0.249734	0.249734	0.249734	0.249734	0.249734	0.249734	0.249734	0.249734	0.249734	0.249734
0.239247	0.239247	0.239247	0.239247	0.239247	0.239247	0.239247	0.239247	0.239247	0.239247	0.239247	0.239247	0.239247	0.239247	0.239247	0.239247	0.239247	0.239247	0.239247	0.239247	0.239247	0.239247	0.239247	0.239247	0.239247	0.239247	0.239247	0.239247	0.239247	0.239247	0.239247	0.239247	0.239247	0.239247	0.239247	0.239247	0.239247	0.239247	0.239247	0.239247	0.239247	0.239247	0.239247	0.239247	0.239247	0.239247	0.239247	0.239247	0.239247	0.239247
0.22975	0.22975	0.22975	0.22975	0.22975	0.22975	0.22975	0.22975	0.22975	0.22975	0.22975	0.22975	0.22975	0.22975	0.22975	0.22975	0.22975	0.22975	0.22975	0.22975	0.22975	0.22975	0.22975	0.22975	0.22975	0.22975	0.22975	0.22975	0.22975	0.22975	0.22975	0.22975	0.22975	0.22975	0.22975	0.22975	0.22975	0.22975	0.22975	0.22975	0.22975	0.22975	0.22975	0.22975	0.22975	0.22975	0.22975	0.22975	0.22975	0.22975
0.22128	0.22128	0.22128	0.22128	0.22128	0.22128	0.22128	0.22128	0.22128	0.22128	0.22128	0.22128	0.22128	0.22128	0.22128	0.22128	0.22128	0.22128	0.22128	0.22128	0.22128	0.22128	0.22128	0.22128	0.22128	0.22128	0.22128	0.22128	0.22128	0.22128	0.22128	0.22128	0.22128	0.22128	0.22128	0.22128	0.22128	0.22128	0.22128	0.22128	0.22128	0.22128	0.22128	0.22128	0.22128	0.22128	0.22128	0.22128	0.22128	0.22128
0.21387	0.21387	0.21387	0.21387	0.21387	0.21387	0.21387	0.21387	0.21387	0.21387	0.21387	0.21387	0.21387	0.21387	0.21387	0.21387	0.21387	0.21387	0.21387	0.21387	0.21387	0.21387	0.21387	0.21387	0.21387	0.21387	0.21387	0.21387	0.21387	0.21387	0.21387	0.21387	0.21387	0.21387	0.21387	0.21387	0.21387	0.21387	0.21387	0.21387	0.21387	0.21387	0.21387	0.21387	0.21387	0.21387	0.21387	0.21387	0.21387	0.21387
0.207551	0.207551	0.207551	0.207551	0.207551	0.207551	0.207551	0.207551	0.207551	0.207551	0.207551	0.207551	0.207551	0.207551	0.207551	0.207551	0.207551	0.207551	0.207551	0.207551	0.207551	0.207551	0.207551	0.207551	0.207551	0.207551	0.207551	0.207551	0.207551	0.207551	0.207551	0.207551	0.207551	0.207551	0.207551	0.207551	0.207551	0.207551	0.207551	0.207551	0.207551	0.207551	0.207551	0.207551	0.207551	0.207551	0.207551	0.207551	0.207551	0.207551
0.202345	0.202345	0.202345	0.202345	0.202345	0.202345	0.202345	0.202345	0.202345	0.202345	0.202345	0.202345	0.202345	0.202345	0.202345	0.202345	0.202345	0.202345	0.202345	0.202345	0.202345	0.202345	0.202345	0.202345	0.202345	0.202345	0.202345	0.202345	0.202345	0.202345	0.202345	0.202345	0.202345	0.202345	0.202345	0.202345	0.202345	0.202345	0.202345	0.202345	0.202345	0.202345	0.202345	0.202345	0.202345	0.202345	0.202345	0.202345	0.202345	0.202345
0.198276	0.198276	0.198276	0.198276	0.198276	0.198276	0.198276	0.198276	0.198276	0.198276	0.198276	0.198276	0.198276	0.198276	0.198276	0.198276	0.198276	0.198276	0.198276	0.198276	0.198276	0.198276	0.198276	0.198276	0.198276	0.198276	0.198276	0.198276	0.198276	0.198276	0.198276	0.198276	0.198276	0.198276	0.198276	0.198276	0.198276	0.198276	0.198276	0.198276	0.198276	0.198276	0.198276	0.198276	0.198276	0.198276	0.198276	0.198276	0.198276	0.198276
0.195357	0.195357	0.195357	0.195357	0.195357	0.195357	0.195357	0.195357	0.195357	0.195357	0.195357	0.195357	0.195357	0.195357	0.195357	0.195357	0.195357	0.195357	0.195357	0.195357	0.195357	0.195357	0.195357	0.195357	0.195357	0.195357	0.195357	0.195357	0.195357	0.195357	0.195357	0.195357	0.195357	0.195357	0.195357	0.195357	0.195357	0.195357	0.195357	0.195357	0.195357	0.195357	0.195357	0.195357	0.195357	0.195357	0.195357	0.195357	0.195357	0.195357
0.193601	0.193601	0.193601	0.193601	0.193601	0.193601	0.193601	0.193601	0.193601	0.193601	0.193601	0.193601	0.193601	0.193601	0.193601	0.193601	0.193601	0.193601	0.193601	0.193601	0.193601	0.193601	0.193601	0.193601	0.193601	0.193601	0.193601	0.193601	0.193601	0.193601	0.193601	0.193601	0.193601	0.193601	0.193601	0.193601	0.193601	0.193601	0.193601	0.193601	0.193601	0.193601	0.193601	0.193601	0.193601	0.193601	0.193601	0.193601	0.193601	0.193601
0.193015	0.193015	0.193015	0.193015	0.193015	0.193015	0.193015	0.193015	0.193015	0.193015	0.193015	0.193015	0.193015	0.193015	0.193015	0.193015	0.193015	0.193015	0.193015	0.193015	0.193015	0.193015	0.193015	0.193015	0.193015	0.193015	0.193015	0.193015	0.193015	0.193015	0.193015	0.193015	0.193015	0.193015	0.193015	0.193015	0.193015	0.193015	0.193015	0.193015	0.193015	0.193015	0.193015	0.193015	0.193015	0.193015	0.193015	0.193015	0.193015	0.193015
0.193601	0.193601	0.193601	0.193601	0.193601	0.193601	0.193601	0.193601	0.193601	0.193601	0.193601	0.193601	0.193601	0.193601	0.193601	0.193601	0.193601	0.193601	0.193601	0.193601	0.193601	0.193601	0.193601	0.193601	0.193601	0.193601	0.193601	0.193601	0.193601	0.193601	0.193601	0.193601	0.193601	0.193601	0.193601	0.193601	0.193601	0.193601	0.193601	0.193601	0.193601	0.193601	0.193601	0.193601	0.193601	0.193601	0.193601	0.193601	0.193601	0.193601
0.195357	0.195357	0.195357	0.195357	0.195357	0.195357	0.195357	0.195357	0.195357	0.195357	0.195357	0.195357	0.195357	0.195357	0.195357	0.195357	0.195357	0.195357	0.195357	0.195357	0.195357	0.195357	0.195357	0.195357	0.195357	0.195357	0.195357	0.195357	0.195357	0.195357	0.195357	0.195357	0.195357	0.195357	0.195357	0.195357	0.195357	0.195357	0.195357	0.195357	0.195357	0.195357	0.195357	0.195357	0.195357	0.195357	0.195357	0.195357	0.195357	0.195357
0.198276	0.198276	0.198276	0.198276	0.198276	0.198276	0.198276	0.198276	0.198276	0.198276	0.198276	0.198276	0.198276	0.198276	0.198276	0.198276	0.198276	0.198276	0.198276	0.198276	0.198276	0.198276	0.198276	0.198276	0.198276	0.198276	0.198276	0.198276	0.198276	0.198276	0.198276	0.198276	0.198276	0.198276	0.198276	0.198276	0.198276	0.198276	0.198276	0.198276	0.198276	0.198276	0.198276	0.198276	0.198276	0.198276	0.198276	0.198276	0.198276	0.198276
0.202345	0.202345	0.202345	0.202345	0.202345	0.202345	0.202345	0.202345	0.202345	0.202345	0.202345	0.202345	0.202345	0.202345	0.202345	0.202345	0.202345	0.202345	0.202345	0.202345	0.202345	0.202345	0.202345	0.202345	0.202345	0.202345	0.202345	0.202345	0.202345	0.202345	0.202345	0.202345	0.202345	0.202345	0.202345	0.202345	0.202345	0.202345	0.202345	0.202345	0.202345	0.202345	0.202345	0.202345	0.202345	0.202345	0.202345	0.202345	0.202345	0.202345
0.207551	0.207551	0.207551	0.207551	0.207551	0.207551	0.207551	0.207551	0.207551	0.207551	0.207551	0.207551	0.207551	0.207551	0.207551	0.207551	0.207551	0.207551	0.207551	0.207551	0.207551	0.207551	0.207551	0.207551	0.207551	0.207551	0.207551	0.207551	0.207551	0.207551	0.207551	0.207551	0.207551	0.207551	0.207551	0.207551	0.207551	0.207551	0.207551	0.207551	0.207551	0.207551	0.207551	0.207551	0.207551	0.207551	0.207551	0.207551	0.207551	0.207551
0.21387	0.21387	0.21387	0.21387	0.21387	0.21387	0.21387	0.21387	0.21387	0.21387	0.21387	0.21387	0.21387	0.21387	0.21387	0.21387	0.21387	0.21387	0.21387	0.21387	0.21387	0.21387	0.21387	0.21387	0.21387	0.21387	0.21387	0.21387	0.21387	0.21387	0.21387	0.21387	0.21387	0.21387	0.21387	0.21387	0.21387	0.21387	0.21387	0.21387	0.21387	0.21387	0.21387	0.21387	0.21387	0.21387	0.21387	0.21387	0.21387	0.21387
0.22128	0.22128	0.22128	0.22128	0.22128	0.22128	0.22128	0.22128	0.22128	0.22128	0.22128	0.22128	0.22128	0.22128	0.22128	0.22128	0.22128	0.22128	0.22128	0.22128	0.22128	0.22128	0.22128	0.22128	0.22128	0.22128	0.22128	0.22128	0.22128	0.22128	0.22128	0.22128	0.22128	0.22128	0.22128	0.22128	0.22128	0.22128	0.22128	0.22128	0.22128	0.22128	0.22128	0.22128	0.22128	0.22128	0.22128	0.22128	0.22128	0.22128
0.22975	0.22975	0.22975	0.22975	0.22975	0.22975	0.22975	0.22975	0.22975	0.22975	0.22975	0.22975	0.22975	0.22975	0.22975	0.22975	0.22975	0.22975	0.22975	0.22975	0.22975	0.22975	0.22975	0.22975	0.22975	0.22975	0.22975	0.22975	0.22975	0.22975	0.22975	0.22975	0.22975	0.22975	0.22975	0.22975	0.22975	0.22975	0.22975	0.22975	0.22975	0.22975	0.22975	0.22975	0.22975	0.22975	0.22975	0.22975	0.22975	0.22975
0.239247	0.239247	0.239247	0.239247	0.239247	0.239247	0.239247	0.239247	0.239247	0.239247	0.239247	0.239247	0.239247	0.239247	0.239247	0.239247	0.239247	0.239247	0.239247	0.239247	0.239247	0.239247	0.239247	0.239247	0.239247	0.239247	0.239247	0.239247	0.239247	0.239247	0.239247	0.239247	0.239247	0.239247	0.239247	0.239247	0.239247	0.239247	0.239247	0.239247	0.239247	0.239247	0.239247	0.239247	0.239247	0.239247	0.239247	0.239247	0.239247	0.239247
0.249734	0.249734	0.249734	0.249734	0.249734	0.249734	0.249734	0.249734	0.249734	0.249734	0.249734	0.249734	0.249734	0.249734	0.249734	0.249734	0.249734	0.249734	0.249734	0.249734	0.249734	0.249734	0.249734	0.249734	0.249734	0.249734	0.249734	0.249734	0.249734	0.249734	0.249734	0.249734	0.249734	0.249734	0.249734	0.249734	0.249734	0.249734	0.249734	0.249734	0.249734	0.249734	0.249734	0.249734	0.249734	0.249734	0.249734	0.249734	0.249734	0.249734
0.261169	0.261169	0.261169	0.261169	0.261169	0.261169	0.261169	0.261169	0.261169	0.261169	0.261169	0.261169	0.261169	0.261169	0.261169	0.261169	0.261169	0.261169	0.261169	0.261169	0.261169	0.261169	0.261169	0.261169	0.261169	0.261169	0.261169	0.261169	0.261169	0.261169	0.261169	0.261169	0.261169	0.261169	0.261169	0.261169	0.261169	0.261169	0.261169	0.261169	0.261169	0.261169	0.261169	0.261169	0.261169	0.261169	0.261169	0.261169	0.261169	0.261169
0.273507	0.273507	0.273507	0.273507	0.273507	0.273507	0.273507	0.273507	0.273507	0.273507	0.273507	0.273507	0.273507	0.273507	0.273507	0.273507	0.273507	0.273507	0.273507	0.273507	0.273507	0.273507	0.273507	0.273507	0.273507	0.273507	0.273507	0.273507	0.273507	0.273507	0.273507	0.273507	0.273507	0.273507	0.273507	0.273507	0.273507	0.273507	0.273507	0.273507	0.273507	0.273507	0.273507	0.273507	0.273507	0.273507	0.273507	0.273507	0.273507	0.273507
0.2867	0.2867	0.2867	0.2867	0.2867	0.2867	0.2867	0.2867	0.2867	0.2867	0.2867	0.2867	0.2867	0.2867	0.2867	0.2867	0.2867	0.2867	0.2867	0.2867	0.2867	0.2867	0.2867	0.2867	0.2867	0.2867	0.2867	0.2867	0.2867	0.2867	0.2867	0.2867	0.2867	0.2867	0.2867	0.2867	0.2867	0.2867	0.2867	0.2867	0.2867	0.2867	0.2867	0.2867	0.2867	0.2867	0.2867	0.2867	0.2867	0.2867
0.300695	0.300695	0.300695	0.300695	0.300695	0.300695	0.300695	0.300695	0.300695	0.300695	0.300695	0.300695	0.300695	0.300695	0.300695	0.300695	0.300695	0.300695	0.300695	0.300695	0.300695	0.300695	0.300695	0.300695	0.300695	0.300695	0.300695	0.300695	0.300695	0.300695	0.300695	0.300695	0.300695	0.300695	0.300695	0.300695	0.300695	0.300695	0.300695	0.300695	0.300695	0.300695	0.300695	0.300695	0.300695	0.300695	0.300695	0.300695	0.300695	0.300695
0.315437	0.315437	0.315437	0.315437	0.315437	0.315437	0.315437	0.315437	0.315437	0.315437	0.315437	0.315437	0.315437	0.315437	0.315437	0.315437	0.315437	0.315437	0.315437	0.315437	0.315437	0.315437	0.315437	0.315437	0.315437	0.315437	0.315437	0.315437	0.315437	0.315437	0.315437	0.315437	0.315437	0.315437	0.315437	0.315437	0.315437	0.315437	0.315437	0.315437	0.315437	0.315437	0.315437	0.315437	0.315437	0.315437	0.315437	0.315437	0.315437	0.315437
0.330868	0.330868	0.330868	0.330868	0.330868	0.330868	0.330868	0.330868	0.330868	0.330868	0.330868	0.330868	0.330868	0.330868	0.330868	0.330868	0.330868	0.330868	0.330868	0.330868	0.330868	0.330868	0.330868	0.330868	0.330868	0.330868	0.330868	0.330868	0.330868	0.330868	0.330868	0.330868	0.330868	0.330868	0.330868	0.330868	0.330868	0.330868	0.330868	0.330868	0.330868	0.330868	0.330868	0.330868	0.330868	0.330868	0.330868	0.330868	0.330868	0.330868
0.346926	0.346926	0.346926	0.346926	0.346926	0.346926	0.346926	0.346926	0.346926	0.346926	0.346926	0.346926	0.346926	0.346926	0.346926	0.346926	0.346926	0.346926	0.346926	0.346926	0.346926	0.346926	0.346926	0.346926	0.346926	0.346926	0.346926	0.346926	0.346926	0.346926	0.346926	0.346926	0.346926	0.346926	0.346926	0.346926	0.346926	0.346926	0.346926	0.346926	0.346926	0.346926	0.346926	0.346926	0.346926	0.346926	0.346926	0.346926	0.346926	0.346926
0.36355	0.36355	0.36355	0.36355	0.36355	0.36355	0.36355	0.36355	0.36355	0.36355	0.36355	0.36355	0.36355	0.36355	0.36355	0.36355	0.36355	0.36355	0.36355	0.36355	0.36355	0.36355	0.36355	0.36355	0.36355	0.36355	0.36355	0.36355	0.36355	0.36355	0.36355	0.36355	0.36355	0.36355	0.36355	0.36355	0.36355	0.36355	0.36355	0.36355	0.36355	0.36355	0.36355	0.36355	0.36355	0.36355	0.36355	0.36355	0.36355	0.36355
0.380673	0.380673	0.380673	0.380673	0.380673	0.380673	0.380673	0.380673	0.380673	0.380673	0.380673	0.380673	0.380673	0.380673	0.380673	0.380673	0.380673	0.380673	0.380673	0.380673	0.380673	0.380673	0.380673	0.380673	0.380673	0.380673	0.380673	0.380673	0.380673	0.380673	0.380673	0.380673	0.380673	0.380673	0.380673	0.380673	0.380673	0.380673	0.380673	0.380673	0.380673	0.380673	0.380673	0.380673	0.380673	0.380673	0.380673	0.380673	0.380673	0.380673
0.398227	0.398227	0.398227	0.398227	0.398227	0.398227	0.398227	0.398227	0.398227	0.398227	0.398227	0.398227	0.398227	0.398227	0.398227	0.398227	0.398227	0.398227	0.398227	0.398227	0.398227	0.398227	0.398227	0.398227	0.398227	0.398227	0.398227	0.398227	0.398227	0.398227	0.398227	0.398227	0.398227	0.398227	0.398227	0.398227	0.398227	0.398227	0.398227	0.398227	0.398227	0.398227	0.398227	0.398227	0.398227	0.398227	0.398227	0.398227	0.398227	0.398227
0.416143	0.416143	0.416143	0.416143	0.416143	0.416143	0.416143	0.416143	0.416143	0.416143	0.416143	0.416143	0.416143	0.416143	0.416143	0.416143	0.416143	0.416143	0.416143	0.416143	0.416143	0.416143	0.416143	0.416143	0.416143	0.416143	0.416143	0.416143	0.416143	0.416143	0.416143	0.416143	0.416143	0.416143	0.416143	0.416143	0.416143	0.416143	0.416143	0.416143	0.416143	0.416143	0.416143	0.416143	0.416143	0.416143	0.416143	0.416143	0.416143	0.416143
0.434351	0.434351	0.434351	0.434351	0.434351	0.434351	0.434351	0.434351	0.434351	0.434351	0.434351	0.434351	0.434351	0.434351	0.434351	0.434351	0.434351	0.434351	0.434351	0.434351	0.434351	0.434351	0.434351	0.434351	0.434351	0.434351	0.434351	0.434351	0.434351	0.434351	0.434351	0.434351	0.434351	0.434351	0.434351	0.434351	0.434351	0.434351	0.434351	0.434351	0.434351	0.434351	0.434351	0.434351	0.434351	0.434351	0.434351	0.434351	0.434351	0.434351
0.452778	0.452778	0.452778	0.452778	0.452778	0.452778	0.452778	0.452778	0.452778	0.452778	0.452778	0.452778	0.452778	0.452778	0.452778	0.452778	0.452778	0.452778	0.452778	0.452778	0.452778	0.452778	0.452778	0.452778	0.452778	0.452778	0.452778	0.452778	0.452778	0.452778	0.452778	0.452778	0.452778	0.452778	0.452778	0.452778	0.452778	0.452778	0.452778	0.452778	0.452778	0.452778	0.452778	0.452778	0.452778	0.452778	0.452778	0.452778	0.452778	0.452778
0.471352	0.471352	0.471352	0.471352	0.471352	0.471352	0.471352	0.471352	0.471352	0.471352	0.471352	0.471352	0.471352	0.471352	0.471352	0.471352	0.471352	0.471352	0.471352	0.471352	0.471352	0.471352	0.471352	0.471352	0.471352	0.471352	0.471352	0.471352	0.471352	0.471352	0.471352	0.471352	0.471352	0.471352	0.471352	0.471352	0.471352	0.471352	0.471352	0.471352	0.471352	0.471352	0.471352	0.471352	0.471352	0.471352	0.471352	0.471352	0.471352	0.471352
0.49	0.49	0.49	0.49	0.49	0.49	0.49	0.49	0.49	0.49	0.49	0.49	0.49	0.49	0.49	0.49	0.49	0.49	0.49	0.49	0.49	0.49	0.49	0.49	0.49	0.49	0.49	0.49	0.49	0.49	0.49	0.49	0.49	0.49	0.49	0.49	0.49	0.49	0.49	0.49	0.49	0.49	0.49	0.49	0.49	0.49	0.49	0.49	0.49	0.49
[truncated: 51 more columns]
