# Supplementary material for: Dirac equation for photons in a fibre: Origin of polarisation
Source: Heliyon. 2024 Mar 21;10(7):e28367. doi: 10.1016/j.heliyon.2024.e28367 (PMC11004707; doi:10.1016/j.heliyon.2024.e28367)
Supplement: MMC 6 — Data1 corresponds to the numerical data of calculated Stokes parameters for Fig. 6. Stokes parameters of S0, S1, S2, and S3, are shown in the corresponding worksheets. S3 against S1 and S2 are shown in Fig. 6 (A). S0 against S1 and S2 are shown in Fig. 6 (C). [file mmc6.xls]

## Sheet: S0
0.09	0.09	0.09	0.09	0.09	0.09	0.09	0.09	0.09	0.09	0.09	0.09	0.09	0.09	0.09	0.09	0.09	0.09	0.09	0.09	0.09	0.09	0.09	0.09	0.09	0.09	0.09	0.09	0.09	0.09	0.09	0.09	0.09	0.09	0.09	0.09	0.09	0.09	0.09	0.09	0.09	0.09	0.09	0.09	0.09	0.09	0.09	0.09	0.09	0.09
0.11058	0.11058	0.11058	0.11058	0.11058	0.11058	0.11058	0.11058	0.11058	0.11058	0.11058	0.11058	0.11058	0.11058	0.11058	0.11058	0.11058	0.11058	0.11058	0.11058	0.11058	0.11058	0.11058	0.11058	0.11058	0.11058	0.11058	0.11058	0.11058	0.11058	0.11058	0.11058	0.11058	0.11058	0.11058	0.11058	0.11058	0.11058	0.11058	0.11058	0.11058	0.11058	0.11058	0.11058	0.11058	0.11058	0.11058	0.11058	0.11058	0.11058
0.134919	0.134919	0.134919	0.134919	0.134919	0.134919	0.134919	0.134919	0.134919	0.134919	0.134919	0.134919	0.134919	0.134919	0.134919	0.134919	0.134919	0.134919	0.134919	0.134919	0.134919	0.134919	0.134919	0.134919	0.134919	0.134919	0.134919	0.134919	0.134919	0.134919	0.134919	0.134919	0.134919	0.134919	0.134919	0.134919	0.134919	0.134919	0.134919	0.134919	0.134919	0.134919	0.134919	0.134919	0.134919	0.134919	0.134919	0.134919	0.134919	0.134919
0.162854	0.162854	0.162854	0.162854	0.162854	0.162854	0.162854	0.162854	0.162854	0.162854	0.162854	0.162854	0.162854	0.162854	0.162854	0.162854	0.162854	0.162854	0.162854	0.162854	0.162854	0.162854	0.162854	0.162854	0.162854	0.162854	0.162854	0.162854	0.162854	0.162854	0.162854	0.162854	0.162854	0.162854	0.162854	0.162854	0.162854	0.162854	0.162854	0.162854	0.162854	0.162854	0.162854	0.162854	0.162854	0.162854	0.162854	0.162854	0.162854	0.162854
0.194162	0.194162	0.194162	0.194162	0.194162	0.194162	0.194162	0.194162	0.194162	0.194162	0.194162	0.194162	0.194162	0.194162	0.194162	0.194162	0.194162	0.194162	0.194162	0.194162	0.194162	0.194162	0.194162	0.194162	0.194162	0.194162	0.194162	0.194162	0.194162	0.194162	0.194162	0.194162	0.194162	0.194162	0.194162	0.194162	0.194162	0.194162	0.194162	0.194162	0.194162	0.194162	0.194162	0.194162	0.194162	0.194162	0.194162	0.194162	0.194162	0.194162
0.228564	0.228564	0.228564	0.228564	0.228564	0.228564	0.228564	0.228564	0.228564	0.228564	0.228564	0.228564	0.228564	0.228564	0.228564	0.228564	0.228564	0.228564	0.228564	0.228564	0.228564	0.228564	0.228564	0.228564	0.228564	0.228564	0.228564	0.228564	0.228564	0.228564	0.228564	0.228564	0.228564	0.228564	0.228564	0.228564	0.228564	0.228564	0.228564	0.228564	0.228564	0.228564	0.228564	0.228564	0.228564	0.228564	0.228564	0.228564	0.228564	0.228564
0.26573	0.26573	0.26573	0.26573	0.26573	0.26573	0.26573	0.26573	0.26573	0.26573	0.26573	0.26573	0.26573	0.26573	0.26573	0.26573	0.26573	0.26573	0.26573	0.26573	0.26573	0.26573	0.26573	0.26573	0.26573	0.26573	0.26573	0.26573	0.26573	0.26573	0.26573	0.26573	0.26573	0.26573	0.26573	0.26573	0.26573	0.26573	0.26573	0.26573	0.26573	0.26573	0.26573	0.26573	0.26573	0.26573	0.26573	0.26573	0.26573	0.26573
0.305281	0.305281	0.305281	0.305281	0.305281	0.305281	0.305281	0.305281	0.305281	0.305281	0.305281	0.305281	0.305281	0.305281	0.305281	0.305281	0.305281	0.305281	0.305281	0.305281	0.305281	0.305281	0.305281	0.305281	0.305281	0.305281	0.305281	0.305281	0.305281	0.305281	0.305281	0.305281	0.305281	0.305281	0.305281	0.305281	0.305281	0.305281	0.305281	0.305281	0.305281	0.305281	0.305281	0.305281	0.305281	0.305281	0.305281	0.305281	0.305281	0.305281
0.346796	0.346796	0.346796	0.346796	0.346796	0.346796	0.346796	0.346796	0.346796	0.346796	0.346796	0.346796	0.346796	0.346796	0.346796	0.346796	0.346796	0.346796	0.346796	0.346796	0.346796	0.346796	0.346796	0.346796	0.346796	0.346796	0.346796	0.346796	0.346796	0.346796	0.346796	0.346796	0.346796	0.346796	0.346796	0.346796	0.346796	0.346796	0.346796	0.346796	0.346796	0.346796	0.346796	0.346796	0.346796	0.346796	0.346796	0.346796	0.346796	0.346796
0.389817	0.389817	0.389817	0.389817	0.389817	0.389817	0.389817	0.389817	0.389817	0.389817	0.389817	0.389817	0.389817	0.389817	0.389817	0.389817	0.389817	0.389817	0.389817	0.389817	0.389817	0.389817	0.389817	0.389817	0.389817	0.389817	0.389817	0.389817	0.389817	0.389817	0.389817	0.389817	0.389817	0.389817	0.389817	0.389817	0.389817	0.389817	0.389817	0.389817	0.389817	0.389817	0.389817	0.389817	0.389817	0.389817	0.389817	0.389817	0.389817	0.389817
0.433854	0.433854	0.433854	0.433854	0.433854	0.433854	0.433854	0.433854	0.433854	0.433854	0.433854	0.433854	0.433854	0.433854	0.433854	0.433854	0.433854	0.433854	0.433854	0.433854	0.433854	0.433854	0.433854	0.433854	0.433854	0.433854	0.433854	0.433854	0.433854	0.433854	0.433854	0.433854	0.433854	0.433854	0.433854	0.433854	0.433854	0.433854	0.433854	0.433854	0.433854	0.433854	0.433854	0.433854	0.433854	0.433854	0.433854	0.433854	0.433854	0.433854
0.478397	0.478397	0.478397	0.478397	0.478397	0.478397	0.478397	0.478397	0.478397	0.478397	0.478397	0.478397	0.478397	0.478397	0.478397	0.478397	0.478397	0.478397	0.478397	0.478397	0.478397	0.478397	0.478397	0.478397	0.478397	0.478397	0.478397	0.478397	0.478397	0.478397	0.478397	0.478397	0.478397	0.478397	0.478397	0.478397	0.478397	0.478397	0.478397	0.478397	0.478397	0.478397	0.478397	0.478397	0.478397	0.478397	0.478397	0.478397	0.478397	0.478397
0.522916	0.522916	0.522916	0.522916	0.522916	0.522916	0.522916	0.522916	0.522916	0.522916	0.522916	0.522916	0.522916	0.522916	0.522916	0.522916	0.522916	0.522916	0.522916	0.522916	0.522916	0.522916	0.522916	0.522916	0.522916	0.522916	0.522916	0.522916	0.522916	0.522916	0.522916	0.522916	0.522916	0.522916	0.522916	0.522916	0.522916	0.522916	0.522916	0.522916	0.522916	0.522916	0.522916	0.522916	0.522916	0.522916	0.522916	0.522916	0.522916	0.522916
0.566876	0.566876	0.566876	0.566876	0.566876	0.566876	0.566876	0.566876	0.566876	0.566876	0.566876	0.566876	0.566876	0.566876	0.566876	0.566876	0.566876	0.566876	0.566876	0.566876	0.566876	0.566876	0.566876	0.566876	0.566876	0.566876	0.566876	0.566876	0.566876	0.566876	0.566876	0.566876	0.566876	0.566876	0.566876	0.566876	0.566876	0.566876	0.566876	0.566876	0.566876	0.566876	0.566876	0.566876	0.566876	0.566876	0.566876	0.566876	0.566876	0.566876
0.609739	0.609739	0.609739	0.609739	0.609739	0.609739	0.609739	0.609739	0.609739	0.609739	0.609739	0.609739	0.609739	0.609739	0.609739	0.609739	0.609739	0.609739	0.609739	0.609739	0.609739	0.609739	0.609739	0.609739	0.609739	0.609739	0.609739	0.609739	0.609739	0.609739	0.609739	0.609739	0.609739	0.609739	0.609739	0.609739	0.609739	0.609739	0.609739	0.609739	0.609739	0.609739	0.609739	0.609739	0.609739	0.609739	0.609739	0.609739	0.609739	0.609739
0.650975	0.650975	0.650975	0.650975	0.650975	0.650975	0.650975	0.650975	0.650975	0.650975	0.650975	0.650975	0.650975	0.650975	0.650975	0.650975	0.650975	0.650975	0.650975	0.650975	0.650975	0.650975	0.650975	0.650975	0.650975	0.650975	0.650975	0.650975	0.650975	0.650975	0.650975	0.650975	0.650975	0.650975	0.650975	0.650975	0.650975	0.650975	0.650975	0.650975	0.650975	0.650975	0.650975	0.650975	0.650975	0.650975	0.650975	0.650975	0.650975	0.650975
0.690069	0.690069	0.690069	0.690069	0.690069	0.690069	0.690069	0.690069	0.690069	0.690069	0.690069	0.690069	0.690069	0.690069	0.690069	0.690069	0.690069	0.690069	0.690069	0.690069	0.690069	0.690069	0.690069	0.690069	0.690069	0.690069	0.690069	0.690069	0.690069	0.690069	0.690069	0.690069	0.690069	0.690069	0.690069	0.690069	0.690069	0.690069	0.690069	0.690069	0.690069	0.690069	0.690069	0.690069	0.690069	0.690069	0.690069	0.690069	0.690069	0.690069
0.726527	0.726527	0.726527	0.726527	0.726527	0.726527	0.726527	0.726527	0.726527	0.726527	0.726527	0.726527	0.726527	0.726527	0.726527	0.726527	0.726527	0.726527	0.726527	0.726527	0.726527	0.726527	0.726527	0.726527	0.726527	0.726527	0.726527	0.726527	0.726527	0.726527	0.726527	0.726527	0.726527	0.726527	0.726527	0.726527	0.726527	0.726527	0.726527	0.726527	0.726527	0.726527	0.726527	0.726527	0.726527	0.726527	0.726527	0.726527	0.726527	0.726527
0.759889	0.759889	0.759889	0.759889	0.759889	0.759889	0.759889	0.759889	0.759889	0.759889	0.759889	0.759889	0.759889	0.759889	0.759889	0.759889	0.759889	0.759889	0.759889	0.759889	0.759889	0.759889	0.759889	0.759889	0.759889	0.759889	0.759889	0.759889	0.759889	0.759889	0.759889	0.759889	0.759889	0.759889	0.759889	0.759889	0.759889	0.759889	0.759889	0.759889	0.759889	0.759889	0.759889	0.759889	0.759889	0.759889	0.759889	0.759889	0.759889	0.759889
0.789727	0.789727	0.789727	0.789727	0.789727	0.789727	0.789727	0.789727	0.789727	0.789727	0.789727	0.789727	0.789727	0.789727	0.789727	0.789727	0.789727	0.789727	0.789727	0.789727	0.789727	0.789727	0.789727	0.789727	0.789727	0.789727	0.789727	0.789727	0.789727	0.789727	0.789727	0.789727	0.789727	0.789727	0.789727	0.789727	0.789727	0.789727	0.789727	0.789727	0.789727	0.789727	0.789727	0.789727	0.789727	0.789727	0.789727	0.789727	0.789727	0.789727
0.815659	0.815659	0.815659	0.815659	0.815659	0.815659	0.815659	0.815659	0.815659	0.815659	0.815659	0.815659	0.815659	0.815659	0.815659	0.815659	0.815659	0.815659	0.815659	0.815659	0.815659	0.815659	0.815659	0.815659	0.815659	0.815659	0.815659	0.815659	0.815659	0.815659	0.815659	0.815659	0.815659	0.815659	0.815659	0.815659	0.815659	0.815659	0.815659	0.815659	0.815659	0.815659	0.815659	0.815659	0.815659	0.815659	0.815659	0.815659	0.815659	0.815659
0.83735	0.83735	0.83735	0.83735	0.83735	0.83735	0.83735	0.83735	0.83735	0.83735	0.83735	0.83735	0.83735	0.83735	0.83735	0.83735	0.83735	0.83735	0.83735	0.83735	0.83735	0.83735	0.83735	0.83735	0.83735	0.83735	0.83735	0.83735	0.83735	0.83735	0.83735	0.83735	0.83735	0.83735	0.83735	0.83735	0.83735	0.83735	0.83735	0.83735	0.83735	0.83735	0.83735	0.83735	0.83735	0.83735	0.83735	0.83735	0.83735	0.83735
0.85452	0.85452	0.85452	0.85452	0.85452	0.85452	0.85452	0.85452	0.85452	0.85452	0.85452	0.85452	0.85452	0.85452	0.85452	0.85452	0.85452	0.85452	0.85452	0.85452	0.85452	0.85452	0.85452	0.85452	0.85452	0.85452	0.85452	0.85452	0.85452	0.85452	0.85452	0.85452	0.85452	0.85452	0.85452	0.85452	0.85452	0.85452	0.85452	0.85452	0.85452	0.85452	0.85452	0.85452	0.85452	0.85452	0.85452	0.85452	0.85452	0.85452
0.866946	0.866946	0.866946	0.866946	0.866946	0.866946	0.866946	0.866946	0.866946	0.866946	0.866946	0.866946	0.866946	0.866946	0.866946	0.866946	0.866946	0.866946	0.866946	0.866946	0.866946	0.866946	0.866946	0.866946	0.866946	0.866946	0.866946	0.866946	0.866946	0.866946	0.866946	0.866946	0.866946	0.866946	0.866946	0.866946	0.866946	0.866946	0.866946	0.866946	0.866946	0.866946	0.866946	0.866946	0.866946	0.866946	0.866946	0.866946	0.866946	0.866946
0.874467	0.874467	0.874467	0.874467	0.874467	0.874467	0.874467	0.874467	0.874467	0.874467	0.874467	0.874467	0.874467	0.874467	0.874467	0.874467	0.874467	0.874467	0.874467	0.874467	0.874467	0.874467	0.874467	0.874467	0.874467	0.874467	0.874467	0.874467	0.874467	0.874467	0.874467	0.874467	0.874467	0.874467	0.874467	0.874467	0.874467	0.874467	0.874467	0.874467	0.874467	0.874467	0.874467	0.874467	0.874467	0.874467	0.874467	0.874467	0.874467	0.874467
0.876985	0.876985	0.876985	0.876985	0.876985	0.876985	0.876985	0.876985	0.876985	0.876985	0.876985	0.876985	0.876985	0.876985	0.876985	0.876985	0.876985	0.876985	0.876985	0.876985	0.876985	0.876985	0.876985	0.876985	0.876985	0.876985	0.876985	0.876985	0.876985	0.876985	0.876985	0.876985	0.876985	0.876985	0.876985	0.876985	0.876985	0.876985	0.876985	0.876985	0.876985	0.876985	0.876985	0.876985	0.876985	0.876985	0.876985	0.876985	0.876985	0.876985
0.874467	0.874467	0.874467	0.874467	0.874467	0.874467	0.874467	0.874467	0.874467	0.874467	0.874467	0.874467	0.874467	0.874467	0.874467	0.874467	0.874467	0.874467	0.874467	0.874467	0.874467	0.874467	0.874467	0.874467	0.874467	0.874467	0.874467	0.874467	0.874467	0.874467	0.874467	0.874467	0.874467	0.874467	0.874467	0.874467	0.874467	0.874467	0.874467	0.874467	0.874467	0.874467	0.874467	0.874467	0.874467	0.874467	0.874467	0.874467	0.874467	0.874467
0.866946	0.866946	0.866946	0.866946	0.866946	0.866946	0.866946	0.866946	0.866946	0.866946	0.866946	0.866946	0.866946	0.866946	0.866946	0.866946	0.866946	0.866946	0.866946	0.866946	0.866946	0.866946	0.866946	0.866946	0.866946	0.866946	0.866946	0.866946	0.866946	0.866946	0.866946	0.866946	0.866946	0.866946	0.866946	0.866946	0.866946	0.866946	0.866946	0.866946	0.866946	0.866946	0.866946	0.866946	0.866946	0.866946	0.866946	0.866946	0.866946	0.866946
0.85452	0.85452	0.85452	0.85452	0.85452	0.85452	0.85452	0.85452	0.85452	0.85452	0.85452	0.85452	0.85452	0.85452	0.85452	0.85452	0.85452	0.85452	0.85452	0.85452	0.85452	0.85452	0.85452	0.85452	0.85452	0.85452	0.85452	0.85452	0.85452	0.85452	0.85452	0.85452	0.85452	0.85452	0.85452	0.85452	0.85452	0.85452	0.85452	0.85452	0.85452	0.85452	0.85452	0.85452	0.85452	0.85452	0.85452	0.85452	0.85452	0.85452
0.83735	0.83735	0.83735	0.83735	0.83735	0.83735	0.83735	0.83735	0.83735	0.83735	0.83735	0.83735	0.83735	0.83735	0.83735	0.83735	0.83735	0.83735	0.83735	0.83735	0.83735	0.83735	0.83735	0.83735	0.83735	0.83735	0.83735	0.83735	0.83735	0.83735	0.83735	0.83735	0.83735	0.83735	0.83735	0.83735	0.83735	0.83735	0.83735	0.83735	0.83735	0.83735	0.83735	0.83735	0.83735	0.83735	0.83735	0.83735	0.83735	0.83735
0.815659	0.815659	0.815659	0.815659	0.815659	0.815659	0.815659	0.815659	0.815659	0.815659	0.815659	0.815659	0.815659	0.815659	0.815659	0.815659	0.815659	0.815659	0.815659	0.815659	0.815659	0.815659	0.815659	0.815659	0.815659	0.815659	0.815659	0.815659	0.815659	0.815659	0.815659	0.815659	0.815659	0.815659	0.815659	0.815659	0.815659	0.815659	0.815659	0.815659	0.815659	0.815659	0.815659	0.815659	0.815659	0.815659	0.815659	0.815659	0.815659	0.815659
0.789727	0.789727	0.789727	0.789727	0.789727	0.789727	0.789727	0.789727	0.789727	0.789727	0.789727	0.789727	0.789727	0.789727	0.789727	0.789727	0.789727	0.789727	0.789727	0.789727	0.789727	0.789727	0.789727	0.789727	0.789727	0.789727	0.789727	0.789727	0.789727	0.789727	0.789727	0.789727	0.789727	0.789727	0.789727	0.789727	0.789727	0.789727	0.789727	0.789727	0.789727	0.789727	0.789727	0.789727	0.789727	0.789727	0.789727	0.789727	0.789727	0.789727
0.759889	0.759889	0.759889	0.759889	0.759889	0.759889	0.759889	0.759889	0.759889	0.759889	0.759889	0.759889	0.759889	0.759889	0.759889	0.759889	0.759889	0.759889	0.759889	0.759889	0.759889	0.759889	0.759889	0.759889	0.759889	0.759889	0.759889	0.759889	0.759889	0.759889	0.759889	0.759889	0.759889	0.759889	0.759889	0.759889	0.759889	0.759889	0.759889	0.759889	0.759889	0.759889	0.759889	0.759889	0.759889	0.759889	0.759889	0.759889	0.759889	0.759889
0.726527	0.726527	0.726527	0.726527	0.726527	0.726527	0.726527	0.726527	0.726527	0.726527	0.726527	0.726527	0.726527	0.726527	0.726527	0.726527	0.726527	0.726527	0.726527	0.726527	0.726527	0.726527	0.726527	0.726527	0.726527	0.726527	0.726527	0.726527	0.726527	0.726527	0.726527	0.726527	0.726527	0.726527	0.726527	0.726527	0.726527	0.726527	0.726527	0.726527	0.726527	0.726527	0.726527	0.726527	0.726527	0.726527	0.726527	0.726527	0.726527	0.726527
0.690069	0.690069	0.690069	0.690069	0.690069	0.690069	0.690069	0.690069	0.690069	0.690069	0.690069	0.690069	0.690069	0.690069	0.690069	0.690069	0.690069	0.690069	0.690069	0.690069	0.690069	0.690069	0.690069	0.690069	0.690069	0.690069	0.690069	0.690069	0.690069	0.690069	0.690069	0.690069	0.690069	0.690069	0.690069	0.690069	0.690069	0.690069	0.690069	0.690069	0.690069	0.690069	0.690069	0.690069	0.690069	0.690069	0.690069	0.690069	0.690069	0.690069
0.650975	0.650975	0.650975	0.650975	0.650975	0.650975	0.650975	0.650975	0.650975	0.650975	0.650975	0.650975	0.650975	0.650975	0.650975	0.650975	0.650975	0.650975	0.650975	0.650975	0.650975	0.650975	0.650975	0.650975	0.650975	0.650975	0.650975	0.650975	0.650975	0.650975	0.650975	0.650975	0.650975	0.650975	0.650975	0.650975	0.650975	0.650975	0.650975	0.650975	0.650975	0.650975	0.650975	0.650975	0.650975	0.650975	0.650975	0.650975	0.650975	0.650975
0.609739	0.609739	0.609739	0.609739	0.609739	0.609739	0.609739	0.609739	0.609739	0.609739	0.609739	0.609739	0.609739	0.609739	0.609739	0.609739	0.609739	0.609739	0.609739	0.609739	0.609739	0.609739	0.609739	0.609739	0.609739	0.609739	0.609739	0.609739	0.609739	0.609739	0.609739	0.609739	0.609739	0.609739	0.609739	0.609739	0.609739	0.609739	0.609739	0.609739	0.609739	0.609739	0.609739	0.609739	0.609739	0.609739	0.609739	0.609739	0.609739	0.609739
0.566876	0.566876	0.566876	0.566876	0.566876	0.566876	0.566876	0.566876	0.566876	0.566876	0.566876	0.566876	0.566876	0.566876	0.566876	0.566876	0.566876	0.566876	0.566876	0.566876	0.566876	0.566876	0.566876	0.566876	0.566876	0.566876	0.566876	0.566876	0.566876	0.566876	0.566876	0.566876	0.566876	0.566876	0.566876	0.566876	0.566876	0.566876	0.566876	0.566876	0.566876	0.566876	0.566876	0.566876	0.566876	0.566876	0.566876	0.566876	0.566876	0.566876
0.522916	0.522916	0.522916	0.522916	0.522916	0.522916	0.522916	0.522916	0.522916	0.522916	0.522916	0.522916	0.522916	0.522916	0.522916	0.522916	0.522916	0.522916	0.522916	0.522916	0.522916	0.522916	0.522916	0.522916	0.522916	0.522916	0.522916	0.522916	0.522916	0.522916	0.522916	0.522916	0.522916	0.522916	0.522916	0.522916	0.522916	0.522916	0.522916	0.522916	0.522916	0.522916	0.522916	0.522916	0.522916	0.522916	0.522916	0.522916	0.522916	0.522916
0.478397	0.478397	0.478397	0.478397	0.478397	0.478397	0.478397	0.478397	0.478397	0.478397	0.478397	0.478397	0.478397	0.478397	0.478397	0.478397	0.478397	0.478397	0.478397	0.478397	0.478397	0.478397	0.478397	0.478397	0.478397	0.478397	0.478397	0.478397	0.478397	0.478397	0.478397	0.478397	0.478397	0.478397	0.478397	0.478397	0.478397	0.478397	0.478397	0.478397	0.478397	0.478397	0.478397	0.478397	0.478397	0.478397	0.478397	0.478397	0.478397	0.478397
0.433854	0.433854	0.433854	0.433854	0.433854	0.433854	0.433854	0.433854	0.433854	0.433854	0.433854	0.433854	0.433854	0.433854	0.433854	0.433854	0.433854	0.433854	0.433854	0.433854	0.433854	0.433854	0.433854	0.433854	0.433854	0.433854	0.433854	0.433854	0.433854	0.433854	0.433854	0.433854	0.433854	0.433854	0.433854	0.433854	0.433854	0.433854	0.433854	0.433854	0.433854	0.433854	0.433854	0.433854	0.433854	0.433854	0.433854	0.433854	0.433854	0.433854
0.389817	0.389817	0.389817	0.389817	0.389817	0.389817	0.389817	0.389817	0.389817	0.389817	0.389817	0.389817	0.389817	0.389817	0.389817	0.389817	0.389817	0.389817	0.389817	0.389817	0.389817	0.389817	0.389817	0.389817	0.389817	0.389817	0.389817	0.389817	0.389817	0.389817	0.389817	0.389817	0.389817	0.389817	0.389817	0.389817	0.389817	0.389817	0.389817	0.389817	0.389817	0.389817	0.389817	0.389817	0.389817	0.389817	0.389817	0.389817	0.389817	0.389817
0.346796	0.346796	0.346796	0.346796	0.346796	0.346796	0.346796	0.346796	0.346796	0.346796	0.346796	0.346796	0.346796	0.346796	0.346796	0.346796	0.346796	0.346796	0.346796	0.346796	0.346796	0.346796	0.346796	0.346796	0.346796	0.346796	0.346796	0.346796	0.346796	0.346796	0.346796	0.346796	0.346796	0.346796	0.346796	0.346796	0.346796	0.346796	0.346796	0.346796	0.346796	0.346796	0.346796	0.346796	0.346796	0.346796	0.346796	0.346796	0.346796	0.346796
0.305281	0.305281	0.305281	0.305281	0.305281	0.305281	0.305281	0.305281	0.305281	0.305281	0.305281	0.305281	0.305281	0.305281	0.305281	0.305281	0.305281	0.305281	0.305281	0.305281	0.305281	0.305281	0.305281	0.305281	0.305281	0.305281	0.305281	0.305281	0.305281	0.305281	0.305281	0.305281	0.305281	0.305281	0.305281	0.305281	0.305281	0.305281	0.305281	0.305281	0.305281	0.305281	0.305281	0.305281	0.305281	0.305281	0.305281	0.305281	0.305281	0.305281
0.26573	0.26573	0.26573	0.26573	0.26573	0.26573	0.26573	0.26573	0.26573	0.26573	0.26573	0.26573	0.26573	0.26573	0.26573	0.26573	0.26573	0.26573	0.26573	0.26573	0.26573	0.26573	0.26573	0.26573	0.26573	0.26573	0.26573	0.26573	0.26573	0.26573	0.26573	0.26573	0.26573	0.26573	0.26573	0.26573	0.26573	0.26573	0.26573	0.26573	0.26573	0.26573	0.26573	0.26573	0.26573	0.26573	0.26573	0.26573	0.26573	0.26573
0.228564	0.228564	0.228564	0.228564	0.228564	0.228564	0.228564	0.228564	0.228564	0.228564	0.228564	0.228564	0.228564	0.228564	0.228564	0.228564	0.228564	0.228564	0.228564	0.228564	0.228564	0.228564	0.228564	0.228564	0.228564	0.228564	0.228564	0.228564	0.228564	0.228564	0.228564	0.228564	0.228564	0.228564	0.228564	0.228564	0.228564	0.228564	0.228564	0.228564	0.228564	0.228564	0.228564	0.228564	0.228564	0.228564	0.228564	0.228564	0.228564	0.228564
0.194162	0.194162	0.194162	0.194162	0.194162	0.194162	0.194162	0.194162	0.194162	0.194162	0.194162	0.194162	0.194162	0.194162	0.194162	0.194162	0.194162	0.194162	0.194162	0.194162	0.194162	0.194162	0.194162	0.194162	0.194162	0.194162	0.194162	0.194162	0.194162	0.194162	0.194162	0.194162	0.194162	0.194162	0.194162	0.194162	0.194162	0.194162	0.194162	0.194162	0.194162	0.194162	0.194162	0.194162	0.194162	0.194162	0.194162	0.194162	0.194162	0.194162
0.162854	0.162854	0.162854	0.162854	0.162854	0.162854	0.162854	0.162854	0.162854	0.162854	0.162854	0.162854	0.162854	0.162854	0.162854	0.162854	0.162854	0.162854	0.162854	0.162854	0.162854	0.162854	0.162854	0.162854	0.162854	0.162854	0.162854	0.162854	0.162854	0.162854	0.162854	0.162854	0.162854	0.162854	0.162854	0.162854	0.162854	0.162854	0.162854	0.162854	0.162854	0.162854	0.162854	0.162854	0.162854	0.162854	0.162854	0.162854	0.162854	0.162854
0.134919	0.134919	0.134919	0.134919	0.134919	0.134919	0.134919	0.134919	0.134919	0.134919	0.134919	0.134919	0.134919	0.134919	0.134919	0.134919	0.134919	0.134919	0.134919	0.134919	0.134919	0.134919	0.134919	0.134919	0.134919	0.134919	0.134919	0.134919	0.134919	0.134919	0.134919	0.134919	0.134919	0.134919	0.134919	0.134919	0.134919	0.134919	0.134919	0.134919	0.134919	0.134919	0.134919	0.134919	0.134919	0.134919	0.134919	0.134919	0.134919	0.134919
0.11058	0.11058	0.11058	0.11058	0.11058	0.11058	0.11058	0.11058	0.11058	0.11058	0.11058	0.11058	0.11058	0.11058	0.11058	0.11058	0.11058	0.11058	0.11058	0.11058	0.11058	0.11058	0.11058	0.11058	0.11058	0.11058	0.11058	0.11058	0.11058	0.11058	0.11058	0.11058	0.11058	0.11058	0.11058	0.11058	0.11058	0.11058	0.11058	0.11058	0.11058	0.11058	0.11058	0.11058	0.11058	0.11058	0.11058	0.11058	0.11058	0.11058
0.09	0.09	0.09	0.09	0.09	0.09	0.09	0.09	0.09	0.09	0.09	0.09	0.09	0.09	0.09	0.09	0.09	0.09	0.09	0.09	0.09	0.09	0.09	0.09	0.09	0.09	0.09	0.09	0.09	0.09	0.09	0.09	0.09	0.09	0.09	0.09	0.09	0.09	0.09	0.09	0.09	0.09	0.09	0.09	0.09	0.09	0.09	0.09	0.09	0.09
0.0732841	0.0732841	0.0732841	0.0732841	0.0732841	0.0732841	0.0732841	0.0732841	0.0732841	0.0732841	0.0732841	0.0732841	0.0732841	0.0732841	0.0732841	0.0732841	0.0732841	0.0732841	0.0732841	0.0732841	0.0732841	0.0732841	0.0732841	0.0732841	0.0732841	0.0732841	0.0732841	0.0732841	0.0732841	0.0732841	0.0732841	0.0732841	0.0732841	0.0732841	0.0732841	0.0732841	0.0732841	0.0732841	0.0732841	0.0732841	0.0732841	0.0732841	0.0732841	0.0732841	0.0732841	0.0732841	0.0732841	0.0732841	0.0732841	0.0732841
0.0604751	0.0604751	0.0604751	0.0604751	0.0604751	0.0604751	0.0604751	0.0604751	0.0604751	0.0604751	0.0604751	0.0604751	0.0604751	0.0604751	0.0604751	0.0604751	0.0604751	0.0604751	0.0604751	0.0604751	0.0604751	0.0604751	0.0604751	0.0604751	0.0604751	0.0604751	0.0604751	0.0604751	0.0604751	0.0604751	0.0604751	0.0604751	0.0604751	0.0604751	0.0604751	0.0604751	0.0604751	0.0604751	0.0604751	0.0604751	0.0604751	0.0604751	0.0604751	0.0604751	0.0604751	0.0604751	0.0604751	0.0604751	0.0604751	0.0604751
0.0515553	0.0515553	0.0515553	0.0515553	0.0515553	0.0515553	0.0515553	0.0515553	0.0515553	0.0515553	0.0515553	0.0515553	0.0515553	0.0515553	0.0515553	0.0515553	0.0515553	0.0515553	0.0515553	0.0515553	0.0515553	0.0515553	0.0515553	0.0515553	0.0515553	0.0515553	0.0515553	0.0515553	0.0515553	0.0515553	0.0515553	0.0515553	0.0515553	0.0515553	0.0515553	0.0515553	0.0515553	0.0515553	0.0515553	0.0515553	0.0515553	0.0515553	0.0515553	0.0515553	0.0515553	0.0515553	0.0515553	0.0515553	0.0515553	0.0515553
0.0464477	0.0464477	0.0464477	0.0464477	0.0464477	0.0464477	0.0464477	0.0464477	0.0464477	0.0464477	0.0464477	0.0464477	0.0464477	0.0464477	0.0464477	0.0464477	0.0464477	0.0464477	0.0464477	0.0464477	0.0464477	0.0464477	0.0464477	0.0464477	0.0464477	0.0464477	0.0464477	0.0464477	0.0464477	0.0464477	0.0464477	0.0464477	0.0464477	0.0464477	0.0464477	0.0464477	0.0464477	0.0464477	0.0464477	0.0464477	0.0464477	0.0464477	0.0464477	0.0464477	0.0464477	0.0464477	0.0464477	0.0464477	0.0464477	0.0464477
0.0450175	0.0450175	0.0450175	0.0450175	0.0450175	0.0450175	0.0450175	0.0450175	0.0450175	0.0450175	0.0450175	0.0450175	0.0450175	0.0450175	0.0450175	0.0450175	0.0450175	0.0450175	0.0450175	0.0450175	0.0450175	0.0450175	0.0450175	0.0450175	0.0450175	0.0450175	0.0450175	0.0450175	0.0450175	0.0450175	0.0450175	0.0450175	0.0450175	0.0450175	0.0450175	0.0450175	0.0450175	0.0450175	0.0450175	0.0450175	0.0450175	0.0450175	0.0450175	0.0450175	0.0450175	0.0450175	0.0450175	0.0450175	0.0450175	0.0450175
0.0470753	0.0470753	0.0470753	0.0470753	0.0470753	0.0470753	0.0470753	0.0470753	0.0470753	0.0470753	0.0470753	0.0470753	0.0470753	0.0470753	0.0470753	0.0470753	0.0470753	0.0470753	0.0470753	0.0470753	0.0470753	0.0470753	0.0470753	0.0470753	0.0470753	0.0470753	0.0470753	0.0470753	0.0470753	0.0470753	0.0470753	0.0470753	0.0470753	0.0470753	0.0470753	0.0470753	0.0470753	0.0470753	0.0470753	0.0470753	0.0470753	0.0470753	0.0470753	0.0470753	0.0470753	0.0470753	0.0470753	0.0470753	0.0470753	0.0470753
0.0523811	0.0523811	0.0523811	0.0523811	0.0523811	0.0523811	0.0523811	0.0523811	0.0523811	0.0523811	0.0523811	0.0523811	0.0523811	0.0523811	0.0523811	0.0523811	0.0523811	0.0523811	0.0523811	0.0523811	0.0523811	0.0523811	0.0523811	0.0523811	0.0523811	0.0523811	0.0523811	0.0523811	0.0523811	0.0523811	0.0523811	0.0523811	0.0523811	0.0523811	0.0523811	0.0523811	0.0523811	0.0523811	0.0523811	0.0523811	0.0523811	0.0523811	0.0523811	0.0523811	0.0523811	0.0523811	0.0523811	0.0523811	0.0523811	0.0523811
0.0606489	0.0606489	0.0606489	0.0606489	0.0606489	0.0606489	0.0606489	0.0606489	0.0606489	0.0606489	0.0606489	0.0606489	0.0606489	0.0606489	0.0606489	0.0606489	0.0606489	0.0606489	0.0606489	0.0606489	0.0606489	0.0606489	0.0606489	0.0606489	0.0606489	0.0606489	0.0606489	0.0606489	0.0606489	0.0606489	0.0606489	0.0606489	0.0606489	0.0606489	0.0606489	0.0606489	0.0606489	0.0606489	0.0606489	0.0606489	0.0606489	0.0606489	0.0606489	0.0606489	0.0606489	0.0606489	0.0606489	0.0606489	0.0606489	0.0606489
0.0715516	0.0715516	0.0715516	0.0715516	0.0715516	0.0715516	0.0715516	0.0715516	0.0715516	0.0715516	0.0715516	0.0715516	0.0715516	0.0715516	0.0715516	0.0715516	0.0715516	0.0715516	0.0715516	0.0715516	0.0715516	0.0715516	0.0715516	0.0715516	0.0715516	0.0715516	0.0715516	0.0715516	0.0715516	0.0715516	0.0715516	0.0715516	0.0715516	0.0715516	0.0715516	0.0715516	0.0715516	0.0715516	0.0715516	0.0715516	0.0715516	0.0715516	0.0715516	0.0715516	0.0715516	0.0715516	0.0715516	0.0715516	0.0715516	0.0715516
0.0847275	0.0847275	0.0847275	0.0847275	0.0847275	0.0847275	0.0847275	0.0847275	0.0847275	0.0847275	0.0847275	0.0847275	0.0847275	0.0847275	0.0847275	0.0847275	0.0847275	0.0847275	0.0847275	0.0847275	0.0847275	0.0847275	0.0847275	0.0847275	0.0847275	0.0847275	0.0847275	0.0847275	0.0847275	0.0847275	0.0847275	0.0847275	0.0847275	0.0847275	0.0847275	0.0847275	0.0847275	0.0847275	0.0847275	0.0847275	0.0847275	0.0847275	0.0847275	0.0847275	0.0847275	0.0847275	0.0847275	0.0847275	0.0847275	0.0847275
0.0997863	0.0997863	0.0997863	0.0997863	0.0997863	0.0997863	0.0997863	0.0997863	0.0997863	0.0997863	0.0997863	0.0997863	0.0997863	0.0997863	0.0997863	0.0997863	0.0997863	0.0997863	0.0997863	0.0997863	0.0997863	0.0997863	0.0997863	0.0997863	0.0997863	0.0997863	0.0997863	0.0997863	0.0997863	0.0997863	0.0997863	0.0997863	0.0997863	0.0997863	0.0997863	0.0997863	0.0997863	0.0997863	0.0997863	0.0997863	0.0997863	0.0997863	0.0997863	0.0997863	0.0997863	0.0997863	0.0997863	0.0997863	0.0997863	0.0997863
0.116316	0.116316	0.116316	0.116316	0.116316	0.116316	0.116316	0.116316	0.116316	0.116316	0.116316	0.116316	0.116316	0.116316	0.116316	0.116316	0.116316	0.116316	0.116316	0.116316	0.116316	0.116316	0.116316	0.116316	0.116316	0.116316	0.116316	0.116316	0.116316	0.116316	0.116316	0.116316	0.116316	0.116316	0.116316	0.116316	0.116316	0.116316	0.116316	0.116316	0.116316	0.116316	0.116316	0.116316	0.116316	0.116316	0.116316	0.116316	0.116316	0.116316
0.133891	0.133891	0.133891	0.133891	0.133891	0.133891	0.133891	0.133891	0.133891	0.133891	0.133891	0.133891	0.133891	0.133891	0.133891	0.133891	0.133891	0.133891	0.133891	0.133891	0.133891	0.133891	0.133891	0.133891	0.133891	0.133891	0.133891	0.133891	0.133891	0.133891	0.133891	0.133891	0.133891	0.133891	0.133891	0.133891	0.133891	0.133891	0.133891	0.133891	0.133891	0.133891	0.133891	0.133891	0.133891	0.133891	0.133891	0.133891	0.133891	0.133891
0.152078	0.152078	0.152078	0.152078	0.152078	0.152078	0.152078	0.152078	0.152078	0.152078	0.152078	0.152078	0.152078	0.152078	0.152078	0.152078	0.152078	0.152078	0.152078	0.152078	0.152078	0.152078	0.152078	0.152078	0.152078	0.152078	0.152078	0.152078	0.152078	0.152078	0.152078	0.152078	0.152078	0.152078	0.152078	0.152078	0.152078	0.152078	0.152078	0.152078	0.152078	0.152078	0.152078	0.152078	0.152078	0.152078	0.152078	0.152078	0.152078	0.152078
0.170443	0.170443	0.170443	0.170443	0.170443	0.170443	0.170443	0.170443	0.170443	0.170443	0.170443	0.170443	0.170443	0.170443	0.170443	0.170443	0.170443	0.170443	0.170443	0.170443	0.170443	0.170443	0.170443	0.170443	0.170443	0.170443	0.170443	0.170443	0.170443	0.170443	0.170443	0.170443	0.170443	0.170443	0.170443	0.170443	0.170443	0.170443	0.170443	0.170443	0.170443	0.170443	0.170443	0.170443	0.170443	0.170443	0.170443	0.170443	0.170443	0.170443
0.188563	0.188563	0.188563	0.188563	0.188563	0.188563	0.188563	0.188563	0.188563	0.188563	0.188563	0.188563	0.188563	0.188563	0.188563	0.188563	0.188563	0.188563	0.188563	0.188563	0.188563	0.188563	0.188563	0.188563	0.188563	0.188563	0.188563	0.188563	0.188563	0.188563	0.188563	0.188563	0.188563	0.188563	0.188563	0.188563	0.188563	0.188563	0.188563	0.188563	0.188563	0.188563	0.188563	0.188563	0.188563	0.188563	0.188563	0.188563	0.188563	0.188563
0.206028	0.206028	0.206028	0.206028	0.206028	0.206028	0.206028	0.206028	0.206028	0.206028	0.206028	0.206028	0.206028	0.206028	0.206028	0.206028	0.206028	0.206028	0.206028	0.206028	0.206028	0.206028	0.206028	0.206028	0.206028	0.206028	0.206028	0.206028	0.206028	0.206028	0.206028	0.206028	0.206028	0.206028	0.206028	0.206028	0.206028	0.206028	0.206028	0.206028	0.206028	0.206028	0.206028	0.206028	0.206028	0.206028	0.206028	0.206028	0.206028	0.206028
0.222449	0.222449	0.222449	0.222449	0.222449	0.222449	0.222449	0.222449	0.222449	0.222449	0.222449	0.222449	0.222449	0.222449	0.222449	0.222449	0.222449	0.222449	0.222449	0.222449	0.222449	0.222449	0.222449	0.222449	0.222449	0.222449	0.222449	0.222449	0.222449	0.222449	0.222449	0.222449	0.222449	0.222449	0.222449	0.222449	0.222449	0.222449	0.222449	0.222449	0.222449	0.222449	0.222449	0.222449	0.222449	0.222449	0.222449	0.222449	0.222449	0.222449
0.237468	0.237468	0.237468	0.237468	0.237468	0.237468	0.237468	0.237468	0.237468	0.237468	0.237468	0.237468	0.237468	0.237468	0.237468	0.237468	0.237468	0.237468	0.237468	0.237468	0.237468	0.237468	0.237468	0.237468	0.237468	0.237468	0.237468	0.237468	0.237468	0.237468	0.237468	0.237468	0.237468	0.237468	0.237468	0.237468	0.237468	0.237468	0.237468	0.237468	0.237468	0.237468	0.237468	0.237468	0.237468	0.237468	0.237468	0.237468	0.237468	0.237468
0.25076	0.25076	0.25076	0.25076	0.25076	0.25076	0.25076	0.25076	0.25076	0.25076	0.25076	0.25076	0.25076	0.25076	0.25076	0.25076	0.25076	0.25076	0.25076	0.25076	0.25076	0.25076	0.25076	0.25076	0.25076	0.25076	0.25076	0.25076	0.25076	0.25076	0.25076	0.25076	0.25076	0.25076	0.25076	0.25076	0.25076	0.25076	0.25076	0.25076	0.25076	0.25076	0.25076	0.25076	0.25076	0.25076	0.25076	0.25076	0.25076	0.25076
0.262041	0.262041	0.262041	0.262041	0.262041	0.262041	0.262041	0.262041	0.262041	0.262041	0.262041	0.262041	0.262041	0.262041	0.262041	0.262041	0.262041	0.262041	0.262041	0.262041	0.262041	0.262041	0.262041	0.262041	0.262041	0.262041	0.262041	0.262041	0.262041	0.262041	0.262041	0.262041	0.262041	0.262041	0.262041	0.262041	0.262041	0.262041	0.262041	0.262041	0.262041	0.262041	0.262041	0.262041	0.262041	0.262041	0.262041	0.262041	0.262041	0.262041
0.271071	0.271071	0.271071	0.271071	0.271071	0.271071	0.271071	0.271071	0.271071	0.271071	0.271071	0.271071	0.271071	0.271071	0.271071	0.271071	0.271071	0.271071	0.271071	0.271071	0.271071	0.271071	0.271071	0.271071	0.271071	0.271071	0.271071	0.271071	0.271071	0.271071	0.271071	0.271071	0.271071	0.271071	0.271071	0.271071	0.271071	0.271071	0.271071	0.271071	0.271071	0.271071	0.271071	0.271071	0.271071	0.271071	0.271071	0.271071	0.271071	0.271071
0.27766	0.27766	0.27766	0.27766	0.27766	0.27766	0.27766	0.27766	0.27766	0.27766	0.27766	0.27766	0.27766	0.27766	0.27766	0.27766	0.27766	0.27766	0.27766	0.27766	0.27766	0.27766	0.27766	0.27766	0.27766	0.27766	0.27766	0.27766	0.27766	0.27766	0.27766	0.27766	0.27766	0.27766	0.27766	0.27766	0.27766	0.27766	0.27766	0.27766	0.27766	0.27766	0.27766	0.27766	0.27766	0.27766	0.27766	0.27766	0.27766	0.27766
0.281669	0.281669	0.281669	0.281669	0.281669	0.281669	0.281669	0.281669	0.281669	0.281669	0.281669	0.281669	0.281669	0.281669	0.281669	0.281669	0.281669	0.281669	0.281669	0.281669	0.281669	0.281669	0.281669	0.281669	0.281669	0.281669	0.281669	0.281669	0.281669	0.281669	0.281669	0.281669	0.281669	0.281669	0.281669	0.281669	0.281669	0.281669	0.281669	0.281669	0.281669	0.281669	0.281669	0.281669	0.281669	0.281669	0.281669	0.281669	0.281669	0.281669
0.283015	0.283015	0.283015	0.283015	0.283015	0.283015	0.283015	0.283015	0.283015	0.283015	0.283015	0.283015	0.283015	0.283015	0.283015	0.283015	0.283015	0.283015	0.283015	0.283015	0.283015	0.283015	0.283015	0.283015	0.283015	0.283015	0.283015	0.283015	0.283015	0.283015	0.283015	0.283015	0.283015	0.283015	0.283015	0.283015	0.283015	0.283015	0.283015	0.283015	0.283015	0.283015	0.283015	0.283015	0.283015	0.283015	0.283015	0.283015	0.283015	0.283015
0.281669	0.281669	0.281669	0.281669	0.281669	0.281669	0.281669	0.281669	0.281669	0.281669	0.281669	0.281669	0.281669	0.281669	0.281669	0.281669	0.281669	0.281669	0.281669	0.281669	0.281669	0.281669	0.281669	0.281669	0.281669	0.281669	0.281669	0.281669	0.281669	0.281669	0.281669	0.281669	0.281669	0.281669	0.281669	0.281669	0.281669	0.281669	0.281669	0.281669	0.281669	0.281669	0.281669	0.281669	0.281669	0.281669	0.281669	0.281669	0.281669	0.281669
0.27766	0.27766	0.27766	0.27766	0.27766	0.27766	0.27766	0.27766	0.27766	0.27766	0.27766	0.27766	0.27766	0.27766	0.27766	0.27766	0.27766	0.27766	0.27766	0.27766	0.27766	0.27766	0.27766	0.27766	0.27766	0.27766	0.27766	0.27766	0.27766	0.27766	0.27766	0.27766	0.27766	0.27766	0.27766	0.27766	0.27766	0.27766	0.27766	0.27766	0.27766	0.27766	0.27766	0.27766	0.27766	0.27766	0.27766	0.27766	0.27766	0.27766
0.271071	0.271071	0.271071	0.271071	0.271071	0.271071	0.271071	0.271071	0.271071	0.271071	0.271071	0.271071	0.271071	0.271071	0.271071	0.271071	0.271071	0.271071	0.271071	0.271071	0.271071	0.271071	0.271071	0.271071	0.271071	0.271071	0.271071	0.271071	0.271071	0.271071	0.271071	0.271071	0.271071	0.271071	0.271071	0.271071	0.271071	0.271071	0.271071	0.271071	0.271071	0.271071	0.271071	0.271071	0.271071	0.271071	0.271071	0.271071	0.271071	0.271071
0.262041	0.262041	0.262041	0.262041	0.262041	0.262041	0.262041	0.262041	0.262041	0.262041	0.262041	0.262041	0.262041	0.262041	0.262041	0.262041	0.262041	0.262041	0.262041	0.262041	0.262041	0.262041	0.262041	0.262041	0.262041	0.262041	0.262041	0.262041	0.262041	0.262041	0.262041	0.262041	0.262041	0.262041	0.262041	0.262041	0.262041	0.262041	0.262041	0.262041	0.262041	0.262041	0.262041	0.262041	0.262041	0.262041	0.262041	0.262041	0.262041	0.262041
0.25076	0.25076	0.25076	0.25076	0.25076	0.25076	0.25076	0.25076	0.25076	0.25076	0.25076	0.25076	0.25076	0.25076	0.25076	0.25076	0.25076	0.25076	0.25076	0.25076	0.25076	0.25076	0.25076	0.25076	0.25076	0.25076	0.25076	0.25076	0.25076	0.25076	0.25076	0.25076	0.25076	0.25076	0.25076	0.25076	0.25076	0.25076	0.25076	0.25076	0.25076	0.25076	0.25076	0.25076	0.25076	0.25076	0.25076	0.25076	0.25076	0.25076
0.237468	0.237468	0.237468	0.237468	0.237468	0.237468	0.237468	0.237468	0.237468	0.237468	0.237468	0.237468	0.237468	0.237468	0.237468	0.237468	0.237468	0.237468	0.237468	0.237468	0.237468	0.237468	0.237468	0.237468	0.237468	0.237468	0.237468	0.237468	0.237468	0.237468	0.237468	0.237468	0.237468	0.237468	0.237468	0.237468	0.237468	0.237468	0.237468	0.237468	0.237468	0.237468	0.237468	0.237468	0.237468	0.237468	0.237468	0.237468	0.237468	0.237468
0.222449	0.222449	0.222449	0.222449	0.222449	0.222449	0.222449	0.222449	0.222449	0.222449	0.222449	0.222449	0.222449	0.222449	0.222449	0.222449	0.222449	0.222449	0.222449	0.222449	0.222449	0.222449	0.222449	0.222449	0.222449	0.222449	0.222449	0.222449	0.222449	0.222449	0.222449	0.222449	0.222449	0.222449	0.222449	0.222449	0.222449	0.222449	0.222449	0.222449	0.222449	0.222449	0.222449	0.222449	0.222449	0.222449	0.222449	0.222449	0.222449	0.222449
0.206028	0.206028	0.206028	0.206028	0.206028	0.206028	0.206028	0.206028	0.206028	0.206028	0.206028	0.206028	0.206028	0.206028	0.206028	0.206028	0.206028	0.206028	0.206028	0.206028	0.206028	0.206028	0.206028	0.206028	0.206028	0.206028	0.206028	0.206028	0.206028	0.206028	0.206028	0.206028	0.206028	0.206028	0.206028	0.206028	0.206028	0.206028	0.206028	0.206028	0.206028	0.206028	0.206028	0.206028	0.206028	0.206028	0.206028	0.206028	0.206028	0.206028
0.188563	0.188563	0.188563	0.188563	0.188563	0.188563	0.188563	0.188563	0.188563	0.188563	0.188563	0.188563	0.188563	0.188563	0.188563	0.188563	0.188563	0.188563	0.188563	0.188563	0.188563	0.188563	0.188563	0.188563	0.188563	0.188563	0.188563	0.188563	0.188563	0.188563	0.188563	0.188563	0.188563	0.188563	0.188563	0.188563	0.188563	0.188563	0.188563	0.188563	0.188563	0.188563	0.188563	0.188563	0.188563	0.188563	0.188563	0.188563	0.188563	0.188563
0.170443	0.170443	0.170443	0.170443	0.170443	0.170443	0.170443	0.170443	0.170443	0.170443	0.170443	0.170443	0.170443	0.170443	0.170443	0.170443	0.170443	0.170443	0.170443	0.170443	0.170443	0.170443	0.170443	0.170443	0.170443	0.170443	0.170443	0.170443	0.170443	0.170443	0.170443	0.170443	0.170443	0.170443	0.170443	0.170443	0.170443	0.170443	0.170443	0.170443	0.170443	0.170443	0.170443	0.170443	0.170443	0.170443	0.170443	0.170443	0.170443	0.170443
0.152078	0.152078	0.152078	0.152078	0.152078	0.152078	0.152078	0.152078	0.152078	0.152078	0.152078	0.152078	0.152078	0.152078	0.152078	0.152078	0.152078	0.152078	0.152078	0.152078	0.152078	0.152078	0.152078	0.152078	0.152078	0.152078	0.152078	0.152078	0.152078	0.152078	0.152078	0.152078	0.152078	0.152078	0.152078	0.152078	0.152078	0.152078	0.152078	0.152078	0.152078	0.152078	0.152078	0.152078	0.152078	0.152078	0.152078	0.152078	0.152078	0.152078
0.133891	0.133891	0.133891	0.133891	0.133891	0.133891	0.133891	0.133891	0.133891	0.133891	0.133891	0.133891	0.133891	0.133891	0.133891	0.133891	0.133891	0.133891	0.133891	0.133891	0.133891	0.133891	0.133891	0.133891	0.133891	0.133891	0.133891	0.133891	0.133891	0.133891	0.133891	0.133891	0.133891	0.133891	0.133891	0.133891	0.133891	0.133891	0.133891	0.133891	0.133891	0.133891	0.133891	0.133891	0.133891	0.133891	0.133891	0.133891	0.133891	0.133891
0.116316	0.116316	0.116316	0.116316	0.116316	0.116316	0.116316	0.116316	0.116316	0.116316	0.116316	0.116316	0.116316	0.116316	0.116316	0.116316	0.116316	0.116316	0.116316	0.116316	0.116316	0.116316	0.116316	0.116316	0.116316	0.116316	0.116316	0.116316	0.116316	0.116316	0.116316	0.116316	0.116316	0.116316	0.116316	0.116316	0.116316	0.116316	0.116316	0.116316	0.116316	0.116316	0.116316	0.116316	0.116316	0.116316	0.116316	0.116316	0.116316	0.116316
0.0997863	0.0997863	0.0997863	0.0997863	0.0997863	0.0997863	0.0997863	0.0997863	0.0997863	0.0997863	0.0997863	0.0997863	0.0997863	0.0997863	0.0997863	0.0997863	0.0997863	0.0997863	0.0997863	0.0997863	0.0997863	0.0997863	0.0997863	0.0997863	0.0997863	0.0997863	0.0997863	0.0997863	0.0997863	0.0997863	0.0997863	0.0997863	0.0997863	0.0997863	0.0997863	0.0997863	0.0997863	0.0997863	0.0997863	0.0997863	0.0997863	0.0997863	0.0997863	0.0997863	0.0997863	0.0997863	0.0997863	0.0997863	0.0997863	0.0997863
0.0847275	0.0847275	0.0847275	0.0847275	0.0847275	0.0847275	0.0847275	0.0847275	0.0847275	0.0847275	0.0847275	0.0847275	0.0847275	0.0847275	0.0847275	0.0847275	0.0847275	0.0847275	0.0847275	0.0847275	0.0847275	0.0847275	0.0847275	0.0847275	0.0847275	0.0847275	0.0847275	0.0847275	0.0847275	0.0847275	0.0847275	0.0847275	0.0847275	0.0847275	0.0847275	0.0847275	0.0847275	0.0847275	0.0847275	0.0847275	0.0847275	0.0847275	0.0847275	0.0847275	0.0847275	0.0847275	0.0847275	0.0847275	0.0847275	0.0847275
0.0715516	0.0715516	0.0715516	0.0715516	0.0715516	0.0715516	0.0715516	0.0715516	0.0715516	0.0715516	0.0715516	0.0715516	0.0715516	0.0715516	0.0715516	0.0715516	0.0715516	0.0715516	0.0715516	0.0715516	0.0715516	0.0715516	0.0715516	0.0715516	0.0715516	0.0715516	0.0715516	0.0715516	0.0715516	0.0715516	0.0715516	0.0715516	0.0715516	0.0715516	0.0715516	0.0715516	0.0715516	0.0715516	0.0715516	0.0715516	0.0715516	0.0715516	0.0715516	0.0715516	0.0715516	0.0715516	0.0715516	0.0715516	0.0715516	0.0715516
0.0606489	0.0606489	0.0606489	0.0606489	0.0606489	0.0606489	0.0606489	0.0606489	0.0606489	0.0606489	0.0606489	0.0606489	0.0606489	0.0606489	0.0606489	0.0606489	0.0606489	0.0606489	0.0606489	0.0606489	0.0606489	0.0606489	0.0606489	0.0606489	0.0606489	0.0606489	0.0606489	0.0606489	0.0606489	0.0606489	0.0606489	0.0606489	0.0606489	0.0606489	0.0606489	0.0606489	0.0606489	0.0606489	0.0606489	0.0606489	0.0606489	0.0606489	0.0606489	0.0606489	0.0606489	0.0606489	0.0606489	0.0606489	0.0606489	0.0606489
0.0523811	0.0523811	0.0523811	0.0523811	0.0523811	0.0523811	0.0523811	0.0523811	0.0523811	0.0523811	0.0523811	0.0523811	0.0523811	0.0523811	0.0523811	0.0523811	0.0523811	0.0523811	0.0523811	0.0523811	0.0523811	0.0523811	0.0523811	0.0523811	0.0523811	0.0523811	0.0523811	0.0523811	0.0523811	0.0523811	0.0523811	0.0523811	0.0523811	0.0523811	0.0523811	0.0523811	0.0523811	0.0523811	0.0523811	0.0523811	0.0523811	0.0523811	0.0523811	0.0523811	0.0523811	0.0523811	0.0523811	0.0523811	0.0523811	0.0523811
0.0470753	0.0470753	0.0470753	0.0470753	0.0470753	0.0470753	0.0470753	0.0470753	0.0470753	0.0470753	0.0470753	0.0470753	0.0470753	0.0470753	0.0470753	0.0470753	0.0470753	0.0470753	0.0470753	0.0470753	0.0470753	0.0470753	0.0470753	0.0470753	0.0470753	0.0470753	0.0470753	0.0470753	0.0470753	0.0470753	0.0470753	0.0470753	0.0470753	0.0470753	0.0470753	0.0470753	0.0470753	0.0470753	0.0470753	0.0470753	0.0470753	0.0470753	0.0470753	0.0470753	0.0470753	0.0470753	0.0470753	0.0470753	0.0470753	0.0470753
0.0450175	0.0450175	0.0450175	0.0450175	0.0450175	0.0450175	0.0450175	0.0450175	0.0450175	0.0450175	0.0450175	0.0450175	0.0450175	0.0450175	0.0450175	0.0450175	0.0450175	0.0450175	0.0450175	0.0450175	0.0450175	0.0450175	0.0450175	0.0450175	0.0450175	0.0450175	0.0450175	0.0450175	0.0450175	0.0450175	0.0450175	0.0450175	0.0450175	0.0450175	0.0450175	0.0450175	0.0450175	0.0450175	0.0450175	0.0450175	0.0450175	0.0450175	0.0450175	0.0450175	0.0450175	0.0450175	0.0450175	0.0450175	0.0450175	0.0450175
0.0464477	0.0464477	0.0464477	0.0464477	0.0464477	0.0464477	0.0464477	0.0464477	0.0464477	0.0464477	0.0464477	0.0464477	0.0464477	0.0464477	0.0464477	0.0464477	0.0464477	0.0464477	0.0464477	0.0464477	0.0464477	0.0464477	0.0464477	0.0464477	0.0464477	0.0464477	0.0464477	0.0464477	0.0464477	0.0464477	0.0464477	0.0464477	0.0464477	0.0464477	0.0464477	0.0464477	0.0464477	0.0464477	0.0464477	0.0464477	0.0464477	0.0464477	0.0464477	0.0464477	0.0464477	0.0464477	0.0464477	0.0464477	0.0464477	0.0464477
0.0515553	0.0515553	0.0515553	0.0515553	0.0515553	0.0515553	0.0515553	0.0515553	0.0515553	0.0515553	0.0515553	0.0515553	0.0515553	0.0515553	0.0515553	0.0515553	0.0515553	0.0515553	0.0515553	0.0515553	0.0515553	0.0515553	0.0515553	0.0515553	0.0515553	0.0515553	0.0515553	0.0515553	0.0515553	0.0515553	0.0515553	0.0515553	0.0515553	0.0515553	0.0515553	0.0515553	0.0515553	0.0515553	0.0515553	0.0515553	0.0515553	0.0515553	0.0515553	0.0515553	0.0515553	0.0515553	0.0515553	0.0515553	0.0515553	0.0515553
0.0604751	0.0604751	0.0604751	0.0604751	0.0604751	0.0604751	0.0604751	0.0604751	0.0604751	0.0604751	0.0604751	0.0604751	0.0604751	0.0604751	0.0604751	0.0604751	0.0604751	0.0604751	0.0604751	0.0604751	0.0604751	0.0604751	0.0604751	0.0604751	0.0604751	0.0604751	0.0604751	0.0604751	0.0604751	0.0604751	0.0604751	0.0604751	0.0604751	0.0604751	0.0604751	0.0604751	0.0604751	0.0604751	0.0604751	0.0604751	0.0604751	0.0604751	0.0604751	0.0604751	0.0604751	0.0604751	0.0604751	0.0604751	0.0604751	0.0604751
0.0732841	0.0732841	0.0732841	0.0732841	0.0732841	0.0732841	0.0732841	0.0732841	0.0732841	0.0732841	0.0732841	0.0732841	0.0732841	0.0732841	0.0732841	0.0732841	0.0732841	0.0732841	0.0732841	0.0732841	0.0732841	0.0732841	0.0732841	0.0732841	0.0732841	0.0732841	0.0732841	0.0732841	0.0732841	0.0732841	0.0732841	0.0732841	0.0732841	0.0732841	0.0732841	0.0732841	0.0732841	0.0732841	0.0732841	0.0732841	0.0732841	0.0732841	0.0732841	0.0732841	0.0732841	0.0732841	0.0732841	0.0732841	0.0732841	0.0732841
0.09	0.09	0.09	0.09	0.09	0.09	0.09	0.09	0.09	0.09	0.09	0.09	0.09	0.09	0.09	0.09	0.09	0.09	0.09	0.09	0.09	0.09	0.09	0.09	0.09	0.09	0.09	0.09	0.09	0.09	0.09	0.09	0.09	0.09	0.09	0.09	0.09	0.09	0.09	0.09	0.09	0.09	0.09	0.09	0.09	0.09	0.09	0.09	0.09	0.09
[truncated: 51 more columns]

## Sheet: S1
0	0	-3.46945e-18	-3.46945e-18	-3.46945e-18	0	-1.73472e-17	-6.93889e-18	-1.38778e-17	-1.38778e-17	-6.93889e-18	-1.73472e-17	-1.04083e-17	-2.77556e-17	-6.93889e-18	-1.38778e-17	-6.93889e-18	-2.77556e-17	-6.93889e-18	-6.93889e-18	-6.93889e-18	0	-1.38778e-17	0	-2.08167e-17	0	-2.08167e-17	-1.38778e-17	-1.38778e-17	0	-2.77556e-17	-6.93889e-18	-2.08167e-17	0	0	-1.38778e-17	-2.08167e-17	-2.08167e-17	-3.46945e-18	-1.73472e-17	-6.93889e-18	-1.38778e-17	-3.46945e-18	0	-3.46945e-18	-3.46945e-18	-3.46945e-18	-3.46945e-18	3.46945e-18	0
0	-0.00129221	-0.00257932	-0.00385626	-0.00511797	-0.00635949	-0.0075759	-0.00876242	-0.00991436	-0.0110272	-0.0120965	-0.013118	-0.0140878	-0.015002	-0.015857	-0.0166494	-0.017376	-0.0180342	-0.0186211	-0.0191346	-0.0195725	-0.0199332	-0.0202152	-0.0204175	-0.0205391	-0.0205797	-0.0205391	-0.0204175	-0.0202152	-0.0199332	-0.0195725	-0.0191346	-0.0186211	-0.0180342	-0.017376	-0.0166494	-0.015857	-0.015002	-0.0140878	-0.013118	-0.0120965	-0.0110272	-0.00991436	-0.00876242	-0.0075759	-0.00635949	-0.00511797	-0.00385626	-0.00257932	-0.00129221
0	-0.0028205	-0.00562987	-0.00841702	-0.0111709	-0.0138808	-0.0165359	-0.0191257	-0.02164	-0.0240689	-0.0264028	-0.0286326	-0.0307493	-0.0327447	-0.0346108	-0.0363404	-0.0379265	-0.039363	-0.0406441	-0.0417648	-0.0427207	-0.043508	-0.0441236	-0.044565	-0.0448306	-0.0449192	-0.0448306	-0.044565	-0.0441236	-0.043508	-0.0427207	-0.0417648	-0.0406441	-0.039363	-0.0379265	-0.0363404	-0.0346108	-0.0327447	-0.0307493	-0.0286326	-0.0264028	-0.0240689	-0.02164	-0.0191257	-0.0165359	-0.0138808	-0.0111709	-0.00841702	-0.00562987	-0.0028205
0	-0.00457455	-0.00913105	-0.0136515	-0.0181181	-0.0225132	-0.0268194	-0.0310198	-0.0350978	-0.0390372	-0.0428226	-0.046439	-0.0498721	-0.0531084	-0.0561351	-0.0589403	-0.0615128	-0.0638426	-0.0659204	-0.0677381	-0.0692884	-0.0705653	-0.0715637	-0.0722797	-0.0727104	-0.0728542	-0.0727104	-0.0722797	-0.0715637	-0.0705653	-0.0692884	-0.0677381	-0.0659204	-0.0638426	-0.0615128	-0.0589403	-0.0561351	-0.0531084	-0.0498721	-0.046439	-0.0428226	-0.0390372	-0.0350978	-0.0310198	-0.0268194	-0.0225132	-0.0181181	-0.0136515	-0.00913105	-0.00457455
0	-0.00654039	-0.013055	-0.019518	-0.025904	-0.0321878	-0.0383446	-0.04435	-0.0501804	-0.0558128	-0.0612249	-0.0663954	-0.0713038	-0.0759308	-0.0802582	-0.0842688	-0.0879469	-0.0912778	-0.0942486	-0.0968474	-0.0990639	-0.10089	-0.102317	-0.103341	-0.103956	-0.104162	-0.103956	-0.103341	-0.102317	-0.10089	-0.0990639	-0.0968474	-0.0942486	-0.0912778	-0.0879469	-0.0842688	-0.0802582	-0.0759308	-0.0713038	-0.0663954	-0.0612249	-0.0558128	-0.0501804	-0.04435	-0.0383446	-0.0321878	-0.025904	-0.019518	-0.013055	-0.00654039
0	-0.00870052	-0.0173667	-0.0259643	-0.0344595	-0.0428187	-0.0510089	-0.0589978	-0.0667538	-0.0742464	-0.081446	-0.0883241	-0.0948537	-0.101009	-0.106766	-0.112101	-0.116994	-0.121425	-0.125377	-0.128834	-0.131782	-0.134211	-0.13611	-0.137472	-0.138291	-0.138564	-0.138291	-0.137472	-0.13611	-0.134211	-0.131782	-0.128834	-0.125377	-0.121425	-0.116994	-0.112101	-0.106766	-0.101009	-0.0948537	-0.0883241	-0.081446	-0.0742464	-0.0667538	-0.0589978	-0.0510089	-0.0428187	-0.0344595	-0.0259643	-0.0173667	-0.00870052
0	-0.0110342	-0.0220248	-0.0329285	-0.0437023	-0.0543036	-0.0646906	-0.0748222	-0.0846586	-0.0941609	-0.103292	-0.112015	-0.120296	-0.128102	-0.135402	-0.142169	-0.148374	-0.153993	-0.159005	-0.16339	-0.167129	-0.170209	-0.172617	-0.174344	-0.175383	-0.17573	-0.175383	-0.174344	-0.172617	-0.170209	-0.167129	-0.16339	-0.159005	-0.153993	-0.148374	-0.142169	-0.135402	-0.128102	-0.120296	-0.112015	-0.103292	-0.0941609	-0.0846586	-0.0748222	-0.0646906	-0.0543036	-0.0437023	-0.0329285	-0.0220248	-0.0110342
0	-0.0135176	-0.0269819	-0.0403397	-0.0535382	-0.0665255	-0.0792503	-0.0916622	-0.103712	-0.115353	-0.126539	-0.137225	-0.14737	-0.156933	-0.165877	-0.174166	-0.181768	-0.188652	-0.194792	-0.200163	-0.204745	-0.208518	-0.211468	-0.213584	-0.214856	-0.215281	-0.214856	-0.213584	-0.211468	-0.208518	-0.204745	-0.200163	-0.194792	-0.188652	-0.181768	-0.174166	-0.165877	-0.156933	-0.14737	-0.137225	-0.126539	-0.115353	-0.103712	-0.0916622	-0.0792503	-0.0665255	-0.0535382	-0.0403397	-0.0269819	-0.0135176
0	-0.0161244	-0.0321851	-0.0481188	-0.0638626	-0.0793543	-0.0945329	-0.109338	-0.123712	-0.137598	-0.150941	-0.163688	-0.175789	-0.187196	-0.197865	-0.207752	-0.21682	-0.225032	-0.232356	-0.238763	-0.244227	-0.248728	-0.252247	-0.254771	-0.256289	-0.256796	-0.256289	-0.254771	-0.252247	-0.248728	-0.244227	-0.238763	-0.232356	-0.225032	-0.21682	-0.207752	-0.197865	-0.187196	-0.175789	-0.163688	-0.150941	-0.137598	-0.123712	-0.109338	-0.0945329	-0.0793543	-0.0638626	-0.0481188	-0.0321851	-0.0161244
0	-0.0188256	-0.037577	-0.05618	-0.0745613	-0.0926484	-0.11037	-0.127656	-0.144438	-0.16065	-0.176228	-0.19111	-0.205239	-0.218557	-0.231013	-0.242557	-0.253143	-0.262731	-0.271282	-0.278762	-0.285142	-0.290397	-0.294506	-0.297452	-0.299225	-0.299817	-0.299225	-0.297452	-0.294506	-0.290397	-0.285142	-0.278762	-0.271282	-0.262731	-0.253143	-0.242557	-0.231013	-0.218557	-0.205239	-0.19111	-0.176228	-0.16065	-0.144438	-0.127656	-0.11037	-0.0926484	-0.0745613	-0.05618	-0.037577	-0.0188256
0	-0.0215908	-0.0430964	-0.0644318	-0.085513	-0.106257	-0.126581	-0.146406	-0.165653	-0.184246	-0.202112	-0.219181	-0.235384	-0.250659	-0.264944	-0.278184	-0.290326	-0.301322	-0.311129	-0.319708	-0.327025	-0.333051	-0.337764	-0.341143	-0.343176	-0.343854	-0.343176	-0.341143	-0.337764	-0.333051	-0.327025	-0.319708	-0.311129	-0.301322	-0.290326	-0.278184	-0.264944	-0.250659	-0.235384	-0.219181	-0.202112	-0.184246	-0.165653	-0.146406	-0.126581	-0.106257	-0.085513	-0.0644318	-0.0430964	-0.0215908
0	-0.0243876	-0.048679	-0.0727783	-0.0965904	-0.120021	-0.142978	-0.165371	-0.187112	-0.208113	-0.228294	-0.247573	-0.265876	-0.283129	-0.299265	-0.31422	-0.327934	-0.340355	-0.351432	-0.361122	-0.369387	-0.376195	-0.381517	-0.385334	-0.38763	-0.388397	-0.38763	-0.385334	-0.381517	-0.376195	-0.369387	-0.361122	-0.351432	-0.340355	-0.327934	-0.31422	-0.299265	-0.283129	-0.265876	-0.247573	-0.228294	-0.208113	-0.187112	-0.165371	-0.142978	-0.120021	-0.0965904	-0.0727783	-0.048679	-0.0243876
0	-0.027183	-0.0542588	-0.0811205	-0.107662	-0.133779	-0.159367	-0.184327	-0.208559	-0.231968	-0.254462	-0.275951	-0.296352	-0.315583	-0.333568	-0.350237	-0.365523	-0.379368	-0.391715	-0.402516	-0.411728	-0.419316	-0.425248	-0.429503	-0.432062	-0.432916	-0.432062	-0.429503	-0.425248	-0.419316	-0.411728	-0.402516	-0.391715	-0.379368	-0.365523	-0.350237	-0.333568	-0.315583	-0.296352	-0.275951	-0.254462	-0.231968	-0.208559	-0.184327	-0.159367	-0.133779	-0.107662	-0.0811205	-0.0542588	-0.027183
0	-0.0299433	-0.0597685	-0.0893577	-0.118594	-0.147363	-0.17555	-0.203044	-0.229737	-0.255523	-0.280301	-0.303972	-0.326444	-0.347628	-0.36744	-0.385801	-0.40264	-0.41789	-0.431491	-0.443388	-0.453536	-0.461894	-0.46843	-0.473116	-0.475935	-0.476876	-0.475935	-0.473116	-0.46843	-0.461894	-0.453536	-0.443388	-0.431491	-0.41789	-0.40264	-0.385801	-0.36744	-0.347628	-0.326444	-0.303972	-0.280301	-0.255523	-0.229737	-0.203044	-0.17555	-0.147363	-0.118594	-0.0893577	-0.0597685	-0.0299433
0	-0.0326347	-0.0651406	-0.0973894	-0.129254	-0.160608	-0.191329	-0.221294	-0.250386	-0.27849	-0.305495	-0.331294	-0.355786	-0.378874	-0.400466	-0.420478	-0.43883	-0.455451	-0.470274	-0.483241	-0.494301	-0.503411	-0.510533	-0.515641	-0.518714	-0.519739	-0.518714	-0.515641	-0.510533	-0.503411	-0.494301	-0.483241	-0.470274	-0.455451	-0.43883	-0.420478	-0.400466	-0.378874	-0.355786	-0.331294	-0.305495	-0.27849	-0.250386	-0.221294	-0.191329	-0.160608	-0.129254	-0.0973894	-0.0651406	-0.0326347
0	-0.0352239	-0.0703088	-0.105116	-0.139509	-0.173351	-0.206509	-0.238852	-0.270252	-0.300585	-0.329733	-0.357579	-0.384014	-0.408933	-0.432239	-0.453838	-0.473647	-0.491586	-0.507585	-0.521581	-0.533519	-0.543351	-0.551039	-0.556551	-0.559868	-0.560975	-0.559868	-0.556551	-0.551039	-0.543351	-0.533519	-0.521581	-0.507585	-0.491586	-0.473647	-0.453838	-0.432239	-0.408933	-0.384014	-0.357579	-0.329733	-0.300585	-0.270252	-0.238852	-0.206509	-0.173351	-0.139509	-0.105116	-0.0703088	-0.0352239
0	-0.0376786	-0.0752085	-0.112442	-0.149231	-0.185431	-0.2209	-0.255497	-0.289085	-0.321533	-0.352711	-0.382498	-0.410775	-0.437431	-0.462361	-0.485466	-0.506655	-0.525844	-0.542958	-0.55793	-0.570699	-0.581216	-0.58944	-0.595337	-0.598884	-0.600069	-0.598884	-0.595337	-0.58944	-0.581216	-0.570699	-0.55793	-0.542958	-0.525844	-0.506655	-0.485466	-0.462361	-0.437431	-0.410775	-0.382498	-0.352711	-0.321533	-0.289085	-0.255497	-0.2209	-0.185431	-0.149231	-0.112442	-0.0752085	-0.0376786
0	-0.0399679	-0.079778	-0.119273	-0.158298	-0.196698	-0.234321	-0.27102	-0.306649	-0.341068	-0.374141	-0.405738	-0.435733	-0.464008	-0.490453	-0.514961	-0.537438	-0.557793	-0.575947	-0.591828	-0.605374	-0.61653	-0.625253	-0.631508	-0.635271	-0.636527	-0.635271	-0.631508	-0.625253	-0.61653	-0.605374	-0.591828	-0.575947	-0.557793	-0.537438	-0.514961	-0.490453	-0.464008	-0.435733	-0.405738	-0.374141	-0.341068	-0.306649	-0.27102	-0.234321	-0.196698	-0.158298	-0.119273	-0.079778	-0.0399679
0	-0.0420627	-0.0839593	-0.125525	-0.166595	-0.207007	-0.246603	-0.285225	-0.322721	-0.358944	-0.393751	-0.427003	-0.45857	-0.488328	-0.516158	-0.541951	-0.565606	-0.587028	-0.606134	-0.622847	-0.637102	-0.648843	-0.658023	-0.664607	-0.668567	-0.669889	-0.668567	-0.664607	-0.658023	-0.648843	-0.637102	-0.622847	-0.606134	-0.587028	-0.565606	-0.541951	-0.516158	-0.488328	-0.45857	-0.427003	-0.393751	-0.358944	-0.322721	-0.285225	-0.246603	-0.207007	-0.166595	-0.125525	-0.0839593	-0.0420627
0	-0.0439362	-0.087699	-0.131116	-0.174015	-0.216227	-0.257587	-0.297929	-0.337096	-0.374932	-0.411289	-0.446023	-0.478996	-0.510079	-0.539149	-0.566091	-0.590799	-0.613175	-0.633132	-0.65059	-0.66548	-0.677744	-0.687333	-0.694209	-0.698346	-0.699727	-0.698346	-0.694209	-0.687333	-0.677744	-0.66548	-0.65059	-0.633132	-0.613175	-0.590799	-0.566091	-0.539149	-0.510079	-0.478996	-0.446023	-0.411289	-0.374932	-0.337096	-0.297929	-0.257587	-0.216227	-0.174015	-0.131116	-0.087699	-0.0439362
0	-0.0455645	-0.0909491	-0.135975	-0.180464	-0.224241	-0.267133	-0.30897	-0.349589	-0.388827	-0.426531	-0.462552	-0.496747	-0.528982	-0.55913	-0.58707	-0.612694	-0.635899	-0.656595	-0.6747	-0.690142	-0.702861	-0.712805	-0.719937	-0.724227	-0.725659	-0.724227	-0.719937	-0.712805	-0.702861	-0.690142	-0.6747	-0.656595	-0.635899	-0.612694	-0.58707	-0.55913	-0.528982	-0.496747	-0.462552	-0.426531	-0.388827	-0.349589	-0.30897	-0.267133	-0.224241	-0.180464	-0.135975	-0.0909491	-0.0455645
0	-0.0469265	-0.0936677	-0.140039	-0.185858	-0.230944	-0.275118	-0.318206	-0.360038	-0.40045	-0.439281	-0.476379	-0.511596	-0.544794	-0.575843	-0.604619	-0.631008	-0.654907	-0.676222	-0.694868	-0.710772	-0.72387	-0.734112	-0.741457	-0.745875	-0.74735	-0.745875	-0.741457	-0.734112	-0.72387	-0.710772	-0.694868	-0.676222	-0.654907	-0.631008	-0.604619	-0.575843	-0.544794	-0.511596	-0.476379	-0.439281	-0.40045	-0.360038	-0.318206	-0.275118	-0.230944	-0.185858	-0.140039	-0.0936677	-0.0469265
0	-0.0480046	-0.0958197	-0.143257	-0.190128	-0.23625	-0.281438	-0.325517	-0.36831	-0.40965	-0.449373	-0.487323	-0.52335	-0.557311	-0.589073	-0.618509	-0.645505	-0.669954	-0.691758	-0.710832	-0.727101	-0.740501	-0.750978	-0.758491	-0.763011	-0.76452	-0.763011	-0.758491	-0.750978	-0.740501	-0.727101	-0.710832	-0.691758	-0.669954	-0.645505	-0.618509	-0.589073	-0.557311	-0.52335	-0.487323	-0.449373	-0.40965	-0.36831	-0.325517	-0.281438	-0.23625	-0.190128	-0.143257	-0.0958197	-0.0480046
0	-0.0487848	-0.0973771	-0.145585	-0.193219	-0.240089	-0.286013	-0.330807	-0.374297	-0.416308	-0.456677	-0.495244	-0.531856	-0.566369	-0.598647	-0.628562	-0.655997	-0.680843	-0.703002	-0.722386	-0.738919	-0.752537	-0.763184	-0.770819	-0.775413	-0.776946	-0.775413	-0.770819	-0.763184	-0.752537	-0.738919	-0.722386	-0.703002	-0.680843	-0.655997	-0.628562	-0.598647	-0.566369	-0.531856	-0.495244	-0.456677	-0.416308	-0.374297	-0.330807	-0.286013	-0.240089	-0.193219	-0.145585	-0.0973771	-0.0487848
0	-0.0492571	-0.0983198	-0.146994	-0.195089	-0.242414	-0.288782	-0.33401	-0.37792	-0.420338	-0.461098	-0.500038	-0.537005	-0.571852	-0.604442	-0.634647	-0.662347	-0.687434	-0.709807	-0.729379	-0.746072	-0.759821	-0.770572	-0.778281	-0.782919	-0.784467	-0.782919	-0.778281	-0.770572	-0.759821	-0.746072	-0.729379	-0.709807	-0.687434	-0.662347	-0.634647	-0.604442	-0.571852	-0.537005	-0.500038	-0.461098	-0.420338	-0.37792	-0.33401	-0.288782	-0.242414	-0.195089	-0.146994	-0.0983198	-0.0492571
0	-0.0494152	-0.0986354	-0.147466	-0.195715	-0.243192	-0.289708	-0.335082	-0.379133	-0.421688	-0.462578	-0.501643	-0.538728	-0.573687	-0.606382	-0.636684	-0.664473	-0.68964	-0.712085	-0.73172	-0.748467	-0.76226	-0.773045	-0.780779	-0.785432	-0.786985	-0.785432	-0.780779	-0.773045	-0.76226	-0.748467	-0.73172	-0.712085	-0.68964	-0.664473	-0.636684	-0.606382	-0.573687	-0.538728	-0.501643	-0.462578	-0.421688	-0.379133	-0.335082	-0.289708	-0.243192	-0.195715	-0.147466	-0.0986354	-0.0494152
0	-0.0492571	-0.0983198	-0.146994	-0.195089	-0.242414	-0.288782	-0.33401	-0.37792	-0.420338	-0.461098	-0.500038	-0.537005	-0.571852	-0.604442	-0.634647	-0.662347	-0.687434	-0.709807	-0.729379	-0.746072	-0.759821	-0.770572	-0.778281	-0.782919	-0.784467	-0.782919	-0.778281	-0.770572	-0.759821	-0.746072	-0.729379	-0.709807	-0.687434	-0.662347	-0.634647	-0.604442	-0.571852	-0.537005	-0.500038	-0.461098	-0.420338	-0.37792	-0.33401	-0.288782	-0.242414	-0.195089	-0.146994	-0.0983198	-0.0492571
0	-0.0487848	-0.0973771	-0.145585	-0.193219	-0.240089	-0.286013	-0.330807	-0.374297	-0.416308	-0.456677	-0.495244	-0.531856	-0.566369	-0.598647	-0.628562	-0.655997	-0.680843	-0.703002	-0.722386	-0.738919	-0.752537	-0.763184	-0.770819	-0.775413	-0.776946	-0.775413	-0.770819	-0.763184	-0.752537	-0.738919	-0.722386	-0.703002	-0.680843	-0.655997	-0.628562	-0.598647	-0.566369	-0.531856	-0.495244	-0.456677	-0.416308	-0.374297	-0.330807	-0.286013	-0.240089	-0.193219	-0.145585	-0.0973771	-0.0487848
0	-0.0480046	-0.0958197	-0.143257	-0.190128	-0.23625	-0.281438	-0.325517	-0.36831	-0.40965	-0.449373	-0.487323	-0.52335	-0.557311	-0.589073	-0.618509	-0.645505	-0.669954	-0.691758	-0.710832	-0.727101	-0.740501	-0.750978	-0.758491	-0.763011	-0.76452	-0.763011	-0.758491	-0.750978	-0.740501	-0.727101	-0.710832	-0.691758	-0.669954	-0.645505	-0.618509	-0.589073	-0.557311	-0.52335	-0.487323	-0.449373	-0.40965	-0.36831	-0.325517	-0.281438	-0.23625	-0.190128	-0.143257	-0.0958197	-0.0480046
0	-0.0469265	-0.0936677	-0.140039	-0.185858	-0.230944	-0.275118	-0.318206	-0.360038	-0.40045	-0.439281	-0.476379	-0.511596	-0.544794	-0.575843	-0.604619	-0.631008	-0.654907	-0.676222	-0.694868	-0.710772	-0.72387	-0.734112	-0.741457	-0.745875	-0.74735	-0.745875	-0.741457	-0.734112	-0.72387	-0.710772	-0.694868	-0.676222	-0.654907	-0.631008	-0.604619	-0.575843	-0.544794	-0.511596	-0.476379	-0.439281	-0.40045	-0.360038	-0.318206	-0.275118	-0.230944	-0.185858	-0.140039	-0.0936677	-0.0469265
0	-0.0455645	-0.0909491	-0.135975	-0.180464	-0.224241	-0.267133	-0.30897	-0.349589	-0.388827	-0.426531	-0.462552	-0.496747	-0.528982	-0.55913	-0.58707	-0.612694	-0.635899	-0.656595	-0.6747	-0.690142	-0.702861	-0.712805	-0.719937	-0.724227	-0.725659	-0.724227	-0.719937	-0.712805	-0.702861	-0.690142	-0.6747	-0.656595	-0.635899	-0.612694	-0.58707	-0.55913	-0.528982	-0.496747	-0.462552	-0.426531	-0.388827	-0.349589	-0.30897	-0.267133	-0.224241	-0.180464	-0.135975	-0.0909491	-0.0455645
0	-0.0439362	-0.087699	-0.131116	-0.174015	-0.216227	-0.257587	-0.297929	-0.337096	-0.374932	-0.411289	-0.446023	-0.478996	-0.510079	-0.539149	-0.566091	-0.590799	-0.613175	-0.633132	-0.65059	-0.66548	-0.677744	-0.687333	-0.694209	-0.698346	-0.699727	-0.698346	-0.694209	-0.687333	-0.677744	-0.66548	-0.65059	-0.633132	-0.613175	-0.590799	-0.566091	-0.539149	-0.510079	-0.478996	-0.446023	-0.411289	-0.374932	-0.337096	-0.297929	-0.257587	-0.216227	-0.174015	-0.131116	-0.087699	-0.0439362
0	-0.0420627	-0.0839593	-0.125525	-0.166595	-0.207007	-0.246603	-0.285225	-0.322721	-0.358944	-0.393751	-0.427003	-0.45857	-0.488328	-0.516158	-0.541951	-0.565606	-0.587028	-0.606134	-0.622847	-0.637102	-0.648843	-0.658023	-0.664607	-0.668567	-0.669889	-0.668567	-0.664607	-0.658023	-0.648843	-0.637102	-0.622847	-0.606134	-0.587028	-0.565606	-0.541951	-0.516158	-0.488328	-0.45857	-0.427003	-0.393751	-0.358944	-0.322721	-0.285225	-0.246603	-0.207007	-0.166595	-0.125525	-0.0839593	-0.0420627
0	-0.0399679	-0.079778	-0.119273	-0.158298	-0.196698	-0.234321	-0.27102	-0.306649	-0.341068	-0.374141	-0.405738	-0.435733	-0.464008	-0.490453	-0.514961	-0.537438	-0.557793	-0.575947	-0.591828	-0.605374	-0.61653	-0.625253	-0.631508	-0.635271	-0.636527	-0.635271	-0.631508	-0.625253	-0.61653	-0.605374	-0.591828	-0.575947	-0.557793	-0.537438	-0.514961	-0.490453	-0.464008	-0.435733	-0.405738	-0.374141	-0.341068	-0.306649	-0.27102	-0.234321	-0.196698	-0.158298	-0.119273	-0.079778	-0.0399679
0	-0.0376786	-0.0752085	-0.112442	-0.149231	-0.185431	-0.2209	-0.255497	-0.289085	-0.321533	-0.352711	-0.382498	-0.410775	-0.437431	-0.462361	-0.485466	-0.506655	-0.525844	-0.542958	-0.55793	-0.570699	-0.581216	-0.58944	-0.595337	-0.598884	-0.600069	-0.598884	-0.595337	-0.58944	-0.581216	-0.570699	-0.55793	-0.542958	-0.525844	-0.506655	-0.485466	-0.462361	-0.437431	-0.410775	-0.382498	-0.352711	-0.321533	-0.289085	-0.255497	-0.2209	-0.185431	-0.149231	-0.112442	-0.0752085	-0.0376786
0	-0.0352239	-0.0703088	-0.105116	-0.139509	-0.173351	-0.206509	-0.238852	-0.270252	-0.300585	-0.329733	-0.357579	-0.384014	-0.408933	-0.432239	-0.453838	-0.473647	-0.491586	-0.507585	-0.521581	-0.533519	-0.543351	-0.551039	-0.556551	-0.559868	-0.560975	-0.559868	-0.556551	-0.551039	-0.543351	-0.533519	-0.521581	-0.507585	-0.491586	-0.473647	-0.453838	-0.432239	-0.408933	-0.384014	-0.357579	-0.329733	-0.300585	-0.270252	-0.238852	-0.206509	-0.173351	-0.139509	-0.105116	-0.0703088	-0.0352239
0	-0.0326347	-0.0651406	-0.0973894	-0.129254	-0.160608	-0.191329	-0.221294	-0.250386	-0.27849	-0.305495	-0.331294	-0.355786	-0.378874	-0.400466	-0.420478	-0.43883	-0.455451	-0.470274	-0.483241	-0.494301	-0.503411	-0.510533	-0.515641	-0.518714	-0.519739	-0.518714	-0.515641	-0.510533	-0.503411	-0.494301	-0.483241	-0.470274	-0.455451	-0.43883	-0.420478	-0.400466	-0.378874	-0.355786	-0.331294	-0.305495	-0.27849	-0.250386	-0.221294	-0.191329	-0.160608	-0.129254	-0.0973894	-0.0651406	-0.0326347
0	-0.0299433	-0.0597685	-0.0893577	-0.118594	-0.147363	-0.17555	-0.203044	-0.229737	-0.255523	-0.280301	-0.303972	-0.326444	-0.347628	-0.36744	-0.385801	-0.40264	-0.41789	-0.431491	-0.443388	-0.453536	-0.461894	-0.46843	-0.473116	-0.475935	-0.476876	-0.475935	-0.473116	-0.46843	-0.461894	-0.453536	-0.443388	-0.431491	-0.41789	-0.40264	-0.385801	-0.36744	-0.347628	-0.326444	-0.303972	-0.280301	-0.255523	-0.229737	-0.203044	-0.17555	-0.147363	-0.118594	-0.0893577	-0.0597685	-0.0299433
0	-0.027183	-0.0542588	-0.0811205	-0.107662	-0.133779	-0.159367	-0.184327	-0.208559	-0.231968	-0.254462	-0.275951	-0.296352	-0.315583	-0.333568	-0.350237	-0.365523	-0.379368	-0.391715	-0.402516	-0.411728	-0.419316	-0.425248	-0.429503	-0.432062	-0.432916	-0.432062	-0.429503	-0.425248	-0.419316	-0.411728	-0.402516	-0.391715	-0.379368	-0.365523	-0.350237	-0.333568	-0.315583	-0.296352	-0.275951	-0.254462	-0.231968	-0.208559	-0.184327	-0.159367	-0.133779	-0.107662	-0.0811205	-0.0542588	-0.027183
0	-0.0243876	-0.048679	-0.0727783	-0.0965904	-0.120021	-0.142978	-0.165371	-0.187112	-0.208113	-0.228294	-0.247573	-0.265876	-0.283129	-0.299265	-0.31422	-0.327934	-0.340355	-0.351432	-0.361122	-0.369387	-0.376195	-0.381517	-0.385334	-0.38763	-0.388397	-0.38763	-0.385334	-0.381517	-0.376195	-0.369387	-0.361122	-0.351432	-0.340355	-0.327934	-0.31422	-0.299265	-0.283129	-0.265876	-0.247573	-0.228294	-0.208113	-0.187112	-0.165371	-0.142978	-0.120021	-0.0965904	-0.0727783	-0.048679	-0.0243876
0	-0.0215908	-0.0430964	-0.0644318	-0.085513	-0.106257	-0.126581	-0.146406	-0.165653	-0.184246	-0.202112	-0.219181	-0.235384	-0.250659	-0.264944	-0.278184	-0.290326	-0.301322	-0.311129	-0.319708	-0.327025	-0.333051	-0.337764	-0.341143	-0.343176	-0.343854	-0.343176	-0.341143	-0.337764	-0.333051	-0.327025	-0.319708	-0.311129	-0.301322	-0.290326	-0.278184	-0.264944	-0.250659	-0.235384	-0.219181	-0.202112	-0.184246	-0.165653	-0.146406	-0.126581	-0.106257	-0.085513	-0.0644318	-0.0430964	-0.0215908
0	-0.0188256	-0.037577	-0.05618	-0.0745613	-0.0926484	-0.11037	-0.127656	-0.144438	-0.16065	-0.176228	-0.19111	-0.205239	-0.218557	-0.231013	-0.242557	-0.253143	-0.262731	-0.271282	-0.278762	-0.285142	-0.290397	-0.294506	-0.297452	-0.299225	-0.299817	-0.299225	-0.297452	-0.294506	-0.290397	-0.285142	-0.278762	-0.271282	-0.262731	-0.253143	-0.242557	-0.231013	-0.218557	-0.205239	-0.19111	-0.176228	-0.16065	-0.144438	-0.127656	-0.11037	-0.0926484	-0.0745613	-0.05618	-0.037577	-0.0188256
0	-0.0161244	-0.0321851	-0.0481188	-0.0638626	-0.0793543	-0.0945329	-0.109338	-0.123712	-0.137598	-0.150941	-0.163688	-0.175789	-0.187196	-0.197865	-0.207752	-0.21682	-0.225032	-0.232356	-0.238763	-0.244227	-0.248728	-0.252247	-0.254771	-0.256289	-0.256796	-0.256289	-0.254771	-0.252247	-0.248728	-0.244227	-0.238763	-0.232356	-0.225032	-0.21682	-0.207752	-0.197865	-0.187196	-0.175789	-0.163688	-0.150941	-0.137598	-0.123712	-0.109338	-0.0945329	-0.0793543	-0.0638626	-0.0481188	-0.0321851	-0.0161244
0	-0.0135176	-0.0269819	-0.0403397	-0.0535382	-0.0665255	-0.0792503	-0.0916622	-0.103712	-0.115353	-0.126539	-0.137225	-0.14737	-0.156933	-0.165877	-0.174166	-0.181768	-0.188652	-0.194792	-0.200163	-0.204745	-0.208518	-0.211468	-0.213584	-0.214856	-0.215281	-0.214856	-0.213584	-0.211468	-0.208518	-0.204745	-0.200163	-0.194792	-0.188652	-0.181768	-0.174166	-0.165877	-0.156933	-0.14737	-0.137225	-0.126539	-0.115353	-0.103712	-0.0916622	-0.0792503	-0.0665255	-0.0535382	-0.0403397	-0.0269819	-0.0135176
0	-0.0110342	-0.0220248	-0.0329285	-0.0437023	-0.0543036	-0.0646906	-0.0748222	-0.0846586	-0.0941609	-0.103292	-0.112015	-0.120296	-0.128102	-0.135402	-0.142169	-0.148374	-0.153993	-0.159005	-0.16339	-0.167129	-0.170209	-0.172617	-0.174344	-0.175383	-0.17573	-0.175383	-0.174344	-0.172617	-0.170209	-0.167129	-0.16339	-0.159005	-0.153993	-0.148374	-0.142169	-0.135402	-0.128102	-0.120296	-0.112015	-0.103292	-0.0941609	-0.0846586	-0.0748222	-0.0646906	-0.0543036	-0.0437023	-0.0329285	-0.0220248	-0.0110342
0	-0.00870052	-0.0173667	-0.0259643	-0.0344595	-0.0428187	-0.0510089	-0.0589978	-0.0667538	-0.0742464	-0.081446	-0.0883241	-0.0948537	-0.101009	-0.106766	-0.112101	-0.116994	-0.121425	-0.125377	-0.128834	-0.131782	-0.134211	-0.13611	-0.137472	-0.138291	-0.138564	-0.138291	-0.137472	-0.13611	-0.134211	-0.131782	-0.128834	-0.125377	-0.121425	-0.116994	-0.112101	-0.106766	-0.101009	-0.0948537	-0.0883241	-0.081446	-0.0742464	-0.0667538	-0.0589978	-0.0510089	-0.0428187	-0.0344595	-0.0259643	-0.0173667	-0.00870052
0	-0.00654039	-0.013055	-0.019518	-0.025904	-0.0321878	-0.0383446	-0.04435	-0.0501804	-0.0558128	-0.0612249	-0.0663954	-0.0713038	-0.0759308	-0.0802582	-0.0842688	-0.0879469	-0.0912778	-0.0942486	-0.0968474	-0.0990639	-0.10089	-0.102317	-0.103341	-0.103956	-0.104162	-0.103956	-0.103341	-0.102317	-0.10089	-0.0990639	-0.0968474	-0.0942486	-0.0912778	-0.0879469	-0.0842688	-0.0802582	-0.0759308	-0.0713038	-0.0663954	-0.0612249	-0.0558128	-0.0501804	-0.04435	-0.0383446	-0.0321878	-0.025904	-0.019518	-0.013055	-0.00654039
0	-0.00457455	-0.00913105	-0.0136515	-0.0181181	-0.0225132	-0.0268194	-0.0310198	-0.0350978	-0.0390372	-0.0428226	-0.046439	-0.0498721	-0.0531084	-0.0561351	-0.0589403	-0.0615128	-0.0638426	-0.0659204	-0.0677381	-0.0692884	-0.0705653	-0.0715637	-0.0722797	-0.0727104	-0.0728542	-0.0727104	-0.0722797	-0.0715637	-0.0705653	-0.0692884	-0.0677381	-0.0659204	-0.0638426	-0.0615128	-0.0589403	-0.0561351	-0.0531084	-0.0498721	-0.046439	-0.0428226	-0.0390372	-0.0350978	-0.0310198	-0.0268194	-0.0225132	-0.0181181	-0.0136515	-0.00913105	-0.00457455
0	-0.0028205	-0.00562987	-0.00841702	-0.0111709	-0.0138808	-0.0165359	-0.0191257	-0.02164	-0.0240689	-0.0264028	-0.0286326	-0.0307493	-0.0327447	-0.0346108	-0.0363404	-0.0379265	-0.039363	-0.0406441	-0.0417648	-0.0427207	-0.043508	-0.0441236	-0.044565	-0.0448306	-0.0449192	-0.0448306	-0.044565	-0.0441236	-0.043508	-0.0427207	-0.0417648	-0.0406441	-0.039363	-0.0379265	-0.0363404	-0.0346108	-0.0327447	-0.0307493	-0.0286326	-0.0264028	-0.0240689	-0.02164	-0.0191257	-0.0165359	-0.0138808	-0.0111709	-0.00841702	-0.00562987	-0.0028205
0	-0.00129221	-0.00257932	-0.00385626	-0.00511797	-0.00635949	-0.0075759	-0.00876242	-0.00991436	-0.0110272	-0.0120965	-0.013118	-0.0140878	-0.015002	-0.015857	-0.0166494	-0.017376	-0.0180342	-0.0186211	-0.0191346	-0.0195725	-0.0199332	-0.0202152	-0.0204175	-0.0205391	-0.0205797	-0.0205391	-0.0204175	-0.0202152	-0.0199332	-0.0195725	-0.0191346	-0.0186211	-0.0180342	-0.017376	-0.0166494	-0.015857	-0.015002	-0.0140878	-0.013118	-0.0120965	-0.0110272	-0.00991436	-0.00876242	-0.0075759	-0.00635949	-0.00511797	-0.00385626	-0.00257932	-0.00129221
0	2.08167e-17	2.08167e-17	6.93889e-18	2.77556e-17	3.29597e-17	2.08167e-17	3.46945e-17	4.85723e-17	4.16334e-17	4.16334e-17	4.85723e-17	5.20417e-17	6.245e-17	6.245e-17	6.93889e-17	7.63278e-17	7.63278e-17	7.63278e-17	9.02056e-17	8.32667e-17	9.71445e-17	8.32667e-17	9.02056e-17	8.32667e-17	9.02056e-17	8.32667e-17	9.02056e-17	8.32667e-17	9.71445e-17	6.245e-17	9.02056e-17	6.93889e-17	8.32667e-17	8.32667e-17	8.32667e-17	5.55112e-17	6.245e-17	7.63278e-17	4.51028e-17	4.85723e-17	4.16334e-17	4.16334e-17	3.46945e-17	3.1225e-17	3.29597e-17	2.77556e-17	6.93889e-18	6.93889e-18	3.46945e-18
0	0.0010496	0.00209506	0.00313225	0.00415708	0.00516551	0.00615355	0.0071173	0.00805296	0.00895685	0.00982538	0.0106551	0.0114428	0.0121854	0.0128798	0.0135235	0.0141137	0.0146483	0.015125	0.0155421	0.0158978	0.0161908	0.0164198	0.0165841	0.0166829	0.0167159	0.0166829	0.0165841	0.0164198	0.0161908	0.0158978	0.0155421	0.015125	0.0146483	0.0141137	0.0135235	0.0128798	0.0121854	0.0114428	0.0106551	0.00982538	0.00895685	0.00805296	0.0071173	0.00615355	0.00516551	0.00415708	0.00313225	0.00209506	0.0010496
0	0.00185389	0.00370046	0.00553242	0.00734256	0.00912371	0.0108689	0.0125711	0.0142238	0.0158203	0.0173543	0.0188199	0.0202112	0.0215228	0.0227494	0.0238862	0.0249287	0.0258729	0.026715	0.0274516	0.0280799	0.0285974	0.029002	0.0292921	0.0294667	0.0295249	0.0294667	0.0292921	0.029002	0.0285974	0.0280799	0.0274516	0.026715	0.0258729	0.0249287	0.0238862	0.0227494	0.0215228	0.0202112	0.0188199	0.0173543	0.0158203	0.0142238	0.0125711	0.0108689	0.00912371	0.00734256	0.00553242	0.00370046	0.00185389
0	0.00241396	0.00481839	0.00720381	0.0095608	0.0118801	0.0141524	0.0163689	0.0185209	0.0205997	0.0225972	0.0245055	0.0263172	0.0280249	0.0296221	0.0311024	0.0324599	0.0336893	0.0347858	0.0357449	0.036563	0.0372368	0.0377637	0.0381415	0.0383688	0.0384447	0.0383688	0.0381415	0.0377637	0.0372368	0.036563	0.0357449	0.0347858	0.0336893	0.0324599	0.0311024	0.0296221	0.0280249	0.0263172	0.0245055	0.0225972	0.0205997	0.0185209	0.0163689	0.0141524	0.0118801	0.0095608	0.00720381	0.00481839	0.00241396
0	0.00273467	0.00545855	0.00816088	0.010831	0.0134584	0.0160327	0.0185437	0.0209815	0.0233365	0.0255994	0.0277613	0.0298136	0.0317482	0.0335576	0.0352345	0.0367724	0.0381651	0.0394073	0.0404939	0.0414207	0.042184	0.0427808	0.0432088	0.0434663	0.0435523	0.0434663	0.0432088	0.0427808	0.042184	0.0414207	0.0404939	0.0394073	0.0381651	0.0367724	0.0352345	0.0335576	0.0317482	0.0298136	0.0277613	0.0255994	0.0233365	0.0209815	0.0185437	0.0160327	0.0134584	0.010831	0.00816088	0.00545855	0.00273467
0	0.00282448	0.00563781	0.00842889	0.0111867	0.0139004	0.0165592	0.0191526	0.0216705	0.0241028	0.0264401	0.0286729	0.0307927	0.0327909	0.0346596	0.0363916	0.03798	0.0394185	0.0407014	0.0418237	0.0427809	0.0435693	0.0441858	0.0446278	0.0448938	0.0449825	0.0448938	0.0446278	0.0441858	0.0435693	0.0427809	0.0418237	0.0407014	0.0394185	0.03798	0.0363916	0.0346596	0.0327909	0.0307927	0.0286729	0.0264401	0.0241028	0.0216705	0.0191526	0.0165592	0.0139004	0.0111867	0.00842889	0.00563781	0.00282448
0	0.00269527	0.00537989	0.00804329	0.0106749	0.0132645	0.0158016	0.0182765	0.0206791	0.0230002	0.0252305	0.0273613	0.029384	0.0312908	0.0330741	0.0347268	0.0362425	0.0376152	0.0388395	0.0399104	0.0408238	0.0415762	0.0421644	0.0425863	0.04284	0.0429247	0.04284	0.0425863	0.0421644	0.0415762	0.0408238	0.0399104	0.0388395	0.0376152	0.0362425	0.0347268	0.0330741	0.0312908	0.029384	0.0273613	0.0252305	0.0230002	0.0206791	0.0182765	0.0158016	0.0132645	0.0106749	0.00804329	0.00537989	0.00269527
0	0.00236211	0.0047149	0.00704907	0.00935543	0.0116249	0.0138484	0.0160173	0.018123	0.0201572	0.0221118	0.0239792	0.0257519	0.027423	0.0289858	0.0304343	0.0317627	0.0329657	0.0340386	0.0349771	0.0357777	0.036437	0.0369525	0.0373222	0.0375446	0.0376189	0.0375446	0.0373222	0.0369525	0.036437	0.0357777	0.0349771	0.0340386	0.0329657	0.0317627	0.0304343	0.0289858	0.027423	0.0257519	0.0239792	0.0221118	0.0201572	0.018123	0.0160173	0.0138484	0.0116249	0.00935543	0.00704907	0.0047149	0.00236211
0	0.00184297	0.00367867	0.00549985	0.00729932	0.00906999	0.0108049	0.0124971	0.01414	0.0157271	0.0172521	0.0187091	0.0200922	0.021396	0.0226154	0.0237455	0.024782	0.0257206	0.0265577	0.02729	0.0279146	0.028429	0.0288312	0.0291197	0.0292932	0.0293511	0.0292932	0.0291197	0.0288312	0.028429	0.0279146	0.02729	0.0265577	0.0257206	0.024782	0.0237455	0.0226154	0.021396	0.0200922	0.0187091	0.0172521	0.0157271	0.01414	0.0124971	0.0108049	0.00906999	0.00729932	0.00549985	0.00367867	0.00184297
0	0.00115838	0.00231219	0.00345688	0.00458792	0.00570086	0.0067913	0.00785493	0.00888757	0.00988513	0.0108437	0.0117594	0.0126288	0.0134483	0.0142147	0.014925	0.0155765	0.0161664	0.0166926	0.0171529	0.0175454	0.0178688	0.0181216	0.0183029	0.018412	0.0184484	0.018412	0.0183029	0.0181216	0.0178688	0.0175454	0.0171529	0.0166926	0.0161664	0.0155765	0.014925	0.0142147	0.0134483	0.0126288	0.0117594	0.0108437	0.00988513	0.00888757	0.00785493	0.0067913	0.00570086	0.00458792	0.00345688	0.00231219	0.00115838
0	0.000331062	0.000660817	0.000987964	0.00131121	0.00162929	0.00194093	0.00224491	0.00254004	0.00282513	0.00309908	0.0033608	0.00360926	0.00384347	0.00406251	0.00426552	0.0044517	0.00462031	0.00477068	0.00490223	0.00501442	0.00510683	0.00517909	0.0052309	0.00526207	0.00527248	0.00526207	0.0052309	0.00517909	0.00510683	0.00501442	0.00490223	0.00477068	0.00462031	0.0044517	0.00426552	0.00406251	0.00384347	0.00360926	0.0033608	0.00309908	0.00282513	0.00254004	0.00224491	0.00194093	0.00162929	0.00131121	0.000987964	0.000660817	0.000331062
0	-0.000614488	-0.00122655	-0.00183377	-0.00243376	-0.00302414	-0.00360258	-0.00416681	-0.00471459	-0.00524377	-0.00575225	-0.00623803	-0.00669919	-0.00713391	-0.00754048	-0.00791729	-0.00826286	-0.00857581	-0.00885492	-0.00909908	-0.00930733	-0.00947886	-0.00961297	-0.00970914	-0.009767	-0.00978631	-0.009767	-0.00970914	-0.00961297	-0.00947886	-0.00930733	-0.00909908	-0.00885492	-0.00857581	-0.00826286	-0.00791729	-0.00754048	-0.00713391	-0.00669919	-0.00623803	-0.00575225	-0.00524377	-0.00471459	-0.00416681	-0.00360258	-0.00302414	-0.00243376	-0.00183377	-0.00122655	-0.000614488
0	-0.00165241	-0.00329829	-0.00493116	-0.00654457	-0.00813215	-0.00968764	-0.0112049	-0.0126779	-0.0141009	-0.0154683	-0.0167746	-0.0180147	-0.0191837	-0.020277	-0.0212903	-0.0222195	-0.0230611	-0.0238116	-0.0244682	-0.0250282	-0.0254894	-0.0258501	-0.0261087	-0.0262643	-0.0263162	-0.0262643	-0.0261087	-0.0258501	-0.0254894	-0.0250282	-0.0244682	-0.0238116	-0.0230611	-0.0222195	-0.0212903	-0.020277	-0.0191837	-0.0180147	-0.0167746	-0.0154683	-0.0141009	-0.0126779	-0.0112049	-0.00968764	-0.00813215	-0.00654457	-0.00493116	-0.00329829	-0.00165241
0	-0.00275594	-0.00550101	-0.00822436	-0.0109153	-0.0135631	-0.0161574	-0.0186879	-0.0211447	-0.023518	-0.0257985	-0.0279772	-0.0300455	-0.0319952	-0.0338186	-0.0355086	-0.0370584	-0.038462	-0.0397138	-0.0408089	-0.0417429	-0.0425121	-0.0431136	-0.0435449	-0.0438044	-0.043891	-0.0438044	-0.0435449	-0.0431136	-0.0425121	-0.0417429	-0.0408089	-0.0397138	-0.038462	-0.0370584	-0.0355086	-0.0338186	-0.0319952	-0.0300455	-0.0279772	-0.0257985	-0.023518	-0.0211447	-0.0186879	-0.0161574	-0.0135631	-0.0109153	-0.00822436	-0.00550101	-0.00275594
0	-0.00389789	-0.00778039	-0.0116322	-0.0154381	-0.0191831	-0.0228523	-0.0264314	-0.0299061	-0.0332629	-0.0364883	-0.0395698	-0.0424951	-0.0452527	-0.0478317	-0.0502219	-0.0524139	-0.0543991	-0.0561695	-0.0577184	-0.0590394	-0.0601274	-0.0609781	-0.0615882	-0.0619552	-0.0620777	-0.0619552	-0.0615882	-0.0609781	-0.0601274	-0.0590394	-0.0577184	-0.0561695	-0.0543991	-0.0524139	-0.0502219	-0.0478317	-0.0452527	-0.0424951	-0.0395698	-0.0364883	-0.0332629	-0.0299061	-0.0264314	-0.0228523	-0.0191831	-0.0154381	-0.0116322	-0.00778039	-0.00389789
0	-0.00505108	-0.0100822	-0.0150736	-0.0200055	-0.0248584	-0.0296132	-0.0342511	-0.0387539	-0.0431037	-0.0472834	-0.0512765	-0.0550673	-0.0586407	-0.0619827	-0.0650801	-0.0679206	-0.0704931	-0.0727873	-0.0747944	-0.0765062	-0.0779161	-0.0790185	-0.0798091	-0.0802846	-0.0804434	-0.0802846	-0.0798091	-0.0790185	-0.0779161	-0.0765062	-0.0747944	-0.0727873	-0.0704931	-0.0679206	-0.0650801	-0.0619827	-0.0586407	-0.0550673	-0.0512765	-0.0472834	-0.0431037	-0.0387539	-0.0342511	-0.0296132	-0.0248584	-0.0200055	-0.0150736	-0.0100822	-0.00505108
0	-0.00618884	-0.0123533	-0.0184689	-0.0245117	-0.0304577	-0.0362836	-0.0419662	-0.0474832	-0.0528129	-0.0579341	-0.0628266	-0.0674712	-0.0718496	-0.0759443	-0.0797394	-0.0832198	-0.0863717	-0.0891828	-0.0916419	-0.0937393	-0.0954668	-0.0968175	-0.0977861	-0.0983688	-0.0985633	-0.0983688	-0.0977861	-0.0968175	-0.0954668	-0.0937393	-0.0916419	-0.0891828	-0.0863717	-0.0832198	-0.0797394	-0.0759443	-0.0718496	-0.0674712	-0.0628266	-0.0579341	-0.0528129	-0.0474832	-0.0419662	-0.0362836	-0.0304577	-0.0245117	-0.0184689	-0.0123533	-0.00618884
0	-0.00728544	-0.0145421	-0.0217414	-0.0288549	-0.0358545	-0.0427127	-0.0494022	-0.0558968	-0.0621708	-0.0681994	-0.0739589	-0.0794265	-0.0845806	-0.0894009	-0.0938684	-0.0979655	-0.101676	-0.104985	-0.10788	-0.110349	-0.112383	-0.113973	-0.115113	-0.115799	-0.116028	-0.115799	-0.115113	-0.113973	-0.112383	-0.110349	-0.10788	-0.104985	-0.101676	-0.0979655	-0.0938684	-0.0894009	-0.0845806	-0.0794265	-0.0739589	-0.0681994	-0.0621708	-0.0558968	-0.0494022	-0.0427127	-0.0358545	-0.0288549	-0.0217414	-0.0145421	-0.00728544
0	-0.00831654	-0.0166003	-0.0248185	-0.0329387	-0.040929	-0.0487577	-0.056394	-0.0638078	-0.0709697	-0.0778515	-0.0844261	-0.0906675	-0.0965511	-0.102054	-0.107153	-0.11183	-0.116066	-0.119843	-0.123148	-0.125966	-0.128288	-0.130103	-0.131405	-0.132188	-0.132449	-0.132188	-0.131405	-0.130103	-0.128288	-0.125966	-0.123148	-0.119843	-0.116066	-0.11183	-0.107153	-0.102054	-0.0965511	-0.0906675	-0.0844261	-0.0778515	-0.0709697	-0.0638078	-0.056394	-0.0487577	-0.040929	-0.0329387	-0.0248185	-0.0166003	-0.00831654
0	-0.00925958	-0.0184826	-0.0276327	-0.0366737	-0.0455701	-0.0542865	-0.0627887	-0.0710431	-0.0790172	-0.0866794	-0.0939995	-0.100949	-0.107499	-0.113626	-0.119304	-0.124511	-0.129227	-0.133433	-0.137112	-0.14025	-0.142835	-0.144856	-0.146305	-0.147177	-0.147468	-0.147177	-0.146305	-0.144856	-0.142835	-0.14025	-0.137112	-0.133433	-0.129227	-0.124511	-0.119304	-0.113626	-0.107499	-0.100949	-0.0939995	-0.0866794	-0.0790172	-0.0710431	-0.0627887	-0.0542865	-0.0455701	-0.0366737	-0.0276327	-0.0184826	-0.00925958
0	-0.0100942	-0.0201485	-0.0301234	-0.0399793	-0.0496775	-0.0591796	-0.0684482	-0.0774466	-0.0861394	-0.0944922	-0.102472	-0.110048	-0.117189	-0.123868	-0.130057	-0.135734	-0.140875	-0.14546	-0.149471	-0.152892	-0.155709	-0.157912	-0.159492	-0.160443	-0.16076	-0.160443	-0.159492	-0.157912	-0.155709	-0.152892	-0.149471	-0.14546	-0.140875	-0.135734	-0.130057	-0.123868	-0.117189	-0.110048	-0.102472	-0.0944922	-0.0861394	-0.0774466	-0.0684482	-0.0591796	-0.0496775	-0.0399793	-0.0301234	-0.0201485	-0.0100942
0	-0.0108025	-0.0215624	-0.0322372	-0.0427848	-0.0531635	-0.0633324	-0.0732513	-0.0828812	-0.092184	-0.101123	-0.109663	-0.11777	-0.125412	-0.13256	-0.139184	-0.145259	-0.15076	-0.155667	-0.159959	-0.16362	-0.166636	-0.168993	-0.170684	-0.171701	-0.172041	-0.171701	-0.170684	-0.168993	-0.166636	-0.16362	-0.159959	-0.155667	-0.15076	-0.145259	-0.139184	-0.13256	-0.125412	-0.11777	-0.109663	-0.101123	-0.092184	-0.0828812	-0.0732513	-0.0633324	-0.0531635	-0.0427848	-0.0322372	-0.0215624	-0.0108025
0	-0.0113695	-0.0226942	-0.0339293	-0.0450305	-0.055954	-0.0666566	-0.0770962	-0.0872315	-0.0970226	-0.106431	-0.115419	-0.123951	-0.131995	-0.139517	-0.146489	-0.152883	-0.158674	-0.163838	-0.168355	-0.172209	-0.175382	-0.177864	-0.179643	-0.180714	-0.181071	-0.180714	-0.179643	-0.177864	-0.175382	-0.172209	-0.168355	-0.163838	-0.158674	-0.152883	-0.146489	-0.139517	-0.131995	-0.123951	-0.115419	-0.106431	-0.0970226	-0.0872315	-0.0770962	-0.0666566	-0.055954	-0.0450305	-0.0339293	-0.0226942	-0.0113695
0	-0.0117833	-0.02352	-0.0351639	-0.0466691	-0.0579901	-0.0690822	-0.0799017	-0.0904058	-0.100553	-0.110304	-0.119619	-0.128462	-0.136798	-0.144594	-0.15182	-0.158446	-0.164448	-0.1698	-0.174482	-0.178475	-0.181764	-0.184336	-0.18618	-0.18729	-0.18766	-0.18729	-0.18618	-0.184336	-0.181764	-0.178475	-0.174482	-0.1698	-0.164448	-0.158446	-0.15182	-0.144594	-0.136798	-0.128462	-0.119619	-0.110304	-0.100553	-0.0904058	-0.0799017	-0.0690822	-0.0579901	-0.0466691	-0.0351639	-0.02352	-0.0117833
0	-0.012035	-0.0240225	-0.0359152	-0.0476662	-0.0592291	-0.0705582	-0.0816088	-0.0923374	-0.102702	-0.11266	-0.122175	-0.131207	-0.139721	-0.147684	-0.155064	-0.161832	-0.167961	-0.173428	-0.17821	-0.182288	-0.185648	-0.188274	-0.190158	-0.191291	-0.191669	-0.191291	-0.190158	-0.188274	-0.185648	-0.182288	-0.17821	-0.173428	-0.167961	-0.161832	-0.155064	-0.147684	-0.139721	-0.131207	-0.122175	-0.11266	-0.102702	-0.0923374	-0.0816088	-0.0705582	-0.0592291	-0.0476662	-0.0359152	-0.0240225	-0.012035
0	-0.0121195	-0.0241912	-0.0361674	-0.0480009	-0.059645	-0.0710536	-0.0821819	-0.0929858	-0.103423	-0.113451	-0.123032	-0.132128	-0.140702	-0.148721	-0.156153	-0.162968	-0.16914	-0.174645	-0.179461	-0.183568	-0.186951	-0.189596	-0.191493	-0.192634	-0.193015	-0.192634	-0.191493	-0.189596	-0.186951	-0.183568	-0.179461	-0.174645	-0.16914	-0.162968	-0.156153	-0.148721	-0.140702	-0.132128	-0.123032	-0.113451	-0.103423	-0.0929858	-0.0821819	-0.0710536	-0.059645	-0.0480009	-0.0361674	-0.0241912	-0.0121195
0	-0.012035	-0.0240225	-0.0359152	-0.0476662	-0.0592291	-0.0705582	-0.0816088	-0.0923374	-0.102702	-0.11266	-0.122175	-0.131207	-0.139721	-0.147684	-0.155064	-0.161832	-0.167961	-0.173428	-0.17821	-0.182288	-0.185648	-0.188274	-0.190158	-0.191291	-0.191669	-0.191291	-0.190158	-0.188274	-0.185648	-0.182288	-0.17821	-0.173428	-0.167961	-0.161832	-0.155064	-0.147684	-0.139721	-0.131207	-0.122175	-0.11266	-0.102702	-0.0923374	-0.0816088	-0.0705582	-0.0592291	-0.0476662	-0.0359152	-0.0240225	-0.012035
0	-0.0117833	-0.02352	-0.0351639	-0.0466691	-0.0579901	-0.0690822	-0.0799017	-0.0904058	-0.100553	-0.110304	-0.119619	-0.128462	-0.136798	-0.144594	-0.15182	-0.158446	-0.164448	-0.1698	-0.174482	-0.178475	-0.181764	-0.184336	-0.18618	-0.18729	-0.18766	-0.18729	-0.18618	-0.184336	-0.181764	-0.178475	-0.174482	-0.1698	-0.164448	-0.158446	-0.15182	-0.144594	-0.136798	-0.128462	-0.119619	-0.110304	-0.100553	-0.0904058	-0.0799017	-0.0690822	-0.0579901	-0.0466691	-0.0351639	-0.02352	-0.0117833
0	-0.0113695	-0.0226942	-0.0339293	-0.0450305	-0.055954	-0.0666566	-0.0770962	-0.0872315	-0.0970226	-0.106431	-0.115419	-0.123951	-0.131995	-0.139517	-0.146489	-0.152883	-0.158674	-0.163838	-0.168355	-0.172209	-0.175382	-0.177864	-0.179643	-0.180714	-0.181071	-0.180714	-0.179643	-0.177864	-0.175382	-0.172209	-0.168355	-0.163838	-0.158674	-0.152883	-0.146489	-0.139517	-0.131995	-0.123951	-0.115419	-0.106431	-0.0970226	-0.0872315	-0.0770962	-0.0666566	-0.055954	-0.0450305	-0.0339293	-0.0226942	-0.0113695
0	-0.0108025	-0.0215624	-0.0322372	-0.0427848	-0.0531635	-0.0633324	-0.0732513	-0.0828812	-0.092184	-0.101123	-0.109663	-0.11777	-0.125412	-0.13256	-0.139184	-0.145259	-0.15076	-0.155667	-0.159959	-0.16362	-0.166636	-0.168993	-0.170684	-0.171701	-0.172041	-0.171701	-0.170684	-0.168993	-0.166636	-0.16362	-0.159959	-0.155667	-0.15076	-0.145259	-0.139184	-0.13256	-0.125412	-0.11777	-0.109663	-0.101123	-0.092184	-0.0828812	-0.0732513	-0.0633324	-0.0531635	-0.0427848	-0.0322372	-0.0215624	-0.0108025
0	-0.0100942	-0.0201485	-0.0301234	-0.0399793	-0.0496775	-0.0591796	-0.0684482	-0.0774466	-0.0861394	-0.0944922	-0.102472	-0.110048	-0.117189	-0.123868	-0.130057	-0.135734	-0.140875	-0.14546	-0.149471	-0.152892	-0.155709	-0.157912	-0.159492	-0.160443	-0.16076	-0.160443	-0.159492	-0.157912	-0.155709	-0.152892	-0.149471	-0.14546	-0.140875	-0.135734	-0.130057	-0.123868	-0.117189	-0.110048	-0.102472	-0.0944922	-0.0861394	-0.0774466	-0.0684482	-0.0591796	-0.0496775	-0.0399793	-0.0301234	-0.0201485	-0.0100942
0	-0.00925958	-0.0184826	-0.0276327	-0.0366737	-0.0455701	-0.0542865	-0.0627887	-0.0710431	-0.0790172	-0.0866794	-0.0939995	-0.100949	-0.107499	-0.113626	-0.119304	-0.124511	-0.129227	-0.133433	-0.137112	-0.14025	-0.142835	-0.144856	-0.146305	-0.147177	-0.147468	-0.147177	-0.146305	-0.144856	-0.142835	-0.14025	-0.137112	-0.133433	-0.129227	-0.124511	-0.119304	-0.113626	-0.107499	-0.100949	-0.0939995	-0.0866794	-0.0790172	-0.0710431	-0.0627887	-0.0542865	-0.0455701	-0.0366737	-0.0276327	-0.0184826	-0.00925958
0	-0.00831654	-0.0166003	-0.0248185	-0.0329387	-0.040929	-0.0487577	-0.056394	-0.0638078	-0.0709697	-0.0778515	-0.0844261	-0.0906675	-0.0965511	-0.102054	-0.107153	-0.11183	-0.116066	-0.119843	-0.123148	-0.125966	-0.128288	-0.130103	-0.131405	-0.132188	-0.132449	-0.132188	-0.131405	-0.130103	-0.128288	-0.125966	-0.123148	-0.119843	-0.116066	-0.11183	-0.107153	-0.102054	-0.0965511	-0.0906675	-0.0844261	-0.0778515	-0.0709697	-0.0638078	-0.056394	-0.0487577	-0.040929	-0.0329387	-0.0248185	-0.0166003	-0.00831654
0	-0.00728544	-0.0145421	-0.0217414	-0.0288549	-0.0358545	-0.0427127	-0.0494022	-0.0558968	-0.0621708	-0.0681994	-0.0739589	-0.0794265	-0.0845806	-0.0894009	-0.0938684	-0.0979655	-0.101676	-0.104985	-0.10788	-0.110349	-0.112383	-0.113973	-0.115113	-0.115799	-0.116028	-0.115799	-0.115113	-0.113973	-0.112383	-0.110349	-0.10788	-0.104985	-0.101676	-0.0979655	-0.0938684	-0.0894009	-0.0845806	-0.0794265	-0.0739589	-0.0681994	-0.0621708	-0.0558968	-0.0494022	-0.0427127	-0.0358545	-0.0288549	-0.0217414	-0.0145421	-0.00728544
0	-0.00618884	-0.0123533	-0.0184689	-0.0245117	-0.0304577	-0.0362836	-0.0419662	-0.0474832	-0.0528129	-0.0579341	-0.0628266	-0.0674712	-0.0718496	-0.0759443	-0.0797394	-0.0832198	-0.0863717	-0.0891828	-0.0916419	-0.0937393	-0.0954668	-0.0968175	-0.0977861	-0.0983688	-0.0985633	-0.0983688	-0.0977861	-0.0968175	-0.0954668	-0.0937393	-0.0916419	-0.0891828	-0.0863717	-0.0832198	-0.0797394	-0.0759443	-0.0718496	-0.0674712	-0.0628266	-0.0579341	-0.0528129	-0.0474832	-0.0419662	-0.0362836	-0.0304577	-0.0245117	-0.0184689	-0.0123533	-0.00618884
0	-0.00505108	-0.0100822	-0.0150736	-0.0200055	-0.0248584	-0.0296132	-0.0342511	-0.0387539	-0.0431037	-0.0472834	-0.0512765	-0.0550673	-0.0586407	-0.0619827	-0.0650801	-0.0679206	-0.0704931	-0.0727873	-0.0747944	-0.0765062	-0.0779161	-0.0790185	-0.0798091	-0.0802846	-0.0804434	-0.0802846	-0.0798091	-0.0790185	-0.0779161	-0.0765062	-0.0747944	-0.0727873	-0.0704931	-0.0679206	-0.0650801	-0.0619827	-0.0586407	-0.0550673	-0.0512765	-0.0472834	-0.0431037	-0.0387539	-0.0342511	-0.0296132	-0.0248584	-0.0200055	-0.0150736	-0.0100822	-0.00505108
0	-0.00389789	-0.00778039	-0.0116322	-0.0154381	-0.0191831	-0.0228523	-0.0264314	-0.0299061	-0.0332629	-0.0364883	-0.0395698	-0.0424951	-0.0452527	-0.0478317	-0.0502219	-0.0524139	-0.0543991	-0.0561695	-0.0577184	-0.0590394	-0.0601274	-0.0609781	-0.0615882	-0.0619552	-0.0620777	-0.0619552	-0.0615882	-0.0609781	-0.0601274	-0.0590394	-0.0577184	-0.0561695	-0.0543991	-0.0524139	-0.0502219	-0.0478317	-0.0452527	-0.0424951	-0.0395698	-0.0364883	-0.0332629	-0.0299061	-0.0264314	-0.0228523	-0.0191831	-0.0154381	-0.0116322	-0.00778039	-0.00389789
0	-0.00275594	-0.00550101	-0.00822436	-0.0109153	-0.0135631	-0.0161574	-0.0186879	-0.0211447	-0.023518	-0.0257985	-0.0279772	-0.0300455	-0.0319952	-0.0338186	-0.0355086	-0.0370584	-0.038462	-0.0397138	-0.0408089	-0.0417429	-0.0425121	-0.0431136	-0.0435449	-0.0438044	-0.043891	-0.0438044	-0.0435449	-0.0431136	-0.0425121	-0.0417429	-0.0408089	-0.0397138	-0.038462	-0.0370584	-0.0355086	-0.0338186	-0.0319952	-0.0300455	-0.0279772	-0.0257985	-0.023518	-0.0211447	-0.0186879	-0.0161574	-0.0135631	-0.0109153	-0.00822436	-0.00550101	-0.00275594
0	-0.00165241	-0.00329829	-0.00493116	-0.00654457	-0.00813215	-0.00968764	-0.0112049	-0.0126779	-0.0141009	-0.0154683	-0.0167746	-0.0180147	-0.0191837	-0.020277	-0.0212903	-0.0222195	-0.0230611	-0.0238116	-0.0244682	-0.0250282	-0.0254894	-0.0258501	-0.0261087	-0.0262643	-0.0263162	-0.0262643	-0.0261087	-0.0258501	-0.0254894	-0.0250282	-0.0244682	-0.0238116	-0.0230611	-0.0222195	-0.0212903	-0.020277	-0.0191837	-0.0180147	-0.0167746	-0.0154683	-0.0141009	-0.0126779	-0.0112049	-0.00968764	-0.00813215	-0.00654457	-0.00493116	-0.00329829	-0.00165241
0	-0.000614488	-0.00122655	-0.00183377	-0.00243376	-0.00302414	-0.00360258	-0.00416681	-0.00471459	-0.00524377	-0.00575225	-0.00623803	-0.00669919	-0.00713391	-0.00754048	-0.00791729	-0.00826286	-0.00857581	-0.00885492	-0.00909908	-0.00930733	-0.00947886	-0.00961297	-0.00970914	-0.009767	-0.00978631	-0.009767	-0.00970914	-0.00961297	-0.00947886	-0.00930733	-0.00909908	-0.00885492	-0.00857581	-0.00826286	-0.00791729	-0.00754048	-0.00713391	-0.00669919	-0.00623803	-0.00575225	-0.00524377	-0.00471459	-0.00416681	-0.00360258	-0.00302414	-0.00243376	-0.00183377	-0.00122655	-0.000614488
0	0.000331062	0.000660817	0.000987964	0.00131121	0.00162929	0.00194093	0.00224491	0.00254004	0.00282513	0.00309908	0.0033608	0.00360926	0.00384347	0.00406251	0.00426552	0.0044517	0.00462031	0.00477068	0.00490223	0.00501442	0.00510683	0.00517909	0.0052309	0.00526207	0.00527248	0.00526207	0.0052309	0.00517909	0.00510683	0.00501442	0.00490223	0.00477068	0.00462031	0.0044517	0.00426552	0.00406251	0.00384347	0.00360926	0.0033608	0.00309908	0.00282513	0.00254004	0.00224491	0.00194093	0.00162929	0.00131121	0.000987964	0.000660817	0.000331062
0	0.00115838	0.00231219	0.00345688	0.00458792	0.00570086	0.0067913	0.00785493	0.00888757	0.00988513	0.0108437	0.0117594	0.0126288	0.0134483	0.0142147	0.014925	0.0155765	0.0161664	0.0166926	0.0171529	0.0175454	0.0178688	0.0181216	0.0183029	0.018412	0.0184484	0.018412	0.0183029	0.0181216	0.0178688	0.0175454	0.0171529	0.0166926	0.0161664	0.0155765	0.014925	0.0142147	0.0134483	0.0126288	0.0117594	0.0108437	0.00988513	0.00888757	0.00785493	0.0067913	0.00570086	0.00458792	0.00345688	0.00231219	0.00115838
0	0.00184297	0.00367867	0.00549985	0.00729932	0.00906999	0.0108049	0.0124971	0.01414	0.0157271	0.0172521	0.0187091	0.0200922	0.021396	0.0226154	0.0237455	0.024782	0.0257206	0.0265577	0.02729	0.0279146	0.028429	0.0288312	0.0291197	0.0292932	0.0293511	0.0292932	0.0291197	0.0288312	0.028429	0.0279146	0.02729	0.0265577	0.0257206	0.024782	0.0237455	0.0226154	0.021396	0.0200922	0.0187091	0.0172521	0.0157271	0.01414	0.0124971	0.0108049	0.00906999	0.00729932	0.00549985	0.00367867	0.00184297
0	0.00236211	0.0047149	0.00704907	0.00935543	0.0116249	0.0138484	0.0160173	0.018123	0.0201572	0.0221118	0.0239792	0.0257519	0.027423	0.0289858	0.0304343	0.0317627	0.0329657	0.0340386	0.0349771	0.0357777	0.036437	0.0369525	0.0373222	0.0375446	0.0376189	0.0375446	0.0373222	0.0369525	0.036437	0.0357777	0.0349771	0.0340386	0.0329657	0.0317627	0.0304343	0.0289858	0.027423	0.0257519	0.0239792	0.0221118	0.0201572	0.018123	0.0160173	0.0138484	0.0116249	0.00935543	0.00704907	0.0047149	0.00236211
0	0.00269527	0.00537989	0.00804329	0.0106749	0.0132645	0.0158016	0.0182765	0.0206791	0.0230002	0.0252305	0.0273613	0.029384	0.0312908	0.0330741	0.0347268	0.0362425	0.0376152	0.0388395	0.0399104	0.0408238	0.0415762	0.0421644	0.0425863	0.04284	0.0429247	0.04284	0.0425863	0.0421644	0.0415762	0.0408238	0.0399104	0.0388395	0.0376152	0.0362425	0.0347268	0.0330741	0.0312908	0.029384	0.0273613	0.0252305	0.0230002	0.0206791	0.0182765	0.0158016	0.0132645	0.0106749	0.00804329	0.00537989	0.00269527
0	0.00282448	0.00563781	0.00842889	0.0111867	0.0139004	0.0165592	0.0191526	0.0216705	0.0241028	0.0264401	0.0286729	0.0307927	0.0327909	0.0346596	0.0363916	0.03798	0.0394185	0.0407014	0.0418237	0.0427809	0.0435693	0.0441858	0.0446278	0.0448938	0.0449825	0.0448938	0.0446278	0.0441858	0.0435693	0.0427809	0.0418237	0.0407014	0.0394185	0.03798	0.0363916	0.0346596	0.0327909	0.0307927	0.0286729	0.0264401	0.0241028	0.0216705	0.0191526	0.0165592	0.0139004	0.0111867	0.00842889	0.00563781	0.00282448
0	0.00273467	0.00545855	0.00816088	0.010831	0.0134584	0.0160327	0.0185437	0.0209815	0.0233365	0.0255994	0.0277613	0.0298136	0.0317482	0.0335576	0.0352345	0.0367724	0.0381651	0.0394073	0.0404939	0.0414207	0.042184	0.0427808	0.0432088	0.0434663	0.0435523	0.0434663	0.0432088	0.0427808	0.042184	0.0414207	0.0404939	0.0394073	0.0381651	0.0367724	0.0352345	0.0335576	0.0317482	0.0298136	0.0277613	0.0255994	0.0233365	0.0209815	0.0185437	0.0160327	0.0134584	0.010831	0.00816088	0.00545855	0.00273467
0	0.00241396	0.00481839	0.00720381	0.0095608	0.0118801	0.0141524	0.0163689	0.0185209	0.0205997	0.0225972	0.0245055	0.0263172	0.0280249	0.0296221	0.0311024	0.0324599	0.0336893	0.0347858	0.0357449	0.036563	0.0372368	0.0377637	0.0381415	0.0383688	0.0384447	0.0383688	0.0381415	0.0377637	0.0372368	0.036563	0.0357449	0.0347858	0.0336893	0.0324599	0.0311024	0.0296221	0.0280249	0.0263172	0.0245055	0.0225972	0.0205997	0.0185209	0.0163689	0.0141524	0.0118801	0.0095608	0.00720381	0.00481839	0.00241396
0	0.00185389	0.00370046	0.00553242	0.00734256	0.00912371	0.0108689	0.0125711	0.0142238	0.0158203	0.0173543	0.0188199	0.0202112	0.0215228	0.0227494	0.0238862	0.0249287	0.0258729	0.026715	0.0274516	0.0280799	0.0285974	0.029002	0.0292921	0.0294667	0.0295249	0.0294667	0.0292921	0.029002	0.0285974	0.0280799	0.0274516	0.026715	0.0258729	0.0249287	0.0238862	0.0227494	0.0215228	0.0202112	0.0188199	0.0173543	0.0158203	0.0142238	0.0125711	0.0108689	0.00912371	0.00734256	0.00553242	0.00370046	0.00185389
0	0.0010496	0.00209506	0.00313225	0.00415708	0.00516551	0.00615355	0.0071173	0.00805296	0.00895685	0.00982538	0.0106551	0.0114428	0.0121854	0.0128798	0.0135235	0.0141137	0.0146483	0.015125	0.0155421	0.0158978	0.0161908	0.0164198	0.0165841	0.0166829	0.0167159	0.0166829	0.0165841	0.0164198	0.0161908	0.0158978	0.0155421	0.015125	0.0146483	0.0141137	0.0135235	0.0128798	0.0121854	0.0114428	0.0106551	0.00982538	0.00895685	0.00805296	0.0071173	0.00615355	0.00516551	0.00415708	0.00313225	0.00209506	0.0010496
0	-3.46945e-18	-1.38778e-17	-3.46945e-17	-4.16334e-17	-5.89806e-17	-7.63278e-17	-9.02056e-17	-9.71445e-17	-1.17961e-16	-1.249e-16	-1.31839e-16	-1.45717e-16	-1.59595e-16	-1.52656e-16	-1.59595e-16	-1.66533e-16	-1.73472e-16	-1.8735e-16	-1.73472e-16	-1.8735e-16	-1.80411e-16	-2.01228e-16	-1.8735e-16	-2.01228e-16	-1.94289e-16	-2.01228e-16	-2.01228e-16	-2.01228e-16	-1.80411e-16	-1.8735e-16	-1.73472e-16	-1.80411e-16	-1.80411e-16	-1.59595e-16	-1.52656e-16	-1.52656e-16	-1.59595e-16	-1.2837e-16	-1.21431e-16	-1.11022e-16	-1.17961e-16	-9.02056e-17	-7.28584e-17	-6.59195e-17	-6.245e-17	-4.16334e-17	-3.46945e-17	-2.77556e-17	-6.93889e-18
[truncated: 51 more columns]

## Sheet: S2
2.08167e-17	2.08167e-17	1.38778e-17	1.38778e-17	1.38778e-17	1.38778e-17	2.08167e-17	1.38778e-17	1.38778e-17	2.08167e-17	1.38778e-17	1.38778e-17	1.38778e-17	6.93889e-18	1.73472e-17	1.04083e-17	-3.46945e-18	1.04083e-17	6.93889e-18	6.93889e-18	1.73472e-18	0	1.73472e-18	0	4.33681e-19	0	-4.33681e-19	-8.67362e-19	0	0	1.73472e-18	-6.93889e-18	-1.04083e-17	-6.93889e-18	-1.04083e-17	-1.04083e-17	-1.38778e-17	-1.38778e-17	-1.38778e-17	-1.38778e-17	-1.38778e-17	-2.08167e-17	-1.38778e-17	-1.38778e-17	-1.38778e-17	-2.08167e-17	-1.38778e-17	-1.38778e-17	-1.38778e-17	-2.08167e-17
0.0205797	0.0205391	0.0204175	0.0202152	0.0199332	0.0195725	0.0191346	0.0186211	0.0180342	0.017376	0.0166494	0.015857	0.015002	0.0140878	0.013118	0.0120965	0.0110272	0.00991436	0.00876242	0.0075759	0.00635949	0.00511797	0.00385626	0.00257932	0.00129221	-8.32775e-18	-0.00129221	-0.00257932	-0.00385626	-0.00511797	-0.00635949	-0.0075759	-0.00876242	-0.00991436	-0.0110272	-0.0120965	-0.013118	-0.0140878	-0.015002	-0.015857	-0.0166494	-0.017376	-0.0180342	-0.0186211	-0.0191346	-0.0195725	-0.0199332	-0.0202152	-0.0204175	-0.0205391
0.0449192	0.0448306	0.044565	0.0441236	0.043508	0.0427207	0.0417648	0.0406441	0.039363	0.0379265	0.0363404	0.0346108	0.0327447	0.0307493	0.0286326	0.0264028	0.0240689	0.02164	0.0191257	0.0165359	0.0138808	0.0111709	0.00841702	0.00562987	0.0028205	-1.0758e-17	-0.0028205	-0.00562987	-0.00841702	-0.0111709	-0.0138808	-0.0165359	-0.0191257	-0.02164	-0.0240689	-0.0264028	-0.0286326	-0.0307493	-0.0327447	-0.0346108	-0.0363404	-0.0379265	-0.039363	-0.0406441	-0.0417648	-0.0427207	-0.043508	-0.0441236	-0.044565	-0.0448306
0.0728542	0.0727104	0.0722797	0.0715637	0.0705653	0.0692884	0.0677381	0.0659204	0.0638426	0.0615128	0.0589403	0.0561351	0.0531084	0.0498721	0.046439	0.0428226	0.0390372	0.0350978	0.0310198	0.0268194	0.0225132	0.0181181	0.0136515	0.00913105	0.00457455	-1.31691e-17	-0.00457455	-0.00913105	-0.0136515	-0.0181181	-0.0225132	-0.0268194	-0.0310198	-0.0350978	-0.0390372	-0.0428226	-0.046439	-0.0498721	-0.0531084	-0.0561351	-0.0589403	-0.0615128	-0.0638426	-0.0659204	-0.0677381	-0.0692884	-0.0705653	-0.0715637	-0.0722797	-0.0727104
0.104162	0.103956	0.103341	0.102317	0.10089	0.0990639	0.0968474	0.0942486	0.0912778	0.0879469	0.0842688	0.0802582	0.0759308	0.0713038	0.0663954	0.0612249	0.0558128	0.0501804	0.04435	0.0383446	0.0321878	0.025904	0.019518	0.013055	0.00654039	-1.55514e-17	-0.00654039	-0.013055	-0.019518	-0.025904	-0.0321878	-0.0383446	-0.04435	-0.0501804	-0.0558128	-0.0612249	-0.0663954	-0.0713038	-0.0759308	-0.0802582	-0.0842688	-0.0879469	-0.0912778	-0.0942486	-0.0968474	-0.0990639	-0.10089	-0.102317	-0.103341	-0.103956
0.138564	0.138291	0.137472	0.13611	0.134211	0.131782	0.128834	0.125377	0.121425	0.116994	0.112101	0.106766	0.101009	0.0948537	0.0883241	0.081446	0.0742464	0.0667538	0.0589978	0.0510089	0.0428187	0.0344595	0.0259643	0.0173667	0.00870052	-4.1679e-17	-0.00870052	-0.0173667	-0.0259643	-0.0344595	-0.0428187	-0.0510089	-0.0589978	-0.0667538	-0.0742464	-0.081446	-0.0883241	-0.0948537	-0.101009	-0.106766	-0.112101	-0.116994	-0.121425	-0.125377	-0.128834	-0.131782	-0.134211	-0.13611	-0.137472	-0.138291
0.17573	0.175383	0.174344	0.172617	0.170209	0.167129	0.16339	0.159005	0.153993	0.148374	0.142169	0.135402	0.128102	0.120296	0.112015	0.103292	0.0941609	0.0846586	0.0748222	0.0646906	0.0543036	0.0437023	0.0329285	0.0220248	0.0110342	-2.01924e-17	-0.0110342	-0.0220248	-0.0329285	-0.0437023	-0.0543036	-0.0646906	-0.0748222	-0.0846586	-0.0941609	-0.103292	-0.112015	-0.120296	-0.128102	-0.135402	-0.142169	-0.148374	-0.153993	-0.159005	-0.16339	-0.167129	-0.170209	-0.172617	-0.174344	-0.175383
0.215281	0.214856	0.213584	0.211468	0.208518	0.204745	0.200163	0.194792	0.188652	0.181768	0.174166	0.165877	0.156933	0.14737	0.137225	0.126539	0.115353	0.103712	0.0916622	0.0792503	0.0665255	0.0535382	0.0403397	0.0269819	0.0135176	-5.07532e-17	-0.0135176	-0.0269819	-0.0403397	-0.0535382	-0.0665255	-0.0792503	-0.0916622	-0.103712	-0.115353	-0.126539	-0.137225	-0.14737	-0.156933	-0.165877	-0.174166	-0.181768	-0.188652	-0.194792	-0.200163	-0.204745	-0.208518	-0.211468	-0.213584	-0.214856
0.256796	0.256289	0.254771	0.252247	0.248728	0.244227	0.238763	0.232356	0.225032	0.21682	0.207752	0.197865	0.187196	0.175789	0.163688	0.150941	0.137598	0.123712	0.109338	0.0945329	0.0793543	0.0638626	0.0481188	0.0321851	0.0161244	-5.51033e-17	-0.0161244	-0.0321851	-0.0481188	-0.0638626	-0.0793543	-0.0945329	-0.109338	-0.123712	-0.137598	-0.150941	-0.163688	-0.175789	-0.187196	-0.197865	-0.207752	-0.21682	-0.225032	-0.232356	-0.238763	-0.244227	-0.248728	-0.252247	-0.254771	-0.256289
0.299817	0.299225	0.297452	0.294506	0.290397	0.285142	0.278762	0.271282	0.262731	0.253143	0.242557	0.231013	0.218557	0.205239	0.19111	0.176228	0.16065	0.144438	0.127656	0.11037	0.0926484	0.0745613	0.05618	0.037577	0.0188256	5.88785e-18	-0.0188256	-0.037577	-0.05618	-0.0745613	-0.0926484	-0.11037	-0.127656	-0.144438	-0.16065	-0.176228	-0.19111	-0.205239	-0.218557	-0.231013	-0.242557	-0.253143	-0.262731	-0.271282	-0.278762	-0.285142	-0.290397	-0.294506	-0.297452	-0.299225
0.343854	0.343176	0.341143	0.337764	0.333051	0.327025	0.319708	0.311129	0.301322	0.290326	0.278184	0.264944	0.250659	0.235384	0.219181	0.202112	0.184246	0.165653	0.146406	0.126581	0.106257	0.085513	0.0644318	0.0430964	0.0215908	-6.33436e-17	-0.0215908	-0.0430964	-0.0644318	-0.085513	-0.106257	-0.126581	-0.146406	-0.165653	-0.184246	-0.202112	-0.219181	-0.235384	-0.250659	-0.264944	-0.278184	-0.290326	-0.301322	-0.311129	-0.319708	-0.327025	-0.333051	-0.337764	-0.341143	-0.343176
0.388397	0.38763	0.385334	0.381517	0.376195	0.369387	0.361122	0.351432	0.340355	0.327934	0.31422	0.299265	0.283129	0.265876	0.247573	0.228294	0.208113	0.187112	0.165371	0.142978	0.120021	0.0965904	0.0727783	0.048679	0.0243876	-6.72013e-17	-0.0243876	-0.048679	-0.0727783	-0.0965904	-0.120021	-0.142978	-0.165371	-0.187112	-0.208113	-0.228294	-0.247573	-0.265876	-0.283129	-0.299265	-0.31422	-0.327934	-0.340355	-0.351432	-0.361122	-0.369387	-0.376195	-0.381517	-0.385334	-0.38763
0.432916	0.432062	0.429503	0.425248	0.419316	0.411728	0.402516	0.391715	0.379368	0.365523	0.350237	0.333568	0.315583	0.296352	0.275951	0.254462	0.231968	0.208559	0.184327	0.159367	0.133779	0.107662	0.0811205	0.0542588	0.027183	-7.08635e-17	-0.027183	-0.0542588	-0.0811205	-0.107662	-0.133779	-0.159367	-0.184327	-0.208559	-0.231968	-0.254462	-0.275951	-0.296352	-0.315583	-0.333568	-0.350237	-0.365523	-0.379368	-0.391715	-0.402516	-0.411728	-0.419316	-0.425248	-0.429503	-0.432062
0.476876	0.475935	0.473116	0.46843	0.461894	0.453536	0.443388	0.431491	0.41789	0.40264	0.385801	0.36744	0.347628	0.326444	0.303972	0.280301	0.255523	0.229737	0.203044	0.17555	0.147363	0.118594	0.0893577	0.0597685	0.0299433	-7.43158e-17	-0.0299433	-0.0597685	-0.0893577	-0.118594	-0.147363	-0.17555	-0.203044	-0.229737	-0.255523	-0.280301	-0.303972	-0.326444	-0.347628	-0.36744	-0.385801	-0.40264	-0.41789	-0.431491	-0.443388	-0.453536	-0.461894	-0.46843	-0.473116	-0.475935
0.519739	0.518714	0.515641	0.510533	0.503411	0.494301	0.483241	0.470274	0.455451	0.43883	0.420478	0.400466	0.378874	0.355786	0.331294	0.305495	0.27849	0.250386	0.221294	0.191329	0.160608	0.129254	0.0973894	0.0651406	0.0326347	-7.75444e-17	-0.0326347	-0.0651406	-0.0973894	-0.129254	-0.160608	-0.191329	-0.221294	-0.250386	-0.27849	-0.305495	-0.331294	-0.355786	-0.378874	-0.400466	-0.420478	-0.43883	-0.455451	-0.470274	-0.483241	-0.494301	-0.503411	-0.510533	-0.515641	-0.518714
0.560975	0.559868	0.556551	0.551039	0.543351	0.533519	0.521581	0.507585	0.491586	0.473647	0.453838	0.432239	0.408933	0.384014	0.357579	0.329733	0.300585	0.270252	0.238852	0.206509	0.173351	0.139509	0.105116	0.0703088	0.0352239	-8.05368e-17	-0.0352239	-0.0703088	-0.105116	-0.139509	-0.173351	-0.206509	-0.238852	-0.270252	-0.300585	-0.329733	-0.357579	-0.384014	-0.408933	-0.432239	-0.453838	-0.473647	-0.491586	-0.507585	-0.521581	-0.533519	-0.543351	-0.551039	-0.556551	-0.559868
0.600069	0.598884	0.595337	0.58944	0.581216	0.570699	0.55793	0.542958	0.525844	0.506655	0.485466	0.462361	0.437431	0.410775	0.382498	0.352711	0.321533	0.289085	0.255497	0.2209	0.185431	0.149231	0.112442	0.0752085	0.0376786	-8.3281e-17	-0.0376786	-0.0752085	-0.112442	-0.149231	-0.185431	-0.2209	-0.255497	-0.289085	-0.321533	-0.352711	-0.382498	-0.410775	-0.437431	-0.462361	-0.485466	-0.506655	-0.525844	-0.542958	-0.55793	-0.570699	-0.581216	-0.58944	-0.595337	-0.598884
0.636527	0.635271	0.631508	0.625253	0.61653	0.605374	0.591828	0.575947	0.557793	0.537438	0.514961	0.490453	0.464008	0.435733	0.405738	0.374141	0.341068	0.306649	0.27102	0.234321	0.196698	0.158298	0.119273	0.079778	0.0399679	-8.57662e-17	-0.0399679	-0.079778	-0.119273	-0.158298	-0.196698	-0.234321	-0.27102	-0.306649	-0.341068	-0.374141	-0.405738	-0.435733	-0.464008	-0.490453	-0.514961	-0.537438	-0.557793	-0.575947	-0.591828	-0.605374	-0.61653	-0.625253	-0.631508	-0.635271
0.669889	0.668567	0.664607	0.658023	0.648843	0.637102	0.622847	0.606134	0.587028	0.565606	0.541951	0.516158	0.488328	0.45857	0.427003	0.393751	0.358944	0.322721	0.285225	0.246603	0.207007	0.166595	0.125525	0.0839593	0.0420627	-8.79827e-17	-0.0420627	-0.0839593	-0.125525	-0.166595	-0.207007	-0.246603	-0.285225	-0.322721	-0.358944	-0.393751	-0.427003	-0.45857	-0.488328	-0.516158	-0.541951	-0.565606	-0.587028	-0.606134	-0.622847	-0.637102	-0.648843	-0.658023	-0.664607	-0.668567
0.699727	0.698346	0.694209	0.687333	0.677744	0.66548	0.65059	0.633132	0.613175	0.590799	0.566091	0.539149	0.510079	0.478996	0.446023	0.411289	0.374932	0.337096	0.297929	0.257587	0.216227	0.174015	0.131116	0.087699	0.0439362	-8.99217e-17	-0.0439362	-0.087699	-0.131116	-0.174015	-0.216227	-0.257587	-0.297929	-0.337096	-0.374932	-0.411289	-0.446023	-0.478996	-0.510079	-0.539149	-0.566091	-0.590799	-0.613175	-0.633132	-0.65059	-0.66548	-0.677744	-0.687333	-0.694209	-0.698346
0.725659	0.724227	0.719937	0.712805	0.702861	0.690142	0.6747	0.656595	0.635899	0.612694	0.58707	0.55913	0.528982	0.496747	0.462552	0.426531	0.388827	0.349589	0.30897	0.267133	0.224241	0.180464	0.135975	0.0909491	0.0455645	-9.15755e-17	-0.0455645	-0.0909491	-0.135975	-0.180464	-0.224241	-0.267133	-0.30897	-0.349589	-0.388827	-0.426531	-0.462552	-0.496747	-0.528982	-0.55913	-0.58707	-0.612694	-0.635899	-0.656595	-0.6747	-0.690142	-0.702861	-0.712805	-0.719937	-0.724227
0.74735	0.745875	0.741457	0.734112	0.72387	0.710772	0.694868	0.676222	0.654907	0.631008	0.604619	0.575843	0.544794	0.511596	0.476379	0.439281	0.40045	0.360038	0.318206	0.275118	0.230944	0.185858	0.140039	0.0936677	0.0469265	-9.29376e-17	-0.0469265	-0.0936677	-0.140039	-0.185858	-0.230944	-0.275118	-0.318206	-0.360038	-0.40045	-0.439281	-0.476379	-0.511596	-0.544794	-0.575843	-0.604619	-0.631008	-0.654907	-0.676222	-0.694868	-0.710772	-0.72387	-0.734112	-0.741457	-0.745875
0.76452	0.763011	0.758491	0.750978	0.740501	0.727101	0.710832	0.691758	0.669954	0.645505	0.618509	0.589073	0.557311	0.52335	0.487323	0.449373	0.40965	0.36831	0.325517	0.281438	0.23625	0.190128	0.143257	0.0958197	0.0480046	-9.40026e-17	-0.0480046	-0.0958197	-0.143257	-0.190128	-0.23625	-0.281438	-0.325517	-0.36831	-0.40965	-0.449373	-0.487323	-0.52335	-0.557311	-0.589073	-0.618509	-0.645505	-0.669954	-0.691758	-0.710832	-0.727101	-0.740501	-0.750978	-0.758491	-0.763011
0.776946	0.775413	0.770819	0.763184	0.752537	0.738919	0.722386	0.703002	0.680843	0.655997	0.628562	0.598647	0.566369	0.531856	0.495244	0.456677	0.416308	0.374297	0.330807	0.286013	0.240089	0.193219	0.145585	0.0973771	0.0487848	-9.47663e-17	-0.0487848	-0.0973771	-0.145585	-0.193219	-0.240089	-0.286013	-0.330807	-0.374297	-0.416308	-0.456677	-0.495244	-0.531856	-0.566369	-0.598647	-0.628562	-0.655997	-0.680843	-0.703002	-0.722386	-0.738919	-0.752537	-0.763184	-0.770819	-0.775413
0.784467	0.782919	0.778281	0.770572	0.759821	0.746072	0.729379	0.709807	0.687434	0.662347	0.634647	0.604442	0.571852	0.537005	0.500038	0.461098	0.420338	0.37792	0.33401	0.288782	0.242414	0.195089	0.146994	0.0983198	0.0492571	-9.52258e-17	-0.0492571	-0.0983198	-0.146994	-0.195089	-0.242414	-0.288782	-0.33401	-0.37792	-0.420338	-0.461098	-0.500038	-0.537005	-0.571852	-0.604442	-0.634647	-0.662347	-0.687434	-0.709807	-0.729379	-0.746072	-0.759821	-0.770572	-0.778281	-0.782919
0.786985	0.785432	0.780779	0.773045	0.76226	0.748467	0.73172	0.712085	0.68964	0.664473	0.636684	0.606382	0.573687	0.538728	0.501643	0.462578	0.421688	0.379133	0.335082	0.289708	0.243192	0.195715	0.147466	0.0986354	0.0494152	-9.53792e-17	-0.0494152	-0.0986354	-0.147466	-0.195715	-0.243192	-0.289708	-0.335082	-0.379133	-0.421688	-0.462578	-0.501643	-0.538728	-0.573687	-0.606382	-0.636684	-0.664473	-0.68964	-0.712085	-0.73172	-0.748467	-0.76226	-0.773045	-0.780779	-0.785432
0.784467	0.782919	0.778281	0.770572	0.759821	0.746072	0.729379	0.709807	0.687434	0.662347	0.634647	0.604442	0.571852	0.537005	0.500038	0.461098	0.420338	0.37792	0.33401	0.288782	0.242414	0.195089	0.146994	0.0983198	0.0492571	-9.52258e-17	-0.0492571	-0.0983198	-0.146994	-0.195089	-0.242414	-0.288782	-0.33401	-0.37792	-0.420338	-0.461098	-0.500038	-0.537005	-0.571852	-0.604442	-0.634647	-0.662347	-0.687434	-0.709807	-0.729379	-0.746072	-0.759821	-0.770572	-0.778281	-0.782919
0.776946	0.775413	0.770819	0.763184	0.752537	0.738919	0.722386	0.703002	0.680843	0.655997	0.628562	0.598647	0.566369	0.531856	0.495244	0.456677	0.416308	0.374297	0.330807	0.286013	0.240089	0.193219	0.145585	0.0973771	0.0487848	-9.47663e-17	-0.0487848	-0.0973771	-0.145585	-0.193219	-0.240089	-0.286013	-0.330807	-0.374297	-0.416308	-0.456677	-0.495244	-0.531856	-0.566369	-0.598647	-0.628562	-0.655997	-0.680843	-0.703002	-0.722386	-0.738919	-0.752537	-0.763184	-0.770819	-0.775413
0.76452	0.763011	0.758491	0.750978	0.740501	0.727101	0.710832	0.691758	0.669954	0.645505	0.618509	0.589073	0.557311	0.52335	0.487323	0.449373	0.40965	0.36831	0.325517	0.281438	0.23625	0.190128	0.143257	0.0958197	0.0480046	-9.40026e-17	-0.0480046	-0.0958197	-0.143257	-0.190128	-0.23625	-0.281438	-0.325517	-0.36831	-0.40965	-0.449373	-0.487323	-0.52335	-0.557311	-0.589073	-0.618509	-0.645505	-0.669954	-0.691758	-0.710832	-0.727101	-0.740501	-0.750978	-0.758491	-0.763011
0.74735	0.745875	0.741457	0.734112	0.72387	0.710772	0.694868	0.676222	0.654907	0.631008	0.604619	0.575843	0.544794	0.511596	0.476379	0.439281	0.40045	0.360038	0.318206	0.275118	0.230944	0.185858	0.140039	0.0936677	0.0469265	-9.29376e-17	-0.0469265	-0.0936677	-0.140039	-0.185858	-0.230944	-0.275118	-0.318206	-0.360038	-0.40045	-0.439281	-0.476379	-0.511596	-0.544794	-0.575843	-0.604619	-0.631008	-0.654907	-0.676222	-0.694868	-0.710772	-0.72387	-0.734112	-0.741457	-0.745875
0.725659	0.724227	0.719937	0.712805	0.702861	0.690142	0.6747	0.656595	0.635899	0.612694	0.58707	0.55913	0.528982	0.496747	0.462552	0.426531	0.388827	0.349589	0.30897	0.267133	0.224241	0.180464	0.135975	0.0909491	0.0455645	-9.15755e-17	-0.0455645	-0.0909491	-0.135975	-0.180464	-0.224241	-0.267133	-0.30897	-0.349589	-0.388827	-0.426531	-0.462552	-0.496747	-0.528982	-0.55913	-0.58707	-0.612694	-0.635899	-0.656595	-0.6747	-0.690142	-0.702861	-0.712805	-0.719937	-0.724227
0.699727	0.698346	0.694209	0.687333	0.677744	0.66548	0.65059	0.633132	0.613175	0.590799	0.566091	0.539149	0.510079	0.478996	0.446023	0.411289	0.374932	0.337096	0.297929	0.257587	0.216227	0.174015	0.131116	0.087699	0.0439362	-8.99217e-17	-0.0439362	-0.087699	-0.131116	-0.174015	-0.216227	-0.257587	-0.297929	-0.337096	-0.374932	-0.411289	-0.446023	-0.478996	-0.510079	-0.539149	-0.566091	-0.590799	-0.613175	-0.633132	-0.65059	-0.66548	-0.677744	-0.687333	-0.694209	-0.698346
0.669889	0.668567	0.664607	0.658023	0.648843	0.637102	0.622847	0.606134	0.587028	0.565606	0.541951	0.516158	0.488328	0.45857	0.427003	0.393751	0.358944	0.322721	0.285225	0.246603	0.207007	0.166595	0.125525	0.0839593	0.0420627	-8.79827e-17	-0.0420627	-0.0839593	-0.125525	-0.166595	-0.207007	-0.246603	-0.285225	-0.322721	-0.358944	-0.393751	-0.427003	-0.45857	-0.488328	-0.516158	-0.541951	-0.565606	-0.587028	-0.606134	-0.622847	-0.637102	-0.648843	-0.658023	-0.664607	-0.668567
0.636527	0.635271	0.631508	0.625253	0.61653	0.605374	0.591828	0.575947	0.557793	0.537438	0.514961	0.490453	0.464008	0.435733	0.405738	0.374141	0.341068	0.306649	0.27102	0.234321	0.196698	0.158298	0.119273	0.079778	0.0399679	-1.7742e-16	-0.0399679	-0.079778	-0.119273	-0.158298	-0.196698	-0.234321	-0.27102	-0.306649	-0.341068	-0.374141	-0.405738	-0.435733	-0.464008	-0.490453	-0.514961	-0.537438	-0.557793	-0.575947	-0.591828	-0.605374	-0.61653	-0.625253	-0.631508	-0.635271
0.600069	0.598884	0.595337	0.58944	0.581216	0.570699	0.55793	0.542958	0.525844	0.506655	0.485466	0.462361	0.437431	0.410775	0.382498	0.352711	0.321533	0.289085	0.255497	0.2209	0.185431	0.149231	0.112442	0.0752085	0.0376786	-8.3281e-17	-0.0376786	-0.0752085	-0.112442	-0.149231	-0.185431	-0.2209	-0.255497	-0.289085	-0.321533	-0.352711	-0.382498	-0.410775	-0.437431	-0.462361	-0.485466	-0.506655	-0.525844	-0.542958	-0.55793	-0.570699	-0.581216	-0.58944	-0.595337	-0.598884
0.560975	0.559868	0.556551	0.551039	0.543351	0.533519	0.521581	0.507585	0.491586	0.473647	0.453838	0.432239	0.408933	0.384014	0.357579	0.329733	0.300585	0.270252	0.238852	0.206509	0.173351	0.139509	0.105116	0.0703088	0.0352239	-8.05368e-17	-0.0352239	-0.0703088	-0.105116	-0.139509	-0.173351	-0.206509	-0.238852	-0.270252	-0.300585	-0.329733	-0.357579	-0.384014	-0.408933	-0.432239	-0.453838	-0.473647	-0.491586	-0.507585	-0.521581	-0.533519	-0.543351	-0.551039	-0.556551	-0.559868
0.519739	0.518714	0.515641	0.510533	0.503411	0.494301	0.483241	0.470274	0.455451	0.43883	0.420478	0.400466	0.378874	0.355786	0.331294	0.305495	0.27849	0.250386	0.221294	0.191329	0.160608	0.129254	0.0973894	0.0651406	0.0326347	-7.75444e-17	-0.0326347	-0.0651406	-0.0973894	-0.129254	-0.160608	-0.191329	-0.221294	-0.250386	-0.27849	-0.305495	-0.331294	-0.355786	-0.378874	-0.400466	-0.420478	-0.43883	-0.455451	-0.470274	-0.483241	-0.494301	-0.503411	-0.510533	-0.515641	-0.518714
0.476876	0.475935	0.473116	0.46843	0.461894	0.453536	0.443388	0.431491	0.41789	0.40264	0.385801	0.36744	0.347628	0.326444	0.303972	0.280301	0.255523	0.229737	0.203044	0.17555	0.147363	0.118594	0.0893577	0.0597685	0.0299433	-7.43158e-17	-0.0299433	-0.0597685	-0.0893577	-0.118594	-0.147363	-0.17555	-0.203044	-0.229737	-0.255523	-0.280301	-0.303972	-0.326444	-0.347628	-0.36744	-0.385801	-0.40264	-0.41789	-0.431491	-0.443388	-0.453536	-0.461894	-0.46843	-0.473116	-0.475935
0.432916	0.432062	0.429503	0.425248	0.419316	0.411728	0.402516	0.391715	0.379368	0.365523	0.350237	0.333568	0.315583	0.296352	0.275951	0.254462	0.231968	0.208559	0.184327	0.159367	0.133779	0.107662	0.0811205	0.0542588	0.027183	-7.08635e-17	-0.027183	-0.0542588	-0.0811205	-0.107662	-0.133779	-0.159367	-0.184327	-0.208559	-0.231968	-0.254462	-0.275951	-0.296352	-0.315583	-0.333568	-0.350237	-0.365523	-0.379368	-0.391715	-0.402516	-0.411728	-0.419316	-0.425248	-0.429503	-0.432062
0.388397	0.38763	0.385334	0.381517	0.376195	0.369387	0.361122	0.351432	0.340355	0.327934	0.31422	0.299265	0.283129	0.265876	0.247573	0.228294	0.208113	0.187112	0.165371	0.142978	0.120021	0.0965904	0.0727783	0.048679	0.0243876	-6.72013e-17	-0.0243876	-0.048679	-0.0727783	-0.0965904	-0.120021	-0.142978	-0.165371	-0.187112	-0.208113	-0.228294	-0.247573	-0.265876	-0.283129	-0.299265	-0.31422	-0.327934	-0.340355	-0.351432	-0.361122	-0.369387	-0.376195	-0.381517	-0.385334	-0.38763
0.343854	0.343176	0.341143	0.337764	0.333051	0.327025	0.319708	0.311129	0.301322	0.290326	0.278184	0.264944	0.250659	0.235384	0.219181	0.202112	0.184246	0.165653	0.146406	0.126581	0.106257	0.085513	0.0644318	0.0430964	0.0215908	-6.33436e-17	-0.0215908	-0.0430964	-0.0644318	-0.085513	-0.106257	-0.126581	-0.146406	-0.165653	-0.184246	-0.202112	-0.219181	-0.235384	-0.250659	-0.264944	-0.278184	-0.290326	-0.301322	-0.311129	-0.319708	-0.327025	-0.333051	-0.337764	-0.341143	-0.343176
0.299817	0.299225	0.297452	0.294506	0.290397	0.285142	0.278762	0.271282	0.262731	0.253143	0.242557	0.231013	0.218557	0.205239	0.19111	0.176228	0.16065	0.144438	0.127656	0.11037	0.0926484	0.0745613	0.05618	0.037577	0.0188256	5.88785e-18	-0.0188256	-0.037577	-0.05618	-0.0745613	-0.0926484	-0.11037	-0.127656	-0.144438	-0.16065	-0.176228	-0.19111	-0.205239	-0.218557	-0.231013	-0.242557	-0.253143	-0.262731	-0.271282	-0.278762	-0.285142	-0.290397	-0.294506	-0.297452	-0.299225
0.256796	0.256289	0.254771	0.252247	0.248728	0.244227	0.238763	0.232356	0.225032	0.21682	0.207752	0.197865	0.187196	0.175789	0.163688	0.150941	0.137598	0.123712	0.109338	0.0945329	0.0793543	0.0638626	0.0481188	0.0321851	0.0161244	-5.51033e-17	-0.0161244	-0.0321851	-0.0481188	-0.0638626	-0.0793543	-0.0945329	-0.109338	-0.123712	-0.137598	-0.150941	-0.163688	-0.175789	-0.187196	-0.197865	-0.207752	-0.21682	-0.225032	-0.232356	-0.238763	-0.244227	-0.248728	-0.252247	-0.254771	-0.256289
0.215281	0.214856	0.213584	0.211468	0.208518	0.204745	0.200163	0.194792	0.188652	0.181768	0.174166	0.165877	0.156933	0.14737	0.137225	0.126539	0.115353	0.103712	0.0916622	0.0792503	0.0665255	0.0535382	0.0403397	0.0269819	0.0135176	5.88785e-18	-0.0135176	-0.0269819	-0.0403397	-0.0535382	-0.0665255	-0.0792503	-0.0916622	-0.103712	-0.115353	-0.126539	-0.137225	-0.14737	-0.156933	-0.165877	-0.174166	-0.181768	-0.188652	-0.194792	-0.200163	-0.204745	-0.208518	-0.211468	-0.213584	-0.214856
0.17573	0.175383	0.174344	0.172617	0.170209	0.167129	0.16339	0.159005	0.153993	0.148374	0.142169	0.135402	0.128102	0.120296	0.112015	0.103292	0.0941609	0.0846586	0.0748222	0.0646906	0.0543036	0.0437023	0.0329285	0.0220248	0.0110342	-2.01924e-17	-0.0110342	-0.0220248	-0.0329285	-0.0437023	-0.0543036	-0.0646906	-0.0748222	-0.0846586	-0.0941609	-0.103292	-0.112015	-0.120296	-0.128102	-0.135402	-0.142169	-0.148374	-0.153993	-0.159005	-0.16339	-0.167129	-0.170209	-0.172617	-0.174344	-0.175383
0.138564	0.138291	0.137472	0.13611	0.134211	0.131782	0.128834	0.125377	0.121425	0.116994	0.112101	0.106766	0.101009	0.0948537	0.0883241	0.081446	0.0742464	0.0667538	0.0589978	0.0510089	0.0428187	0.0344595	0.0259643	0.0173667	0.00870052	-1.78956e-17	-0.00870052	-0.0173667	-0.0259643	-0.0344595	-0.0428187	-0.0510089	-0.0589978	-0.0667538	-0.0742464	-0.081446	-0.0883241	-0.0948537	-0.101009	-0.106766	-0.112101	-0.116994	-0.121425	-0.125377	-0.128834	-0.131782	-0.134211	-0.13611	-0.137472	-0.138291
0.104162	0.103956	0.103341	0.102317	0.10089	0.0990639	0.0968474	0.0942486	0.0912778	0.0879469	0.0842688	0.0802582	0.0759308	0.0713038	0.0663954	0.0612249	0.0558128	0.0501804	0.04435	0.0383446	0.0321878	0.025904	0.019518	0.013055	0.00654039	-1.55514e-17	-0.00654039	-0.013055	-0.019518	-0.025904	-0.0321878	-0.0383446	-0.04435	-0.0501804	-0.0558128	-0.0612249	-0.0663954	-0.0713038	-0.0759308	-0.0802582	-0.0842688	-0.0879469	-0.0912778	-0.0942486	-0.0968474	-0.0990639	-0.10089	-0.102317	-0.103341	-0.103956
0.0728542	0.0727104	0.0722797	0.0715637	0.0705653	0.0692884	0.0677381	0.0659204	0.0638426	0.0615128	0.0589403	0.0561351	0.0531084	0.0498721	0.046439	0.0428226	0.0390372	0.0350978	0.0310198	0.0268194	0.0225132	0.0181181	0.0136515	0.00913105	0.00457455	-1.31691e-17	-0.00457455	-0.00913105	-0.0136515	-0.0181181	-0.0225132	-0.0268194	-0.0310198	-0.0350978	-0.0390372	-0.0428226	-0.046439	-0.0498721	-0.0531084	-0.0561351	-0.0589403	-0.0615128	-0.0638426	-0.0659204	-0.0677381	-0.0692884	-0.0705653	-0.0715637	-0.0722797	-0.0727104
0.0449192	0.0448306	0.044565	0.0441236	0.043508	0.0427207	0.0417648	0.0406441	0.039363	0.0379265	0.0363404	0.0346108	0.0327447	0.0307493	0.0286326	0.0264028	0.0240689	0.02164	0.0191257	0.0165359	0.0138808	0.0111709	0.00841702	0.00562987	0.0028205	-1.0758e-17	-0.0028205	-0.00562987	-0.00841702	-0.0111709	-0.0138808	-0.0165359	-0.0191257	-0.02164	-0.0240689	-0.0264028	-0.0286326	-0.0307493	-0.0327447	-0.0346108	-0.0363404	-0.0379265	-0.039363	-0.0406441	-0.0417648	-0.0427207	-0.043508	-0.0441236	-0.044565	-0.0448306
0.0205797	0.0205391	0.0204175	0.0202152	0.0199332	0.0195725	0.0191346	0.0186211	0.0180342	0.017376	0.0166494	0.015857	0.015002	0.0140878	0.013118	0.0120965	0.0110272	0.00991436	0.00876242	0.0075759	0.00635949	0.00511797	0.00385626	0.00257932	0.00129221	-8.32775e-18	-0.00129221	-0.00257932	-0.00385626	-0.00511797	-0.00635949	-0.0075759	-0.00876242	-0.00991436	-0.0110272	-0.0120965	-0.013118	-0.0140878	-0.015002	-0.015857	-0.0166494	-0.017376	-0.0180342	-0.0186211	-0.0191346	-0.0195725	-0.0199332	-0.0202152	-0.0204175	-0.0205391
-8.32667e-17	-8.32667e-17	-8.32667e-17	-8.32667e-17	-8.32667e-17	-7.63278e-17	-6.93889e-17	-7.63278e-17	-7.63278e-17	-7.63278e-17	-4.85723e-17	-5.55112e-17	-4.85723e-17	-6.245e-17	-3.81639e-17	-4.16334e-17	-5.20417e-17	-3.46945e-17	-3.46945e-17	-2.77556e-17	-2.42861e-17	-2.42861e-17	-1.9082e-17	-1.21431e-17	-8.67362e-18	6.16298e-33	8.67362e-18	1.12757e-17	1.38778e-17	2.42861e-17	2.77556e-17	2.77556e-17	3.46945e-17	3.81639e-17	3.81639e-17	6.245e-17	5.55112e-17	6.245e-17	6.93889e-17	6.93889e-17	5.55112e-17	7.63278e-17	7.63278e-17	7.63278e-17	8.32667e-17	7.63278e-17	8.32667e-17	8.32667e-17	8.32667e-17	8.32667e-17
-0.0167159	-0.0166829	-0.0165841	-0.0164198	-0.0161908	-0.0158978	-0.0155421	-0.015125	-0.0146483	-0.0141137	-0.0135235	-0.0128798	-0.0121854	-0.0114428	-0.0106551	-0.00982538	-0.00895685	-0.00805296	-0.0071173	-0.00615355	-0.00516551	-0.00415708	-0.00313225	-0.00209506	-0.0010496	1.21995e-18	0.0010496	0.00209506	0.00313225	0.00415708	0.00516551	0.00615355	0.0071173	0.00805296	0.00895685	0.00982538	0.0106551	0.0114428	0.0121854	0.0128798	0.0135235	0.0141137	0.0146483	0.015125	0.0155421	0.0158978	0.0161908	0.0164198	0.0165841	0.0166829
-0.0295249	-0.0294667	-0.0292921	-0.029002	-0.0285974	-0.0280799	-0.0274516	-0.026715	-0.0258729	-0.0249287	-0.0238862	-0.0227494	-0.0215228	-0.0202112	-0.0188199	-0.0173543	-0.0158203	-0.0142238	-0.0125711	-0.0108689	-0.00912371	-0.00734256	-0.00553242	-0.00370046	-0.00185389	2.43509e-18	0.00185389	0.00370046	0.00553242	0.00734256	0.00912371	0.0108689	0.0125711	0.0142238	0.0158203	0.0173543	0.0188199	0.0202112	0.0215228	0.0227494	0.0238862	0.0249287	0.0258729	0.026715	0.0274516	0.0280799	0.0285974	0.029002	0.0292921	0.0294667
-0.0384447	-0.0383688	-0.0381415	-0.0377637	-0.0372368	-0.036563	-0.0357449	-0.0347858	-0.0336893	-0.0324599	-0.0311024	-0.0296221	-0.0280249	-0.0263172	-0.0245055	-0.0225972	-0.0205997	-0.0185209	-0.0163689	-0.0141524	-0.0118801	-0.0095608	-0.00720381	-0.00481839	-0.00241396	5.88785e-18	0.00241396	0.00481839	0.00720381	0.0095608	0.0118801	0.0141524	0.0163689	0.0185209	0.0205997	0.0225972	0.0245055	0.0263172	0.0280249	0.0296221	0.0311024	0.0324599	0.0336893	0.0347858	0.0357449	0.036563	0.0372368	0.0377637	0.0381415	0.0383688
-0.0435523	-0.0434663	-0.0432088	-0.0427808	-0.042184	-0.0414207	-0.0404939	-0.0394073	-0.0381651	-0.0367724	-0.0352345	-0.0335576	-0.0317482	-0.0298136	-0.0277613	-0.0255994	-0.0233365	-0.0209815	-0.0185437	-0.0160327	-0.0134584	-0.010831	-0.00816088	-0.00545855	-0.00273467	5.62383e-18	0.00273467	0.00545855	0.00816088	0.010831	0.0134584	0.0160327	0.0185437	0.0209815	0.0233365	0.0255994	0.0277613	0.0298136	0.0317482	0.0335576	0.0352345	0.0367724	0.0381651	0.0394073	0.0404939	0.0414207	0.042184	0.0427808	0.0432088	0.0434663
-0.0449825	-0.0448938	-0.0446278	-0.0441858	-0.0435693	-0.0427809	-0.0418237	-0.0407014	-0.0394185	-0.03798	-0.0363916	-0.0346596	-0.0327909	-0.0307927	-0.0286729	-0.0264401	-0.0241028	-0.0216705	-0.0191526	-0.0165592	-0.0139004	-0.0111867	-0.00842889	-0.00563781	-0.00282448	5.88422e-18	0.00282448	0.00563781	0.00842889	0.0111867	0.0139004	0.0165592	0.0191526	0.0216705	0.0241028	0.0264401	0.0286729	0.0307927	0.0327909	0.0346596	0.0363916	0.03798	0.0394185	0.0407014	0.0418237	0.0427809	0.0435693	0.0441858	0.0446278	0.0448938
-0.0429247	-0.04284	-0.0425863	-0.0421644	-0.0415762	-0.0408238	-0.0399104	-0.0388395	-0.0376152	-0.0362425	-0.0347268	-0.0330741	-0.0312908	-0.029384	-0.0273613	-0.0252305	-0.0230002	-0.0206791	-0.0182765	-0.0158016	-0.0132645	-0.0106749	-0.00804329	-0.00537989	-0.00269527	5.57174e-18	0.00269527	0.00537989	0.00804329	0.0106749	0.0132645	0.0158016	0.0182765	0.0206791	0.0230002	0.0252305	0.0273613	0.029384	0.0312908	0.0330741	0.0347268	0.0362425	0.0376152	0.0388395	0.0399104	0.0408238	0.0415762	0.0421644	0.0425863	0.04284
-0.0376189	-0.0375446	-0.0373222	-0.0369525	-0.036437	-0.0357777	-0.0349771	-0.0340386	-0.0329657	-0.0317627	-0.0304343	-0.0289858	-0.027423	-0.0257519	-0.0239792	-0.0221118	-0.0201572	-0.018123	-0.0160173	-0.0138484	-0.0116249	-0.00935543	-0.00704907	-0.0047149	-0.00236211	4.69556e-18	0.00236211	0.0047149	0.00704907	0.00935543	0.0116249	0.0138484	0.0160173	0.018123	0.0201572	0.0221118	0.0239792	0.0257519	0.027423	0.0289858	0.0304343	0.0317627	0.0329657	0.0340386	0.0349771	0.0357777	0.036437	0.0369525	0.0373222	0.0375446
-0.0293511	-0.0292932	-0.0291197	-0.0288312	-0.028429	-0.0279146	-0.02729	-0.0265577	-0.0257206	-0.024782	-0.0237455	-0.0226154	-0.021396	-0.0200922	-0.0187091	-0.0172521	-0.0157271	-0.01414	-0.0124971	-0.0108049	-0.00906999	-0.00729932	-0.00549985	-0.00367867	-0.00184297	2.41575e-18	0.00184297	0.00367867	0.00549985	0.00729932	0.00906999	0.0108049	0.0124971	0.01414	0.0157271	0.0172521	0.0187091	0.0200922	0.021396	0.0226154	0.0237455	0.024782	0.0257206	0.0265577	0.02729	0.0279146	0.028429	0.0288312	0.0291197	0.0292932
-0.0184484	-0.018412	-0.0183029	-0.0181216	-0.0178688	-0.0175454	-0.0171529	-0.0166926	-0.0161664	-0.0155765	-0.014925	-0.0142147	-0.0134483	-0.0126288	-0.0117594	-0.0108437	-0.00988513	-0.00888757	-0.00785493	-0.0067913	-0.00570086	-0.00458792	-0.00345688	-0.00231219	-0.00115838	1.36517e-18	0.00115838	0.00231219	0.00345688	0.00458792	0.00570086	0.0067913	0.00785493	0.00888757	0.00988513	0.0108437	0.0117594	0.0126288	0.0134483	0.0142147	0.014925	0.0155765	0.0161664	0.0166926	0.0171529	0.0175454	0.0178688	0.0181216	0.0183029	0.018412
-0.00527248	-0.00526207	-0.0052309	-0.00517909	-0.00510683	-0.00501442	-0.00490223	-0.00477068	-0.00462031	-0.0044517	-0.00426552	-0.00406251	-0.00384347	-0.00360926	-0.0033608	-0.00309908	-0.00282513	-0.00254004	-0.00224491	-0.00194093	-0.00162929	-0.00131121	-0.000987964	-0.000660817	-0.000331062	-5.17651e-18	0.000331062	0.000660817	0.000987964	0.00131121	0.00162929	0.00194093	0.00224491	0.00254004	0.00282513	0.00309908	0.0033608	0.00360926	0.00384347	0.00406251	0.00426552	0.0044517	0.00462031	0.00477068	0.00490223	0.00501442	0.00510683	0.00517909	0.0052309	0.00526207
0.00978631	0.009767	0.00970914	0.00961297	0.00947886	0.00930733	0.00909908	0.00885492	0.00857581	0.00826286	0.00791729	0.00754048	0.00713391	0.00669919	0.00623803	0.00575225	0.00524377	0.00471459	0.00416681	0.00360258	0.00302414	0.00243376	0.00183377	0.00122655	0.000614488	-7.10536e-18	-0.000614488	-0.00122655	-0.00183377	-0.00243376	-0.00302414	-0.00360258	-0.00416681	-0.00471459	-0.00524377	-0.00575225	-0.00623803	-0.00669919	-0.00713391	-0.00754048	-0.00791729	-0.00826286	-0.00857581	-0.00885492	-0.00909908	-0.00930733	-0.00947886	-0.00961297	-0.00970914	-0.009767
0.0263162	0.0262643	0.0261087	0.0258501	0.0254894	0.0250282	0.0244682	0.0238116	0.0230611	0.0222195	0.0212903	0.020277	0.0191837	0.0180147	0.0167746	0.0154683	0.0141009	0.0126779	0.0112049	0.00968764	0.00813215	0.00654457	0.00493116	0.00329829	0.00165241	-8.93646e-18	-0.00165241	-0.00329829	-0.00493116	-0.00654457	-0.00813215	-0.00968764	-0.0112049	-0.0126779	-0.0141009	-0.0154683	-0.0167746	-0.0180147	-0.0191837	-0.020277	-0.0212903	-0.0222195	-0.0230611	-0.0238116	-0.0244682	-0.0250282	-0.0254894	-0.0258501	-0.0261087	-0.0262643
0.043891	0.0438044	0.0435449	0.0431136	0.0425121	0.0417429	0.0408089	0.0397138	0.038462	0.0370584	0.0355086	0.0338186	0.0319952	0.0300455	0.0279772	0.0257985	0.023518	0.0211447	0.0186879	0.0161574	0.0135631	0.0109153	0.00822436	0.00550101	0.00275594	5.88785e-18	-0.00275594	-0.00550101	-0.00822436	-0.0109153	-0.0135631	-0.0161574	-0.0186879	-0.0211447	-0.023518	-0.0257985	-0.0279772	-0.0300455	-0.0319952	-0.0338186	-0.0355086	-0.0370584	-0.038462	-0.0397138	-0.0408089	-0.0417429	-0.0425121	-0.0431136	-0.0435449	-0.0438044
0.0620777	0.0619552	0.0615882	0.0609781	0.0601274	0.0590394	0.0577184	0.0561695	0.0543991	0.0524139	0.0502219	0.0478317	0.0452527	0.0424951	0.0395698	0.0364883	0.0332629	0.0299061	0.0264314	0.0228523	0.0191831	0.0154381	0.0116322	0.00778039	0.00389789	-1.22769e-17	-0.00389789	-0.00778039	-0.0116322	-0.0154381	-0.0191831	-0.0228523	-0.0264314	-0.0299061	-0.0332629	-0.0364883	-0.0395698	-0.0424951	-0.0452527	-0.0478317	-0.0502219	-0.0524139	-0.0543991	-0.0561695	-0.0577184	-0.0590394	-0.0601274	-0.0609781	-0.0615882	-0.0619552
0.0804434	0.0802846	0.0798091	0.0790185	0.0779161	0.0765062	0.0747944	0.0727873	0.0704931	0.0679206	0.0650801	0.0619827	0.0586407	0.0550673	0.0512765	0.0472834	0.0431037	0.0387539	0.0342511	0.0296132	0.0248584	0.0200055	0.0150736	0.0100822	0.00505108	-1.37731e-17	-0.00505108	-0.0100822	-0.0150736	-0.0200055	-0.0248584	-0.0296132	-0.0342511	-0.0387539	-0.0431037	-0.0472834	-0.0512765	-0.0550673	-0.0586407	-0.0619827	-0.0650801	-0.0679206	-0.0704931	-0.0727873	-0.0747944	-0.0765062	-0.0779161	-0.0790185	-0.0798091	-0.0802846
0.0985633	0.0983688	0.0977861	0.0968175	0.0954668	0.0937393	0.0916419	0.0891828	0.0863717	0.0832198	0.0797394	0.0759443	0.0718496	0.0674712	0.0628266	0.0579341	0.0528129	0.0474832	0.0419662	0.0362836	0.0304577	0.0245117	0.0184689	0.0123533	0.00618884	-1.51452e-17	-0.00618884	-0.0123533	-0.0184689	-0.0245117	-0.0304577	-0.0362836	-0.0419662	-0.0474832	-0.0528129	-0.0579341	-0.0628266	-0.0674712	-0.0718496	-0.0759443	-0.0797394	-0.0832198	-0.0863717	-0.0891828	-0.0916419	-0.0937393	-0.0954668	-0.0968175	-0.0977861	-0.0983688
0.116028	0.115799	0.115113	0.113973	0.112383	0.110349	0.10788	0.104985	0.101676	0.0979655	0.0938684	0.0894009	0.0845806	0.0794265	0.0739589	0.0681994	0.0621708	0.0558968	0.0494022	0.0427127	0.0358545	0.0288549	0.0217414	0.0145421	0.00728544	-1.63878e-17	-0.00728544	-0.0145421	-0.0217414	-0.0288549	-0.0358545	-0.0427127	-0.0494022	-0.0558968	-0.0621708	-0.0681994	-0.0739589	-0.0794265	-0.0845806	-0.0894009	-0.0938684	-0.0979655	-0.101676	-0.104985	-0.10788	-0.110349	-0.112383	-0.113973	-0.115113	-0.115799
0.132449	0.132188	0.131405	0.130103	0.128288	0.125966	0.123148	0.119843	0.116066	0.11183	0.107153	0.102054	0.0965511	0.0906675	0.0844261	0.0778515	0.0709697	0.0638078	0.056394	0.0487577	0.040929	0.0329387	0.0248185	0.0166003	0.00831654	-4.088e-17	-0.00831654	-0.0166003	-0.0248185	-0.0329387	-0.040929	-0.0487577	-0.056394	-0.0638078	-0.0709697	-0.0778515	-0.0844261	-0.0906675	-0.0965511	-0.102054	-0.107153	-0.11183	-0.116066	-0.119843	-0.123148	-0.125966	-0.128288	-0.130103	-0.131405	-0.132188
0.147468	0.147177	0.146305	0.144856	0.142835	0.14025	0.137112	0.133433	0.129227	0.124511	0.119304	0.113626	0.107499	0.100949	0.0939995	0.0866794	0.0790172	0.0710431	0.0627887	0.0542865	0.0455701	0.0366737	0.0276327	0.0184826	0.00925958	-1.84655e-17	-0.00925958	-0.0184826	-0.0276327	-0.0366737	-0.0455701	-0.0542865	-0.0627887	-0.0710431	-0.0790172	-0.0866794	-0.0939995	-0.100949	-0.107499	-0.113626	-0.119304	-0.124511	-0.129227	-0.133433	-0.137112	-0.14025	-0.142835	-0.144856	-0.146305	-0.147177
0.16076	0.160443	0.159492	0.157912	0.155709	0.152892	0.149471	0.14546	0.140875	0.135734	0.130057	0.123868	0.117189	0.110048	0.102472	0.0944922	0.0861394	0.0774466	0.0684482	0.0591796	0.0496775	0.0399793	0.0301234	0.0201485	0.0100942	-1.92924e-17	-0.0100942	-0.0201485	-0.0301234	-0.0399793	-0.0496775	-0.0591796	-0.0684482	-0.0774466	-0.0861394	-0.0944922	-0.102472	-0.110048	-0.117189	-0.123868	-0.130057	-0.135734	-0.140875	-0.14546	-0.149471	-0.152892	-0.155709	-0.157912	-0.159492	-0.160443
0.172041	0.171701	0.170684	0.168993	0.166636	0.16362	0.159959	0.155667	0.15076	0.145259	0.139184	0.13256	0.125412	0.11777	0.109663	0.101123	0.092184	0.0828812	0.0732513	0.0633324	0.0531635	0.0427848	0.0322372	0.0215624	0.0108025	-1.99735e-17	-0.0108025	-0.0215624	-0.0322372	-0.0427848	-0.0531635	-0.0633324	-0.0732513	-0.0828812	-0.092184	-0.101123	-0.109663	-0.11777	-0.125412	-0.13256	-0.139184	-0.145259	-0.15076	-0.155667	-0.159959	-0.16362	-0.166636	-0.168993	-0.170684	-0.171701
0.181071	0.180714	0.179643	0.177864	0.175382	0.172209	0.168355	0.163838	0.158674	0.152883	0.146489	0.139517	0.131995	0.123951	0.115419	0.106431	0.0970226	0.0872315	0.0770962	0.0666566	0.055954	0.0450305	0.0339293	0.0226942	0.0113695	-2.0506e-17	-0.0113695	-0.0226942	-0.0339293	-0.0450305	-0.055954	-0.0666566	-0.0770962	-0.0872315	-0.0970226	-0.106431	-0.115419	-0.123951	-0.131995	-0.139517	-0.146489	-0.152883	-0.158674	-0.163838	-0.168355	-0.172209	-0.175382	-0.177864	-0.179643	-0.180714
0.18766	0.18729	0.18618	0.184336	0.181764	0.178475	0.174482	0.1698	0.164448	0.158446	0.15182	0.144594	0.136798	0.128462	0.119619	0.110304	0.100553	0.0904058	0.0799017	0.0690822	0.0579901	0.0466691	0.0351639	0.02352	0.0117833	-4.76636e-17	-0.0117833	-0.02352	-0.0351639	-0.0466691	-0.0579901	-0.0690822	-0.0799017	-0.0904058	-0.100553	-0.110304	-0.119619	-0.128462	-0.136798	-0.144594	-0.15182	-0.158446	-0.164448	-0.1698	-0.174482	-0.178475	-0.181764	-0.184336	-0.18618	-0.18729
0.191669	0.191291	0.190158	0.188274	0.185648	0.182288	0.17821	0.173428	0.167961	0.161832	0.155064	0.147684	0.139721	0.131207	0.122175	0.11266	0.102702	0.0923374	0.0816088	0.0705582	0.0592291	0.0476662	0.0359152	0.0240225	0.012035	-4.8123e-17	-0.012035	-0.0240225	-0.0359152	-0.0476662	-0.0592291	-0.0705582	-0.0816088	-0.0923374	-0.102702	-0.11266	-0.122175	-0.131207	-0.139721	-0.147684	-0.155064	-0.161832	-0.167961	-0.173428	-0.17821	-0.182288	-0.185648	-0.188274	-0.190158	-0.191291
0.193015	0.192634	0.191493	0.189596	0.186951	0.183568	0.179461	0.174645	0.16914	0.162968	0.156153	0.148721	0.140702	0.132128	0.123032	0.113451	0.103423	0.0929858	0.0821819	0.0710536	0.059645	0.0480009	0.0361674	0.0241912	0.0121195	-4.82764e-17	-0.0121195	-0.0241912	-0.0361674	-0.0480009	-0.059645	-0.0710536	-0.0821819	-0.0929858	-0.103423	-0.113451	-0.123032	-0.132128	-0.140702	-0.148721	-0.156153	-0.162968	-0.16914	-0.174645	-0.179461	-0.183568	-0.186951	-0.189596	-0.191493	-0.192634
0.191669	0.191291	0.190158	0.188274	0.185648	0.182288	0.17821	0.173428	0.167961	0.161832	0.155064	0.147684	0.139721	0.131207	0.122175	0.11266	0.102702	0.0923374	0.0816088	0.0705582	0.0592291	0.0476662	0.0359152	0.0240225	0.012035	-4.8123e-17	-0.012035	-0.0240225	-0.0359152	-0.0476662	-0.0592291	-0.0705582	-0.0816088	-0.0923374	-0.102702	-0.11266	-0.122175	-0.131207	-0.139721	-0.147684	-0.155064	-0.161832	-0.167961	-0.173428	-0.17821	-0.182288	-0.185648	-0.188274	-0.190158	-0.191291
0.18766	0.18729	0.18618	0.184336	0.181764	0.178475	0.174482	0.1698	0.164448	0.158446	0.15182	0.144594	0.136798	0.128462	0.119619	0.110304	0.100553	0.0904058	0.0799017	0.0690822	0.0579901	0.0466691	0.0351639	0.02352	0.0117833	-4.76636e-17	-0.0117833	-0.02352	-0.0351639	-0.0466691	-0.0579901	-0.0690822	-0.0799017	-0.0904058	-0.100553	-0.110304	-0.119619	-0.128462	-0.136798	-0.144594	-0.15182	-0.158446	-0.164448	-0.1698	-0.174482	-0.178475	-0.181764	-0.184336	-0.18618	-0.18729
0.181071	0.180714	0.179643	0.177864	0.175382	0.172209	0.168355	0.163838	0.158674	0.152883	0.146489	0.139517	0.131995	0.123951	0.115419	0.106431	0.0970226	0.0872315	0.0770962	0.0666566	0.055954	0.0450305	0.0339293	0.0226942	0.0113695	-2.0506e-17	-0.0113695	-0.0226942	-0.0339293	-0.0450305	-0.055954	-0.0666566	-0.0770962	-0.0872315	-0.0970226	-0.106431	-0.115419	-0.123951	-0.131995	-0.139517	-0.146489	-0.152883	-0.158674	-0.163838	-0.168355	-0.172209	-0.175382	-0.177864	-0.179643	-0.180714
0.172041	0.171701	0.170684	0.168993	0.166636	0.16362	0.159959	0.155667	0.15076	0.145259	0.139184	0.13256	0.125412	0.11777	0.109663	0.101123	0.092184	0.0828812	0.0732513	0.0633324	0.0531635	0.0427848	0.0322372	0.0215624	0.0108025	-1.99735e-17	-0.0108025	-0.0215624	-0.0322372	-0.0427848	-0.0531635	-0.0633324	-0.0732513	-0.0828812	-0.092184	-0.101123	-0.109663	-0.11777	-0.125412	-0.13256	-0.139184	-0.145259	-0.15076	-0.155667	-0.159959	-0.16362	-0.166636	-0.168993	-0.170684	-0.171701
0.16076	0.160443	0.159492	0.157912	0.155709	0.152892	0.149471	0.14546	0.140875	0.135734	0.130057	0.123868	0.117189	0.110048	0.102472	0.0944922	0.0861394	0.0774466	0.0684482	0.0591796	0.0496775	0.0399793	0.0301234	0.0201485	0.0100942	-1.92924e-17	-0.0100942	-0.0201485	-0.0301234	-0.0399793	-0.0496775	-0.0591796	-0.0684482	-0.0774466	-0.0861394	-0.0944922	-0.102472	-0.110048	-0.117189	-0.123868	-0.130057	-0.135734	-0.140875	-0.14546	-0.149471	-0.152892	-0.155709	-0.157912	-0.159492	-0.160443
0.147468	0.147177	0.146305	0.144856	0.142835	0.14025	0.137112	0.133433	0.129227	0.124511	0.119304	0.113626	0.107499	0.100949	0.0939995	0.0866794	0.0790172	0.0710431	0.0627887	0.0542865	0.0455701	0.0366737	0.0276327	0.0184826	0.00925958	-1.84655e-17	-0.00925958	-0.0184826	-0.0276327	-0.0366737	-0.0455701	-0.0542865	-0.0627887	-0.0710431	-0.0790172	-0.0866794	-0.0939995	-0.100949	-0.107499	-0.113626	-0.119304	-0.124511	-0.129227	-0.133433	-0.137112	-0.14025	-0.142835	-0.144856	-0.146305	-0.147177
0.132449	0.132188	0.131405	0.130103	0.128288	0.125966	0.123148	0.119843	0.116066	0.11183	0.107153	0.102054	0.0965511	0.0906675	0.0844261	0.0778515	0.0709697	0.0638078	0.056394	0.0487577	0.040929	0.0329387	0.0248185	0.0166003	0.00831654	-1.74961e-17	-0.00831654	-0.0166003	-0.0248185	-0.0329387	-0.040929	-0.0487577	-0.056394	-0.0638078	-0.0709697	-0.0778515	-0.0844261	-0.0906675	-0.0965511	-0.102054	-0.107153	-0.11183	-0.116066	-0.119843	-0.123148	-0.125966	-0.128288	-0.130103	-0.131405	-0.132188
0.116028	0.115799	0.115113	0.113973	0.112383	0.110349	0.10788	0.104985	0.101676	0.0979655	0.0938684	0.0894009	0.0845806	0.0794265	0.0739589	0.0681994	0.0621708	0.0558968	0.0494022	0.0427127	0.0358545	0.0288549	0.0217414	0.0145421	0.00728544	-3.86635e-17	-0.00728544	-0.0145421	-0.0217414	-0.0288549	-0.0358545	-0.0427127	-0.0494022	-0.0558968	-0.0621708	-0.0681994	-0.0739589	-0.0794265	-0.0845806	-0.0894009	-0.0938684	-0.0979655	-0.101676	-0.104985	-0.10788	-0.110349	-0.112383	-0.113973	-0.115113	-0.115799
0.0985633	0.0983688	0.0977861	0.0968175	0.0954668	0.0937393	0.0916419	0.0891828	0.0863717	0.0832198	0.0797394	0.0759443	0.0718496	0.0674712	0.0628266	0.0579341	0.0528129	0.0474832	0.0419662	0.0362836	0.0304577	0.0245117	0.0184689	0.0123533	0.00618884	-1.51452e-17	-0.00618884	-0.0123533	-0.0184689	-0.0245117	-0.0304577	-0.0362836	-0.0419662	-0.0474832	-0.0528129	-0.0579341	-0.0628266	-0.0674712	-0.0718496	-0.0759443	-0.0797394	-0.0832198	-0.0863717	-0.0891828	-0.0916419	-0.0937393	-0.0954668	-0.0968175	-0.0977861	-0.0983688
0.0804434	0.0802846	0.0798091	0.0790185	0.0779161	0.0765062	0.0747944	0.0727873	0.0704931	0.0679206	0.0650801	0.0619827	0.0586407	0.0550673	0.0512765	0.0472834	0.0431037	0.0387539	0.0342511	0.0296132	0.0248584	0.0200055	0.0150736	0.0100822	0.00505108	-1.37731e-17	-0.00505108	-0.0100822	-0.0150736	-0.0200055	-0.0248584	-0.0296132	-0.0342511	-0.0387539	-0.0431037	-0.0472834	-0.0512765	-0.0550673	-0.0586407	-0.0619827	-0.0650801	-0.0679206	-0.0704931	-0.0727873	-0.0747944	-0.0765062	-0.0779161	-0.0790185	-0.0798091	-0.0802846
0.0620777	0.0619552	0.0615882	0.0609781	0.0601274	0.0590394	0.0577184	0.0561695	0.0543991	0.0524139	0.0502219	0.0478317	0.0452527	0.0424951	0.0395698	0.0364883	0.0332629	0.0299061	0.0264314	0.0228523	0.0191831	0.0154381	0.0116322	0.00778039	0.00389789	-1.22769e-17	-0.00389789	-0.00778039	-0.0116322	-0.0154381	-0.0191831	-0.0228523	-0.0264314	-0.0299061	-0.0332629	-0.0364883	-0.0395698	-0.0424951	-0.0452527	-0.0478317	-0.0502219	-0.0524139	-0.0543991	-0.0561695	-0.0577184	-0.0590394	-0.0601274	-0.0609781	-0.0615882	-0.0619552
0.043891	0.0438044	0.0435449	0.0431136	0.0425121	0.0417429	0.0408089	0.0397138	0.038462	0.0370584	0.0355086	0.0338186	0.0319952	0.0300455	0.0279772	0.0257985	0.023518	0.0211447	0.0186879	0.0161574	0.0135631	0.0109153	0.00822436	0.00550101	0.00275594	5.88785e-18	-0.00275594	-0.00550101	-0.00822436	-0.0109153	-0.0135631	-0.0161574	-0.0186879	-0.0211447	-0.023518	-0.0257985	-0.0279772	-0.0300455	-0.0319952	-0.0338186	-0.0355086	-0.0370584	-0.038462	-0.0397138	-0.0408089	-0.0417429	-0.0425121	-0.0431136	-0.0435449	-0.0438044
0.0263162	0.0262643	0.0261087	0.0258501	0.0254894	0.0250282	0.0244682	0.0238116	0.0230611	0.0222195	0.0212903	0.020277	0.0191837	0.0180147	0.0167746	0.0154683	0.0141009	0.0126779	0.0112049	0.00968764	0.00813215	0.00654457	0.00493116	0.00329829	0.00165241	5.88785e-18	-0.00165241	-0.00329829	-0.00493116	-0.00654457	-0.00813215	-0.00968764	-0.0112049	-0.0126779	-0.0141009	-0.0154683	-0.0167746	-0.0180147	-0.0191837	-0.020277	-0.0212903	-0.0222195	-0.0230611	-0.0238116	-0.0244682	-0.0250282	-0.0254894	-0.0258501	-0.0261087	-0.0262643
0.00978631	0.009767	0.00970914	0.00961297	0.00947886	0.00930733	0.00909908	0.00885492	0.00857581	0.00826286	0.00791729	0.00754048	0.00713391	0.00669919	0.00623803	0.00575225	0.00524377	0.00471459	0.00416681	0.00360258	0.00302414	0.00243376	0.00183377	0.00122655	0.000614488	-6.08755e-19	-0.000614488	-0.00122655	-0.00183377	-0.00243376	-0.00302414	-0.00360258	-0.00416681	-0.00471459	-0.00524377	-0.00575225	-0.00623803	-0.00669919	-0.00713391	-0.00754048	-0.00791729	-0.00826286	-0.00857581	-0.00885492	-0.00909908	-0.00930733	-0.00947886	-0.00961297	-0.00970914	-0.009767
-0.00527248	-0.00526207	-0.0052309	-0.00517909	-0.00510683	-0.00501442	-0.00490223	-0.00477068	-0.00462031	-0.0044517	-0.00426552	-0.00406251	-0.00384347	-0.00360926	-0.0033608	-0.00309908	-0.00282513	-0.00254004	-0.00224491	-0.00194093	-0.00162929	-0.00131121	-0.000987964	-0.000660817	-0.000331062	3.55671e-19	0.000331062	0.000660817	0.000987964	0.00131121	0.00162929	0.00194093	0.00224491	0.00254004	0.00282513	0.00309908	0.0033608	0.00360926	0.00384347	0.00406251	0.00426552	0.0044517	0.00462031	0.00477068	0.00490223	0.00501442	0.00510683	0.00517909	0.0052309	0.00526207
-0.0184484	-0.018412	-0.0183029	-0.0181216	-0.0178688	-0.0175454	-0.0171529	-0.0166926	-0.0161664	-0.0155765	-0.014925	-0.0142147	-0.0134483	-0.0126288	-0.0117594	-0.0108437	-0.00988513	-0.00888757	-0.00785493	-0.0067913	-0.00570086	-0.00458792	-0.00345688	-0.00231219	-0.00115838	1.36517e-18	0.00115838	0.00231219	0.00345688	0.00458792	0.00570086	0.0067913	0.00785493	0.00888757	0.00988513	0.0108437	0.0117594	0.0126288	0.0134483	0.0142147	0.014925	0.0155765	0.0161664	0.0166926	0.0171529	0.0175454	0.0178688	0.0181216	0.0183029	0.018412
-0.0293511	-0.0292932	-0.0291197	-0.0288312	-0.028429	-0.0279146	-0.02729	-0.0265577	-0.0257206	-0.024782	-0.0237455	-0.0226154	-0.021396	-0.0200922	-0.0187091	-0.0172521	-0.0157271	-0.01414	-0.0124971	-0.0108049	-0.00906999	-0.00729932	-0.00549985	-0.00367867	-0.00184297	2.41575e-18	0.00184297	0.00367867	0.00549985	0.00729932	0.00906999	0.0108049	0.0124971	0.01414	0.0157271	0.0172521	0.0187091	0.0200922	0.021396	0.0226154	0.0237455	0.024782	0.0257206	0.0265577	0.02729	0.0279146	0.028429	0.0288312	0.0291197	0.0292932
-0.0376189	-0.0375446	-0.0373222	-0.0369525	-0.036437	-0.0357777	-0.0349771	-0.0340386	-0.0329657	-0.0317627	-0.0304343	-0.0289858	-0.027423	-0.0257519	-0.0239792	-0.0221118	-0.0201572	-0.018123	-0.0160173	-0.0138484	-0.0116249	-0.00935543	-0.00704907	-0.0047149	-0.00236211	4.69556e-18	0.00236211	0.0047149	0.00704907	0.00935543	0.0116249	0.0138484	0.0160173	0.018123	0.0201572	0.0221118	0.0239792	0.0257519	0.027423	0.0289858	0.0304343	0.0317627	0.0329657	0.0340386	0.0349771	0.0357777	0.036437	0.0369525	0.0373222	0.0375446
-0.0429247	-0.04284	-0.0425863	-0.0421644	-0.0415762	-0.0408238	-0.0399104	-0.0388395	-0.0376152	-0.0362425	-0.0347268	-0.0330741	-0.0312908	-0.029384	-0.0273613	-0.0252305	-0.0230002	-0.0206791	-0.0182765	-0.0158016	-0.0132645	-0.0106749	-0.00804329	-0.00537989	-0.00269527	5.57174e-18	0.00269527	0.00537989	0.00804329	0.0106749	0.0132645	0.0158016	0.0182765	0.0206791	0.0230002	0.0252305	0.0273613	0.029384	0.0312908	0.0330741	0.0347268	0.0362425	0.0376152	0.0388395	0.0399104	0.0408238	0.0415762	0.0421644	0.0425863	0.04284
-0.0449825	-0.0448938	-0.0446278	-0.0441858	-0.0435693	-0.0427809	-0.0418237	-0.0407014	-0.0394185	-0.03798	-0.0363916	-0.0346596	-0.0327909	-0.0307927	-0.0286729	-0.0264401	-0.0241028	-0.0216705	-0.0191526	-0.0165592	-0.0139004	-0.0111867	-0.00842889	-0.00563781	-0.00282448	5.88422e-18	0.00282448	0.00563781	0.00842889	0.0111867	0.0139004	0.0165592	0.0191526	0.0216705	0.0241028	0.0264401	0.0286729	0.0307927	0.0327909	0.0346596	0.0363916	0.03798	0.0394185	0.0407014	0.0418237	0.0427809	0.0435693	0.0441858	0.0446278	0.0448938
-0.0435523	-0.0434663	-0.0432088	-0.0427808	-0.042184	-0.0414207	-0.0404939	-0.0394073	-0.0381651	-0.0367724	-0.0352345	-0.0335576	-0.0317482	-0.0298136	-0.0277613	-0.0255994	-0.0233365	-0.0209815	-0.0185437	-0.0160327	-0.0134584	-0.010831	-0.00816088	-0.00545855	-0.00273467	5.62383e-18	0.00273467	0.00545855	0.00816088	0.010831	0.0134584	0.0160327	0.0185437	0.0209815	0.0233365	0.0255994	0.0277613	0.0298136	0.0317482	0.0335576	0.0352345	0.0367724	0.0381651	0.0394073	0.0404939	0.0414207	0.042184	0.0427808	0.0432088	0.0434663
-0.0384447	-0.0383688	-0.0381415	-0.0377637	-0.0372368	-0.036563	-0.0357449	-0.0347858	-0.0336893	-0.0324599	-0.0311024	-0.0296221	-0.0280249	-0.0263172	-0.0245055	-0.0225972	-0.0205997	-0.0185209	-0.0163689	-0.0141524	-0.0118801	-0.0095608	-0.00720381	-0.00481839	-0.00241396	4.76423e-18	0.00241396	0.00481839	0.00720381	0.0095608	0.0118801	0.0141524	0.0163689	0.0185209	0.0205997	0.0225972	0.0245055	0.0263172	0.0280249	0.0296221	0.0311024	0.0324599	0.0336893	0.0347858	0.0357449	0.036563	0.0372368	0.0377637	0.0381415	0.0383688
-0.0295249	-0.0294667	-0.0292921	-0.029002	-0.0285974	-0.0280799	-0.0274516	-0.026715	-0.0258729	-0.0249287	-0.0238862	-0.0227494	-0.0215228	-0.0202112	-0.0188199	-0.0173543	-0.0158203	-0.0142238	-0.0125711	-0.0108689	-0.00912371	-0.00734256	-0.00553242	-0.00370046	-0.00185389	4.16147e-18	0.00185389	0.00370046	0.00553242	0.00734256	0.00912371	0.0108689	0.0125711	0.0142238	0.0158203	0.0173543	0.0188199	0.0202112	0.0215228	0.0227494	0.0238862	0.0249287	0.0258729	0.026715	0.0274516	0.0280799	0.0285974	0.029002	0.0292921	0.0294667
-0.0167159	-0.0166829	-0.0165841	-0.0164198	-0.0161908	-0.0158978	-0.0155421	-0.015125	-0.0146483	-0.0141137	-0.0135235	-0.0128798	-0.0121854	-0.0114428	-0.0106551	-0.00982538	-0.00895685	-0.00805296	-0.0071173	-0.00615355	-0.00516551	-0.00415708	-0.00313225	-0.00209506	-0.0010496	1.21995e-18	0.0010496	0.00209506	0.00313225	0.00415708	0.00516551	0.00615355	0.0071173	0.00805296	0.00895685	0.00982538	0.0106551	0.0114428	0.0121854	0.0128798	0.0135235	0.0141137	0.0146483	0.015125	0.0155421	0.0158978	0.0161908	0.0164198	0.0165841	0.0166829
2.01228e-16	2.01228e-16	1.94289e-16	1.94289e-16	1.94289e-16	1.94289e-16	1.73472e-16	1.66533e-16	1.66533e-16	1.80411e-16	1.73472e-16	1.66533e-16	1.66533e-16	1.35308e-16	1.31839e-16	1.21431e-16	1.04083e-16	9.02056e-17	8.32667e-17	7.63278e-17	5.89806e-17	4.68375e-17	3.64292e-17	2.34188e-17	1.21431e-17	-1.2326e-32	-1.21431e-17	-2.51535e-17	-3.64292e-17	-4.68375e-17	-5.89806e-17	-7.63278e-17	-8.32667e-17	-9.02056e-17	-1.11022e-16	-1.07553e-16	-1.31839e-16	-1.35308e-16	-1.45717e-16	-1.52656e-16	-1.73472e-16	-1.80411e-16	-1.66533e-16	-1.66533e-16	-1.73472e-16	-1.94289e-16	-1.94289e-16	-1.94289e-16	-1.94289e-16	-2.01228e-16
[truncated: 51 more columns]

## Sheet: S3
0.09	0.09	0.09	0.09	0.09	0.09	0.09	0.09	0.09	0.09	0.09	0.09	0.09	0.09	0.09	0.09	0.09	0.09	0.09	0.09	0.09	0.09	0.09	0.09	0.09	0.09	0.09	0.09	0.09	0.09	0.09	0.09	0.09	0.09	0.09	0.09	0.09	0.09	0.09	0.09	0.09	0.09	0.09	0.09	0.09	0.09	0.09	0.09	0.09	0.09
0.108648	0.108648	0.108648	0.108648	0.108648	0.108648	0.108648	0.108648	0.108648	0.108648	0.108648	0.108648	0.108648	0.108648	0.108648	0.108648	0.108648	0.108648	0.108648	0.108648	0.108648	0.108648	0.108648	0.108648	0.108648	0.108648	0.108648	0.108648	0.108648	0.108648	0.108648	0.108648	0.108648	0.108648	0.108648	0.108648	0.108648	0.108648	0.108648	0.108648	0.108648	0.108648	0.108648	0.108648	0.108648	0.108648	0.108648	0.108648	0.108648	0.108648
0.127222	0.127222	0.127222	0.127222	0.127222	0.127222	0.127222	0.127222	0.127222	0.127222	0.127222	0.127222	0.127222	0.127222	0.127222	0.127222	0.127222	0.127222	0.127222	0.127222	0.127222	0.127222	0.127222	0.127222	0.127222	0.127222	0.127222	0.127222	0.127222	0.127222	0.127222	0.127222	0.127222	0.127222	0.127222	0.127222	0.127222	0.127222	0.127222	0.127222	0.127222	0.127222	0.127222	0.127222	0.127222	0.127222	0.127222	0.127222	0.127222	0.127222
0.145649	0.145649	0.145649	0.145649	0.145649	0.145649	0.145649	0.145649	0.145649	0.145649	0.145649	0.145649	0.145649	0.145649	0.145649	0.145649	0.145649	0.145649	0.145649	0.145649	0.145649	0.145649	0.145649	0.145649	0.145649	0.145649	0.145649	0.145649	0.145649	0.145649	0.145649	0.145649	0.145649	0.145649	0.145649	0.145649	0.145649	0.145649	0.145649	0.145649	0.145649	0.145649	0.145649	0.145649	0.145649	0.145649	0.145649	0.145649	0.145649	0.145649
0.163857	0.163857	0.163857	0.163857	0.163857	0.163857	0.163857	0.163857	0.163857	0.163857	0.163857	0.163857	0.163857	0.163857	0.163857	0.163857	0.163857	0.163857	0.163857	0.163857	0.163857	0.163857	0.163857	0.163857	0.163857	0.163857	0.163857	0.163857	0.163857	0.163857	0.163857	0.163857	0.163857	0.163857	0.163857	0.163857	0.163857	0.163857	0.163857	0.163857	0.163857	0.163857	0.163857	0.163857	0.163857	0.163857	0.163857	0.163857	0.163857	0.163857
0.181773	0.181773	0.181773	0.181773	0.181773	0.181773	0.181773	0.181773	0.181773	0.181773	0.181773	0.181773	0.181773	0.181773	0.181773	0.181773	0.181773	0.181773	0.181773	0.181773	0.181773	0.181773	0.181773	0.181773	0.181773	0.181773	0.181773	0.181773	0.181773	0.181773	0.181773	0.181773	0.181773	0.181773	0.181773	0.181773	0.181773	0.181773	0.181773	0.181773	0.181773	0.181773	0.181773	0.181773	0.181773	0.181773	0.181773	0.181773	0.181773	0.181773
0.199327	0.199327	0.199327	0.199327	0.199327	0.199327	0.199327	0.199327	0.199327	0.199327	0.199327	0.199327	0.199327	0.199327	0.199327	0.199327	0.199327	0.199327	0.199327	0.199327	0.199327	0.199327	0.199327	0.199327	0.199327	0.199327	0.199327	0.199327	0.199327	0.199327	0.199327	0.199327	0.199327	0.199327	0.199327	0.199327	0.199327	0.199327	0.199327	0.199327	0.199327	0.199327	0.199327	0.199327	0.199327	0.199327	0.199327	0.199327	0.199327	0.199327
0.21645	0.21645	0.21645	0.21645	0.21645	0.21645	0.21645	0.21645	0.21645	0.21645	0.21645	0.21645	0.21645	0.21645	0.21645	0.21645	0.21645	0.21645	0.21645	0.21645	0.21645	0.21645	0.21645	0.21645	0.21645	0.21645	0.21645	0.21645	0.21645	0.21645	0.21645	0.21645	0.21645	0.21645	0.21645	0.21645	0.21645	0.21645	0.21645	0.21645	0.21645	0.21645	0.21645	0.21645	0.21645	0.21645	0.21645	0.21645	0.21645	0.21645
0.233074	0.233074	0.233074	0.233074	0.233074	0.233074	0.233074	0.233074	0.233074	0.233074	0.233074	0.233074	0.233074	0.233074	0.233074	0.233074	0.233074	0.233074	0.233074	0.233074	0.233074	0.233074	0.233074	0.233074	0.233074	0.233074	0.233074	0.233074	0.233074	0.233074	0.233074	0.233074	0.233074	0.233074	0.233074	0.233074	0.233074	0.233074	0.233074	0.233074	0.233074	0.233074	0.233074	0.233074	0.233074	0.233074	0.233074	0.233074	0.233074	0.233074
0.249132	0.249132	0.249132	0.249132	0.249132	0.249132	0.249132	0.249132	0.249132	0.249132	0.249132	0.249132	0.249132	0.249132	0.249132	0.249132	0.249132	0.249132	0.249132	0.249132	0.249132	0.249132	0.249132	0.249132	0.249132	0.249132	0.249132	0.249132	0.249132	0.249132	0.249132	0.249132	0.249132	0.249132	0.249132	0.249132	0.249132	0.249132	0.249132	0.249132	0.249132	0.249132	0.249132	0.249132	0.249132	0.249132	0.249132	0.249132	0.249132	0.249132
0.264563	0.264563	0.264563	0.264563	0.264563	0.264563	0.264563	0.264563	0.264563	0.264563	0.264563	0.264563	0.264563	0.264563	0.264563	0.264563	0.264563	0.264563	0.264563	0.264563	0.264563	0.264563	0.264563	0.264563	0.264563	0.264563	0.264563	0.264563	0.264563	0.264563	0.264563	0.264563	0.264563	0.264563	0.264563	0.264563	0.264563	0.264563	0.264563	0.264563	0.264563	0.264563	0.264563	0.264563	0.264563	0.264563	0.264563	0.264563	0.264563	0.264563
0.279305	0.279305	0.279305	0.279305	0.279305	0.279305	0.279305	0.279305	0.279305	0.279305	0.279305	0.279305	0.279305	0.279305	0.279305	0.279305	0.279305	0.279305	0.279305	0.279305	0.279305	0.279305	0.279305	0.279305	0.279305	0.279305	0.279305	0.279305	0.279305	0.279305	0.279305	0.279305	0.279305	0.279305	0.279305	0.279305	0.279305	0.279305	0.279305	0.279305	0.279305	0.279305	0.279305	0.279305	0.279305	0.279305	0.279305	0.279305	0.279305	0.279305
0.2933	0.2933	0.2933	0.2933	0.2933	0.2933	0.2933	0.2933	0.2933	0.2933	0.2933	0.2933	0.2933	0.2933	0.2933	0.2933	0.2933	0.2933	0.2933	0.2933	0.2933	0.2933	0.2933	0.2933	0.2933	0.2933	0.2933	0.2933	0.2933	0.2933	0.2933	0.2933	0.2933	0.2933	0.2933	0.2933	0.2933	0.2933	0.2933	0.2933	0.2933	0.2933	0.2933	0.2933	0.2933	0.2933	0.2933	0.2933	0.2933	0.2933
0.306493	0.306493	0.306493	0.306493	0.306493	0.306493	0.306493	0.306493	0.306493	0.306493	0.306493	0.306493	0.306493	0.306493	0.306493	0.306493	0.306493	0.306493	0.306493	0.306493	0.306493	0.306493	0.306493	0.306493	0.306493	0.306493	0.306493	0.306493	0.306493	0.306493	0.306493	0.306493	0.306493	0.306493	0.306493	0.306493	0.306493	0.306493	0.306493	0.306493	0.306493	0.306493	0.306493	0.306493	0.306493	0.306493	0.306493	0.306493	0.306493	0.306493
0.318831	0.318831	0.318831	0.318831	0.318831	0.318831	0.318831	0.318831	0.318831	0.318831	0.318831	0.318831	0.318831	0.318831	0.318831	0.318831	0.318831	0.318831	0.318831	0.318831	0.318831	0.318831	0.318831	0.318831	0.318831	0.318831	0.318831	0.318831	0.318831	0.318831	0.318831	0.318831	0.318831	0.318831	0.318831	0.318831	0.318831	0.318831	0.318831	0.318831	0.318831	0.318831	0.318831	0.318831	0.318831	0.318831	0.318831	0.318831	0.318831	0.318831
0.330266	0.330266	0.330266	0.330266	0.330266	0.330266	0.330266	0.330266	0.330266	0.330266	0.330266	0.330266	0.330266	0.330266	0.330266	0.330266	0.330266	0.330266	0.330266	0.330266	0.330266	0.330266	0.330266	0.330266	0.330266	0.330266	0.330266	0.330266	0.330266	0.330266	0.330266	0.330266	0.330266	0.330266	0.330266	0.330266	0.330266	0.330266	0.330266	0.330266	0.330266	0.330266	0.330266	0.330266	0.330266	0.330266	0.330266	0.330266	0.330266	0.330266
0.340753	0.340753	0.340753	0.340753	0.340753	0.340753	0.340753	0.340753	0.340753	0.340753	0.340753	0.340753	0.340753	0.340753	0.340753	0.340753	0.340753	0.340753	0.340753	0.340753	0.340753	0.340753	0.340753	0.340753	0.340753	0.340753	0.340753	0.340753	0.340753	0.340753	0.340753	0.340753	0.340753	0.340753	0.340753	0.340753	0.340753	0.340753	0.340753	0.340753	0.340753	0.340753	0.340753	0.340753	0.340753	0.340753	0.340753	0.340753	0.340753	0.340753
0.35025	0.35025	0.35025	0.35025	0.35025	0.35025	0.35025	0.35025	0.35025	0.35025	0.35025	0.35025	0.35025	0.35025	0.35025	0.35025	0.35025	0.35025	0.35025	0.35025	0.35025	0.35025	0.35025	0.35025	0.35025	0.35025	0.35025	0.35025	0.35025	0.35025	0.35025	0.35025	0.35025	0.35025	0.35025	0.35025	0.35025	0.35025	0.35025	0.35025	0.35025	0.35025	0.35025	0.35025	0.35025	0.35025	0.35025	0.35025	0.35025	0.35025
0.35872	0.35872	0.35872	0.35872	0.35872	0.35872	0.35872	0.35872	0.35872	0.35872	0.35872	0.35872	0.35872	0.35872	0.35872	0.35872	0.35872	0.35872	0.35872	0.35872	0.35872	0.35872	0.35872	0.35872	0.35872	0.35872	0.35872	0.35872	0.35872	0.35872	0.35872	0.35872	0.35872	0.35872	0.35872	0.35872	0.35872	0.35872	0.35872	0.35872	0.35872	0.35872	0.35872	0.35872	0.35872	0.35872	0.35872	0.35872	0.35872	0.35872
0.36613	0.36613	0.36613	0.36613	0.36613	0.36613	0.36613	0.36613	0.36613	0.36613	0.36613	0.36613	0.36613	0.36613	0.36613	0.36613	0.36613	0.36613	0.36613	0.36613	0.36613	0.36613	0.36613	0.36613	0.36613	0.36613	0.36613	0.36613	0.36613	0.36613	0.36613	0.36613	0.36613	0.36613	0.36613	0.36613	0.36613	0.36613	0.36613	0.36613	0.36613	0.36613	0.36613	0.36613	0.36613	0.36613	0.36613	0.36613	0.36613	0.36613
0.372449	0.372449	0.372449	0.372449	0.372449	0.372449	0.372449	0.372449	0.372449	0.372449	0.372449	0.372449	0.372449	0.372449	0.372449	0.372449	0.372449	0.372449	0.372449	0.372449	0.372449	0.372449	0.372449	0.372449	0.372449	0.372449	0.372449	0.372449	0.372449	0.372449	0.372449	0.372449	0.372449	0.372449	0.372449	0.372449	0.372449	0.372449	0.372449	0.372449	0.372449	0.372449	0.372449	0.372449	0.372449	0.372449	0.372449	0.372449	0.372449	0.372449
0.377655	0.377655	0.377655	0.377655	0.377655	0.377655	0.377655	0.377655	0.377655	0.377655	0.377655	0.377655	0.377655	0.377655	0.377655	0.377655	0.377655	0.377655	0.377655	0.377655	0.377655	0.377655	0.377655	0.377655	0.377655	0.377655	0.377655	0.377655	0.377655	0.377655	0.377655	0.377655	0.377655	0.377655	0.377655	0.377655	0.377655	0.377655	0.377655	0.377655	0.377655	0.377655	0.377655	0.377655	0.377655	0.377655	0.377655	0.377655	0.377655	0.377655
0.381724	0.381724	0.381724	0.381724	0.381724	0.381724	0.381724	0.381724	0.381724	0.381724	0.381724	0.381724	0.381724	0.381724	0.381724	0.381724	0.381724	0.381724	0.381724	0.381724	0.381724	0.381724	0.381724	0.381724	0.381724	0.381724	0.381724	0.381724	0.381724	0.381724	0.381724	0.381724	0.381724	0.381724	0.381724	0.381724	0.381724	0.381724	0.381724	0.381724	0.381724	0.381724	0.381724	0.381724	0.381724	0.381724	0.381724	0.381724	0.381724	0.381724
0.384643	0.384643	0.384643	0.384643	0.384643	0.384643	0.384643	0.384643	0.384643	0.384643	0.384643	0.384643	0.384643	0.384643	0.384643	0.384643	0.384643	0.384643	0.384643	0.384643	0.384643	0.384643	0.384643	0.384643	0.384643	0.384643	0.384643	0.384643	0.384643	0.384643	0.384643	0.384643	0.384643	0.384643	0.384643	0.384643	0.384643	0.384643	0.384643	0.384643	0.384643	0.384643	0.384643	0.384643	0.384643	0.384643	0.384643	0.384643	0.384643	0.384643
0.386399	0.386399	0.386399	0.386399	0.386399	0.386399	0.386399	0.386399	0.386399	0.386399	0.386399	0.386399	0.386399	0.386399	0.386399	0.386399	0.386399	0.386399	0.386399	0.386399	0.386399	0.386399	0.386399	0.386399	0.386399	0.386399	0.386399	0.386399	0.386399	0.386399	0.386399	0.386399	0.386399	0.386399	0.386399	0.386399	0.386399	0.386399	0.386399	0.386399	0.386399	0.386399	0.386399	0.386399	0.386399	0.386399	0.386399	0.386399	0.386399	0.386399
0.386985	0.386985	0.386985	0.386985	0.386985	0.386985	0.386985	0.386985	0.386985	0.386985	0.386985	0.386985	0.386985	0.386985	0.386985	0.386985	0.386985	0.386985	0.386985	0.386985	0.386985	0.386985	0.386985	0.386985	0.386985	0.386985	0.386985	0.386985	0.386985	0.386985	0.386985	0.386985	0.386985	0.386985	0.386985	0.386985	0.386985	0.386985	0.386985	0.386985	0.386985	0.386985	0.386985	0.386985	0.386985	0.386985	0.386985	0.386985	0.386985	0.386985
0.386399	0.386399	0.386399	0.386399	0.386399	0.386399	0.386399	0.386399	0.386399	0.386399	0.386399	0.386399	0.386399	0.386399	0.386399	0.386399	0.386399	0.386399	0.386399	0.386399	0.386399	0.386399	0.386399	0.386399	0.386399	0.386399	0.386399	0.386399	0.386399	0.386399	0.386399	0.386399	0.386399	0.386399	0.386399	0.386399	0.386399	0.386399	0.386399	0.386399	0.386399	0.386399	0.386399	0.386399	0.386399	0.386399	0.386399	0.386399	0.386399	0.386399
0.384643	0.384643	0.384643	0.384643	0.384643	0.384643	0.384643	0.384643	0.384643	0.384643	0.384643	0.384643	0.384643	0.384643	0.384643	0.384643	0.384643	0.384643	0.384643	0.384643	0.384643	0.384643	0.384643	0.384643	0.384643	0.384643	0.384643	0.384643	0.384643	0.384643	0.384643	0.384643	0.384643	0.384643	0.384643	0.384643	0.384643	0.384643	0.384643	0.384643	0.384643	0.384643	0.384643	0.384643	0.384643	0.384643	0.384643	0.384643	0.384643	0.384643
0.381724	0.381724	0.381724	0.381724	0.381724	0.381724	0.381724	0.381724	0.381724	0.381724	0.381724	0.381724	0.381724	0.381724	0.381724	0.381724	0.381724	0.381724	0.381724	0.381724	0.381724	0.381724	0.381724	0.381724	0.381724	0.381724	0.381724	0.381724	0.381724	0.381724	0.381724	0.381724	0.381724	0.381724	0.381724	0.381724	0.381724	0.381724	0.381724	0.381724	0.381724	0.381724	0.381724	0.381724	0.381724	0.381724	0.381724	0.381724	0.381724	0.381724
0.377655	0.377655	0.377655	0.377655	0.377655	0.377655	0.377655	0.377655	0.377655	0.377655	0.377655	0.377655	0.377655	0.377655	0.377655	0.377655	0.377655	0.377655	0.377655	0.377655	0.377655	0.377655	0.377655	0.377655	0.377655	0.377655	0.377655	0.377655	0.377655	0.377655	0.377655	0.377655	0.377655	0.377655	0.377655	0.377655	0.377655	0.377655	0.377655	0.377655	0.377655	0.377655	0.377655	0.377655	0.377655	0.377655	0.377655	0.377655	0.377655	0.377655
0.372449	0.372449	0.372449	0.372449	0.372449	0.372449	0.372449	0.372449	0.372449	0.372449	0.372449	0.372449	0.372449	0.372449	0.372449	0.372449	0.372449	0.372449	0.372449	0.372449	0.372449	0.372449	0.372449	0.372449	0.372449	0.372449	0.372449	0.372449	0.372449	0.372449	0.372449	0.372449	0.372449	0.372449	0.372449	0.372449	0.372449	0.372449	0.372449	0.372449	0.372449	0.372449	0.372449	0.372449	0.372449	0.372449	0.372449	0.372449	0.372449	0.372449
0.36613	0.36613	0.36613	0.36613	0.36613	0.36613	0.36613	0.36613	0.36613	0.36613	0.36613	0.36613	0.36613	0.36613	0.36613	0.36613	0.36613	0.36613	0.36613	0.36613	0.36613	0.36613	0.36613	0.36613	0.36613	0.36613	0.36613	0.36613	0.36613	0.36613	0.36613	0.36613	0.36613	0.36613	0.36613	0.36613	0.36613	0.36613	0.36613	0.36613	0.36613	0.36613	0.36613	0.36613	0.36613	0.36613	0.36613	0.36613	0.36613	0.36613
0.35872	0.35872	0.35872	0.35872	0.35872	0.35872	0.35872	0.35872	0.35872	0.35872	0.35872	0.35872	0.35872	0.35872	0.35872	0.35872	0.35872	0.35872	0.35872	0.35872	0.35872	0.35872	0.35872	0.35872	0.35872	0.35872	0.35872	0.35872	0.35872	0.35872	0.35872	0.35872	0.35872	0.35872	0.35872	0.35872	0.35872	0.35872	0.35872	0.35872	0.35872	0.35872	0.35872	0.35872	0.35872	0.35872	0.35872	0.35872	0.35872	0.35872
0.35025	0.35025	0.35025	0.35025	0.35025	0.35025	0.35025	0.35025	0.35025	0.35025	0.35025	0.35025	0.35025	0.35025	0.35025	0.35025	0.35025	0.35025	0.35025	0.35025	0.35025	0.35025	0.35025	0.35025	0.35025	0.35025	0.35025	0.35025	0.35025	0.35025	0.35025	0.35025	0.35025	0.35025	0.35025	0.35025	0.35025	0.35025	0.35025	0.35025	0.35025	0.35025	0.35025	0.35025	0.35025	0.35025	0.35025	0.35025	0.35025	0.35025
0.340753	0.340753	0.340753	0.340753	0.340753	0.340753	0.340753	0.340753	0.340753	0.340753	0.340753	0.340753	0.340753	0.340753	0.340753	0.340753	0.340753	0.340753	0.340753	0.340753	0.340753	0.340753	0.340753	0.340753	0.340753	0.340753	0.340753	0.340753	0.340753	0.340753	0.340753	0.340753	0.340753	0.340753	0.340753	0.340753	0.340753	0.340753	0.340753	0.340753	0.340753	0.340753	0.340753	0.340753	0.340753	0.340753	0.340753	0.340753	0.340753	0.340753
0.330266	0.330266	0.330266	0.330266	0.330266	0.330266	0.330266	0.330266	0.330266	0.330266	0.330266	0.330266	0.330266	0.330266	0.330266	0.330266	0.330266	0.330266	0.330266	0.330266	0.330266	0.330266	0.330266	0.330266	0.330266	0.330266	0.330266	0.330266	0.330266	0.330266	0.330266	0.330266	0.330266	0.330266	0.330266	0.330266	0.330266	0.330266	0.330266	0.330266	0.330266	0.330266	0.330266	0.330266	0.330266	0.330266	0.330266	0.330266	0.330266	0.330266
0.318831	0.318831	0.318831	0.318831	0.318831	0.318831	0.318831	0.318831	0.318831	0.318831	0.318831	0.318831	0.318831	0.318831	0.318831	0.318831	0.318831	0.318831	0.318831	0.318831	0.318831	0.318831	0.318831	0.318831	0.318831	0.318831	0.318831	0.318831	0.318831	0.318831	0.318831	0.318831	0.318831	0.318831	0.318831	0.318831	0.318831	0.318831	0.318831	0.318831	0.318831	0.318831	0.318831	0.318831	0.318831	0.318831	0.318831	0.318831	0.318831	0.318831
0.306493	0.306493	0.306493	0.306493	0.306493	0.306493	0.306493	0.306493	0.306493	0.306493	0.306493	0.306493	0.306493	0.306493	0.306493	0.306493	0.306493	0.306493	0.306493	0.306493	0.306493	0.306493	0.306493	0.306493	0.306493	0.306493	0.306493	0.306493	0.306493	0.306493	0.306493	0.306493	0.306493	0.306493	0.306493	0.306493	0.306493	0.306493	0.306493	0.306493	0.306493	0.306493	0.306493	0.306493	0.306493	0.306493	0.306493	0.306493	0.306493	0.306493
0.2933	0.2933	0.2933	0.2933	0.2933	0.2933	0.2933	0.2933	0.2933	0.2933	0.2933	0.2933	0.2933	0.2933	0.2933	0.2933	0.2933	0.2933	0.2933	0.2933	0.2933	0.2933	0.2933	0.2933	0.2933	0.2933	0.2933	0.2933	0.2933	0.2933	0.2933	0.2933	0.2933	0.2933	0.2933	0.2933	0.2933	0.2933	0.2933	0.2933	0.2933	0.2933	0.2933	0.2933	0.2933	0.2933	0.2933	0.2933	0.2933	0.2933
0.279305	0.279305	0.279305	0.279305	0.279305	0.279305	0.279305	0.279305	0.279305	0.279305	0.279305	0.279305	0.279305	0.279305	0.279305	0.279305	0.279305	0.279305	0.279305	0.279305	0.279305	0.279305	0.279305	0.279305	0.279305	0.279305	0.279305	0.279305	0.279305	0.279305	0.279305	0.279305	0.279305	0.279305	0.279305	0.279305	0.279305	0.279305	0.279305	0.279305	0.279305	0.279305	0.279305	0.279305	0.279305	0.279305	0.279305	0.279305	0.279305	0.279305
0.264563	0.264563	0.264563	0.264563	0.264563	0.264563	0.264563	0.264563	0.264563	0.264563	0.264563	0.264563	0.264563	0.264563	0.264563	0.264563	0.264563	0.264563	0.264563	0.264563	0.264563	0.264563	0.264563	0.264563	0.264563	0.264563	0.264563	0.264563	0.264563	0.264563	0.264563	0.264563	0.264563	0.264563	0.264563	0.264563	0.264563	0.264563	0.264563	0.264563	0.264563	0.264563	0.264563	0.264563	0.264563	0.264563	0.264563	0.264563	0.264563	0.264563
0.249132	0.249132	0.249132	0.249132	0.249132	0.249132	0.249132	0.249132	0.249132	0.249132	0.249132	0.249132	0.249132	0.249132	0.249132	0.249132	0.249132	0.249132	0.249132	0.249132	0.249132	0.249132	0.249132	0.249132	0.249132	0.249132	0.249132	0.249132	0.249132	0.249132	0.249132	0.249132	0.249132	0.249132	0.249132	0.249132	0.249132	0.249132	0.249132	0.249132	0.249132	0.249132	0.249132	0.249132	0.249132	0.249132	0.249132	0.249132	0.249132	0.249132
0.233074	0.233074	0.233074	0.233074	0.233074	0.233074	0.233074	0.233074	0.233074	0.233074	0.233074	0.233074	0.233074	0.233074	0.233074	0.233074	0.233074	0.233074	0.233074	0.233074	0.233074	0.233074	0.233074	0.233074	0.233074	0.233074	0.233074	0.233074	0.233074	0.233074	0.233074	0.233074	0.233074	0.233074	0.233074	0.233074	0.233074	0.233074	0.233074	0.233074	0.233074	0.233074	0.233074	0.233074	0.233074	0.233074	0.233074	0.233074	0.233074	0.233074
0.21645	0.21645	0.21645	0.21645	0.21645	0.21645	0.21645	0.21645	0.21645	0.21645	0.21645	0.21645	0.21645	0.21645	0.21645	0.21645	0.21645	0.21645	0.21645	0.21645	0.21645	0.21645	0.21645	0.21645	0.21645	0.21645	0.21645	0.21645	0.21645	0.21645	0.21645	0.21645	0.21645	0.21645	0.21645	0.21645	0.21645	0.21645	0.21645	0.21645	0.21645	0.21645	0.21645	0.21645	0.21645	0.21645	0.21645	0.21645	0.21645	0.21645
0.199327	0.199327	0.199327	0.199327	0.199327	0.199327	0.199327	0.199327	0.199327	0.199327	0.199327	0.199327	0.199327	0.199327	0.199327	0.199327	0.199327	0.199327	0.199327	0.199327	0.199327	0.199327	0.199327	0.199327	0.199327	0.199327	0.199327	0.199327	0.199327	0.199327	0.199327	0.199327	0.199327	0.199327	0.199327	0.199327	0.199327	0.199327	0.199327	0.199327	0.199327	0.199327	0.199327	0.199327	0.199327	0.199327	0.199327	0.199327	0.199327	0.199327
0.181773	0.181773	0.181773	0.181773	0.181773	0.181773	0.181773	0.181773	0.181773	0.181773	0.181773	0.181773	0.181773	0.181773	0.181773	0.181773	0.181773	0.181773	0.181773	0.181773	0.181773	0.181773	0.181773	0.181773	0.181773	0.181773	0.181773	0.181773	0.181773	0.181773	0.181773	0.181773	0.181773	0.181773	0.181773	0.181773	0.181773	0.181773	0.181773	0.181773	0.181773	0.181773	0.181773	0.181773	0.181773	0.181773	0.181773	0.181773	0.181773	0.181773
0.163857	0.163857	0.163857	0.163857	0.163857	0.163857	0.163857	0.163857	0.163857	0.163857	0.163857	0.163857	0.163857	0.163857	0.163857	0.163857	0.163857	0.163857	0.163857	0.163857	0.163857	0.163857	0.163857	0.163857	0.163857	0.163857	0.163857	0.163857	0.163857	0.163857	0.163857	0.163857	0.163857	0.163857	0.163857	0.163857	0.163857	0.163857	0.163857	0.163857	0.163857	0.163857	0.163857	0.163857	0.163857	0.163857	0.163857	0.163857	0.163857	0.163857
0.145649	0.145649	0.145649	0.145649	0.145649	0.145649	0.145649	0.145649	0.145649	0.145649	0.145649	0.145649	0.145649	0.145649	0.145649	0.145649	0.145649	0.145649	0.145649	0.145649	0.145649	0.145649	0.145649	0.145649	0.145649	0.145649	0.145649	0.145649	0.145649	0.145649	0.145649	0.145649	0.145649	0.145649	0.145649	0.145649	0.145649	0.145649	0.145649	0.145649	0.145649	0.145649	0.145649	0.145649	0.145649	0.145649	0.145649	0.145649	0.145649	0.145649
0.127222	0.127222	0.127222	0.127222	0.127222	0.127222	0.127222	0.127222	0.127222	0.127222	0.127222	0.127222	0.127222	0.127222	0.127222	0.127222	0.127222	0.127222	0.127222	0.127222	0.127222	0.127222	0.127222	0.127222	0.127222	0.127222	0.127222	0.127222	0.127222	0.127222	0.127222	0.127222	0.127222	0.127222	0.127222	0.127222	0.127222	0.127222	0.127222	0.127222	0.127222	0.127222	0.127222	0.127222	0.127222	0.127222	0.127222	0.127222	0.127222	0.127222
0.108648	0.108648	0.108648	0.108648	0.108648	0.108648	0.108648	0.108648	0.108648	0.108648	0.108648	0.108648	0.108648	0.108648	0.108648	0.108648	0.108648	0.108648	0.108648	0.108648	0.108648	0.108648	0.108648	0.108648	0.108648	0.108648	0.108648	0.108648	0.108648	0.108648	0.108648	0.108648	0.108648	0.108648	0.108648	0.108648	0.108648	0.108648	0.108648	0.108648	0.108648	0.108648	0.108648	0.108648	0.108648	0.108648	0.108648	0.108648	0.108648	0.108648
0.09	0.09	0.09	0.09	0.09	0.09	0.09	0.09	0.09	0.09	0.09	0.09	0.09	0.09	0.09	0.09	0.09	0.09	0.09	0.09	0.09	0.09	0.09	0.09	0.09	0.09	0.09	0.09	0.09	0.09	0.09	0.09	0.09	0.09	0.09	0.09	0.09	0.09	0.09	0.09	0.09	0.09	0.09	0.09	0.09	0.09	0.09	0.09	0.09	0.09
0.0713522	0.0713522	0.0713522	0.0713522	0.0713522	0.0713522	0.0713522	0.0713522	0.0713522	0.0713522	0.0713522	0.0713522	0.0713522	0.0713522	0.0713522	0.0713522	0.0713522	0.0713522	0.0713522	0.0713522	0.0713522	0.0713522	0.0713522	0.0713522	0.0713522	0.0713522	0.0713522	0.0713522	0.0713522	0.0713522	0.0713522	0.0713522	0.0713522	0.0713522	0.0713522	0.0713522	0.0713522	0.0713522	0.0713522	0.0713522	0.0713522	0.0713522	0.0713522	0.0713522	0.0713522	0.0713522	0.0713522	0.0713522	0.0713522	0.0713522
0.0527779	0.0527779	0.0527779	0.0527779	0.0527779	0.0527779	0.0527779	0.0527779	0.0527779	0.0527779	0.0527779	0.0527779	0.0527779	0.0527779	0.0527779	0.0527779	0.0527779	0.0527779	0.0527779	0.0527779	0.0527779	0.0527779	0.0527779	0.0527779	0.0527779	0.0527779	0.0527779	0.0527779	0.0527779	0.0527779	0.0527779	0.0527779	0.0527779	0.0527779	0.0527779	0.0527779	0.0527779	0.0527779	0.0527779	0.0527779	0.0527779	0.0527779	0.0527779	0.0527779	0.0527779	0.0527779	0.0527779	0.0527779	0.0527779	0.0527779
0.0343506	0.0343506	0.0343506	0.0343506	0.0343506	0.0343506	0.0343506	0.0343506	0.0343506	0.0343506	0.0343506	0.0343506	0.0343506	0.0343506	0.0343506	0.0343506	0.0343506	0.0343506	0.0343506	0.0343506	0.0343506	0.0343506	0.0343506	0.0343506	0.0343506	0.0343506	0.0343506	0.0343506	0.0343506	0.0343506	0.0343506	0.0343506	0.0343506	0.0343506	0.0343506	0.0343506	0.0343506	0.0343506	0.0343506	0.0343506	0.0343506	0.0343506	0.0343506	0.0343506	0.0343506	0.0343506	0.0343506	0.0343506	0.0343506	0.0343506
0.0161429	0.0161429	0.0161429	0.0161429	0.0161429	0.0161429	0.0161429	0.0161429	0.0161429	0.0161429	0.0161429	0.0161429	0.0161429	0.0161429	0.0161429	0.0161429	0.0161429	0.0161429	0.0161429	0.0161429	0.0161429	0.0161429	0.0161429	0.0161429	0.0161429	0.0161429	0.0161429	0.0161429	0.0161429	0.0161429	0.0161429	0.0161429	0.0161429	0.0161429	0.0161429	0.0161429	0.0161429	0.0161429	0.0161429	0.0161429	0.0161429	0.0161429	0.0161429	0.0161429	0.0161429	0.0161429	0.0161429	0.0161429	0.0161429	0.0161429
-0.00177337	-0.00177337	-0.00177337	-0.00177337	-0.00177337	-0.00177337	-0.00177337	-0.00177337	-0.00177337	-0.00177337	-0.00177337	-0.00177337	-0.00177337	-0.00177337	-0.00177337	-0.00177337	-0.00177337	-0.00177337	-0.00177337	-0.00177337	-0.00177337	-0.00177337	-0.00177337	-0.00177337	-0.00177337	-0.00177337	-0.00177337	-0.00177337	-0.00177337	-0.00177337	-0.00177337	-0.00177337	-0.00177337	-0.00177337	-0.00177337	-0.00177337	-0.00177337	-0.00177337	-0.00177337	-0.00177337	-0.00177337	-0.00177337	-0.00177337	-0.00177337	-0.00177337	-0.00177337	-0.00177337	-0.00177337	-0.00177337	-0.00177337
-0.0193274	-0.0193274	-0.0193274	-0.0193274	-0.0193274	-0.0193274	-0.0193274	-0.0193274	-0.0193274	-0.0193274	-0.0193274	-0.0193274	-0.0193274	-0.0193274	-0.0193274	-0.0193274	-0.0193274	-0.0193274	-0.0193274	-0.0193274	-0.0193274	-0.0193274	-0.0193274	-0.0193274	-0.0193274	-0.0193274	-0.0193274	-0.0193274	-0.0193274	-0.0193274	-0.0193274	-0.0193274	-0.0193274	-0.0193274	-0.0193274	-0.0193274	-0.0193274	-0.0193274	-0.0193274	-0.0193274	-0.0193274	-0.0193274	-0.0193274	-0.0193274	-0.0193274	-0.0193274	-0.0193274	-0.0193274	-0.0193274	-0.0193274
-0.03645	-0.03645	-0.03645	-0.03645	-0.03645	-0.03645	-0.03645	-0.03645	-0.03645	-0.03645	-0.03645	-0.03645	-0.03645	-0.03645	-0.03645	-0.03645	-0.03645	-0.03645	-0.03645	-0.03645	-0.03645	-0.03645	-0.03645	-0.03645	-0.03645	-0.03645	-0.03645	-0.03645	-0.03645	-0.03645	-0.03645	-0.03645	-0.03645	-0.03645	-0.03645	-0.03645	-0.03645	-0.03645	-0.03645	-0.03645	-0.03645	-0.03645	-0.03645	-0.03645	-0.03645	-0.03645	-0.03645	-0.03645	-0.03645	-0.03645
-0.0530735	-0.0530735	-0.0530735	-0.0530735	-0.0530735	-0.0530735	-0.0530735	-0.0530735	-0.0530735	-0.0530735	-0.0530735	-0.0530735	-0.0530735	-0.0530735	-0.0530735	-0.0530735	-0.0530735	-0.0530735	-0.0530735	-0.0530735	-0.0530735	-0.0530735	-0.0530735	-0.0530735	-0.0530735	-0.0530735	-0.0530735	-0.0530735	-0.0530735	-0.0530735	-0.0530735	-0.0530735	-0.0530735	-0.0530735	-0.0530735	-0.0530735	-0.0530735	-0.0530735	-0.0530735	-0.0530735	-0.0530735	-0.0530735	-0.0530735	-0.0530735	-0.0530735	-0.0530735	-0.0530735	-0.0530735	-0.0530735	-0.0530735
-0.0691324	-0.0691324	-0.0691324	-0.0691324	-0.0691324	-0.0691324	-0.0691324	-0.0691324	-0.0691324	-0.0691324	-0.0691324	-0.0691324	-0.0691324	-0.0691324	-0.0691324	-0.0691324	-0.0691324	-0.0691324	-0.0691324	-0.0691324	-0.0691324	-0.0691324	-0.0691324	-0.0691324	-0.0691324	-0.0691324	-0.0691324	-0.0691324	-0.0691324	-0.0691324	-0.0691324	-0.0691324	-0.0691324	-0.0691324	-0.0691324	-0.0691324	-0.0691324	-0.0691324	-0.0691324	-0.0691324	-0.0691324	-0.0691324	-0.0691324	-0.0691324	-0.0691324	-0.0691324	-0.0691324	-0.0691324	-0.0691324	-0.0691324
-0.0845633	-0.0845633	-0.0845633	-0.0845633	-0.0845633	-0.0845633	-0.0845633	-0.0845633	-0.0845633	-0.0845633	-0.0845633	-0.0845633	-0.0845633	-0.0845633	-0.0845633	-0.0845633	-0.0845633	-0.0845633	-0.0845633	-0.0845633	-0.0845633	-0.0845633	-0.0845633	-0.0845633	-0.0845633	-0.0845633	-0.0845633	-0.0845633	-0.0845633	-0.0845633	-0.0845633	-0.0845633	-0.0845633	-0.0845633	-0.0845633	-0.0845633	-0.0845633	-0.0845633	-0.0845633	-0.0845633	-0.0845633	-0.0845633	-0.0845633	-0.0845633	-0.0845633	-0.0845633	-0.0845633	-0.0845633	-0.0845633	-0.0845633
-0.0993053	-0.0993053	-0.0993053	-0.0993053	-0.0993053	-0.0993053	-0.0993053	-0.0993053	-0.0993053	-0.0993053	-0.0993053	-0.0993053	-0.0993053	-0.0993053	-0.0993053	-0.0993053	-0.0993053	-0.0993053	-0.0993053	-0.0993053	-0.0993053	-0.0993053	-0.0993053	-0.0993053	-0.0993053	-0.0993053	-0.0993053	-0.0993053	-0.0993053	-0.0993053	-0.0993053	-0.0993053	-0.0993053	-0.0993053	-0.0993053	-0.0993053	-0.0993053	-0.0993053	-0.0993053	-0.0993053	-0.0993053	-0.0993053	-0.0993053	-0.0993053	-0.0993053	-0.0993053	-0.0993053	-0.0993053	-0.0993053	-0.0993053
-0.1133	-0.1133	-0.1133	-0.1133	-0.1133	-0.1133	-0.1133	-0.1133	-0.1133	-0.1133	-0.1133	-0.1133	-0.1133	-0.1133	-0.1133	-0.1133	-0.1133	-0.1133	-0.1133	-0.1133	-0.1133	-0.1133	-0.1133	-0.1133	-0.1133	-0.1133	-0.1133	-0.1133	-0.1133	-0.1133	-0.1133	-0.1133	-0.1133	-0.1133	-0.1133	-0.1133	-0.1133	-0.1133	-0.1133	-0.1133	-0.1133	-0.1133	-0.1133	-0.1133	-0.1133	-0.1133	-0.1133	-0.1133	-0.1133	-0.1133
-0.126493	-0.126493	-0.126493	-0.126493	-0.126493	-0.126493	-0.126493	-0.126493	-0.126493	-0.126493	-0.126493	-0.126493	-0.126493	-0.126493	-0.126493	-0.126493	-0.126493	-0.126493	-0.126493	-0.126493	-0.126493	-0.126493	-0.126493	-0.126493	-0.126493	-0.126493	-0.126493	-0.126493	-0.126493	-0.126493	-0.126493	-0.126493	-0.126493	-0.126493	-0.126493	-0.126493	-0.126493	-0.126493	-0.126493	-0.126493	-0.126493	-0.126493	-0.126493	-0.126493	-0.126493	-0.126493	-0.126493	-0.126493	-0.126493	-0.126493
-0.138831	-0.138831	-0.138831	-0.138831	-0.138831	-0.138831	-0.138831	-0.138831	-0.138831	-0.138831	-0.138831	-0.138831	-0.138831	-0.138831	-0.138831	-0.138831	-0.138831	-0.138831	-0.138831	-0.138831	-0.138831	-0.138831	-0.138831	-0.138831	-0.138831	-0.138831	-0.138831	-0.138831	-0.138831	-0.138831	-0.138831	-0.138831	-0.138831	-0.138831	-0.138831	-0.138831	-0.138831	-0.138831	-0.138831	-0.138831	-0.138831	-0.138831	-0.138831	-0.138831	-0.138831	-0.138831	-0.138831	-0.138831	-0.138831	-0.138831
-0.150266	-0.150266	-0.150266	-0.150266	-0.150266	-0.150266	-0.150266	-0.150266	-0.150266	-0.150266	-0.150266	-0.150266	-0.150266	-0.150266	-0.150266	-0.150266	-0.150266	-0.150266	-0.150266	-0.150266	-0.150266	-0.150266	-0.150266	-0.150266	-0.150266	-0.150266	-0.150266	-0.150266	-0.150266	-0.150266	-0.150266	-0.150266	-0.150266	-0.150266	-0.150266	-0.150266	-0.150266	-0.150266	-0.150266	-0.150266	-0.150266	-0.150266	-0.150266	-0.150266	-0.150266	-0.150266	-0.150266	-0.150266	-0.150266	-0.150266
-0.160753	-0.160753	-0.160753	-0.160753	-0.160753	-0.160753	-0.160753	-0.160753	-0.160753	-0.160753	-0.160753	-0.160753	-0.160753	-0.160753	-0.160753	-0.160753	-0.160753	-0.160753	-0.160753	-0.160753	-0.160753	-0.160753	-0.160753	-0.160753	-0.160753	-0.160753	-0.160753	-0.160753	-0.160753	-0.160753	-0.160753	-0.160753	-0.160753	-0.160753	-0.160753	-0.160753	-0.160753	-0.160753	-0.160753	-0.160753	-0.160753	-0.160753	-0.160753	-0.160753	-0.160753	-0.160753	-0.160753	-0.160753	-0.160753	-0.160753
-0.17025	-0.17025	-0.17025	-0.17025	-0.17025	-0.17025	-0.17025	-0.17025	-0.17025	-0.17025	-0.17025	-0.17025	-0.17025	-0.17025	-0.17025	-0.17025	-0.17025	-0.17025	-0.17025	-0.17025	-0.17025	-0.17025	-0.17025	-0.17025	-0.17025	-0.17025	-0.17025	-0.17025	-0.17025	-0.17025	-0.17025	-0.17025	-0.17025	-0.17025	-0.17025	-0.17025	-0.17025	-0.17025	-0.17025	-0.17025	-0.17025	-0.17025	-0.17025	-0.17025	-0.17025	-0.17025	-0.17025	-0.17025	-0.17025	-0.17025
-0.17872	-0.17872	-0.17872	-0.17872	-0.17872	-0.17872	-0.17872	-0.17872	-0.17872	-0.17872	-0.17872	-0.17872	-0.17872	-0.17872	-0.17872	-0.17872	-0.17872	-0.17872	-0.17872	-0.17872	-0.17872	-0.17872	-0.17872	-0.17872	-0.17872	-0.17872	-0.17872	-0.17872	-0.17872	-0.17872	-0.17872	-0.17872	-0.17872	-0.17872	-0.17872	-0.17872	-0.17872	-0.17872	-0.17872	-0.17872	-0.17872	-0.17872	-0.17872	-0.17872	-0.17872	-0.17872	-0.17872	-0.17872	-0.17872	-0.17872
-0.18613	-0.18613	-0.18613	-0.18613	-0.18613	-0.18613	-0.18613	-0.18613	-0.18613	-0.18613	-0.18613	-0.18613	-0.18613	-0.18613	-0.18613	-0.18613	-0.18613	-0.18613	-0.18613	-0.18613	-0.18613	-0.18613	-0.18613	-0.18613	-0.18613	-0.18613	-0.18613	-0.18613	-0.18613	-0.18613	-0.18613	-0.18613	-0.18613	-0.18613	-0.18613	-0.18613	-0.18613	-0.18613	-0.18613	-0.18613	-0.18613	-0.18613	-0.18613	-0.18613	-0.18613	-0.18613	-0.18613	-0.18613	-0.18613	-0.18613
-0.192449	-0.192449	-0.192449	-0.192449	-0.192449	-0.192449	-0.192449	-0.192449	-0.192449	-0.192449	-0.192449	-0.192449	-0.192449	-0.192449	-0.192449	-0.192449	-0.192449	-0.192449	-0.192449	-0.192449	-0.192449	-0.192449	-0.192449	-0.192449	-0.192449	-0.192449	-0.192449	-0.192449	-0.192449	-0.192449	-0.192449	-0.192449	-0.192449	-0.192449	-0.192449	-0.192449	-0.192449	-0.192449	-0.192449	-0.192449	-0.192449	-0.192449	-0.192449	-0.192449	-0.192449	-0.192449	-0.192449	-0.192449	-0.192449	-0.192449
-0.197655	-0.197655	-0.197655	-0.197655	-0.197655	-0.197655	-0.197655	-0.197655	-0.197655	-0.197655	-0.197655	-0.197655	-0.197655	-0.197655	-0.197655	-0.197655	-0.197655	-0.197655	-0.197655	-0.197655	-0.197655	-0.197655	-0.197655	-0.197655	-0.197655	-0.197655	-0.197655	-0.197655	-0.197655	-0.197655	-0.197655	-0.197655	-0.197655	-0.197655	-0.197655	-0.197655	-0.197655	-0.197655	-0.197655	-0.197655	-0.197655	-0.197655	-0.197655	-0.197655	-0.197655	-0.197655	-0.197655	-0.197655	-0.197655	-0.197655
-0.201724	-0.201724	-0.201724	-0.201724	-0.201724	-0.201724	-0.201724	-0.201724	-0.201724	-0.201724	-0.201724	-0.201724	-0.201724	-0.201724	-0.201724	-0.201724	-0.201724	-0.201724	-0.201724	-0.201724	-0.201724	-0.201724	-0.201724	-0.201724	-0.201724	-0.201724	-0.201724	-0.201724	-0.201724	-0.201724	-0.201724	-0.201724	-0.201724	-0.201724	-0.201724	-0.201724	-0.201724	-0.201724	-0.201724	-0.201724	-0.201724	-0.201724	-0.201724	-0.201724	-0.201724	-0.201724	-0.201724	-0.201724	-0.201724	-0.201724
-0.204643	-0.204643	-0.204643	-0.204643	-0.204643	-0.204643	-0.204643	-0.204643	-0.204643	-0.204643	-0.204643	-0.204643	-0.204643	-0.204643	-0.204643	-0.204643	-0.204643	-0.204643	-0.204643	-0.204643	-0.204643	-0.204643	-0.204643	-0.204643	-0.204643	-0.204643	-0.204643	-0.204643	-0.204643	-0.204643	-0.204643	-0.204643	-0.204643	-0.204643	-0.204643	-0.204643	-0.204643	-0.204643	-0.204643	-0.204643	-0.204643	-0.204643	-0.204643	-0.204643	-0.204643	-0.204643	-0.204643	-0.204643	-0.204643	-0.204643
-0.206399	-0.206399	-0.206399	-0.206399	-0.206399	-0.206399	-0.206399	-0.206399	-0.206399	-0.206399	-0.206399	-0.206399	-0.206399	-0.206399	-0.206399	-0.206399	-0.206399	-0.206399	-0.206399	-0.206399	-0.206399	-0.206399	-0.206399	-0.206399	-0.206399	-0.206399	-0.206399	-0.206399	-0.206399	-0.206399	-0.206399	-0.206399	-0.206399	-0.206399	-0.206399	-0.206399	-0.206399	-0.206399	-0.206399	-0.206399	-0.206399	-0.206399	-0.206399	-0.206399	-0.206399	-0.206399	-0.206399	-0.206399	-0.206399	-0.206399
-0.206985	-0.206985	-0.206985	-0.206985	-0.206985	-0.206985	-0.206985	-0.206985	-0.206985	-0.206985	-0.206985	-0.206985	-0.206985	-0.206985	-0.206985	-0.206985	-0.206985	-0.206985	-0.206985	-0.206985	-0.206985	-0.206985	-0.206985	-0.206985	-0.206985	-0.206985	-0.206985	-0.206985	-0.206985	-0.206985	-0.206985	-0.206985	-0.206985	-0.206985	-0.206985	-0.206985	-0.206985	-0.206985	-0.206985	-0.206985	-0.206985	-0.206985	-0.206985	-0.206985	-0.206985	-0.206985	-0.206985	-0.206985	-0.206985	-0.206985
-0.206399	-0.206399	-0.206399	-0.206399	-0.206399	-0.206399	-0.206399	-0.206399	-0.206399	-0.206399	-0.206399	-0.206399	-0.206399	-0.206399	-0.206399	-0.206399	-0.206399	-0.206399	-0.206399	-0.206399	-0.206399	-0.206399	-0.206399	-0.206399	-0.206399	-0.206399	-0.206399	-0.206399	-0.206399	-0.206399	-0.206399	-0.206399	-0.206399	-0.206399	-0.206399	-0.206399	-0.206399	-0.206399	-0.206399	-0.206399	-0.206399	-0.206399	-0.206399	-0.206399	-0.206399	-0.206399	-0.206399	-0.206399	-0.206399	-0.206399
-0.204643	-0.204643	-0.204643	-0.204643	-0.204643	-0.204643	-0.204643	-0.204643	-0.204643	-0.204643	-0.204643	-0.204643	-0.204643	-0.204643	-0.204643	-0.204643	-0.204643	-0.204643	-0.204643	-0.204643	-0.204643	-0.204643	-0.204643	-0.204643	-0.204643	-0.204643	-0.204643	-0.204643	-0.204643	-0.204643	-0.204643	-0.204643	-0.204643	-0.204643	-0.204643	-0.204643	-0.204643	-0.204643	-0.204643	-0.204643	-0.204643	-0.204643	-0.204643	-0.204643	-0.204643	-0.204643	-0.204643	-0.204643	-0.204643	-0.204643
-0.201724	-0.201724	-0.201724	-0.201724	-0.201724	-0.201724	-0.201724	-0.201724	-0.201724	-0.201724	-0.201724	-0.201724	-0.201724	-0.201724	-0.201724	-0.201724	-0.201724	-0.201724	-0.201724	-0.201724	-0.201724	-0.201724	-0.201724	-0.201724	-0.201724	-0.201724	-0.201724	-0.201724	-0.201724	-0.201724	-0.201724	-0.201724	-0.201724	-0.201724	-0.201724	-0.201724	-0.201724	-0.201724	-0.201724	-0.201724	-0.201724	-0.201724	-0.201724	-0.201724	-0.201724	-0.201724	-0.201724	-0.201724	-0.201724	-0.201724
-0.197655	-0.197655	-0.197655	-0.197655	-0.197655	-0.197655	-0.197655	-0.197655	-0.197655	-0.197655	-0.197655	-0.197655	-0.197655	-0.197655	-0.197655	-0.197655	-0.197655	-0.197655	-0.197655	-0.197655	-0.197655	-0.197655	-0.197655	-0.197655	-0.197655	-0.197655	-0.197655	-0.197655	-0.197655	-0.197655	-0.197655	-0.197655	-0.197655	-0.197655	-0.197655	-0.197655	-0.197655	-0.197655	-0.197655	-0.197655	-0.197655	-0.197655	-0.197655	-0.197655	-0.197655	-0.197655	-0.197655	-0.197655	-0.197655	-0.197655
-0.192449	-0.192449	-0.192449	-0.192449	-0.192449	-0.192449	-0.192449	-0.192449	-0.192449	-0.192449	-0.192449	-0.192449	-0.192449	-0.192449	-0.192449	-0.192449	-0.192449	-0.192449	-0.192449	-0.192449	-0.192449	-0.192449	-0.192449	-0.192449	-0.192449	-0.192449	-0.192449	-0.192449	-0.192449	-0.192449	-0.192449	-0.192449	-0.192449	-0.192449	-0.192449	-0.192449	-0.192449	-0.192449	-0.192449	-0.192449	-0.192449	-0.192449	-0.192449	-0.192449	-0.192449	-0.192449	-0.192449	-0.192449	-0.192449	-0.192449
-0.18613	-0.18613	-0.18613	-0.18613	-0.18613	-0.18613	-0.18613	-0.18613	-0.18613	-0.18613	-0.18613	-0.18613	-0.18613	-0.18613	-0.18613	-0.18613	-0.18613	-0.18613	-0.18613	-0.18613	-0.18613	-0.18613	-0.18613	-0.18613	-0.18613	-0.18613	-0.18613	-0.18613	-0.18613	-0.18613	-0.18613	-0.18613	-0.18613	-0.18613	-0.18613	-0.18613	-0.18613	-0.18613	-0.18613	-0.18613	-0.18613	-0.18613	-0.18613	-0.18613	-0.18613	-0.18613	-0.18613	-0.18613	-0.18613	-0.18613
-0.17872	-0.17872	-0.17872	-0.17872	-0.17872	-0.17872	-0.17872	-0.17872	-0.17872	-0.17872	-0.17872	-0.17872	-0.17872	-0.17872	-0.17872	-0.17872	-0.17872	-0.17872	-0.17872	-0.17872	-0.17872	-0.17872	-0.17872	-0.17872	-0.17872	-0.17872	-0.17872	-0.17872	-0.17872	-0.17872	-0.17872	-0.17872	-0.17872	-0.17872	-0.17872	-0.17872	-0.17872	-0.17872	-0.17872	-0.17872	-0.17872	-0.17872	-0.17872	-0.17872	-0.17872	-0.17872	-0.17872	-0.17872	-0.17872	-0.17872
-0.17025	-0.17025	-0.17025	-0.17025	-0.17025	-0.17025	-0.17025	-0.17025	-0.17025	-0.17025	-0.17025	-0.17025	-0.17025	-0.17025	-0.17025	-0.17025	-0.17025	-0.17025	-0.17025	-0.17025	-0.17025	-0.17025	-0.17025	-0.17025	-0.17025	-0.17025	-0.17025	-0.17025	-0.17025	-0.17025	-0.17025	-0.17025	-0.17025	-0.17025	-0.17025	-0.17025	-0.17025	-0.17025	-0.17025	-0.17025	-0.17025	-0.17025	-0.17025	-0.17025	-0.17025	-0.17025	-0.17025	-0.17025	-0.17025	-0.17025
-0.160753	-0.160753	-0.160753	-0.160753	-0.160753	-0.160753	-0.160753	-0.160753	-0.160753	-0.160753	-0.160753	-0.160753	-0.160753	-0.160753	-0.160753	-0.160753	-0.160753	-0.160753	-0.160753	-0.160753	-0.160753	-0.160753	-0.160753	-0.160753	-0.160753	-0.160753	-0.160753	-0.160753	-0.160753	-0.160753	-0.160753	-0.160753	-0.160753	-0.160753	-0.160753	-0.160753	-0.160753	-0.160753	-0.160753	-0.160753	-0.160753	-0.160753	-0.160753	-0.160753	-0.160753	-0.160753	-0.160753	-0.160753	-0.160753	-0.160753
-0.150266	-0.150266	-0.150266	-0.150266	-0.150266	-0.150266	-0.150266	-0.150266	-0.150266	-0.150266	-0.150266	-0.150266	-0.150266	-0.150266	-0.150266	-0.150266	-0.150266	-0.150266	-0.150266	-0.150266	-0.150266	-0.150266	-0.150266	-0.150266	-0.150266	-0.150266	-0.150266	-0.150266	-0.150266	-0.150266	-0.150266	-0.150266	-0.150266	-0.150266	-0.150266	-0.150266	-0.150266	-0.150266	-0.150266	-0.150266	-0.150266	-0.150266	-0.150266	-0.150266	-0.150266	-0.150266	-0.150266	-0.150266	-0.150266	-0.150266
-0.138831	-0.138831	-0.138831	-0.138831	-0.138831	-0.138831	-0.138831	-0.138831	-0.138831	-0.138831	-0.138831	-0.138831	-0.138831	-0.138831	-0.138831	-0.138831	-0.138831	-0.138831	-0.138831	-0.138831	-0.138831	-0.138831	-0.138831	-0.138831	-0.138831	-0.138831	-0.138831	-0.138831	-0.138831	-0.138831	-0.138831	-0.138831	-0.138831	-0.138831	-0.138831	-0.138831	-0.138831	-0.138831	-0.138831	-0.138831	-0.138831	-0.138831	-0.138831	-0.138831	-0.138831	-0.138831	-0.138831	-0.138831	-0.138831	-0.138831
-0.126493	-0.126493	-0.126493	-0.126493	-0.126493	-0.126493	-0.126493	-0.126493	-0.126493	-0.126493	-0.126493	-0.126493	-0.126493	-0.126493	-0.126493	-0.126493	-0.126493	-0.126493	-0.126493	-0.126493	-0.126493	-0.126493	-0.126493	-0.126493	-0.126493	-0.126493	-0.126493	-0.126493	-0.126493	-0.126493	-0.126493	-0.126493	-0.126493	-0.126493	-0.126493	-0.126493	-0.126493	-0.126493	-0.126493	-0.126493	-0.126493	-0.126493	-0.126493	-0.126493	-0.126493	-0.126493	-0.126493	-0.126493	-0.126493	-0.126493
-0.1133	-0.1133	-0.1133	-0.1133	-0.1133	-0.1133	-0.1133	-0.1133	-0.1133	-0.1133	-0.1133	-0.1133	-0.1133	-0.1133	-0.1133	-0.1133	-0.1133	-0.1133	-0.1133	-0.1133	-0.1133	-0.1133	-0.1133	-0.1133	-0.1133	-0.1133	-0.1133	-0.1133	-0.1133	-0.1133	-0.1133	-0.1133	-0.1133	-0.1133	-0.1133	-0.1133	-0.1133	-0.1133	-0.1133	-0.1133	-0.1133	-0.1133	-0.1133	-0.1133	-0.1133	-0.1133	-0.1133	-0.1133	-0.1133	-0.1133
-0.0993053	-0.0993053	-0.0993053	-0.0993053	-0.0993053	-0.0993053	-0.0993053	-0.0993053	-0.0993053	-0.0993053	-0.0993053	-0.0993053	-0.0993053	-0.0993053	-0.0993053	-0.0993053	-0.0993053	-0.0993053	-0.0993053	-0.0993053	-0.0993053	-0.0993053	-0.0993053	-0.0993053	-0.0993053	-0.0993053	-0.0993053	-0.0993053	-0.0993053	-0.0993053	-0.0993053	-0.0993053	-0.0993053	-0.0993053	-0.0993053	-0.0993053	-0.0993053	-0.0993053	-0.0993053	-0.0993053	-0.0993053	-0.0993053	-0.0993053	-0.0993053	-0.0993053	-0.0993053	-0.0993053	-0.0993053	-0.0993053	-0.0993053
-0.0845633	-0.0845633	-0.0845633	-0.0845633	-0.0845633	-0.0845633	-0.0845633	-0.0845633	-0.0845633	-0.0845633	-0.0845633	-0.0845633	-0.0845633	-0.0845633	-0.0845633	-0.0845633	-0.0845633	-0.0845633	-0.0845633	-0.0845633	-0.0845633	-0.0845633	-0.0845633	-0.0845633	-0.0845633	-0.0845633	-0.0845633	-0.0845633	-0.0845633	-0.0845633	-0.0845633	-0.0845633	-0.0845633	-0.0845633	-0.0845633	-0.0845633	-0.0845633	-0.0845633	-0.0845633	-0.0845633	-0.0845633	-0.0845633	-0.0845633	-0.0845633	-0.0845633	-0.0845633	-0.0845633	-0.0845633	-0.0845633	-0.0845633
-0.0691324	-0.0691324	-0.0691324	-0.0691324	-0.0691324	-0.0691324	-0.0691324	-0.0691324	-0.0691324	-0.0691324	-0.0691324	-0.0691324	-0.0691324	-0.0691324	-0.0691324	-0.0691324	-0.0691324	-0.0691324	-0.0691324	-0.0691324	-0.0691324	-0.0691324	-0.0691324	-0.0691324	-0.0691324	-0.0691324	-0.0691324	-0.0691324	-0.0691324	-0.0691324	-0.0691324	-0.0691324	-0.0691324	-0.0691324	-0.0691324	-0.0691324	-0.0691324	-0.0691324	-0.0691324	-0.0691324	-0.0691324	-0.0691324	-0.0691324	-0.0691324	-0.0691324	-0.0691324	-0.0691324	-0.0691324	-0.0691324	-0.0691324
-0.0530735	-0.0530735	-0.0530735	-0.0530735	-0.0530735	-0.0530735	-0.0530735	-0.0530735	-0.0530735	-0.0530735	-0.0530735	-0.0530735	-0.0530735	-0.0530735	-0.0530735	-0.0530735	-0.0530735	-0.0530735	-0.0530735	-0.0530735	-0.0530735	-0.0530735	-0.0530735	-0.0530735	-0.0530735	-0.0530735	-0.0530735	-0.0530735	-0.0530735	-0.0530735	-0.0530735	-0.0530735	-0.0530735	-0.0530735	-0.0530735	-0.0530735	-0.0530735	-0.0530735	-0.0530735	-0.0530735	-0.0530735	-0.0530735	-0.0530735	-0.0530735	-0.0530735	-0.0530735	-0.0530735	-0.0530735	-0.0530735	-0.0530735
-0.03645	-0.03645	-0.03645	-0.03645	-0.03645	-0.03645	-0.03645	-0.03645	-0.03645	-0.03645	-0.03645	-0.03645	-0.03645	-0.03645	-0.03645	-0.03645	-0.03645	-0.03645	-0.03645	-0.03645	-0.03645	-0.03645	-0.03645	-0.03645	-0.03645	-0.03645	-0.03645	-0.03645	-0.03645	-0.03645	-0.03645	-0.03645	-0.03645	-0.03645	-0.03645	-0.03645	-0.03645	-0.03645	-0.03645	-0.03645	-0.03645	-0.03645	-0.03645	-0.03645	-0.03645	-0.03645	-0.03645	-0.03645	-0.03645	-0.03645
-0.0193274	-0.0193274	-0.0193274	-0.0193274	-0.0193274	-0.0193274	-0.0193274	-0.0193274	-0.0193274	-0.0193274	-0.0193274	-0.0193274	-0.0193274	-0.0193274	-0.0193274	-0.0193274	-0.0193274	-0.0193274	-0.0193274	-0.0193274	-0.0193274	-0.0193274	-0.0193274	-0.0193274	-0.0193274	-0.0193274	-0.0193274	-0.0193274	-0.0193274	-0.0193274	-0.0193274	-0.0193274	-0.0193274	-0.0193274	-0.0193274	-0.0193274	-0.0193274	-0.0193274	-0.0193274	-0.0193274	-0.0193274	-0.0193274	-0.0193274	-0.0193274	-0.0193274	-0.0193274	-0.0193274	-0.0193274	-0.0193274	-0.0193274
-0.00177337	-0.00177337	-0.00177337	-0.00177337	-0.00177337	-0.00177337	-0.00177337	-0.00177337	-0.00177337	-0.00177337	-0.00177337	-0.00177337	-0.00177337	-0.00177337	-0.00177337	-0.00177337	-0.00177337	-0.00177337	-0.00177337	-0.00177337	-0.00177337	-0.00177337	-0.00177337	-0.00177337	-0.00177337	-0.00177337	-0.00177337	-0.00177337	-0.00177337	-0.00177337	-0.00177337	-0.00177337	-0.00177337	-0.00177337	-0.00177337	-0.00177337	-0.00177337	-0.00177337	-0.00177337	-0.00177337	-0.00177337	-0.00177337	-0.00177337	-0.00177337	-0.00177337	-0.00177337	-0.00177337	-0.00177337	-0.00177337	-0.00177337
0.0161429	0.0161429	0.0161429	0.0161429	0.0161429	0.0161429	0.0161429	0.0161429	0.0161429	0.0161429	0.0161429	0.0161429	0.0161429	0.0161429	0.0161429	0.0161429	0.0161429	0.0161429	0.0161429	0.0161429	0.0161429	0.0161429	0.0161429	0.0161429	0.0161429	0.0161429	0.0161429	0.0161429	0.0161429	0.0161429	0.0161429	0.0161429	0.0161429	0.0161429	0.0161429	0.0161429	0.0161429	0.0161429	0.0161429	0.0161429	0.0161429	0.0161429	0.0161429	0.0161429	0.0161429	0.0161429	0.0161429	0.0161429	0.0161429	0.0161429
0.0343506	0.0343506	0.0343506	0.0343506	0.0343506	0.0343506	0.0343506	0.0343506	0.0343506	0.0343506	0.0343506	0.0343506	0.0343506	0.0343506	0.0343506	0.0343506	0.0343506	0.0343506	0.0343506	0.0343506	0.0343506	0.0343506	0.0343506	0.0343506	0.0343506	0.0343506	0.0343506	0.0343506	0.0343506	0.0343506	0.0343506	0.0343506	0.0343506	0.0343506	0.0343506	0.0343506	0.0343506	0.0343506	0.0343506	0.0343506	0.0343506	0.0343506	0.0343506	0.0343506	0.0343506	0.0343506	0.0343506	0.0343506	0.0343506	0.0343506
0.0527779	0.0527779	0.0527779	0.0527779	0.0527779	0.0527779	0.0527779	0.0527779	0.0527779	0.0527779	0.0527779	0.0527779	0.0527779	0.0527779	0.0527779	0.0527779	0.0527779	0.0527779	0.0527779	0.0527779	0.0527779	0.0527779	0.0527779	0.0527779	0.0527779	0.0527779	0.0527779	0.0527779	0.0527779	0.0527779	0.0527779	0.0527779	0.0527779	0.0527779	0.0527779	0.0527779	0.0527779	0.0527779	0.0527779	0.0527779	0.0527779	0.0527779	0.0527779	0.0527779	0.0527779	0.0527779	0.0527779	0.0527779	0.0527779	0.0527779
0.0713522	0.0713522	0.0713522	0.0713522	0.0713522	0.0713522	0.0713522	0.0713522	0.0713522	0.0713522	0.0713522	0.0713522	0.0713522	0.0713522	0.0713522	0.0713522	0.0713522	0.0713522	0.0713522	0.0713522	0.0713522	0.0713522	0.0713522	0.0713522	0.0713522	0.0713522	0.0713522	0.0713522	0.0713522	0.0713522	0.0713522	0.0713522	0.0713522	0.0713522	0.0713522	0.0713522	0.0713522	0.0713522	0.0713522	0.0713522	0.0713522	0.0713522	0.0713522	0.0713522	0.0713522	0.0713522	0.0713522	0.0713522	0.0713522	0.0713522
0.09	0.09	0.09	0.09	0.09	0.09	0.09	0.09	0.09	0.09	0.09	0.09	0.09	0.09	0.09	0.09	0.09	0.09	0.09	0.09	0.09	0.09	0.09	0.09	0.09	0.09	0.09	0.09	0.09	0.09	0.09	0.09	0.09	0.09	0.09	0.09	0.09	0.09	0.09	0.09	0.09	0.09	0.09	0.09	0.09	0.09	0.09	0.09	0.09	0.09
[truncated: 51 more columns]
